# Supplementary material for: Regulation of mitochondrial proteostasis by the proton gradient
Source: EMBO J. 2022 Aug 1;41(16):e110476. doi: 10.15252/embj.2021110476 (PMC9379554; doi:10.15252/embj.2021110476)
Supplement: Supplementary file 3 — Dataset EV1 [file EMBJ-41-e110476-s005.xlsx]

## Sheet: Description
AFG3L2 Immunoprecipitation Results
Analysis Software	MaxQuant 1.6.0.1
Statistical Testing:	Two-sided t-test followed by perumtation based FDR calculation
Factors
Genotype	WT_Ctrl
Column Name	Column Description
WT_Ctrl_01	log2 transformed LFQ intensities
WT_Ctrl_02
WT_Ctrl_03
WT_Ctrl_04
WT_Ctrl_05
WT_AFG3L2_FLAG_01
WT_AFG3L2_FLAG_02
WT_AFG3L2_FLAG_03
WT_AFG3L2_FLAG_04
WT_AFG3L2_FLAG_05
GOMF name	Categorical (GO, Reactome) Annotations
GOBP name
GOCC name
Reactome
Reaction
Protein IDs
Majority protein IDs
Protein names
Mitochondrion in GOCC
Gene names
Sig. WT_AFG3L2_FLAG_WT_Ctrl	"+" sign indicates signfiicantly changed protein (FDR <= 0.05)
Sig. WT_AFG3L2_FLAG_WT_Ctrl_replaced
-Log T-test p-value WT_AFG3L2_FLAG_WT_Ctrl	Based on raw MaxLFQ intensities
T-test Log2 ratio WT_AFG3L2_FLAG_WT_Ctrl
-Log T-test p-value WT_AFG3L2_FLAG_WT_Ctrl_replaced	Based on MaxLFQ intensities that were imputed.
T-test Log2 ratio WT_AFG3L2_FLAG_WT_Ctrl_replaced
Protein IDs
Majority protein IDs
Protein names
Gene names
Peptides
Razor + unique peptides
Unique peptides
Sequence coverage [%]
Unique + razor sequence coverage [%]
Unique sequence coverage [%]
Mol. weight [kDa]
Q-value	Identification q-value
Score	Andromeda Score
Intensity
MS/MS count
WT_Ctrl_2_replaced	log2 transformed intensities after replacing NaNs with random values from a down-shifted normal distributation (imputation)
WT_Ctrl_3_replaced
WT_Ctrl_4_replaced
WT_Ctrl_5_replaced
WT_Ctrl_6_replaced
WT_AFG3L2_FLAG_2_replaced
WT_AFG3L2_FLAG_3_replaced
WT_AFG3L2_FLAG_4_replaced
WT_AFG3L2_FLAG_5_replaced
WT_AFG3L2_FLAG_6_replaced

## Sheet: Data
WT_Ctrl_01	WT_Ctrl_02	WT_Ctrl_03	WT_Ctrl_04	WT_Ctrl_05	WT_AFG3L2(E408Q)_FLAG_01	WT_AFG3L2(E408Q)_FLAG_02	WT_AFG3L2(E408Q)_FLAG_03	WT_AFG3L2(E408Q)_FLAG_04	WT_AFG3L2(E408Q)_FLAG_05	GOMF name	GOBP name	GOCC name	Reactome	Reaction	Protein IDs	Majority protein IDs	Protein names	Mitochondrion in GOCC	Gene names	Labeled in Figure 1 as	Sig. WT_AFG3L2(E408Q)_FLAG_WT_Ctrl	Sig. WT_AFG3L2(E408Q)_FLAG_WT_Ctrl_replaced	-Log T-test p-value WT_AFG3L2(E408Q)_FLAG_WT_Ctrl	T-test Log2 ratio WT_AFG3L2(E408Q)_FLAG_WT_Ctrl	-Log T-test p-value WT_AFG3L2(E408Q)_FLAG_WT_Ctrl_replaced	T-test Log2 ratio WT_AFG3L2(E408Q)_FLAG_WT_Ctrl_replaced	Protein IDs	Majority protein IDs	Protein names	Gene names	Peptides	Razor + unique peptides	Unique peptides	Sequence coverage [%]	Unique + razor sequence coverage [%]	Unique sequence coverage [%]	Mol. weight [kDa]	Q-value	Score	Intensity	MS/MS count	WT_Ctrl_2_replaced	WT_Ctrl_3_replaced	WT_Ctrl_4_replaced	WT_Ctrl_5_replaced	WT_Ctrl_6_replaced	WT_AFG3L2(E408Q)_FLAG_2_replaced	WT_AFG3L2(E408Q)_FLAG_3_replaced	WT_AFG3L2(E408Q)_FLAG_4_replaced
NaN	22.0623	NaN	NaN	23.7734	26.2532	27.9365	26.7599	29.4559	29.2532	molecular_function;protein binding	apoptotic process;biological_process	extracellular exosome;integral component of membrane;membrane;mitochondrial inner membrane;mitochondrion			Q9H3K2	Q9H3K2	Growth hormone-inducible transmembrane protein	+	GHITM	TMBIM5(GHITM)		+	2.11148	5.01389	3.59474	6.23268	Q9H3K2	Q9H3K2	Growth hormone-inducible transmembrane protein	GHITM	7	7	7	27	27	27	37.205	0	38.76	5614500000	41	22.6897	22.0623	20.5036	19.4663	23.7734	26.2532	27.9365	26.7599
NaN	NaN	23.58	NaN	NaN	32.4165	33.1851	32.2095	33.4876	33.3028	ATP binding;hydrolase activity;metal ion binding;metalloendopeptidase activity;metallopeptidase activity;nucleotide binding;peptidase activity;protein binding;unfolded protein binding;zinc ion binding	mitochondrial calcium ion transmembrane transport;mitochondrial outer membrane permeabilization involved in programmed cell death;nervous system development;proteolysis;regulation of mitochondrial membrane permeability	integral component of membrane;membrane;mitochondrial inner membrane;mitochondrial permeability transition pore complex;mitochondrion	Mitochondrial calcium ion transport;Processing of SMDT1;Transport of small molecules	Response to elevated platelet cytosolic Ca2+	Q9UQ90	Q9UQ90	Paraplegin	+	SPG7	SPG7		+	0	9.34028	7.38298	10.8411	Q9UQ90	Q9UQ90	Paraplegin	SPG7	64	64	64	80.1	80.1	80.1	88.234	0	323.31	1397700000000	1216	22.1221	21.6086	23.58	20.6618	22.4234	32.4165	33.1851	32.2095
30.4539	30.3664	30.6034	31.3946	31.9002	32.3235	33.2316	32.7061	34.5324	34.6235	amide binding;estrogen receptor binding;protein binding;protein C-terminus binding;protein N-terminus binding	cellular response to calcium ion;cellular response to hypoxia;cellular response to retinoic acid;mammary gland alveolus development;mammary gland branching involved in thelarche;mitochondrial calcium ion transmembrane transport;mitochondrion organization;negative regulation of apoptotic process;negative regulation of DNA binding transcription factor activity;negative regulation of intracellular e…	axon;cell periphery;cell surface;cytoplasm;membrane;mitochondrial inner membrane;mitochondrial outer membrane;mitochondrion;nuclear matrix;nucleus;protein-containing complex	Mitochondrial calcium ion transport;Processing of SMDT1;Transport of small molecules	Response to elevated platelet cytosolic Ca2+	Q99623	Q99623	Prohibitin-2	+	PHB2	PHB2	+	+	2.72949	2.53974	2.72949	2.53974	Q99623	Q99623	Prohibitin-2	PHB2	21	21	21	72.9	72.9	72.9	33.296	0	323.31	289360000000	607	30.4539	30.3664	30.6034	31.3946	31.9002	32.3235	33.2316	32.7061
29.8163	29.4769	29.8705	30.7789	31.0938	31.9674	32.7736	32.3316	34.3599	34.5193	complement component C3a binding;complement component C3b binding;enzyme binding;histone deacetylase binding;protein binding;protein C-terminus binding;proteinase activated receptor binding;RNA polymerase II transcription factor activity, sequence-specific DNA binding;transcription regulatory region DNA binding	cellular response to interleukin-6;DNA biosynthetic process;histone deacetylation;mitochondrial calcium ion transmembrane transport;mitochondrion organization;negative regulation of androgen receptor signaling pathway;negative regulation of cell growth;negative regulation of cell proliferation;negative regulation of ERK1 and ERK2 cascade;negative regulation of glucocorticoid receptor signaling pa…	cell surface;cytoplasm;early endosome;extracellular exosome;integral component of plasma membrane;membrane;mitochondrial inner membrane;mitochondrion;myelin sheath;nucleoplasm;nucleus;plasma membrane	Disease;Diseases of signal transduction;MAPK family signaling cascades;MAPK1/MAPK3 signaling;Mitochondrial calcium ion transport;Oncogenic MAPK signaling;Paradoxical activation of RAF signaling by kinase inactive BRAF;Processing of SMDT1;RAF activation;RAF/MAP kinase cascade;Signal Transduction;Signaling by moderate kinase activity BRAF mutants;Signaling by RAS mutants;Transport of small molecules	Response to elevated platelet cytosolic Ca2+	P35232	P35232	Prohibitin	+	PHB	PHB1	+	+	2.91576	2.98308	2.91576	2.98308	P35232	P35232	Prohibitin	PHB	22	22	22	85.3	85.3	85.3	29.804	0	323.31	239610000000	562	29.8163	29.4769	29.8705	30.7789	31.0938	31.9674	32.7736	32.3316
23.5515	23.4366	23.7735	NaN	24.9658	29.9514	30.9217	29.35	29.9499	30.5704	protein binding;ribosome binding	calcium import into the mitochondrion;inner mitochondrial membrane organization;mitochondrial calcium ion homeostasis;mitochondrial calcium ion transmembrane transport;protein insertion into mitochondrial membrane;protein insertion into mitochondrial membrane from inner side	mitochondrial inner membrane;mitochondrial matrix;mitochondrion	Mitochondrial calcium ion transport;Processing of SMDT1;Transport of small molecules	Response to elevated platelet cytosolic Ca2+	Q8WWC4	Q8WWC4	Uncharacterized protein C2orf47, mitochondrial	+	C2orf47	MAIP1	+	+	5.69326	6.21684	4.55165	6.9355	Q8WWC4	Q8WWC4	Uncharacterized protein C2orf47, mitochondrial	C2orf47	10	10	10	41.9	41.9	41.9	32.544	0	115.87	10453000000	82	23.5515	23.4366	23.7735	20.3385	24.9658	29.9514	30.9217	29.35
28.3048	28.1697	27.2578	26.6576	29.3147	36.9464	37.9415	37.0452	38.5612	38.4894	ATP binding;hydrolase activity;metal ion binding;metalloendopeptidase activity;metallopeptidase activity;nucleotide binding;peptidase activity;protein binding;unfolded protein binding;zinc ion binding	axonogenesis;calcium import into the mitochondrion;cristae formation;mitochondrial calcium ion homeostasis;mitochondrial calcium ion transmembrane transport;mitochondrial fusion;mitochondrial protein processing;mitochondrion organization;muscle fiber development;myelination;nerve development;neuromuscular junction development;protein autoprocessing;protein processing;proteolysis;regulation of mul…	integral component of membrane;m-AAA complex;membrane;mitochondrial inner membrane;mitochondrion	Mitochondrial calcium ion transport;Processing of SMDT1;Transport of small molecules	Response to elevated platelet cytosolic Ca2+	Q9Y4W6	Q9Y4W6	AFG3-like protein 2	+	AFG3L2	AFG3L2	+	+	6.87887	9.85583	6.87887	9.85583	Q9Y4W6	Q9Y4W6	AFG3-like protein 2	AFG3L2	79	79	78	71	71	70	88.583	0	323.31	2400700000000	2082	28.3048	28.1697	27.2578	26.6576	29.3147	36.9464	37.9415	37.0452
25.2478	25.6015	23.8751	NaN	25.2799	27.0383	27.3246	26.9808	27.6932	26.8901	hydrolase activity;identical protein binding;peptidase activity;protein binding;serine-type endopeptidase activity;serine-type peptidase activity;unfolded protein binding	adult locomotory behavior;adult walking behavior;aging;apoptotic process;cellular protein catabolic process;cellular response to growth factor stimulus;cellular response to heat;cellular response to interferon-beta;cellular response to oxidative stress;cellular response to retinoic acid;ceramide metabolic process;execution phase of apoptosis;forebrain development;intrinsic apoptotic signaling pat…	CD40 receptor complex;chromatin;cytoplasmic side of plasma membrane;cytoskeleton;cytosol;endoplasmic reticulum;endoplasmic reticulum membrane;integral component of membrane;membrane;mitochondrial intermembrane space;mitochondrial membrane;mitochondrion;nucleus;serine-type endopeptidase complex			O43464	O43464	Serine protease HTRA2, mitochondrial	+	HTRA2		+	+	3.18479	2.1843	2.38005	2.81212	O43464	O43464	Serine protease HTRA2, mitochondrial	HTRA2	4	4	4	9.2	9.2	9.2	48.84	0	10.789	2407000000	40	25.2478	25.6015	23.8751	21.862	25.2799	27.0383	27.3246	26.9808
23.9562	23.5452	24.2207	NaN	23.7639	25.1831	25.4303	25.7155	27.1467	26.7859	catalytic activity;cysteine-type endopeptidase activity;cysteine-type peptidase activity;hydrolase activity;identical protein binding;peptidase activity;protein binding;SMAD binding;thiol-dependent ubiquitin-specific protease activity;thiol-dependent ubiquitinyl hydrolase activity;transforming growth factor beta receptor binding;ubiquitin modification-dependent histone binding	BMP signaling pathway;histone H2B conserved C-terminal lysine deubiquitination;monoubiquitinated protein deubiquitination;pathway-restricted SMAD protein phosphorylation;protein deubiquitination;proteolysis;transforming growth factor beta receptor signaling pathway;ubiquitin-dependent protein catabolic process	cytoplasm;cytosol;mitochondrion;nucleus	Deubiquitination;Downregulation of TGF-beta receptor signaling;Metabolism of proteins;Post-translational protein modification;Signal Transduction;Signaling by TGF-beta family members;Signaling by TGF-beta Receptor Complex;TGF-beta receptor signaling activates SMADs;Ub-specific processing proteases;UCH proteinases	Response to elevated platelet cytosolic Ca2+	Q9Y4E8	Q9Y4E8	Ubiquitin carboxyl-terminal hydrolase 15	+	USP15		+	+	2.69589	2.18078	2.98217	2.46368	Q9Y4E8	Q9Y4E8	Ubiquitin carboxyl-terminal hydrolase 15	USP15	3	3	3	3.1	3.1	3.1	112.42	0.0035033	2.1143	1077600000	4	23.9562	23.5452	24.2207	22.457	23.7639	25.1831	25.4303	25.7155
24.7366	24.9906	23.6689	24.5716	26.0325	26.5261	27.368	26.2562	28.4853	27.5972	ion transmembrane transporter activity	ion transmembrane transport;ion transport;iron ion homeostasis;transmembrane transport	integral component of membrane;intracellular membrane-bounded organelle;membrane;mitochondrial inner membrane;mitochondrion			Q6P4A7	Q6P4A7	Sideroflexin-4	+	SFXN4		+	+	2.66598	2.44652	2.66598	2.44652	Q6P4A7	Q6P4A7	Sideroflexin-4	SFXN4	10	10	10	46.3	46.3	46.3	37.998	0	183.01	5390800000	77	24.7366	24.9906	23.6689	24.5716	26.0325	26.5261	27.368	26.2562
26.6702	27.3036	25.3958	26.2252	27.1221	27.7682	28.6247	28.2408	29.1828	28.1511	ubiquinol-cytochrome-c reductase activity	cerebellar Purkinje cell layer development;hippocampus development;hypothalamus development;midbrain development;mitochondrial electron transport, ubiquinol to cytochrome c;oxidation-reduction process;pons development;pyramidal neuron development;subthalamus development;thalamus development	membrane;mitochondrial inner membrane;mitochondrial respiratory chain complex III;mitochondrion;respiratory chain	Metabolism;Respiratory electron transport;Respiratory electron transport, ATP synthesis by chemiosmotic coupling, and heat production by uncoupling proteins.;The citric acid (TCA) cycle and respiratory electron transport	Response to elevated platelet cytosolic Ca2+	O14949	O14949	Cytochrome b-c1 complex subunit 8	+	UQCRQ		+	+	2.65522	1.85017	2.65522	1.85017	O14949	O14949	Cytochrome b-c1 complex subunit 8	UQCRQ	5	5	5	51.2	51.2	51.2	9.9062	0	18.039	7508200000	74	26.6702	27.3036	25.3958	26.2252	27.1221	27.7682	28.6247	28.2408
29.1402	29.123	28.7178	28.4323	29.7332	29.765	30.0831	30.0013	30.4612	30.1892	ADP binding;ATP binding;glutamate dehydrogenase (NAD+) activity;glutamate dehydrogenase [NAD(P)+] activity;GTP binding;identical protein binding;leucine binding;NAD+ binding;nucleotide binding;oxidoreductase activity;oxidoreductase activity, acting on the CH-NH2 group of donors, NAD or NADP as acceptor;protein binding	cellular amino acid biosynthetic process;cellular amino acid metabolic process;glutamate biosynthetic process;glutamate catabolic process;glutamate metabolic process;glutamine metabolic process;mitochondrion organization;oxidation-reduction process;positive regulation of insulin secretion;substantia nigra development;tricarboxylic acid metabolic process	cytoplasm;mitochondrial matrix;mitochondrion	Amino acid synthesis and interconversion (transamination);Metabolism;Metabolism of amino acids and derivatives;Mitochondrial biogenesis;Organelle biogenesis and maintenance;Transcriptional activation of mitochondrial biogenesis	Response to elevated platelet cytosolic Ca2+	P00367;P49448	P00367;P49448	Glutamate dehydrogenase 1, mitochondrial;Glutamate dehydrogenase 2, mitochondrial	+	GLUD1;GLUD2			+	2.59174	1.07062	2.59174	1.07062	P00367;P49448	P00367;P49448	Glutamate dehydrogenase 1, mitochondrial;Glutamate dehydrogenase 2, mitochondrial	GLUD1;GLUD2	27	27	27	64	64	64	61.397	0	213.71	27691000000	394	29.1402	29.123	28.7178	28.4323	29.7332	29.765	30.0831	30.0013
23.6782	23.7812	NaN	NaN	23.876	24.5793	24.876	24.5256	25.3187	24.5195	oxidoreductase activity;protein binding;protein disulfide oxidoreductase activity	'de novo' posttranslational protein folding;oxidation-reduction process;peptidyl-cysteine oxidation;protein import into mitochondrial intermembrane space;protein maturation by protein folding;protein transport	mitochondrial intermembrane space;mitochondrion	Metabolism of proteins;Mitochondrial protein import	Response to elevated platelet cytosolic Ca2+	Q8N4Q1	Q8N4Q1	Mitochondrial intermembrane space import and assembly protein 40	+	CHCHD4				2.48669	0.985405	1.82543	2.02219	Q8N4Q1	Q8N4Q1	Mitochondrial intermembrane space import and assembly protein 40	CHCHD4	1	1	1	16.9	16.9	16.9	15.996	0	38.987	480580000	24	23.6782	23.7812	21.0694	21.3035	23.876	24.5793	24.876	24.5256
26.456	26.6956	26.7593	NaN	27.355	27.9099	27.3311	28.4583	28.6458	28.2917	DNA binding;DNA binding transcription factor activity;enhancer binding;metal ion binding;protein binding;RNA binding;transcription coactivator activity;transcription regulatory region DNA binding	circadian regulation of gene expression;negative regulation of multicellular organism growth;positive regulation of transcription by RNA polymerase II;positive regulation of transcription, DNA-templated;regulation of transcription by RNA polymerase II;regulation of transcription, DNA-templated;rhythmic process;skeletal system development;transcription, DNA-templated	cytoplasm;mitochondrion;nuclear body;nucleoplasm;nucleus	Circadian Clock	Response to elevated platelet cytosolic Ca2+	Q9UGU0;Q7Z5J4	Q9UGU0	Transcription factor 20	+	TCF20				2.38731	1.31089	1.24613	2.31319	Q9UGU0;Q7Z5J4	Q9UGU0	Transcription factor 20	TCF20	22	22	22	18.5	18.5	18.5	211.77	0	159.56	5356100000	140	26.456	26.6956	26.7593	21.8049	27.355	27.9099	27.3311	28.4583
24.4811	24.9296	25.178	24.2759	26.7099	26.2771	27.4025	26.3795	27.8592	27.22	ubiquinone binding	cellular respiration;ubiquinone biosynthetic process	membrane;mitochondrial inner membrane;mitochondrion	Metabolism;Respiratory electron transport;Respiratory electron transport, ATP synthesis by chemiosmotic coupling, and heat production by uncoupling proteins.;The citric acid (TCA) cycle and respiratory electron transport	Response to elevated platelet cytosolic Ca2+	Q9H8M1;Q96MF6	Q9H8M1	Coenzyme Q-binding protein COQ10 homolog B, mitochondrial	+	COQ10B			+	2.17754	1.91278	2.17754	1.91278	Q9H8M1;Q96MF6	Q9H8M1	Coenzyme Q-binding protein COQ10 homolog B, mitochondrial	COQ10B	4	4	4	18.5	18.5	18.5	27.07	0	18.744	2654100000	71	24.4811	24.9296	25.178	24.2759	26.7099	26.2771	27.4025	26.3795
27.2783	27.4248	27.409	26.5506	27.5729	27.9277	28.6926	28.1304	28.363	27.663	14-3-3 protein binding;actin monomer binding;ATP binding;calcium-independent protein kinase C activity;enzyme activator activity;enzyme binding;ethanol binding;kinase activity;metal ion binding;nucleotide binding;protein binding;protein kinase activity;protein kinase C activity;protein serine/threonine kinase activity;Ral GTPase binding;receptor activator activity;signal transducer activity;trans…	apoptotic process;cell adhesion;cell cycle;cell differentiation;cell division;cellular response to ethanol;cellular response to hypoxia;cellular response to prostaglandin E stimulus;Fc-gamma receptor signaling pathway involved in phagocytosis;immune system process;intracellular signal transduction;lipopolysaccharide-mediated signaling pathway;locomotory exploration behavior;macrophage activation …	cell periphery;cell-cell junction;cytoplasm;cytoskeleton;cytosol;endoplasmic reticulum;extracellular exosome;Golgi apparatus;membrane;mitochondrion;nucleus;perinuclear region of cytoplasm;plasma membrane	DAG and IP3 signaling;Effects of PIP2 hydrolysis;Fcgamma receptor (FCGR) dependent phagocytosis;G alpha (q) signalling events;G alpha (z) signalling events;GPCR downstream signalling;Hemostasis;Immune System;Innate Immune System;Intracellular signaling by second messengers;Platelet activation, signaling and aggregation;Role of phospholipids in phagocytosis;SHC1 events in ERBB2 signaling;Signal Tr…	Response to elevated platelet cytosolic Ca2+	P24723;Q02156	P24723	Protein kinase C eta type	+	PRKCH				2.15267	0.908221	2.15267	0.908221	P24723;Q02156	P24723	Protein kinase C eta type	PRKCH	15	15	15	29.6	29.6	29.6	77.828	0	224.71	6483500000	170	27.2783	27.4248	27.409	26.5506	27.5729	27.9277	28.6926	28.1304
29.8804	29.4218	28.8512	29.6519	29.8891	30.0223	30.9069	30.0654	31.0617	31.0997	catalytic activity;coenzyme binding;NADH dehydrogenase (ubiquinone) activity;NADH dehydrogenase activity;protein binding;protein-containing complex binding	circadian rhythm;mitochondrial electron transport, NADH to ubiquinone;mitochondrial respiratory chain complex I assembly;oxidation-reduction process;sodium ion transport;ubiquinone-6 biosynthetic process	mitochondrial matrix;mitochondrial membrane;mitochondrial respiratory chain complex I;mitochondrion;nucleoplasm;nucleus;respiratory chain	Complex I biogenesis;Metabolism;Respiratory electron transport;Respiratory electron transport, ATP synthesis by chemiosmotic coupling, and heat production by uncoupling proteins.;The citric acid (TCA) cycle and respiratory electron transport	Response to elevated platelet cytosolic Ca2+	Q16795	Q16795	NADH dehydrogenase [ubiquinone] 1 alpha subcomplex subunit 9, mitochondrial	+	NDUFA9				2.11447	1.09232	2.11447	1.09232	Q16795	Q16795	NADH dehydrogenase [ubiquinone] 1 alpha subcomplex subunit 9, mitochondrial	NDUFA9	17	17	17	55.2	55.2	55.2	42.509	0	206.78	32868000000	382	29.8804	29.4218	28.8512	29.6519	29.8891	30.0223	30.9069	30.0654
26.3831	27.3618	27.8961	26.5953	27.2146	27.5115	28.2294	28.8355	29.374	29.2627	alkylbase DNA N-glycosylase activity;catalytic activity;damaged DNA binding;DNA binding;DNA N-glycosylase activity;DNA-3-methyladenine glycosylase activity;DNA-3-methylguanine glycosylase activity;DNA-7-methyladenine glycosylase activity;DNA-7-methylguanine glycosylase activity;hydrolase activity;protein binding	base-excision repair;cellular response to DNA damage stimulus;depurination;DNA dealkylation involved in DNA repair;DNA repair	cytoplasm;mitochondrial nucleoid;mitochondrion;nucleoplasm;nucleus	Base Excision Repair;Base-Excision Repair, AP Site Formation;Cleavage of the damaged purine;Depurination;Displacement of DNA glycosylase by APEX1;DNA Repair;Recognition and association of DNA glycosylase with site containing an affected purine;Resolution of Abasic Sites (AP sites)	Response to elevated platelet cytosolic Ca2+	P29372	P29372	DNA-3-methyladenine glycosylase	+	MPG				2.10527	1.55243	2.10527	1.55243	P29372	P29372	DNA-3-methyladenine glycosylase	MPG	12	12	12	54	54	54	32.868	0	149.66	9839400000	175	26.3831	27.3618	27.8961	26.5953	27.2146	27.5115	28.2294	28.8355
24.7745	25.2234	25.6252	25.1794	26.2027	26.2398	26.0462	26.2126	26.9822	26.6271	hydrolase activity;metal ion binding;phosphatase activity;phosphoprotein phosphatase activity;protein binding;protein domain specific binding;protein kinase binding;protein N-terminus binding;protein phosphatase binding;protein serine/threonine phosphatase activity;RNA binding	carbohydrate metabolic process;cell cycle;cell division;circadian regulation of gene expression;entrainment of circadian clock by photoperiod;glycogen metabolic process;neuron differentiation;protein dephosphorylation;regulation of circadian rhythm;regulation of nucleocytoplasmic transport;rhythmic process;sister chromatid cohesion	chromosome;chromosome, centromeric region;cleavage furrow;condensed chromosome kinetochore;cytoplasm;cytosol;dendritic spine;focal adhesion;kinetochore;midbody;mitochondrial outer membrane;mitochondrion;nuclear chromosome, telomeric region;nuclear speck;nucleolus;nucleoplasm;nucleus;protein phosphatase type 1 complex;protein-containing complex;PTW/PP1 phosphatase complex	Amplification of signal from unattached kinetochores via a MAD2 inhibitory signal;Amplification of signal from the kinetochores;Cell Cycle;Cell Cycle Checkpoints;Cell Cycle, Mitotic;Circadian Clock;Downregulation of TGF-beta receptor signaling;M Phase;Metabolism;Metabolism of lipids;Mitotic Anaphase;Mitotic Metaphase and Anaphase;Mitotic Prometaphase;Mitotic Spindle Checkpoint;Resolution of Siste…	Response to elevated platelet cytosolic Ca2+	P36873	P36873	Serine/threonine-protein phosphatase PP1-gamma catalytic subunit	+	PPP1CC				2.06695	1.02054	2.06695	1.02054	P36873	P36873	Serine/threonine-protein phosphatase PP1-gamma catalytic subunit	PPP1CC	15	2	2	46.4	7.4	7.4	36.983	0	30.624	1714400000	29	24.7745	25.2234	25.6252	25.1794	26.2027	26.2398	26.0462	26.2126
26.2936	25.2528	25.9991	25.0625	26.6738	26.6103	27.6579	26.8315	28.0862	27.0131	aminoacyl-tRNA ligase activity;ATP binding;histidine-tRNA ligase activity;identical protein binding;ligase activity;nucleotide binding;protein binding;protein homodimerization activity;RNA binding	histidyl-tRNA aminoacylation;mitochondrial translation;translation;tRNA aminoacylation for protein translation	cytoplasm;cytosol;mitochondrial matrix;mitochondrion	Cytosolic tRNA aminoacylation;Metabolism of proteins;Mitochondrial tRNA aminoacylation;Translation;tRNA Aminoacylation	Response to elevated platelet cytosolic Ca2+	P49590;P12081	P49590	Probable histidine--tRNA ligase, mitochondrial	+	HARS2				2.00638	1.38341	2.00638	1.38341	P49590;P12081	P49590	Probable histidine--tRNA ligase, mitochondrial	HARS2	18	18	18	39.9	39.9	39.9	56.888	0	79.722	3693200000	76	26.2936	25.2528	25.9991	25.0625	26.6738	26.6103	27.6579	26.8315
25.1137	25.5201	25.5832	NaN	25.0469	26.123	26.7935	25.8978	27.7093	26.6713	amino acid binding;aminoacyl-tRNA ligase activity;ATP adenylyltransferase activity;ATP binding;identical protein binding;ligase activity;lysine-tRNA ligase activity;nucleic acid binding;nucleotide binding;protein binding;protein homodimerization activity;transferase activity;tRNA binding	activation of MAPK activity;basophil activation involved in immune response;diadenosine tetraphosphate biosynthetic process;ERK1 and ERK2 cascade;lysyl-tRNA aminoacylation;negative regulation of cell proliferation;positive regulation of cytokine production involved in inflammatory response;positive regulation of cytokine secretion involved in immune response;positive regulation of ERK1 and ERK2 c…	aminoacyl-tRNA synthetase multienzyme complex;cytoplasm;cytosol;extracellular region;extracellular space;membrane;mitochondrial matrix;mitochondrion;nucleus;plasma membrane	Cytosolic tRNA aminoacylation;Metabolism;Metabolism of amino acids and derivatives;Metabolism of proteins;Mitochondrial tRNA aminoacylation;Selenoamino acid metabolism;SeMet incorporation into proteins;Translation;tRNA Aminoacylation	Response to elevated platelet cytosolic Ca2+	Q15046	Q15046	Lysine--tRNA ligase	+	KARS				2.00495	1.32296	1.41345	2.10839	Q15046	Q15046	Lysine--tRNA ligase	KARS	8	8	8	15.4	15.4	15.4	68.047	0	19.05	1656700000	46	25.1137	25.5201	25.5832	21.3889	25.0469	26.123	26.7935	25.8978
28.4709	27.1124	27.4301	26.7036	27.9909	28.708	29.4181	28.1151	29.7418	28.5855	hydrolase activity;molecular_function;structural constituent of ribosome	biological_process;mitochondrial translational elongation;mitochondrial translational termination	cell junction;mitochondrial inner membrane;mitochondrial large ribosomal subunit;mitochondrion;nucleoplasm;ribosome	Metabolism of proteins;Mitochondrial translation;Mitochondrial translation elongation;Mitochondrial translation initiation;Mitochondrial translation termination;Translation	Response to elevated platelet cytosolic Ca2+	Q9H2W6	Q9H2W6	39S ribosomal protein L46, mitochondrial	+	MRPL46				1.89486	1.37213	1.89486	1.37213	Q9H2W6	Q9H2W6	39S ribosomal protein L46, mitochondrial	MRPL46	11	11	11	50.9	50.9	50.9	31.705	0	74.934	7993700000	111	28.4709	27.1124	27.4301	26.7036	27.9909	28.708	29.4181	28.1151
22.7408	23.0086	22.6225	NaN	23.3964	24.1883	24.2226	23.2503	24.685	23.6399	oxidative phosphorylation uncoupler activity;protein binding	adaptive thermogenesis;aging;cellular response to amino acid starvation;cellular response to glucose stimulus;cellular response to hormone stimulus;cellular response to insulin stimulus;female pregnancy;liver regeneration;mitochondrial transmembrane transport;mitochondrial transport;negative regulation of apoptotic process;negative regulation of insulin secretion involved in cellular response to …	cytoplasm;integral component of membrane;membrane;mitochondrial inner membrane;mitochondrial membrane;mitochondrion	Metabolism;Mitochondrial Uncoupling Proteins;Respiratory electron transport, ATP synthesis by chemiosmotic coupling, and heat production by uncoupling proteins.;The citric acid (TCA) cycle and respiratory electron transport;The fatty acid cycling model;The proton buffering model	Response to elevated platelet cytosolic Ca2+	P55851	P55851	Mitochondrial uncoupling protein 2	+	UCP2				1.87646	1.05513	2.27034	1.19728	P55851	P55851	Mitochondrial uncoupling protein 2	UCP2	3	3	3	14.9	14.9	14.9	33.229	0	22.113	468070000	25	22.7408	23.0086	22.6225	22.2313	23.3964	24.1883	24.2226	23.2503
26.1788	25.3395	25.4194	NaN	25.6156	25.9404	26.4861	26.3595	26.2147	26.5851	protein binding	mitochondrial electron transport, NADH to ubiquinone;mitochondrial respiratory chain complex I assembly;oxidation-reduction process	integral component of membrane;membrane;mitochondrial inner membrane;mitochondrial respiratory chain complex I;mitochondrion;respiratory chain	Complex I biogenesis;Metabolism;Respiratory electron transport;Respiratory electron transport, ATP synthesis by chemiosmotic coupling, and heat production by uncoupling proteins.;The citric acid (TCA) cycle and respiratory electron transport	Response to elevated platelet cytosolic Ca2+	Q9NX14	Q9NX14	NADH dehydrogenase [ubiquinone] 1 beta subcomplex subunit 11, mitochondrial	+	NDUFB11				1.84391	0.678814	0.811631	1.82211	Q9NX14	Q9NX14	NADH dehydrogenase [ubiquinone] 1 beta subcomplex subunit 11, mitochondrial	NDUFB11	2	2	2	18.3	18.3	18.3	17.316	0.0008489	3.1596	1995100000	21	26.1788	25.3395	25.4194	19.9218	25.6156	25.9404	26.4861	26.3595
24.5571	25.0674	24.7657	25.8088	25.5235	NaN	24.3774	24.0833	24.4174	24.169		growth;mitochondrion morphogenesis;neuromuscular process;regulation of lipid metabolic process;response to stimulus;visual perception	mitochondrion			Q9H6K4	Q9H6K4	Optic atrophy 3 protein	+	OPA3				1.84364	-0.882707	1.76193	-1.20642	Q9H6K4	Q9H6K4	Optic atrophy 3 protein	OPA3	3	3	3	12.3	12.3	12.3	19.996	0.00083928	3.0299	797940000	37	24.5571	25.0674	24.7657	25.8088	25.5235	22.6432	24.3774	24.0833
25.6556	23.7494	24.0307	NaN	25.4024	26.0122	26.6439	25.7031	26.9412	26.1785	cytochrome-c oxidase activity;protein binding	generation of precursor metabolites and energy;mitochondrial electron transport, cytochrome c to oxygen;proton transmembrane transport;response to nutrient	membrane;mitochondrial inner membrane;mitochondrial membrane;mitochondrial respiratory chain complex IV;mitochondrion;nucleus	Gene expression (Transcription);Generic Transcription Pathway;Metabolism;Respiratory electron transport;Respiratory electron transport, ATP synthesis by chemiosmotic coupling, and heat production by uncoupling proteins.;RNA Polymerase II Transcription;The citric acid (TCA) cycle and respiratory electron transport;TP53 Regulates Metabolic Genes;Transcriptional Regulation by TP53	Response to elevated platelet cytosolic Ca2+	P13073	P13073	Cytochrome c oxidase subunit 4 isoform 1, mitochondrial	+	COX4I1				1.84283	1.58624	1.7594	2.16971	P13073	P13073	Cytochrome c oxidase subunit 4 isoform 1, mitochondrial	COX4I1	5	5	5	23.7	23.7	23.7	19.576	0	6.9346	1742900000	30	25.6556	23.7494	24.0307	21.7922	25.4024	26.0122	26.6439	25.7031
23.7647	23.7632	24.1677	NaN	23.989	24.3099	24.6228	NaN	25.581	25.1324	ATPase activity;proton transmembrane transporter activity;transmembrane transporter activity	ATP biosynthetic process;ATP synthesis coupled proton transport;cristae formation;ion transport;mitochondrial ATP synthesis coupled proton transport	integral component of membrane;membrane;mitochondrial inner membrane;mitochondrial membrane;mitochondrial proton-transporting ATP synthase complex;mitochondrial proton-transporting ATP synthase complex, coupling factor F(o);mitochondrion;proton-transporting ATP synthase complex, coupling factor F(o)	Cristae formation;Formation of ATP by chemiosmotic coupling;Metabolism;Mitochondrial biogenesis;Organelle biogenesis and maintenance;Respiratory electron transport, ATP synthesis by chemiosmotic coupling, and heat production by uncoupling proteins.;The citric acid (TCA) cycle and respiratory electron transport	Response to elevated platelet cytosolic Ca2+	P03928	P03928	ATP synthase protein 8	+	MT-ATP8				1.80477	0.99035	0.384668	0.690699	P03928	P03928	ATP synthase protein 8	MT-ATP8	2	2	2	29.4	29.4	29.4	7.9916	0.0016084	2.4457	577300000	15	23.7647	23.7632	24.1677	22.0713	23.989	24.3099	24.6228	21.5634
28.0977	27.0092	27.2617	26.1687	28.1641	28.394	29.1841	27.9127	29.8212	28.7886	protein binding;RNA binding	anatomical structure morphogenesis;mitochondrial translational elongation;mitochondrial translational termination	mitochondrial inner membrane;mitochondrial large ribosomal subunit;mitochondrial ribosome;mitochondrion;nucleus;ribosome	Metabolism of proteins;Mitochondrial translation;Mitochondrial translation elongation;Mitochondrial translation initiation;Mitochondrial translation termination;Translation	Response to elevated platelet cytosolic Ca2+	Q9NQ50	Q9NQ50	39S ribosomal protein L40, mitochondrial	+	MRPL40				1.76469	1.47983	1.76469	1.47983	Q9NQ50	Q9NQ50	39S ribosomal protein L40, mitochondrial	MRPL40	9	9	9	37.9	37.9	37.9	24.49	0	128.2	7518500000	116	28.0977	27.0092	27.2617	26.1687	28.1641	28.394	29.1841	27.9127
24.5601	24.495	24.6077	24.4218	24.5834	25.1791	25.7095	24.5889	26.8411	26.1222	5'-3' DNA helicase activity;ATP binding;DNA helicase activity;helicase activity;hydrolase activity;nucleotide binding;protease binding;single-stranded DNA binding	cellular response to glucose stimulus;DNA replication;DNA unwinding involved in DNA replication;mitochondrial DNA replication;mitochondrial transcription;mitochondrion organization;protein hexamerization;protein homooligomerization	mitochondrial matrix;mitochondrial nucleoid;mitochondrion	Mitochondrial biogenesis;Organelle biogenesis and maintenance;Transcriptional activation of mitochondrial biogenesis	Response to elevated platelet cytosolic Ca2+	Q96RR1	Q96RR1	Twinkle protein, mitochondrial	+	PEO1				1.75243	1.15454	1.75243	1.15454	Q96RR1	Q96RR1	Twinkle protein, mitochondrial	PEO1	10	10	10	20.2	20.2	20.2	77.153	0	59.78	1004400000	29	24.5601	24.495	24.6077	24.4218	24.5834	25.1791	25.7095	24.5889
24.0252	23.9308	23.2313	24.7545	25.035	25.3943	26.5777	24.7225	26.5241	25.0918	crossover junction endodeoxyribonuclease activity;DNA polymerase processivity factor activity;protein binding;RNA binding	DNA metabolic process;mitochondrial DNA replication;mitochondrial transcription;oxidative phosphorylation;regulation of transcription, DNA-templated;transcription, DNA-templated	mitochondrial matrix;mitochondrial nucleoid;mitochondrion;ribonucleoprotein complex			Q96QE5	Q96QE5	Transcription elongation factor, mitochondrial	+	TEFM				1.74188	1.4667	1.74188	1.4667	Q96QE5	Q96QE5	Transcription elongation factor, mitochondrial	TEFM	6	6	6	19.7	19.7	19.7	41.676	0	89.904	1043100000	29	24.0252	23.9308	23.2313	24.7545	25.035	25.3943	26.5777	24.7225
29.0055	28.9163	29.208	28.3068	30.0822	30.048	29.8272	29.8501	30.3754	29.8862	DNA binding;double-stranded RNA binding;protein binding;RNA binding	defense response to virus;negative regulation of transcription, DNA-templated;negative regulation of translation;negative regulation of viral genome replication;positive regulation of transcription, DNA-templated;protein phosphorylation;regulation of transcription, DNA-templated;transcription, DNA-templated	cytoplasm;extracellular region;membrane;mitochondrion;nucleolus;nucleoplasm;nucleus;ribonucleoprotein complex			Q12906	Q12906	Interleukin enhancer-binding factor 3	+	ILF3				1.72333	0.893653	1.72333	0.893653	Q12906	Q12906	Interleukin enhancer-binding factor 3	ILF3	30	30	27	46.6	46.6	43.5	95.337	0	323.31	21254000000	457	29.0055	28.9163	29.208	28.3068	30.0822	30.048	29.8272	29.8501
28.4493	28.1332	27.8186	27.7127	29.2007	28.782	29.5903	28.8633	30.5091	29.5111	protein binding;RNA binding;structural constituent of ribosome	cellular response to leukemia inhibitory factor;mitochondrial translational elongation;mitochondrial translational termination;translation	large ribosomal subunit;mitochondrial inner membrane;mitochondrial large ribosomal subunit;mitochondrion;ribosome	Metabolism of proteins;Mitochondrial translation;Mitochondrial translation elongation;Mitochondrial translation initiation;Mitochondrial translation termination;Translation	Response to elevated platelet cytosolic Ca2+	Q9P015	Q9P015	39S ribosomal protein L15, mitochondrial	+	MRPL15				1.69882	1.18826	1.69882	1.18826	Q9P015	Q9P015	39S ribosomal protein L15, mitochondrial	MRPL15	15	15	15	61.5	61.5	61.5	33.419	0	115.29	13817000000	223	28.4493	28.1332	27.8186	27.7127	29.2007	28.782	29.5903	28.8633
25.6958	24.9992	25.3681	24.8679	25.8782	25.8535	25.789	25.8567	26.508	26.2552	structural constituent of ribosome	mitochondrial translational elongation;mitochondrial translational termination;translation	intracellular;mitochondrial inner membrane;mitochondrial large ribosomal subunit;mitochondrion;ribosome	Metabolism of proteins;Mitochondrial translation;Mitochondrial translation elongation;Mitochondrial translation initiation;Mitochondrial translation termination;Translation	Response to elevated platelet cytosolic Ca2+	O75394	O75394	39S ribosomal protein L33, mitochondrial	+	MRPL33				1.6884	0.690609	1.6884	0.690609	O75394	O75394	39S ribosomal protein L33, mitochondrial	MRPL33	2	2	2	38.5	38.5	38.5	7.6191	0	13.495	1587200000	30	25.6958	24.9992	25.3681	24.8679	25.8782	25.8535	25.789	25.8567
NaN	21.8541	21.8715	NaN	21.593	22.3333	23.966	23.1662	25.2356	23.663	ATP binding;DNA binding;DNA ligase (ATP) activity;DNA ligase activity;ligase activity;metal ion binding;nucleotide binding;protein binding;zinc ion binding	base-excision repair, DNA ligation;cell cycle;cell division;cellular response to DNA damage stimulus;DNA biosynthetic process;DNA ligation;DNA ligation involved in DNA repair;DNA recombination;DNA repair;DNA replication;double-strand break repair;double-strand break repair via alternative nonhomologous end joining;double-strand break repair via homologous recombination;lagging strand elongation;m…	DNA ligase III-XRCC1 complex;mitochondrion;nucleoplasm;nucleus	APEX1-Independent Resolution of AP Sites via the Single Nucleotide Replacement Pathway;Base Excision Repair;DNA Double-Strand Break Repair;DNA Repair;Gap-filling DNA repair synthesis and ligation in GG-NER;Gap-filling DNA repair synthesis and ligation in TC-NER;Global Genome Nucleotide Excision Repair (GG-NER);HDR through MMEJ (alt-NHEJ);Homology Directed Repair;Nucleotide Excision Repair;Resolut…	Response to elevated platelet cytosolic Ca2+	P49916	P49916	DNA ligase 3	+	LIG3				1.59836	1.89991	1.7529	1.96503	P49916	P49916	DNA ligase 3	LIG3	2	2	2	2.3	2.3	2.3	112.91	0	7.8402	154780000	15	23.0332	21.8541	21.8715	20.1871	21.593	22.3333	23.966	23.1662
28.0668	26.8209	26.816	25.7697	28.208	28.3644	28.2967	28.0756	29.2484	28.3945	ATP binding;ATPase activity;hydrolase activity;molecular_function;nucleotide binding;protein binding	cellular response to heat	cellular_component;mitochondrion			Q9H078	Q9H078	Caseinolytic peptidase B protein homolog	+	CLPB				1.57328	1.33963	1.57328	1.33963	Q9H078	Q9H078	Caseinolytic peptidase B protein homolog	CLPB	26	26	26	39.5	39.5	39.5	78.728	0	238.8	14250000000	290	28.0668	26.8209	26.816	25.7697	28.208	28.3644	28.2967	28.0756
24.5794	24.7593	22.9539	23.2092	24.7752	24.2488	26.4016	24.9309	26.8195	26.5268	hydrolase activity;identical protein binding;peptidase activity	lipid metabolic process;proteolysis;regulation of lipid metabolic process	cytosol;mitochondrion			P83111	P83111	Serine beta-lactamase-like protein LACTB, mitochondrial	+	LACTB				1.55699	1.73012	1.55699	1.73012	P83111	P83111	Serine beta-lactamase-like protein LACTB, mitochondrial	LACTB	7	7	7	17.4	17.4	17.4	60.693	0	30.112	1065700000	24	24.5794	24.7593	22.9539	23.2092	24.7752	24.2488	26.4016	24.9309
26.9703	26.1359	26.6283	NaN	27.5043	27.5791	28.0913	27.2911	29.0387	27.8441	5S rRNA binding;RNA binding;structural constituent of ribosome	mitochondrial translational elongation;mitochondrial translational termination;rRNA import into mitochondrion;translation	extracellular space;intracellular;mitochondrial inner membrane;mitochondrial large ribosomal subunit;mitochondrial ribosome;mitochondrion;ribosome	Metabolism of proteins;Mitochondrial translation;Mitochondrial translation elongation;Mitochondrial translation initiation;Mitochondrial translation termination;Translation	Response to elevated platelet cytosolic Ca2+	Q9H0U6	Q9H0U6	39S ribosomal protein L18, mitochondrial	+	MRPL18				1.53963	1.15919	1.27866	1.91432	Q9H0U6	Q9H0U6	39S ribosomal protein L18, mitochondrial	MRPL18	5	5	5	28.3	28.3	28.3	20.576	0	19.36	4746500000	56	26.9703	26.1359	26.6283	23.034	27.5043	27.5791	28.0913	27.2911
27.3952	27.6393	26.8623	27.1943	27.8141	28.0393	27.6581	28.2003	28.6162	27.657	oxidoreductase activity;quinone binding;sulfide:quinone oxidoreductase activity	hydrogen sulfide metabolic process;oxidation-reduction process;sulfide oxidation, using sulfide:quinone oxidoreductase	mitochondrial inner membrane;mitochondrion	Degradation of cysteine and homocysteine;Metabolism;Metabolism of amino acids and derivatives;Sulfide oxidation to sulfate;Sulfur amino acid metabolism	Response to elevated platelet cytosolic Ca2+	Q9Y6N5	Q9Y6N5	Sulfide:quinone oxidoreductase, mitochondrial	+	SQRDL				1.53849	0.65314	1.53849	0.65314	Q9Y6N5	Q9Y6N5	Sulfide:quinone oxidoreductase, mitochondrial	SQRDL	19	19	19	53.6	53.6	53.6	49.96	0	119.53	6695900000	178	27.3952	27.6393	26.8623	27.1943	27.8141	28.0393	27.6581	28.2003
26.7821	25.9469	26.4599	26.7739	26.9904	26.8816	27.4917	26.9518	28.8352	28.2599	catalytic activity;hydrolase activity;metal ion binding;metalloendopeptidase activity;metallopeptidase activity;peptidase activity;zinc ion binding	mitochondrial calcium ion transmembrane transport;protein processing involved in protein targeting to mitochondrion;proteolysis	extracellular space;membrane;mitochondrial inner membrane;mitochondrial matrix;mitochondrion	Metabolism of proteins;Mitochondrial calcium ion transport;Mitochondrial protein import;Processing of SMDT1;Transport of small molecules	Response to elevated platelet cytosolic Ca2+	Q10713	Q10713	Mitochondrial-processing peptidase subunit alpha	+	PMPCA				1.50049	1.09341	1.50049	1.09341	Q10713	Q10713	Mitochondrial-processing peptidase subunit alpha	PMPCA	16	16	16	38.5	38.5	38.5	58.252	0	132.98	4407400000	129	26.7821	25.9469	26.4599	26.7739	26.9904	26.8816	27.4917	26.9518
30.5956	29.7525	29.7994	30.3983	31.1833	30.6551	31.6806	30.7257	32.195	31.5515	mRNA binding;nucleic acid binding;protein binding;RNA binding	anterior/posterior pattern specification;morphogenesis of embryonic epithelium;mRNA polyadenylation;mRNA processing;RNA processing;tRNA processing	cytoplasm;mitochondrial nucleoid;mitochondrion;ribonucleoprotein granule	Disease;Infectious disease;Influenza Infection;Influenza Life Cycle;Influenza Viral RNA Transcription and Replication;Viral mRNA Translation	Response to elevated platelet cytosolic Ca2+	Q12849	Q12849	G-rich sequence factor 1	+	GRSF1				1.47185	1.01575	1.47185	1.01575	Q12849	Q12849	G-rich sequence factor 1	GRSF1	26	26	26	58.5	58.5	58.5	53.126	0	323.31	53133000000	593	30.5956	29.7525	29.7994	30.3983	31.1833	30.6551	31.6806	30.7257
27.8664	26.9743	26.4751	24.8731	27.1934	27.6091	28.2081	27.6835	28.638	28.0783	protein binding;structural constituent of ribosome	mitochondrial translation;mitochondrial translational elongation;mitochondrial translational termination;translation	mitochondrial inner membrane;mitochondrial large ribosomal subunit;mitochondrial ribosome;mitochondrion;ribosome	Metabolism of proteins;Mitochondrial translation;Mitochondrial translation elongation;Mitochondrial translation initiation;Mitochondrial translation termination;Translation	Response to elevated platelet cytosolic Ca2+	Q4U2R6	Q4U2R6	39S ribosomal protein L51, mitochondrial	+	MRPL51				1.4637	1.36694	1.4637	1.36694	Q4U2R6	Q4U2R6	39S ribosomal protein L51, mitochondrial	MRPL51	4	4	4	28.1	28.1	28.1	15.095	0	53.553	5367400000	85	27.8664	26.9743	26.4751	24.8731	27.1934	27.6091	28.2081	27.6835
29.0957	29.1784	28.4935	28.7646	29.2862	29.3074	30.1746	28.99	29.948	29.6973	protein domain specific binding;structural constituent of ribosome	mitochondrial genome maintenance;mitochondrial translational elongation;mitochondrial translational termination;translation	intracellular;mitochondrial inner membrane;mitochondrial large ribosomal subunit;mitochondrion;ribosome	Metabolism of proteins;Mitochondrial translation;Mitochondrial translation elongation;Mitochondrial translation initiation;Mitochondrial translation termination;Translation	Response to elevated platelet cytosolic Ca2+	Q9NRX2	Q9NRX2	39S ribosomal protein L17, mitochondrial	+	MRPL17				1.46302	0.659767	1.46302	0.659767	Q9NRX2	Q9NRX2	39S ribosomal protein L17, mitochondrial	MRPL17	13	13	13	65.1	65.1	65.1	20.05	0	67.828	19122000000	212	29.0957	29.1784	28.4935	28.7646	29.2862	29.3074	30.1746	28.99
25.7521	23.4339	24.1521	22.8969	NaN	NaN	20.4214	21.4933	NaN	NaN	acyl-CoA dehydrogenase activity;flavin adenine dinucleotide binding;long-chain-acyl-CoA dehydrogenase activity;oxidoreductase activity;oxidoreductase activity, acting on the CH-CH group of donors	energy derivation by oxidation of organic compounds;epithelial cell differentiation;fatty acid beta-oxidation;fatty acid beta-oxidation using acyl-CoA dehydrogenase;fatty acid catabolic process;fatty acid metabolic process;IRE1-mediated unfolded protein response;lipid metabolic process;negative regulation of fatty acid biosynthetic process;negative regulation of fatty acid oxidation;oxidation-red…	cytosol;membrane;mitochondrial inner membrane;mitochondrial matrix;mitochondrial membrane;mitochondrial nucleoid;mitochondrion;nucleolus;nucleus	Beta oxidation of palmitoyl-CoA to myristoyl-CoA;Fatty acid metabolism;IRE1alpha activates chaperones;Metabolism;Metabolism of lipids;Metabolism of proteins;Mitochondrial Fatty Acid Beta-Oxidation;mitochondrial fatty acid beta-oxidation of saturated fatty acids;Unfolded Protein Response (UPR);XBP1(S) activates chaperone genes	Response to elevated platelet cytosolic Ca2+	P49748	P49748	Very long-chain specific acyl-CoA dehydrogenase, mitochondrial	+	ACADVL				1.45937	-3.1014	1.3455	-2.01169	P49748	P49748	Very long-chain specific acyl-CoA dehydrogenase, mitochondrial	ACADVL	5	5	5	10.1	10.1	10.1	70.389	0	11.524	212570000	8	25.7521	23.4339	24.1521	22.8969	21.2969	20.9132	20.4214	21.4933
29.7879	29.429	29.2729	29.4519	29.8644	29.8464	30.6631	29.6247	30.7441	30.0691	nucleotide binding;RNA binding	mitochondrial translational elongation;mitochondrial translational termination	mitochondrial inner membrane;mitochondrial large ribosomal subunit;mitochondrial ribosome;mitochondrion;ribosome	Metabolism of proteins;Mitochondrial translation;Mitochondrial translation elongation;Mitochondrial translation initiation;Mitochondrial translation termination;Translation	Response to elevated platelet cytosolic Ca2+	Q9NYK5	Q9NYK5	39S ribosomal protein L39, mitochondrial	+	MRPL39				1.44877	0.628253	1.44877	0.628253	Q9NYK5	Q9NYK5	39S ribosomal protein L39, mitochondrial	MRPL39	17	17	17	54.1	54.1	54.1	38.711	0	153.62	27230000000	348	29.7879	29.429	29.2729	29.4519	29.8644	29.8464	30.6631	29.6247
27.7142	26.8424	26.9001	NaN	27.9086	28.1076	28.4528	27.582	29.5126	28.6201	protein binding;RNA binding;structural constituent of ribosome	mitochondrial translational elongation;mitochondrial translational termination;translation	intracellular;mitochondrial inner membrane;mitochondrial large ribosomal subunit;mitochondrion;ribosome	Metabolism of proteins;Mitochondrial translation;Mitochondrial translation elongation;Mitochondrial translation initiation;Mitochondrial translation termination;Translation	Response to elevated platelet cytosolic Ca2+	Q9P0M9	Q9P0M9	39S ribosomal protein L27, mitochondrial	+	MRPL27				1.42845	1.1137	0.923046	2.48867	Q9P0M9	Q9P0M9	39S ribosomal protein L27, mitochondrial	MRPL27	7	7	7	48.6	48.6	48.6	16.073	0	42.781	6929800000	120	27.7142	26.8424	26.9001	20.4665	27.9086	28.1076	28.4528	27.582
25.3679	24.0413	25.119	NaN	25.0146	25.8537	26.3848	25.0361	26.0666	25.7044	identical protein binding;oxidoreductase activity;protein binding;pyrroline-5-carboxylate reductase activity	cellular amino acid biosynthetic process;cellular response to oxidative stress;L-proline biosynthetic process;negative regulation of hydrogen peroxide-induced cell death;oxidation-reduction process;proline biosynthetic process;regulation of mitochondrial membrane potential	mitochondrial matrix;mitochondrion	Amino acid synthesis and interconversion (transamination);Metabolism;Metabolism of amino acids and derivatives	Response to elevated platelet cytosolic Ca2+	P32322	P32322	Pyrroline-5-carboxylate reductase 1, mitochondrial	+	PYCR1				1.42507	0.923434	1.4475	1.35756	P32322	P32322	Pyrroline-5-carboxylate reductase 1, mitochondrial	PYCR1	9	8	8	37.3	33.2	33.2	33.36	0	42.509	1564600000	43	25.3679	24.0413	25.119	22.715	25.0146	25.8537	26.3848	25.0361
27.6845	26.7708	25.5875	26.2285	26.7976	27.6007	27.8042	27.2843	28.1388	27.1119	RNA binding;structural constituent of ribosome	mitochondrial translational elongation;mitochondrial translational termination;translation	intracellular;mitochondrial inner membrane;mitochondrial large ribosomal subunit;mitochondrion;ribosome	Metabolism of proteins;Mitochondrial translation;Mitochondrial translation elongation;Mitochondrial translation initiation;Mitochondrial translation termination;Translation	Response to elevated platelet cytosolic Ca2+	Q7Z2W9	Q7Z2W9	39S ribosomal protein L21, mitochondrial	+	MRPL21				1.42172	0.974182	1.42172	0.974182	Q7Z2W9	Q7Z2W9	39S ribosomal protein L21, mitochondrial	MRPL21	6	6	6	29.3	29.3	29.3	22.814	0	27.499	4352600000	54	27.6845	26.7708	25.5875	26.2285	26.7976	27.6007	27.8042	27.2843
28.4642	28.3198	28.4614	27.8564	29.7241	28.1457	28.3891	26.458	26.7292	26.9442	acyl-CoA dehydrogenase activity;flavin adenine dinucleotide binding;long-chain-acyl-CoA dehydrogenase activity;medium-chain-acyl-CoA dehydrogenase activity;oxidoreductase activity;oxidoreductase activity, acting on the CH-CH group of donors;protein binding	long-chain fatty acid metabolic process;medium-chain fatty acid metabolic process;mitochondrial respiratory chain complex I assembly;oxidation-reduction process	dendrite;mitochondrial inner membrane;mitochondrial membrane;mitochondrion;nucleus	Complex I biogenesis;Metabolism;Respiratory electron transport;Respiratory electron transport, ATP synthesis by chemiosmotic coupling, and heat production by uncoupling proteins.;The citric acid (TCA) cycle and respiratory electron transport	Response to elevated platelet cytosolic Ca2+	Q9H845	Q9H845	Acyl-CoA dehydrogenase family member 9, mitochondrial	+	ACAD9				1.41075	-1.23194	1.41075	-1.23194	Q9H845	Q9H845	Acyl-CoA dehydrogenase family member 9, mitochondrial	ACAD9	33	33	33	65.2	65.2	65.2	68.76	0	270.3	17303000000	279	28.4642	28.3198	28.4614	27.8564	29.7241	28.1457	28.3891	26.458
25.4713	24.7935	25.184	23.3693	25.948	25.7558	26.0485	26.4064	26.2862	25.8321	ATP-dependent microtubule motor activity, plus-end-directed;cytoskeletal protein binding;dynein intermediate chain binding;dynein light intermediate chain binding;motor activity;nitric-oxide synthase regulator activity;protein binding;protein heterodimerization activity;protein homodimerization activity	antigen processing and presentation of exogenous peptide antigen via MHC class II;apoptotic process;ciliary basal body-plasma membrane docking;cilium assembly;ER to Golgi vesicle-mediated transport;G2/M transition of mitotic cell cycle;intraciliary transport involved in cilium assembly;macroautophagy;microtubule-based process;negative regulation of phosphorylation;neutrophil degranulation;positiv…	axon cytoplasm;centrosome;ciliary tip;cilium;COP9 signalosome;cytoplasm;cytoplasmic dynein complex;cytoskeleton;cytosol;dynein complex;ficolin-1-rich granule membrane;kinetochore;membrane;microtubule;microtubule associated complex;mitochondrion;mitotic spindle;myosin complex;myosin V complex;nucleus;plasma membrane;secretory granule;tertiary granule membrane	Activation of BH3-only proteins;Activation of BIM and translocation to mitochondria;Activation of BMF and translocation to mitochondria;Adaptive Immune System;Amplification of signal from unattached kinetochores via a MAD2 inhibitory signal;Amplification of signal from the kinetochores;Anchoring of the basal body to the plasma membrane;Apoptosis;Asparagine N-linked glycosylation;AURKA Activation …	Response to elevated platelet cytosolic Ca2+	P63167;Q96FJ2	P63167;Q96FJ2	Dynein light chain 1, cytoplasmic;Dynein light chain 2, cytoplasmic	+	DYNLL1;DYNLL2				1.39132	1.11258	1.39132	1.11258	P63167;Q96FJ2	P63167;Q96FJ2	Dynein light chain 1, cytoplasmic;Dynein light chain 2, cytoplasmic	DYNLL1;DYNLL2	3	3	3	49.4	49.4	49.4	10.366	0	20.129	1320700000	42	25.4713	24.7935	25.184	23.3693	25.948	25.7558	26.0485	26.4064
25.6236	24.9474	24.8718	25.496	24.4812	26.0217	26.5682	25.1784	27.2986	25.5595			integral component of membrane;membrane;mitochondrial outer membrane;mitochondrion			Q7L311	Q7L311	Armadillo repeat-containing X-linked protein 2	+	ARMCX2				1.38153	1.04127	1.38153	1.04127	Q7L311	Q7L311	Armadillo repeat-containing X-linked protein 2	ARMCX2	9	9	9	23.1	23.1	23.1	65.683	0	58.891	2052400000	34	25.6236	24.9474	24.8718	25.496	24.4812	26.0217	26.5682	25.1784
25.3365	NaN	23.7293	20.9147	24.6301	27.2845	26.0334	25.8437	26.1384	24.8732	ATP binding;ATPase activity;calcium ion binding;calcium-transporting ATPase activity;calcium-transporting ATPase activity involved in regulation of cardiac muscle cell membrane potential;enzyme binding;hydrolase activity;metal ion binding;nucleotide binding;protein binding;protein C-terminus binding;protein homodimerization activity;S100 protein binding	apoptotic mitochondrial changes;ATP hydrolysis coupled cation transmembrane transport;calcium ion import;calcium ion import into sarcoplasmic reticulum;calcium ion transmembrane transport;calcium ion transport;calcium ion transport from cytosol to endoplasmic reticulum;cardiac muscle hypertrophy in response to stress;cell adhesion;cellular calcium ion homeostasis;cellular response to oxidative st…	calcium channel complex;calcium ion-transporting ATPase complex;endoplasmic reticulum;endoplasmic reticulum membrane;endoplasmic reticulum-Golgi intermediate compartment;extrinsic component of cytoplasmic side of plasma membrane;H zone;I band;integral component of membrane;integral component of plasma membrane;intercalated disc;longitudinal sarcoplasmic reticulum;membrane;mitochondrion;nuclear me…	Cardiac conduction;Hemostasis;Ion channel transport;Ion homeostasis;Ion transport by P-type ATPases;Muscle contraction;Platelet calcium homeostasis;Platelet homeostasis;Pre-NOTCH Expression and Processing;Pre-NOTCH Processing in Golgi;Reduction of cytosolic Ca++ levels;Signal Transduction;Signaling by NOTCH;Transport of small molecules	Response to elevated platelet cytosolic Ca2+	P16615;O14983;Q93084	P16615	Sarcoplasmic/endoplasmic reticulum calcium ATPase 2	+	ATP2A2				1.38004	2.382	1.75383	2.58982	P16615;O14983;Q93084	P16615	Sarcoplasmic/endoplasmic reticulum calcium ATPase 2	ATP2A2	13	13	13	15.7	15.7	15.7	114.76	0	43.665	1343500000	48	25.3365	22.6136	23.7293	20.9147	24.6301	27.2845	26.0334	25.8437
22.7145	22.8614	22.5218	NaN	23.3547	23.555	24.7673	22.7868	24.9159	25.5332	molecular_function	optic nerve development	integral component of membrane;membrane;mitochondrial inner membrane;mitochondrion			Q9H061	Q9H061	Transmembrane protein 126A	+	TMEM126A				1.36923	1.44853	1.71466	1.52622	Q9H061	Q9H061	Transmembrane protein 126A	TMEM126A	4	4	4	14.4	14.4	14.4	21.527	0	6.0399	518880000	14	22.7145	22.8614	22.5218	22.4747	23.3547	23.555	24.7673	22.7868
29.0176	27.8867	27.6834	28.3662	28.886	27.276	27.9658	27.4818	27.9418	27.654	2 iron, 2 sulfur cluster binding;4 iron, 4 sulfur cluster binding;electron transfer activity;iron-sulfur cluster binding;metal ion binding;NADH dehydrogenase (ubiquinone) activity;NADH dehydrogenase activity;oxidoreductase activity;oxidoreductase activity, acting on NAD(P)H;protein binding	apoptotic mitochondrial changes;ATP metabolic process;ATP synthesis coupled electron transport;cellular respiration;mitochondrial electron transport, NADH to ubiquinone;mitochondrial respiratory chain complex I assembly;oxidation-reduction process;reactive oxygen species metabolic process;regulation of mitochondrial membrane potential	membrane;mitochondrial inner membrane;mitochondrial intermembrane space;mitochondrial matrix;mitochondrial respiratory chain complex I;mitochondrion;myelin sheath;plasma membrane respiratory chain complex I;respiratory chain	Complex I biogenesis;Metabolism;Respiratory electron transport;Respiratory electron transport, ATP synthesis by chemiosmotic coupling, and heat production by uncoupling proteins.;The citric acid (TCA) cycle and respiratory electron transport	Response to elevated platelet cytosolic Ca2+	P28331	P28331	NADH-ubiquinone oxidoreductase 75 kDa subunit, mitochondrial	+	NDUFS1				1.35482	-0.704116	1.35482	-0.704116	P28331	P28331	NADH-ubiquinone oxidoreductase 75 kDa subunit, mitochondrial	NDUFS1	23	23	23	39.2	39.2	39.2	79.467	0	151.53	7149600000	153	29.0176	27.8867	27.6834	28.3662	28.886	27.276	27.9658	27.4818
29.9103	29.6676	29.1716	29.6896	30.0757	30.0746	30.2458	29.9106	30.8615	30.0397	RNA binding;structural constituent of ribosome	mitochondrial translational elongation;mitochondrial translational termination;translation	mitochondrial inner membrane;mitochondrial large ribosomal subunit;mitochondrial ribosome;mitochondrion;ribosome	Metabolism of proteins;Mitochondrial translation;Mitochondrial translation elongation;Mitochondrial translation initiation;Mitochondrial translation termination;Translation	Response to elevated platelet cytosolic Ca2+	Q9BZE1	Q9BZE1	39S ribosomal protein L37, mitochondrial	+	MRPL37				1.3037	0.523473	1.3037	0.523473	Q9BZE1	Q9BZE1	39S ribosomal protein L37, mitochondrial	MRPL37	23	23	23	62.6	62.6	62.6	48.117	0	220.23	30337000000	332	29.9103	29.6676	29.1716	29.6896	30.0757	30.0746	30.2458	29.9106
28.545	27.3817	27.6426	27.86	28.0534	28.4321	29.3181	27.7379	29.4619	28.8017	protein binding	mitochondrial translational elongation;mitochondrial translational termination	mitochondrial inner membrane;mitochondrial large ribosomal subunit;mitochondrial ribosome;mitochondrion;ribosome	Metabolism of proteins;Mitochondrial translation;Mitochondrial translation elongation;Mitochondrial translation initiation;Mitochondrial translation termination;Translation	Response to elevated platelet cytosolic Ca2+	Q96GC5	Q96GC5	39S ribosomal protein L48, mitochondrial	+	MRPL48				1.30332	0.85378	1.30332	0.85378	Q96GC5	Q96GC5	39S ribosomal protein L48, mitochondrial	MRPL48	6	6	6	39.6	39.6	39.6	23.934	0	76.473	7530200000	119	28.545	27.3817	27.6426	27.86	28.0534	28.4321	29.3181	27.7379
NaN	21.2404	23.4546	NaN	21.5955	24.7196	24.149	24.6213	23.2891	22.643	disordered domain specific binding;DNA binding;MDM2/MDM4 family protein binding;p53 binding;protein binding;SUMO transferase activity;transcription factor binding;ubiquitin ligase inhibitor activity;ubiquitin-protein transferase inhibitor activity	activation of cysteine-type endopeptidase activity involved in apoptotic process;amyloid fibril formation;apoptotic mitochondrial changes;apoptotic process;autophagy of mitochondrion;cell cycle;cell cycle arrest;cellular senescence;mitochondrial depolarization;negative regulation of B cell proliferation;negative regulation of cell proliferation;negative regulation of immature T cell proliferation…	mitochondrion;nuclear body;nucleolus;nucleoplasm;nucleus;protein-containing complex	Cell Cycle;Cell Cycle Checkpoints;Cellular responses to external stimuli;Cellular responses to stress;Cellular Senescence;G1/S DNA Damage Checkpoints;Gene expression (Transcription);Generic Transcription Pathway;Metabolism of proteins;Oncogene Induced Senescence;Oxidative Stress Induced Senescence;p53-Dependent G1 DNA Damage Response;p53-Dependent G1/S DNA damage checkpoint;Post-translational pro…	Response to elevated platelet cytosolic Ca2+	Q8N726	Q8N726	Tumor suppressor ARF	+	CDKN2A				1.29738	1.78756	1.89227	1.79629	Q8N726	Q8N726	Tumor suppressor ARF	CDKN2A	2	2	2	20.5	20.5	20.5	13.903	0	26.731	445030000	23	21.6819	21.2404	23.4546	22.4681	21.5955	24.7196	24.149	24.6213
28.5963	28.7473	28.1672	28.4494	29.5884	28.9327	29.8118	28.9314	30.0436	29.6177	calcium ion binding;protein binding;protein heterodimerization activity	calcium import into the mitochondrion;mitochondrial calcium ion homeostasis;mitochondrial calcium ion transmembrane transport;negative regulation of mitochondrial calcium ion concentration;positive regulation of mitochondrial calcium ion concentration	calcium channel complex;mitochondrial inner membrane;mitochondrial intermembrane space;mitochondrion;uniplex complex	Mitochondrial calcium ion transport;Processing of SMDT1;Transport of small molecules	Response to elevated platelet cytosolic Ca2+	Q8IYU8	Q8IYU8	Calcium uptake protein 2, mitochondrial	+	MICU2				1.28821	0.757669	1.28821	0.757669	Q8IYU8	Q8IYU8	Calcium uptake protein 2, mitochondrial	MICU2	16	16	16	38.2	38.2	38.2	49.666	0	318.58	13600000000	268	28.5963	28.7473	28.1672	28.4494	29.5884	28.9327	29.8118	28.9314
31.2034	30.1084	29.9383	29.786	31.0732	30.9754	31.5788	30.7718	31.8524	31.0436	protein binding;RNA binding;structural constituent of ribosome	mitochondrial transcription;mitochondrial translational elongation;mitochondrial translational termination;positive regulation of transcription, DNA-templated;translation	intracellular;mitochondrial inner membrane;mitochondrial large ribosomal subunit;mitochondrion;ribosome	Metabolism of proteins;Mitochondrial translation;Mitochondrial translation elongation;Mitochondrial translation initiation;Mitochondrial translation termination;Translation	Response to elevated platelet cytosolic Ca2+	P52815	P52815	39S ribosomal protein L12, mitochondrial	+	MRPL12				1.28755	0.822532	1.28755	0.822532	P52815	P52815	39S ribosomal protein L12, mitochondrial	MRPL12	10	10	10	64.1	64.1	64.1	21.348	0	290.92	58229000000	200	31.2034	30.1084	29.9383	29.786	31.0732	30.9754	31.5788	30.7718
28.1775	27.3535	27.5646	27.1692	28.8638	28.2949	29.002	27.981	29.664	29.1104	mRNA binding;protein binding;RNA binding;structural constituent of ribosome	mitochondrial translational elongation;mitochondrial translational termination;translation	mitochondrial inner membrane;mitochondrial large ribosomal subunit;mitochondrial ribosome;mitochondrion;ribosome	Metabolism of proteins;Mitochondrial translation;Mitochondrial translation elongation;Mitochondrial translation initiation;Mitochondrial translation termination;Translation	Response to elevated platelet cytosolic Ca2+	Q9BYD1	Q9BYD1	39S ribosomal protein L13, mitochondrial	+	MRPL13				1.283	0.984713	1.283	0.984713	Q9BYD1	Q9BYD1	39S ribosomal protein L13, mitochondrial	MRPL13	10	10	10	60.1	60.1	60.1	20.692	0	40.254	8758700000	124	28.1775	27.3535	27.5646	27.1692	28.8638	28.2949	29.002	27.981
28.3249	27.3613	28.0093	27.592	29.2254	28.5121	28.5404	28.9969	31.2051	30.6669	DNA binding;DNA ligase (ATP) activity;enzyme binding;identical protein binding;metal ion binding;NAD binding;NAD+ ADP-ribosyltransferase activity;protein ADP-ribosylase activity;protein binding;protein kinase binding;protein N-terminus binding;RNA binding;RNA polymerase II regulatory region sequence-specific DNA binding;R-SMAD binding;transcription factor binding;transcriptional activator activit…	apoptotic process;ATP generation from poly-ADP-D-ribose;cellular response to amyloid-beta;cellular response to DNA damage stimulus;cellular response to insulin stimulus;cellular response to oxidative stress;cellular response to transforming growth factor beta stimulus;cellular response to UV;cellular response to zinc ion;DNA damage response, detection of DNA damage;DNA ligation involved in DNA re…	membrane;mitochondrion;nuclear chromosome, telomeric region;nuclear envelope;nucleolus;nucleoplasm;nucleus;protein-containing complex;protein-DNA complex;transcription factor complex	Base Excision Repair;DNA Damage Recognition in GG-NER;DNA Double-Strand Break Repair;DNA Repair;Downregulation of SMAD2/3:SMAD4 transcriptional activity;Dual Incision in GG-NER;Formation of Incision Complex in GG-NER;Gene expression (Transcription);Generic Transcription Pathway;Global Genome Nucleotide Excision Repair (GG-NER);HDR through MMEJ (alt-NHEJ);Homology Directed Repair;Metabolism of pro…	Response to elevated platelet cytosolic Ca2+	P09874	P09874	Poly [ADP-ribose] polymerase 1	+	PARP1				1.2774	1.48169	1.2774	1.48169	P09874	P09874	Poly [ADP-ribose] polymerase 1	PARP1	35	35	35	42.3	42.3	42.3	113.08	0	188.61	16762000000	325	28.3249	27.3613	28.0093	27.592	29.2254	28.5121	28.5404	28.9969
26.8175	25.6406	25.6136	24.5114	25.9449	27.2159	27.4714	26.8231	27.7356	25.426	identical protein binding;protein binding;RNA binding;rRNA binding;rRNA primary transcript binding	DNA-templated transcription, termination;positive regulation of cell motility;regulation of transcription, DNA-templated;rRNA transcription;termination of RNA polymerase I transcription;transcription initiation from RNA polymerase I promoter;transcription, DNA-templated	caveola;cytoplasm;cytosol;endoplasmic reticulum;intracellular membrane-bounded organelle;membrane;membrane raft;mitochondrion;nucleoplasm;nucleus;plasma membrane;protein-containing complex	Gene expression (Transcription);RNA Polymerase I Transcription;RNA Polymerase I Transcription Termination	Response to elevated platelet cytosolic Ca2+	Q6NZI2	Q6NZI2	Polymerase I and transcript release factor	+	PTRF				1.25492	1.22881	1.25492	1.22881	Q6NZI2	Q6NZI2	Polymerase I and transcript release factor	PTRF	10	10	10	25.1	25.1	25.1	43.476	0	119.81	3030100000	78	26.8175	25.6406	25.6136	24.5114	25.9449	27.2159	27.4714	26.8231
23.865	23.2748	23.5987	NaN	24.0077	23.741	24.8531	23.921	24.8014	24.4733	copper chaperone activity;copper ion binding;cuprous ion binding;metal ion binding;protein binding	brain development;copper ion transport;generation of precursor metabolites and energy;heart development;mitochondrial respiratory chain complex IV assembly;positive regulation of cell proliferation;positive regulation of cytochrome-c oxidase activity	cytoplasm;mitochondrial intermembrane space;mitochondrion	Metabolism of proteins;Mitochondrial protein import	Response to elevated platelet cytosolic Ca2+	Q14061	Q14061	Cytochrome c oxidase copper chaperone	+	COX17				1.25229	0.671383	1.32295	1.02547	Q14061	Q14061	Cytochrome c oxidase copper chaperone	COX17	1	1	1	25.4	25.4	25.4	6.9151	0	16.045	512400000	24	23.865	23.2748	23.5987	21.9161	24.0077	23.741	24.8531	23.921
31.9312	31.6764	31.7382	31.6391	32.6404	32.5562	32.2969	32.0098	32.5634	32.6561	ATP binding;ATPase activity;ATPase activity, coupled;C3HC4-type RING finger domain binding;cadherin binding;denatured protein binding;disordered domain specific binding;enzyme binding;G-protein coupled receptor binding;heat shock protein binding;histone deacetylase binding;nucleotide binding;protein binding;protein binding involved in protein folding;protein N-terminus binding;RNA binding;RNA pol…	ATP metabolic process;cellular heat acclimation;cellular response to heat;cellular response to oxidative stress;chaperone-mediated protein complex assembly;mRNA catabolic process;negative regulation of apoptotic process;negative regulation of cell death;negative regulation of cell growth;negative regulation of cell proliferation;negative regulation of endoplasmic reticulum stress-induced intrinsi…	aggresome;blood microparticle;centriole;centrosome;COP9 signalosome;cytoplasm;cytoskeleton;cytosol;endoplasmic reticulum;extracellular exosome;extracellular region;ficolin-1-rich granule lumen;focal adhesion;inclusion body;microtubule organizing center;mitochondrion;nuclear speck;nucleoplasm;nucleus;perinuclear region of cytoplasm;protein-containing complex;ribonucleoprotein complex;ubiquitin lig…	Attenuation phase;AUF1 (hnRNP D0) binds and destabilizes mRNA;Cellular response to heat stress;Cellular responses to external stimuli;Cellular responses to stress;Disease;Export of Viral Ribonucleoproteins from Nucleus;HSF1-dependent transactivation;HSP90 chaperone cycle for steroid hormone receptors (SHR);Immune System;Infectious disease;Influenza Infection;Influenza Life Cycle;Innate Immune Sys…	Response to elevated platelet cytosolic Ca2+	P0DMV9;P0DMV8	P0DMV9;P0DMV8	Heat shock 70 kDa protein 1B;Heat shock 70 kDa protein 1A	+	HSPA1B;HSPA1A				1.25175	0.491423	1.25175	0.491423	P0DMV9;P0DMV8	P0DMV9;P0DMV8	Heat shock 70 kDa protein 1B;Heat shock 70 kDa protein 1A	HSPA1B;HSPA1A	38	37	20	76.3	75.2	46.8	70.051	0	323.31	128910000000	974	31.9312	31.6764	31.7382	31.6391	32.6404	32.5562	32.2969	32.0098
27.5349	27.5313	27.0285	25.997	27.8463	27.5156	28.437	27.5558	28.8533	28.2087	structural constituent of ribosome	mitochondrial translation;mitochondrial translational elongation;mitochondrial translational termination;translation	cytosolic small ribosomal subunit;intracellular;mitochondrial inner membrane;mitochondrial small ribosomal subunit;mitochondrion;ribosome	Metabolism of proteins;Mitochondrial translation;Mitochondrial translation elongation;Mitochondrial translation initiation;Mitochondrial translation termination;Translation	Response to elevated platelet cytosolic Ca2+	Q9NVS2	Q9NVS2	28S ribosomal protein S18a, mitochondrial	+	MRPS18A				1.25104	0.926448	1.25104	0.926448	Q9NVS2	Q9NVS2	28S ribosomal protein S18a, mitochondrial	MRPS18A	7	7	7	43.9	43.9	43.9	22.184	0	31.638	6415300000	105	27.5349	27.5313	27.0285	25.997	27.8463	27.5156	28.437	27.5558
31.5601	31.2174	31.3589	31.6518	32.3779	31.9251	32.4465	31.731	32.7976	32.3307	ATP binding;ATP-dependent peptidase activity;hydrolase activity;metal ion binding;metalloendopeptidase activity;metallopeptidase activity;nucleotide binding;peptidase activity;protein binding	cell proliferation;mitochondrial calcium ion transmembrane transport;mitochondrial protein catabolic process;mitochondrial protein processing;mitochondrion organization;negative regulation of apoptotic process;protein hexamerization;protein quality control for misfolded or incompletely synthesized proteins;proteolysis	integral component of membrane;membrane;mitochondrial inner membrane;mitochondrion;nuclear body	Mitochondrial calcium ion transport;Processing of SMDT1;Transport of small molecules	Response to elevated platelet cytosolic Ca2+	Q96TA2	Q96TA2	ATP-dependent zinc metalloprotease YME1L1	+	YME1L1				1.24106	0.612967	1.24106	0.612967	Q96TA2	Q96TA2	ATP-dependent zinc metalloprotease YME1L1	YME1L1	33	33	33	49.9	49.9	49.9	86.454	0	323.31	126390000000	874	31.5601	31.2174	31.3589	31.6518	32.3779	31.9251	32.4465	31.731
28.9123	29.2706	29.2008	28.952	29.7433	28.3807	28.9414	28.6446	28.9803	29.0249	flavin adenine dinucleotide binding;RNA binding	mitochondrial tRNA wobble uridine modification;tRNA methylation;tRNA processing;tRNA wobble uridine modification	mitochondrion	Metabolism of RNA;tRNA modification in the mitochondrion;tRNA processing	Response to elevated platelet cytosolic Ca2+	Q9Y2Z2	Q9Y2Z2	Protein MTO1 homolog, mitochondrial	+	MTO1				1.21689	-0.421417	1.21689	-0.421417	Q9Y2Z2	Q9Y2Z2	Protein MTO1 homolog, mitochondrial	MTO1	31	31	31	56.5	56.5	56.5	79.963	0	270.85	14973000000	336	28.9123	29.2706	29.2008	28.952	29.7433	28.3807	28.9414	28.6446
24.5677	23.8474	22.8321	23.7221	23.9413	22.4802	23.2289	22.4836	NaN	23.4788	aminoacyl-tRNA ligase activity;ATP binding;bis(5'-nucleosyl)-tetraphosphatase (asymmetrical) activity;glycine-tRNA ligase activity;hydrolase activity;identical protein binding;ligase activity;nucleotide binding;protein binding;protein dimerization activity	diadenosine tetraphosphate biosynthetic process;glycyl-tRNA aminoacylation;mitochondrial glycyl-tRNA aminoacylation;translation;tRNA aminoacylation for protein translation	axon;cell projection;cytoplasm;cytosol;extracellular exosome;extracellular region;mitochondrial matrix;mitochondrion;secretory granule	Cytosolic tRNA aminoacylation;Metabolism of proteins;Mitochondrial tRNA aminoacylation;Translation;tRNA Aminoacylation	Response to elevated platelet cytosolic Ca2+	P41250	P41250	Glycine--tRNA ligase	+	GARS				1.21244	-0.864233	1.44776	-0.86366	P41250	P41250	Glycine--tRNA ligase	GARS	4	4	4	6.4	6.4	6.4	83.165	0.00043668	3.5317	348460000	5	24.5677	23.8474	22.8321	23.7221	23.9413	22.4802	23.2289	22.4836
28.4293	26.8078	26.7807	27.3899	27.644	28.2764	28.107	27.7838	29.2292	27.9423	RNA binding;structural constituent of ribosome	cytoplasmic translation;mitochondrial translation;mitochondrial translational elongation;mitochondrial translational termination;translation	intracellular;mitochondrial inner membrane;mitochondrial large ribosomal subunit;mitochondrion;ribosome	Metabolism of proteins;Mitochondrial translation;Mitochondrial translation elongation;Mitochondrial translation initiation;Mitochondrial translation termination;Translation	Response to elevated platelet cytosolic Ca2+	Q5T653	Q5T653	39S ribosomal protein L2, mitochondrial	+	MRPL2				1.20401	0.857384	1.20401	0.857384	Q5T653	Q5T653	39S ribosomal protein L2, mitochondrial	MRPL2	10	10	10	33.1	33.1	33.1	33.3	0	90.405	6275300000	135	28.4293	26.8078	26.7807	27.3899	27.644	28.2764	28.107	27.7838
25.7476	24.3819	25.1025	25.2509	25.7127	23.8216	24.3739	24.2057	25.508	24.1826	electron transfer activity;flavin adenine dinucleotide binding;oxidoreductase activity;protein binding	fatty acid beta-oxidation using acyl-CoA dehydrogenase;oxidation-reduction process;respiratory electron transport chain	mitochondrial matrix;mitochondrion	Metabolism;Respiratory electron transport;Respiratory electron transport, ATP synthesis by chemiosmotic coupling, and heat production by uncoupling proteins.;The citric acid (TCA) cycle and respiratory electron transport	Response to elevated platelet cytosolic Ca2+	P13804	P13804	Electron transfer flavoprotein subunit alpha, mitochondrial	+	ETFA				1.20345	-0.820776	1.20345	-0.820776	P13804	P13804	Electron transfer flavoprotein subunit alpha, mitochondrial	ETFA	5	5	5	19.8	19.8	19.8	35.079	0	16.945	943240000	32	25.7476	24.3819	25.1025	25.2509	25.7127	23.8216	24.3739	24.2057
26.6832	26.9485	26.5053	24.9091	27.8147	27.496	27.8875	27.1488	27.749	27.8831	molecular_function;protein binding	mitochondrial respiratory chain complex I assembly;mitochondrial respiratory chain complex IV assembly;protein import into mitochondrial matrix;protein transport	integral component of membrane;membrane;mitochondrial inner membrane presequence translocase complex;mitochondrial membrane;mitochondrion	Metabolism of proteins;Mitochondrial protein import	Response to elevated platelet cytosolic Ca2+	Q9BVV7	Q9BVV7	Mitochondrial import inner membrane translocase subunit Tim21	+	TIMM21				1.19623	1.06072	1.19623	1.06072	Q9BVV7	Q9BVV7	Mitochondrial import inner membrane translocase subunit Tim21	TIMM21	8	8	8	29.8	29.8	29.8	28.202	0	23.142	5105300000	110	26.6832	26.9485	26.5053	24.9091	27.8147	27.496	27.8875	27.1488
25.441	25.3553	24.8053	25.8972	26.4757	25.0093	25.0286	24.6348	24.9597	25.1908	oxidoreductase activity, acting on NAD(P)H;protein binding	immune system process;innate immune response;mitochondrial respiratory chain complex I assembly;oxidation-reduction process;regulation of oxidoreductase activity	cytoplasm;cytosol;mitochondrial inner membrane;mitochondrion;nucleoplasm;nucleus	Complex I biogenesis;Immune System;Innate Immune System;Metabolism;MyD88 cascade initiated on plasma membrane;MyD88 dependent cascade initiated on endosome;MyD88:Mal cascade initiated on plasma membrane;Respiratory electron transport;Respiratory electron transport, ATP synthesis by chemiosmotic coupling, and heat production by uncoupling proteins.;The citric acid (TCA) cycle and respiratory elect…	Response to elevated platelet cytosolic Ca2+	Q9BQ95	Q9BQ95	Evolutionarily conserved signaling intermediate in Toll pathway, mitochondrial	+	ECSIT				1.18741	-0.63029	1.18741	-0.63029	Q9BQ95	Q9BQ95	Evolutionarily conserved signaling intermediate in Toll pathway, mitochondrial	ECSIT	11	11	11	34.8	34.8	34.8	49.148	0	155.28	2752800000	75	25.441	25.3553	24.8053	25.8972	26.4757	25.0093	25.0286	24.6348
NaN	23.0011	NaN	23.7148	23.6545	23.6162	25.5875	24.2539	26.9302	26.5192	NADH dehydrogenase (ubiquinone) activity;oxidoreductase activity;protein binding	cellular respiration;mitochondrial electron transport, NADH to ubiquinone;mitochondrial respiratory chain complex I assembly;oxidation-reduction process;response to drug;response to hydroperoxide;response to organic cyclic compound	dendrite;integral component of membrane;membrane;mitochondrial inner membrane;mitochondrial membrane;mitochondrial respiratory chain complex I;mitochondrion;neuronal cell body;respiratory chain	Complex I biogenesis;Metabolism;Respiratory electron transport;Respiratory electron transport, ATP synthesis by chemiosmotic coupling, and heat production by uncoupling proteins.;The citric acid (TCA) cycle and respiratory electron transport	Response to elevated platelet cytosolic Ca2+	P03886	P03886	NADH-ubiquinone oxidoreductase chain 1	+	MT-ND1				1.16769	1.92461	1.9306	2.48301	P03886	P03886	NADH-ubiquinone oxidoreductase chain 1	MT-ND1	3	3	3	8.8	8.8	8.8	35.66	0	29.836	841060000	8	21.3856	23.0011	22.7359	23.7148	23.6545	23.6162	25.5875	24.2539
31.7273	31.7147	31.6715	31.8733	33.0889	32.359	32.7384	32.1177	33.9146	33.5248	class I DNA-(apurinic or apyrimidinic site) endonuclease activity;damaged DNA binding;DNA binding;DNA N-glycosylase activity;DNA-(apurinic or apyrimidinic site) endonuclease activity;endodeoxyribonuclease activity;enzyme binding;Hsp70 protein binding;Hsp90 protein binding;iron-sulfur cluster binding;kinase binding;lyase activity;microtubule binding;mRNA binding;oxidized purine DNA binding;oxidize…	apoptotic process;cell cycle;cell division;cellular response to DNA damage stimulus;cellular response to hydrogen peroxide;cellular response to tumor necrosis factor;chromosome segregation;cytoplasmic translation;DNA damage response, detection of DNA damage;DNA repair;negative regulation of DNA repair;negative regulation of protein ubiquitination;negative regulation of translation;nuclear-transcr…	cytoplasm;cytoskeleton;cytosol;cytosolic small ribosomal subunit;endoplasmic reticulum;extracellular exosome;focal adhesion;membrane;mitochondrial inner membrane;mitochondrial matrix;mitochondrion;mitotic spindle;NF-kappaB complex;nucleolus;nucleoplasm;nucleus;plasma membrane;polysome;ribonucleoprotein complex;ribosome;ruffle membrane;small ribosomal subunit;spindle	Activation of the mRNA upon binding of the cap-binding complex and eIFs, and subsequent binding to 43S;Axon guidance;Cap-dependent Translation Initiation;Developmental Biology;Disease;Eukaryotic Translation Elongation;Eukaryotic Translation Initiation;Eukaryotic Translation Termination;Formation of a pool of free 40S subunits;Formation of the ternary complex, and subsequently, the 43S complex;GTP…	Response to elevated platelet cytosolic Ca2+	P23396	P23396	40S ribosomal protein S3	+	RPS3				1.16026	0.915776	1.16026	0.915776	P23396	P23396	40S ribosomal protein S3	RPS3	21	21	21	77.8	77.8	77.8	26.688	0	191.97	162710000000	606	31.7273	31.7147	31.6715	31.8733	33.0889	32.359	32.7384	32.1177
27.4008	26.938	26.835	27.7674	28.4299	27.6584	28.5856	27.6688	29.4771	28.6906	protein binding;structural constituent of ribosome	mitochondrial translational elongation;mitochondrial translational termination;translation	intracellular;mitochondrial inner membrane;mitochondrial large ribosomal subunit;mitochondrial ribosome;mitochondrion;ribosome	Metabolism of proteins;Mitochondrial translation;Mitochondrial translation elongation;Mitochondrial translation initiation;Mitochondrial translation termination;Translation	Response to elevated platelet cytosolic Ca2+	Q13405	Q13405	39S ribosomal protein L49, mitochondrial	+	MRPL49				1.15462	0.941897	1.15462	0.941897	Q13405	Q13405	39S ribosomal protein L49, mitochondrial	MRPL49	9	9	9	59.6	59.6	59.6	19.198	0	67.261	7522500000	96	27.4008	26.938	26.835	27.7674	28.4299	27.6584	28.5856	27.6688
30.4414	30.4097	29.4286	30.477	30.4433	30.5132	30.9875	30.5446	31.1616	30.5401	2 iron, 2 sulfur cluster binding;iron-sulfur cluster binding;metal ion binding		intracellular membrane-bounded organelle;mitochondrion			P0C7P0	P0C7P0	CDGSH iron-sulfur domain-containing protein 3, mitochondrial	+	CISD3				1.15164	0.509393	1.15164	0.509393	P0C7P0	P0C7P0	CDGSH iron-sulfur domain-containing protein 3, mitochondrial	CISD3	8	8	8	46.5	46.5	46.5	14.215	0	45.779	46489000000	207	30.4414	30.4097	29.4286	30.477	30.4433	30.5132	30.9875	30.5446
27.0708	27.2593	26.1115	NaN	28.0142	25.9324	27.132	25.3912	25.6924	26.2862	protein binding;unfolded protein binding	mitochondrial electron transport, NADH to ubiquinone;mitochondrial respiratory chain complex I assembly;protein-containing complex assembly	cytosol;mitochondrial inner membrane;mitochondrial respiratory chain complex I;mitochondrion	Complex I biogenesis;Metabolism;Respiratory electron transport;Respiratory electron transport, ATP synthesis by chemiosmotic coupling, and heat production by uncoupling proteins.;The citric acid (TCA) cycle and respiratory electron transport	Response to elevated platelet cytosolic Ca2+	Q9Y375	Q9Y375	Complex I intermediate-associated protein 30, mitochondrial	+	NDUFAF1				1.14762	-1.02714	0.0618991	-0.165963	Q9Y375	Q9Y375	Complex I intermediate-associated protein 30, mitochondrial	NDUFAF1	13	13	13	43.7	43.7	43.7	37.763	0	165.76	7314000000	154	27.0708	27.2593	26.1115	22.8081	28.0142	25.9324	27.132	25.3912
30.4949	30.0625	29.8896	29.9415	31.1506	30.2186	31.2952	30.6848	31.8658	31.3062	DNA binding;DNA-directed 5'-3' RNA polymerase activity;nucleotidyltransferase activity;protein binding;RNA binding;sequence-specific DNA binding;transferase activity	mitochondrial transcription;mitochondrion organization;transcription initiation from mitochondrial promoter;transcription, DNA-templated	mitochondrial DNA-directed RNA polymerase complex;mitochondrial matrix;mitochondrial nucleoid;mitochondrion;protein-containing complex	Gene expression (Transcription);Mitochondrial biogenesis;Mitochondrial transcription initiation;Organelle biogenesis and maintenance;Transcription from mitochondrial promoters;Transcriptional activation of mitochondrial biogenesis	Response to elevated platelet cytosolic Ca2+	O00411	O00411	DNA-directed RNA polymerase, mitochondrial	+	POLRMT				1.14471	0.766306	1.14471	0.766306	O00411	O00411	DNA-directed RNA polymerase, mitochondrial	POLRMT	50	50	50	53.4	53.4	53.4	138.62	0	323.31	43867000000	740	30.4949	30.0625	29.8896	29.9415	31.1506	30.2186	31.2952	30.6848
28.8161	26.6963	27.3167	27.3723	28.4109	26.6736	26.8985	25.8429	27.6934	26.456	3'-5' RNA helicase activity;ATP binding;ATP-dependent RNA helicase activity;DNA binding;DNA helicase activity;double-stranded RNA binding;helicase activity;hydrolase activity;hydrolase activity, acting on acid anhydrides;nucleotide binding;protein binding;protein homodimerization activity;RNA binding	chromatin maintenance;DNA duplex unwinding;DNA recombination;mitochondrial mRNA catabolic process;mitochondrial mRNA surveillance;mitochondrial ncRNA surveillance;mitochondrial RNA 3'-end processing;mitochondrial RNA surveillance;mitochondrion morphogenesis;negative regulation of apoptotic process;positive regulation of cell growth;positive regulation of mitochondrial RNA catabolic process;RNA ca…	mitochondrial degradosome;mitochondrial matrix;mitochondrial nucleoid;mitochondrion;nucleus			Q8IYB8	Q8IYB8	ATP-dependent RNA helicase SUPV3L1, mitochondrial	+	SUPV3L1				1.13068	-1.00959	1.13068	-1.00959	Q8IYB8	Q8IYB8	ATP-dependent RNA helicase SUPV3L1, mitochondrial	SUPV3L1	18	18	18	28.5	28.5	28.5	87.99	0	85.405	4829300000	130	28.8161	26.6963	27.3167	27.3723	28.4109	26.6736	26.8985	25.8429
28.3983	28.0337	26.7956	27.7833	29.0288	28.1616	29.0716	28.5377	30.106	29.1969	RNA binding;structural constituent of ribosome	mitochondrial translational elongation;mitochondrial translational termination;translation	large ribosomal subunit;mitochondrial inner membrane;mitochondrial large ribosomal subunit;mitochondrion;ribosome	Metabolism of proteins;Mitochondrial translation;Mitochondrial translation elongation;Mitochondrial translation initiation;Mitochondrial translation termination;Translation	Response to elevated platelet cytosolic Ca2+	Q9NWU5	Q9NWU5	39S ribosomal protein L22, mitochondrial	+	MRPL22				1.11735	1.00682	1.11735	1.00682	Q9NWU5	Q9NWU5	39S ribosomal protein L22, mitochondrial	MRPL22	10	10	10	51.5	51.5	51.5	23.64	0	138.33	11572000000	128	28.3983	28.0337	26.7956	27.7833	29.0288	28.1616	29.0716	28.5377
25.7612	24.067	24.2243	NaN	25.0431	25.7276	26.6051	24.4516	26.7205	26.4217	acyl binding;acyl carrier activity;calcium ion binding;fatty acid binding;NADH dehydrogenase (ubiquinone) activity;phosphopantetheine binding;protein binding	cellular nitrogen compound metabolic process;fatty acid beta-oxidation;fatty acid biosynthetic process;fatty acid metabolic process;lipid A biosynthetic process;lipid metabolic process;mitochondrial electron transport, NADH to ubiquinone;mitochondrial respiratory chain complex I assembly;oxidation-reduction process;protein lipoylation	cytosol;mitochondrial inner membrane;mitochondrial matrix;mitochondrial membrane;mitochondrial respiratory chain complex I;mitochondrion;nucleoplasm;respiratory chain	Complex I biogenesis;Fatty acid metabolism;Glyoxylate metabolism and glycine degradation;Metabolism;Metabolism of amino acids and derivatives;Metabolism of lipids;Mitochondrial Fatty Acid Beta-Oxidation;Respiratory electron transport;Respiratory electron transport, ATP synthesis by chemiosmotic coupling, and heat production by uncoupling proteins.;The citric acid (TCA) cycle and respiratory elect…	Response to elevated platelet cytosolic Ca2+	O14561	O14561	Acyl carrier protein, mitochondrial	+	NDUFAB1				1.10546	1.21141	1.29765	1.79258	O14561	O14561	Acyl carrier protein, mitochondrial	NDUFAB1	3	3	3	21.2	21.2	21.2	17.417	0	12.396	1357400000	42	25.7612	24.067	24.2243	21.868	25.0431	25.7276	26.6051	24.4516
33.3594	33.1811	32.8224	32.9375	33.3192	33.0126	33.1792	32.6362	32.6298	32.4596	protein binding	ATP biosynthetic process;negative regulation of ATP citrate synthase activity;oxidative phosphorylation;positive regulation of high voltage-gated calcium channel activity	cytoplasm;integral component of plasma membrane;membrane;mitochondrial outer membrane;mitochondrion			O75323	O75323	Protein NipSnap homolog 2	+	GBAS				1.09151	-0.34046	1.09151	-0.34046	O75323	O75323	Protein NipSnap homolog 2	GBAS	22	22	20	72	72	69.2	33.742	0	323.31	233560000000	640	33.3594	33.1811	32.8224	32.9375	33.3192	33.0126	33.1792	32.6362
27.5427	26.7383	26.9093	25.7652	27.7882	27.5544	28.095	27.2367	28.5816	27.5253	catalytic activity;endopeptidase activity;hydrolase activity;metal ion binding;metalloendopeptidase activity;metallopeptidase activity;peptidase activity;zinc ion binding	aerobic respiration;mitochondrial calcium ion transmembrane transport;mitochondrial electron transport, ubiquinol to cytochrome c;protein processing;protein processing involved in protein targeting to mitochondrion;proteolysis	mitochondrial inner membrane;mitochondrial matrix;mitochondrial processing peptidase complex;mitochondrial respiratory chain complex III;mitochondrion	Metabolism of proteins;Mitochondrial calcium ion transport;Mitochondrial protein import;Processing of SMDT1;Transport of small molecules	Response to elevated platelet cytosolic Ca2+	O75439	O75439	Mitochondrial-processing peptidase subunit beta	+	PMPCB				1.08597	0.849825	1.08597	0.849825	O75439	O75439	Mitochondrial-processing peptidase subunit beta	PMPCB	11	11	11	26.6	26.6	26.6	54.366	0	82.882	5570700000	163	27.5427	26.7383	26.9093	25.7652	27.7882	27.5544	28.095	27.2367
30.9266	29.9747	29.905	30.1463	30.6121	30.7003	31.1776	30.5178	31.4354	30.4548	mRNA binding;RNA binding;rRNA binding;structural constituent of ribosome	mitochondrial translation;mitochondrial translational elongation;mitochondrial translational termination;ribosomal small subunit assembly;translation	mitochondrial inner membrane;mitochondrial small ribosomal subunit;mitochondrion;ribosome	Metabolism of proteins;Mitochondrial translation;Mitochondrial translation elongation;Mitochondrial translation initiation;Mitochondrial translation termination;Translation	Response to elevated platelet cytosolic Ca2+	Q9Y2R9	Q9Y2R9	28S ribosomal protein S7, mitochondrial	+	MRPS7				1.07979	0.544286	1.07979	0.544286	Q9Y2R9	Q9Y2R9	28S ribosomal protein S7, mitochondrial	MRPS7	17	17	17	56.2	56.2	56.2	28.134	0	130.64	43421000000	318	30.9266	29.9747	29.905	30.1463	30.6121	30.7003	31.1776	30.5178
29.0761	29.1637	28.8451	30.954	30.0852	28.5031	29.127	28.2544	29.2515	28.7338	electron transfer activity;NADH dehydrogenase (ubiquinone) activity;NADH dehydrogenase activity;oxidoreductase activity;oxidoreductase activity, acting on NAD(P)H;protein binding	cellular respiration;mitochondrial electron transport, NADH to ubiquinone;mitochondrial respiratory chain complex I assembly;negative regulation of cell growth;negative regulation of intrinsic apoptotic signaling pathway;oxidation-reduction process;reactive oxygen species metabolic process;substantia nigra development	membrane;mitochondrial inner membrane;mitochondrial matrix;mitochondrial membrane;mitochondrial respiratory chain complex I;mitochondrion;myelin sheath;nuclear body;respiratory chain	Complex I biogenesis;Metabolism;Respiratory electron transport;Respiratory electron transport, ATP synthesis by chemiosmotic coupling, and heat production by uncoupling proteins.;The citric acid (TCA) cycle and respiratory electron transport	Response to elevated platelet cytosolic Ca2+	O75489	O75489	NADH dehydrogenase [ubiquinone] iron-sulfur protein 3, mitochondrial	+	NDUFS3				1.0622	-0.850871	1.0622	-0.850871	O75489	O75489	NADH dehydrogenase [ubiquinone] iron-sulfur protein 3, mitochondrial	NDUFS3	13	13	13	50	50	50	30.241	0	117.97	17045000000	199	29.0761	29.1637	28.8451	30.954	30.0852	28.5031	29.127	28.2544
38.1654	37.4999	37.1786	38.0818	38.2692	37.1459	37.8586	37.1367	37.5115	36.8972	actin filament binding;beta-tubulin binding;DNA binding;endonuclease activity;microtubule binding;protein binding;RNA binding;single-stranded DNA binding;ubiquitin protein ligase binding	mitochondrion transport along microtubule;mRNA transport;negative regulation of mitochondrial RNA catabolic process;nucleic acid phosphodiester bond hydrolysis;regulation of mitochondrial translation;regulation of transcription, DNA-templated;RNA modification;transcription, DNA-templated	condensed nuclear chromosome;cytoplasm;cytoskeleton;membrane;microtubule;mitochondrial nucleoid;mitochondrion;nuclear inner membrane;nuclear outer membrane;nucleoplasm;nucleus;perinuclear region of cytoplasm	Gene expression (Transcription);Generic Transcription Pathway;Metabolism;Respiratory electron transport;Respiratory electron transport, ATP synthesis by chemiosmotic coupling, and heat production by uncoupling proteins.;RNA Polymerase II Transcription;The citric acid (TCA) cycle and respiratory electron transport;TP53 Regulates Metabolic Genes;Transcriptional Regulation by TP53	Response to elevated platelet cytosolic Ca2+	P42704	P42704	Leucine-rich PPR motif-containing protein, mitochondrial	+	LRPPRC				1.06111	-0.528994	1.06111	-0.528994	P42704	P42704	Leucine-rich PPR motif-containing protein, mitochondrial	LRPPRC	134	134	133	86.4	86.4	85.9	157.9	0	323.31	5386500000000	6351	38.1654	37.4999	37.1786	38.0818	38.2692	37.1459	37.8586	37.1367
26.2603	21.6947	NaN	NaN	23.1329	20.7453	20.7267	20.5516	NaN	NaN	5-formyltetrahydrofolate cyclo-ligase activity;angiostatin binding;ATPase binding;ATPase inhibitor activity;calmodulin binding;enzyme binding;enzyme inhibitor activity;protein homodimerization activity	angiogenesis;erythrocyte differentiation;folic acid-containing compound biosynthetic process;generation of precursor metabolites and energy;heme biosynthetic process;mitochondrial depolarization;negative regulation of ATPase activity;negative regulation of endothelial cell proliferation;negative regulation of hydrolase activity;positive regulation of autophagy of mitochondrion in response to mito…	cell surface;mitochondrial proton-transporting ATP synthase complex;mitochondrion			Q9UII2	Q9UII2	ATPase inhibitor, mitochondrial	+	ATPIF1				1.05224	-3.02146	1.196	-1.90273	Q9UII2	Q9UII2	ATPase inhibitor, mitochondrial	ATPIF1	4	4	4	17.9	17.9	17.9	12.249	0	8.5655	129030000	11	26.2603	21.6947	22.2176	22.1478	23.1329	20.7453	20.7267	20.5516
27.6204	27.189	26.398	27.3733	27.3636	27.7627	27.6161	27.6321	28.7981	27.3038	NADH dehydrogenase (ubiquinone) activity	mitochondrial electron transport, NADH to ubiquinone;mitochondrial respiratory chain complex I assembly;oxidation-reduction process;response to oxidative stress	integral component of membrane;membrane;mitochondrial inner membrane;mitochondrial respiratory chain complex I;mitochondrion;nuclear membrane;respiratory chain	Complex I biogenesis;Metabolism;Respiratory electron transport;Respiratory electron transport, ATP synthesis by chemiosmotic coupling, and heat production by uncoupling proteins.;The citric acid (TCA) cycle and respiratory electron transport	Response to elevated platelet cytosolic Ca2+	O95168	O95168	NADH dehydrogenase [ubiquinone] 1 beta subcomplex subunit 4	+	NDUFB4				1.04019	0.633706	1.04019	0.633706	O95168	O95168	NADH dehydrogenase [ubiquinone] 1 beta subcomplex subunit 4	NDUFB4	5	5	5	48.1	48.1	48.1	15.208	0	42.502	6059300000	122	27.6204	27.189	26.398	27.3733	27.3636	27.7627	27.6161	27.6321
26.9398	26.8774	26.6741	NaN	26.7712	27.125	27.8237	26.6439	27.9379	27.222	molecular_function;protein binding	mitochondrial respiratory chain complex IV assembly	integral component of membrane;integral component of mitochondrial inner membrane;membrane;mitochondrial inner membrane;mitochondrial membrane;mitochondrion	Gene expression (Transcription);Generic Transcription Pathway;Metabolism;Respiratory electron transport;Respiratory electron transport, ATP synthesis by chemiosmotic coupling, and heat production by uncoupling proteins.;RNA Polymerase II Transcription;The citric acid (TCA) cycle and respiratory electron transport;TP53 Regulates Metabolic Genes;Transcriptional Regulation by TP53	Response to elevated platelet cytosolic Ca2+	Q9P0S2	Q9P0S2	Cytochrome c oxidase assembly protein COX16 homolog, mitochondrial	+	COX16				1.0321	0.534912	0.808937	1.38083	Q9P0S2	Q9P0S2	Cytochrome c oxidase assembly protein COX16 homolog, mitochondrial	COX16	2	2	2	20.8	20.8	20.8	12.293	0	15.164	3552700000	52	26.9398	26.8774	26.6741	22.586	26.7712	27.125	27.8237	26.6439
29.9516	29.4533	29.3822	28.5262	30.2233	29.8719	30.7682	29.6517	30.8213	29.9952	methyltransferase activity;mRNA (adenine-N1-)-methyltransferase activity;protein binding;RNA binding;transferase activity;tRNA (adenine-N1-)-methyltransferase activity;tRNA (guanine(9)-N(1))-methyltransferase activity;tRNA (guanine-N1-)-methyltransferase activity;tRNA binding	methylation;mitochondrial RNA 5'-end processing;mitochondrial tRNA 3'-end processing;mitochondrial tRNA 5'-end processing;mitochondrial tRNA methylation;mitochondrial tRNA processing;mRNA methylation;positive regulation of mitochondrial translation;tRNA processing	mitochondrial matrix;mitochondrial nucleoid;mitochondrial ribonuclease P complex;mitochondrion;nucleoplasm	Metabolism of RNA;rRNA processing;rRNA processing in the mitochondrion;tRNA modification in the mitochondrion;tRNA processing;tRNA processing in the mitochondrion	Response to elevated platelet cytosolic Ca2+	Q7L0Y3	Q7L0Y3	Mitochondrial ribonuclease P protein 1	+	TRMT10C				1.02236	0.714327	1.02236	0.714327	Q7L0Y3	Q7L0Y3	Mitochondrial ribonuclease P protein 1	TRMT10C	21	21	21	60.5	60.5	60.5	47.346	0	306.69	30299000000	431	29.9516	29.4533	29.3822	28.5262	30.2233	29.8719	30.7682	29.6517
24.0396	25.9297	25.4644	26.4223	27.3504	26.9025	26.9895	26	27.7188	27.4668	ATP binding;ATPase activity;ATPase activity, coupled to transmembrane movement of substances;MHC class Ib protein binding;MHC protein binding;nucleotide binding;peptide antigen-transporting ATPase activity;peptide transmembrane transporter activity;peptide-transporting ATPase activity;protein binding;protein homodimerization activity;TAP1 binding;tapasin binding;transporter activity	adaptive immune response;antigen processing and presentation of endogenous peptide antigen via MHC class I;antigen processing and presentation of endogenous peptide antigen via MHC class Ib via ER pathway, TAP-dependent;antigen processing and presentation of exogenous peptide antigen via MHC class I, TAP-dependent;antigen processing and presentation of peptide antigen via MHC class I;cytosol to E…	ATP-binding cassette (ABC) transporter complex;endoplasmic reticulum;endoplasmic reticulum membrane;endoplasmic reticulum-Golgi intermediate compartment membrane;integral component of endoplasmic reticulum membrane;integral component of membrane;integral component of mitochondrial membrane;membrane;mitochondrial envelope;mitochondrial inner membrane;mitochondrion;nuclear speck;nucleolus;nucleus;p…	ABC-family proteins mediated transport;Adaptive Immune System;Antigen Presentation: Folding, assembly and peptide loading of class I MHC;Antigen processing-Cross presentation;Class I MHC mediated antigen processing & presentation;ER-Phagosome pathway;Immune System;Mitochondrial ABC transporters;Transport of small molecules	Response to elevated platelet cytosolic Ca2+	Q9NRK6;Q03519;Q9NUT2	Q9NRK6	ATP-binding cassette sub-family B member 10, mitochondrial	+	ABCB10				1.01757	1.17425	1.01757	1.17425	Q9NRK6;Q03519;Q9NUT2	Q9NRK6	ATP-binding cassette sub-family B member 10, mitochondrial	ABCB10	13	13	13	22.1	22.1	22.1	79.147	0	138.88	3638700000	93	24.0396	25.9297	25.4644	26.4223	27.3504	26.9025	26.9895	26
24.8934	25.5534	25.6522	23.3998	26.1182	26.1968	26.6701	25.2566	26.6551	25.8593	ATP binding;calcium ion binding;catalytic activity;CDP-alcohol phosphatidyltransferase activity;CDP-diacylglycerol-glycerol-3-phosphate 3-phosphatidyltransferase activity;nucleotide binding;transferase activity	cardiolipin biosynthetic process;diacylglycerol metabolic process;lipid metabolic process;phosphatidylglycerol biosynthetic process;phospholipid biosynthetic process	endoplasmic reticulum;mitochondrial inner membrane;mitochondrion	Glycerophospholipid biosynthesis;Metabolism;Metabolism of lipids;Phospholipid metabolism;Synthesis of PG	Response to elevated platelet cytosolic Ca2+	Q32NB8	Q32NB8	CDP-diacylglycerol--glycerol-3-phosphate 3-phosphatidyltransferase, mitochondrial	+	PGS1				0.994326	1.00418	0.994326	1.00418	Q32NB8	Q32NB8	CDP-diacylglycerol--glycerol-3-phosphate 3-phosphatidyltransferase, mitochondrial	PGS1	5	5	5	10.6	10.6	10.6	62.73	0	17.13	1406700000	29	24.8934	25.5534	25.6522	23.3998	26.1182	26.1968	26.6701	25.2566
31.546	30.8869	30.7973	30.7837	31.5761	31.2769	31.9135	31.2088	32.3301	31.4481	protein binding;protein domain specific binding;RNA binding;structural constituent of ribosome	mitochondrial translational elongation;mitochondrial translational termination	mitochondrial inner membrane;mitochondrial small ribosomal subunit;mitochondrion;nucleolus;ribosome	Metabolism of proteins;Mitochondrial translation;Mitochondrial translation elongation;Mitochondrial translation initiation;Mitochondrial translation termination;Translation	Response to elevated platelet cytosolic Ca2+	Q92665	Q92665	28S ribosomal protein S31, mitochondrial	+	MRPS31				0.992954	0.517471	0.992954	0.517471	Q92665	Q92665	28S ribosomal protein S31, mitochondrial	MRPS31	21	21	21	52.9	52.9	52.9	45.318	0	323.31	76865000000	533	31.546	30.8869	30.7973	30.7837	31.5761	31.2769	31.9135	31.2088
27.2111	25.7498	26.3191	25.0912	26.5567	27.3689	27.3991	26.2204	28.1664	26.4371	interleukin-1 binding;protein binding;protein N-terminus binding	cellular response to cytokine stimulus;mitochondrion organization;negative regulation of apoptotic process;positive regulation of actin cytoskeleton reorganization;positive regulation of granulocyte differentiation;positive regulation of peptidyl-serine phosphorylation;positive regulation of peptidyl-tyrosine phosphorylation;positive regulation of phosphatidylinositol 3-kinase signaling;positive …	actin cytoskeleton;cell cortex;cytoplasm;cytoplasmic vesicle;endoplasmic reticulum;lamellipodium;membrane;mitochondrial intermembrane space;mitochondrial outer membrane;mitochondrion;nuclear envelope;nuclear membrane;nucleus;P-body;plasma membrane;sarcoplasmic reticulum;transcription factor complex			O00165	O00165	HCLS1-associated protein X-1	+	HAX1				0.991142	0.932798	0.991142	0.932798	O00165	O00165	HCLS1-associated protein X-1	HAX1	16	16	16	73.5	73.5	73.5	31.62	0	188.93	7419600000	127	27.2111	25.7498	26.3191	25.0912	26.5567	27.3689	27.3991	26.2204
27.9278	27.2678	27.1666	25.7471	28.3316	28.0659	28.0765	27.4447	28.476	29.55	protein binding;transcription coactivator activity	regulation of transcription, DNA-templated;spermatogenesis;transcription, DNA-templated	cytoplasm;mitochondrion;nucleus			Q99417	Q99417	C-Myc-binding protein	+	MYCBP				0.987575	1.03444	0.987575	1.03444	Q99417	Q99417	C-Myc-binding protein	MYCBP	7	7	7	73.8	73.8	73.8	11.967	0	38.301	6578500000	109	27.9278	27.2678	27.1666	25.7471	28.3316	28.0659	28.0765	27.4447
23.2027	23.6392	23.2079	NaN	25.3517	24.4183	24.4035	24.5327	25.2917	25.2483	GABA receptor binding;hydrolase activity;metal ion binding;phosphoprotein phosphatase activity;protein binding;protein C-terminus binding;protein heterodimerization activity;protein serine/threonine phosphatase activity	apoptotic mitochondrial changes;apoptotic process;ceramide metabolic process;inactivation of MAPK activity;meiotic cell cycle;mesoderm development;mitotic nuclear envelope reassembly;negative regulation of cell growth;negative regulation of epithelial to mesenchymal transition;negative regulation of Ras protein signal transduction;negative regulation of tyrosine phosphorylation of STAT protein;nu…	chromosome;chromosome, centromeric region;cytoplasm;cytoskeleton;cytosol;extracellular exosome;membrane;microtubule cytoskeleton;mitochondrion;nucleus;plasma membrane;protein phosphatase type 2A complex;spindle pole	Adaptive Immune System;AMER1 mutants destabilize the destruction complex;Amplification of signal from unattached kinetochores via a MAD2 inhibitory signal;Amplification of signal from the kinetochores;APC truncation mutants have impaired AXIN binding;AXIN missense mutants destabilize the destruction complex;AXIN mutants destabilize the destruction complex, activating WNT signaling;Beta-catenin ph…	Response to elevated platelet cytosolic Ca2+	P67775;P62714	P67775;P62714	Serine/threonine-protein phosphatase 2A catalytic subunit alpha isoform;Serine/threonine-protein phosphatase 2A catalytic subunit beta isoform	+	PPP2CA;PPP2CB				0.967501	0.928544	1.12601	1.52878	P67775;P62714	P67775;P62714	Serine/threonine-protein phosphatase 2A catalytic subunit alpha isoform;Serine/threonine-protein phosphatase 2A catalytic subunit beta isoform	PPP2CA;PPP2CB	4	4	4	16.8	16.8	16.8	35.594	0	29.905	600370000	20	23.2027	23.6392	23.2079	20.8492	25.3517	24.4183	24.4035	24.5327
29.0256	28.6373	28.2027	27.947	29.6589	28.7048	29.849	28.9542	30.0785	29.4959	methyltransferase activity;protein binding;RNA binding;RNA methyltransferase activity;rRNA (guanosine-2'-O-)-methyltransferase activity;transferase activity	methylation;RNA processing;rRNA 2'-O-methylation;rRNA processing	mitochondrial matrix;mitochondrion	Metabolism of RNA;rRNA modification in the mitochondrion;rRNA processing;rRNA processing in the mitochondrion	Response to elevated platelet cytosolic Ca2+	Q9HC36	Q9HC36	rRNA methyltransferase 3, mitochondrial	+	RNMTL1				0.964827	0.722176	0.964827	0.722176	Q9HC36	Q9HC36	rRNA methyltransferase 3, mitochondrial	RNMTL1	18	18	18	42.6	42.6	42.6	47.019	0	192.34	16395000000	155	29.0256	28.6373	28.2027	27.947	29.6589	28.7048	29.849	28.9542
30.9237	30.8547	30.257	30.2255	31.0125	30.9725	31.2391	30.7128	31.674	30.8474	4 iron, 4 sulfur cluster binding;catalytic activity;iron-sulfur cluster binding;metal ion binding;N6-isopentenyladenosine methylthiotransferase activity;protein kinase binding;protein-containing complex binding;transferase activity	brain development;mitochondrial tRNA modification;negative regulation of cyclin-dependent protein serine/threonine kinase activity;positive regulation of mitochondrial translation;positive regulation of translational fidelity;regulation of cyclin-dependent protein serine/threonine kinase activity;regulation of neuron differentiation;tRNA methylthiolation;tRNA modification	cellular_component;cytoplasm;mitochondrion			Q96SZ6	Q96SZ6	CDK5 regulatory subunit-associated protein 1	+	CDK5RAP1				0.962601	0.434483	0.962601	0.434483	Q96SZ6	Q96SZ6	CDK5 regulatory subunit-associated protein 1	CDK5RAP1	28	28	28	50.1	50.1	50.1	67.688	0	321.94	56821000000	608	30.9237	30.8547	30.257	30.2255	31.0125	30.9725	31.2391	30.7128
24.5364	24.5038	25.124	NaN	26.1077	24.949	26.2974	25.6931	27.5419	26.2077	ATP binding;ATPase activator activity;C3HC4-type RING finger domain binding;chaperone binding;G-protein coupled receptor binding;heat shock protein binding;Hsp70 protein binding;low-density lipoprotein particle receptor binding;metal ion binding;protein binding;Tat protein binding;ubiquitin protein ligase binding;unfolded protein binding	androgen receptor signaling pathway;DNA damage response, detection of DNA damage;flagellated sperm motility;negative regulation of apoptotic process;negative regulation of establishment of protein localization to mitochondrion;negative regulation of JUN kinase activity;negative regulation of nitrosative stress-induced intrinsic apoptotic signaling pathway;negative regulation of protein ubiquitina…	cytoplasm;cytoplasmic side of endoplasmic reticulum membrane;cytosol;endoplasmic reticulum;extracellular exosome;intracellular membrane-bounded organelle;membrane;microtubule cytoskeleton;mitochondrion;nucleus;perinuclear region of cytoplasm;ubiquitin ligase complex	Cellular responses to external stimuli;Cellular responses to stress;HSP90 chaperone cycle for steroid hormone receptors (SHR)	Response to elevated platelet cytosolic Ca2+	P31689	P31689	DnaJ homolog subfamily A member 1	+	DNAJA1				0.960897	1.06986	1.24088	1.52846	P31689	P31689	DnaJ homolog subfamily A member 1	DNAJA1	4	4	4	15.4	15.4	15.4	44.868	0	20.667	2003200000	70	24.5364	24.5038	25.124	22.7749	26.1077	24.949	26.2974	25.6931
25.7023	24.3078	24.8181	25.8439	25.8145	27.3065	25.6674	25.0775	27.0192	26.0784	DNA binding;FAD binding;flavin adenine dinucleotide binding;NAD(P)H oxidase activity;oxidoreductase activity;oxidoreductase activity, acting on NAD(P)H;protein binding;protein dimerization activity	activation of cysteine-type endopeptidase activity involved in apoptotic process;apoptotic process;cellular response to aldosterone;cellular response to estradiol stimulus;cellular response to hydrogen peroxide;cellular response to nitric oxide;cellular response to oxygen-glucose deprivation;chromosome condensation;intrinsic apoptotic signaling pathway in response to endoplasmic reticulum stress;…	cytoplasm;cytosol;membrane;mitochondrial inner membrane;mitochondrial intermembrane space;mitochondrion;nucleus;perinuclear region of cytoplasm			O95831	O95831	Apoptosis-inducing factor 1, mitochondrial	+	AIFM1				0.958059	0.932508	0.958059	0.932508	O95831	O95831	Apoptosis-inducing factor 1, mitochondrial	AIFM1	11	11	11	25	25	25	66.9	0	46.251	1742900000	43	25.7023	24.3078	24.8181	25.8439	25.8145	27.3065	25.6674	25.0775
27.0472	25.5908	25.7168	NaN	26.257	27.1272	26.8156	26.353	27.9258	26.4659	protein binding;RNA binding;rRNA binding;structural constituent of ribosome	mitochondrial translational elongation;mitochondrial translational termination;ribosomal large subunit assembly;translation	intracellular;mitochondrial inner membrane;mitochondrial large ribosomal subunit;mitochondrial ribosome;mitochondrion;ribosome	Metabolism of proteins;Mitochondrial translation;Mitochondrial translation elongation;Mitochondrial translation initiation;Mitochondrial translation termination;Translation	Response to elevated platelet cytosolic Ca2+	Q9BYC9	Q9BYC9	39S ribosomal protein L20, mitochondrial	+	MRPL20				0.948949	0.784579	0.884111	1.75266	Q9BYC9	Q9BYC9	39S ribosomal protein L20, mitochondrial	MRPL20	5	5	5	40.3	40.3	40.3	17.442	0	19.456	2773400000	76	27.0472	25.5908	25.7168	21.3125	26.257	27.1272	26.8156	26.353
26.1247	25.4126	25.4644	22.9886	26.5946	27.1788	26.3766	26.2088	26.7366	25.9365	protein binding	apoptotic process;negative regulation of cell proliferation;negative regulation of G1/S transition of mitotic cell cycle;negative regulation of intracellular estrogen receptor signaling pathway;negative regulation of programmed cell death;negative regulation of transcription by RNA polymerase II;negative regulation of vitamin D receptor signaling pathway;regulation of transcription, DNA-templated…	cytoplasm;mitochondrion			Q63ZY3	Q63ZY3	KN motif and ankyrin repeat domain-containing protein 2	+	KANK2				0.945605	1.1705	0.945605	1.1705	Q63ZY3	Q63ZY3	KN motif and ankyrin repeat domain-containing protein 2	KANK2	14	14	13	18.6	18.6	16.6	91.173	0	52.409	2245800000	104	26.1247	25.4126	25.4644	22.9886	26.5946	27.1788	26.3766	26.2088
25.4933	25.4342	24.0937	NaN	25.5982	25.1928	26.3698	25.7378	26.0451	25.8736	protein binding	negative regulation of ATPase activity;ossification;protein import into mitochondrial matrix;protein transport	extrinsic component of mitochondrial inner membrane;membrane;mitochondrial inner membrane;mitochondrial inner membrane presequence translocase complex;mitochondrial matrix;mitochondrion;presequence translocase-associated import motor;protein-containing complex	Metabolism of proteins;Mitochondrial protein import	Response to elevated platelet cytosolic Ca2+	Q9Y3D7	Q9Y3D7	Mitochondrial import inner membrane translocase subunit TIM16	+	PAM16				0.942492	0.689	0.967384	1.36112	Q9Y3D7	Q9Y3D7	Mitochondrial import inner membrane translocase subunit TIM16	PAM16	6	6	6	47.2	47.2	47.2	13.825	0	22.318	1480800000	43	25.4933	25.4342	24.0937	21.7942	25.5982	25.1928	26.3698	25.7378
29.1535	28.4816	28.5014	28.5352	29.9739	29.1152	29.6209	28.9838	30.875	30.025	protein binding;RNA binding	mitochondrial translational elongation;mitochondrial translational termination	mitochondrial inner membrane;mitochondrial large ribosomal subunit;mitochondrion;ribosome	Metabolism of proteins;Mitochondrial translation;Mitochondrial translation elongation;Mitochondrial translation initiation;Mitochondrial translation termination;Translation	Response to elevated platelet cytosolic Ca2+	Q9BRJ2	Q9BRJ2	39S ribosomal protein L45, mitochondrial	+	MRPL45				0.94174	0.794873	0.94174	0.794873	Q9BRJ2	Q9BRJ2	39S ribosomal protein L45, mitochondrial	MRPL45	18	18	18	69.9	69.9	69.9	35.351	0	187.28	21290000000	257	29.1535	28.4816	28.5014	28.5352	29.9739	29.1152	29.6209	28.9838
24.9186	23.3301	24.4746	23.2169	24.9157	25.197	25.0493	24.2712	25.6884	24.6055	ATPase activity;proton transmembrane transporter activity;transmembrane transporter activity	ATP biosynthetic process;ATP metabolic process;ATP synthesis coupled proton transport;cristae formation;ion transport;mitochondrial ATP synthesis coupled proton transport	membrane;mitochondrial inner membrane;mitochondrial proton-transporting ATP synthase complex;mitochondrial proton-transporting ATP synthase complex, coupling factor F(o);mitochondrion;proton-transporting ATP synthase complex, coupling factor F(o)	Cristae formation;Formation of ATP by chemiosmotic coupling;Metabolism;Mitochondrial biogenesis;Organelle biogenesis and maintenance;Respiratory electron transport, ATP synthesis by chemiosmotic coupling, and heat production by uncoupling proteins.;The citric acid (TCA) cycle and respiratory electron transport	Response to elevated platelet cytosolic Ca2+	P56385	P56385	ATP synthase subunit e, mitochondrial	+	ATP5I				0.937119	0.791074	0.937119	0.791074	P56385	P56385	ATP synthase subunit e, mitochondrial	ATP5I	4	4	4	42	42	42	7.9331	0	7.4684	1136800000	39	24.9186	23.3301	24.4746	23.2169	24.9157	25.197	25.0493	24.2712
22.3705	20.778	21.4132	NaN	23.7438	23.1361	NaN	23.2935	24.8738	NaN	identical protein binding;NF-kappaB binding;p53 binding;protein binding;SH3 domain binding;SH3/SH2 adaptor activity	apoptotic process;cell cycle;intrinsic apoptotic signaling pathway by p53 class mediator;negative regulation of cell cycle;positive regulation of execution phase of apoptosis;positive regulation of neuron death;positive regulation of protein insertion into mitochondrial membrane involved in apoptotic signaling pathway;regulation of apoptotic process;regulation of signal transduction by p53 class …	cell junction;cytoplasm;cytosol;mitochondrion;nucleoplasm;nucleus;perinuclear region of cytoplasm	Activation of BH3-only proteins;Activation of PUMA and translocation to mitochondria;Apoptosis;Gene expression (Transcription);Generic Transcription Pathway;Intrinsic Pathway for Apoptosis;Programmed Cell Death;Regulation of TP53 Activity;Regulation of TP53 Activity through Association with Co-factors;RNA Polymerase II Transcription;TP53 Regulates Transcription of Cell Death Genes;TP53 Regulates …	Response to elevated platelet cytosolic Ca2+	Q13625	Q13625	Apoptosis-stimulating of p53 protein 2	+	TP53BP2				0.932442	1.69144	0.339929	0.635844	Q13625	Q13625	Apoptosis-stimulating of p53 protein 2	TP53BP2	4	4	4	5.7	5.7	5.7	125.61	0	12.509	308820000	8	22.3705	20.778	21.4132	23.0132	23.7438	23.1361	21.7608	23.2935
23.4728	23.8314	23.3791	24.059	26.3884	25.0372	24.9596	25.0379	26.0855	25.2106	adenine transmembrane transporter activity;ATP:ADP antiporter activity;protein binding;transmembrane transporter activity	adenine transport;ADP transport;apoptotic mitochondrial changes;ATP transport;generation of precursor metabolites and energy;mitochondrial genome maintenance;negative regulation of necroptotic process;regulation of insulin secretion;regulation of mitochondrial membrane permeability;transmembrane transport;viral process	integral component of membrane;integral component of mitochondrial membrane;integral component of plasma membrane;membrane;mitochondrial inner membrane;mitochondrion;myelin sheath	Disease;HIV Infection;Host Interactions of HIV factors;Infectious disease;Integration of energy metabolism;Interactions of Vpr with host cellular proteins;Metabolism;Metabolism of proteins;Mitochondrial protein import;Regulation of insulin secretion;Vpr-mediated induction of apoptosis by mitochondrial outer membrane permeabilization	Response to elevated platelet cytosolic Ca2+	P12235	P12235	ADP/ATP translocase 1	+	SLC25A4				0.931091	1.03999	0.931091	1.03999	P12235	P12235	ADP/ATP translocase 1	SLC25A4	20	5	5	64.1	17.1	17.1	33.064	0	10.891	1069400000	23	23.4728	23.8314	23.3791	24.059	26.3884	25.0372	24.9596	25.0379
28.1501	27.8696	27.5643	27.0225	29.1805	28.2161	29.0643	27.9807	29.6768	28.9848	RNA binding;structural constituent of ribosome	apoptotic process;mitochondrial translational elongation;mitochondrial translational termination;translation	mitochondrial inner membrane;mitochondrion;ribosome	Metabolism of proteins;Mitochondrial translation;Mitochondrial translation elongation;Mitochondrial translation initiation;Mitochondrial translation termination;Translation	Response to elevated platelet cytosolic Ca2+	Q9NP92	Q9NP92	28S ribosomal protein S30, mitochondrial	+	MRPS30				0.92923	0.827163	0.92923	0.827163	Q9NP92	Q9NP92	28S ribosomal protein S30, mitochondrial	MRPS30	12	12	12	41.9	41.9	41.9	50.364	0	112.45	9981300000	135	28.1501	27.8696	27.5643	27.0225	29.1805	28.2161	29.0643	27.9807
24.8579	23.8881	24.1333	NaN	25.1133	25.18	25.4192	24.5476	26.0643	24.7733	NADH dehydrogenase (ubiquinone) activity;NADH dehydrogenase activity	mitochondrial electron transport, NADH to ubiquinone;mitochondrial respiratory chain complex I assembly;oxidation-reduction process	integral component of membrane;membrane;mitochondrial inner membrane;mitochondrial respiratory chain complex I;mitochondrion;nuclear speck;respiratory chain	Complex I biogenesis;Metabolism;Respiratory electron transport;Respiratory electron transport, ATP synthesis by chemiosmotic coupling, and heat production by uncoupling proteins.;The citric acid (TCA) cycle and respiratory electron transport	Response to elevated platelet cytosolic Ca2+	O75438	O75438	NADH dehydrogenase [ubiquinone] 1 beta subcomplex subunit 1	+	NDUFB1				0.9226	0.698762	1.1837	1.04234	O75438	O75438	NADH dehydrogenase [ubiquinone] 1 beta subcomplex subunit 1	NDUFB1	1	1	1	19	19	19	6.9611	0.00084782	3.1415	763330000	22	24.8579	23.8881	24.1333	22.7802	25.1133	25.18	25.4192	24.5476
22.7955	22.5349	NaN	NaN	21.4677	22.585	23.5371	22.7166	22.8912	22.933	protein binding	microtubule cytoskeleton organization;multicellular organism development;negative regulation of protein binding;nervous system development;neuron migration;non-motile cilium assembly;positive regulation of neuroblast proliferation;positive regulation of Wnt signaling pathway;Wnt signaling pathway	cell junction;centrosome;ciliary base;cytoplasm;cytoskeleton;intermediate filament cytoskeleton;membrane;microtubule;microtubule organizing center;mitochondrion;plasma membrane;postsynaptic density;postsynaptic membrane;synapse			Q9NRI5	Q9NRI5	Disrupted in schizophrenia 1 protein	+	DISC1				0.92017	0.666516	1.6935	0.970665	Q9NRI5	Q9NRI5	Disrupted in schizophrenia 1 protein	DISC1	1	1	1	2.3	2.3	2.3	93.61	0	5.3365	134590000	16	22.7955	22.5349	21.3632	21.6481	21.4677	22.585	23.5371	22.7166
31.3496	31.2221	30.7424	31.5183	31.4532	31.2186	32.208	31.3233	31.8313	31.6642	oxidoreductase activity	mitochondrial respiratory chain complex I assembly;oxidation-reduction process	integral component of membrane;membrane;mitochondrial inner membrane;mitochondrial respiratory chain complex I;mitochondrion;respiratory chain			Q96CU9	Q96CU9	FAD-dependent oxidoreductase domain-containing protein 1	+	FOXRED1				0.918576	0.391979	0.918576	0.391979	Q96CU9	Q96CU9	FAD-dependent oxidoreductase domain-containing protein 1	FOXRED1	27	27	27	66.9	66.9	66.9	53.811	0	323.31	71459000000	516	31.3496	31.2221	30.7424	31.5183	31.4532	31.2186	32.208	31.3233
29.4192	28.3143	27.9343	28.5718	29.6093	29.0674	30.0362	29.0461	29.749	29.2151	protein binding;structural constituent of ribosome	mitochondrial translation;mitochondrial translational elongation;mitochondrial translational termination;translation	cytosol;intracellular;mitochondrial inner membrane;mitochondrial small ribosomal subunit;mitochondrion;ribosome	Metabolism of proteins;Mitochondrial translation;Mitochondrial translation elongation;Mitochondrial translation initiation;Mitochondrial translation termination;Translation	Response to elevated platelet cytosolic Ca2+	Q9Y3D3	Q9Y3D3	28S ribosomal protein S16, mitochondrial	+	MRPS16				0.910892	0.652988	0.910892	0.652988	Q9Y3D3	Q9Y3D3	28S ribosomal protein S16, mitochondrial	MRPS16	6	6	6	63.5	63.5	63.5	15.345	0	82.097	14964000000	135	29.4192	28.3143	27.9343	28.5718	29.6093	29.0674	30.0362	29.0461
23.3363	NaN	23.467	23.7402	24.3981	23.2611	22.6514	NaN	NaN	NaN	ATP binding;isocitrate dehydrogenase (NAD+) activity;magnesium ion binding;metal ion binding;NAD binding;nucleotide binding;oxidoreductase activity, acting on the CH-OH group of donors, NAD or NADP as acceptor	carbohydrate metabolic process;isocitrate metabolic process;oxidation-reduction process;tricarboxylic acid cycle	mitochondrial matrix;mitochondrion;nucleolus;nucleoplasm	Citric acid cycle (TCA cycle);Metabolism;Metabolism of proteins;Mitochondrial protein import;Pyruvate metabolism and Citric Acid (TCA) cycle;The citric acid (TCA) cycle and respiratory electron transport	Response to elevated platelet cytosolic Ca2+	P51553	P51553	Isocitrate dehydrogenase [NAD] subunit gamma, mitochondrial	+	IDH3G				0.907445	-0.779162	NaN	NaN	P51553	P51553	Isocitrate dehydrogenase [NAD] subunit gamma, mitochondrial	IDH3G	2	2	2	8.4	8.4	8.4	42.794	0	6.7813	136090000	1	NaN	NaN	NaN	NaN	NaN	NaN	NaN	NaN
30.4328	30.562	30.2615	29.5523	31.1765	30.4355	30.9007	30.6191	31.9293	31.2498	acetyl-CoA hydrolase activity;acyl-CoA hydrolase activity;carboxylic ester hydrolase activity;hydrolase activity	acyl-CoA metabolic process	mitochondrial matrix;mitochondrion	Fatty acid metabolism;Metabolism;Metabolism of lipids;Mitochondrial Fatty Acid Beta-Oxidation	Response to elevated platelet cytosolic Ca2+	Q9Y305	Q9Y305	Acyl-coenzyme A thioesterase 9, mitochondrial	+	ACOT9				0.890583	0.629884	0.890583	0.629884	Q9Y305	Q9Y305	Acyl-coenzyme A thioesterase 9, mitochondrial	ACOT9	29	29	29	67.4	67.4	67.4	49.901	0	257.04	50537000000	556	30.4328	30.562	30.2615	29.5523	31.1765	30.4355	30.9007	30.6191
NaN	22.0767	NaN	NaN	21.8321	22.3751	NaN	NaN	NaN	22.8317	protein binding;protein binding involved in protein folding;unfolded protein binding	positive regulation of cytoskeleton organization;protein folding	cytoplasm;cytosol;mitochondrion;nucleus;prefoldin complex	Chaperonin-mediated protein folding;Cooperation of Prefoldin and TriC/CCT in actin and tubulin folding;Metabolism of proteins;Prefoldin mediated transfer of substrate to CCT/TriC;Protein folding	Response to elevated platelet cytosolic Ca2+	Q9UHV9	Q9UHV9	Prefoldin subunit 2	+	PFDN2				0.889021	0.648995	NaN	NaN	Q9UHV9	Q9UHV9	Prefoldin subunit 2	PFDN2	1	1	1	7.1	7.1	7.1	16.648	0.0012265	2.6443	35693000	4	NaN	NaN	NaN	NaN	NaN	NaN	NaN	NaN
25.3678	24.857	25.6006	23.7556	27.2239	25.5455	26.3873	25.6731	28.3361	27.4205	protein binding;ribosomal large subunit binding	negative regulation of mitochondrial translation;negative regulation of ribosome biogenesis;ribosomal large subunit biogenesis	cytosol;mitochondrial matrix;mitochondrion			Q96EH3	Q96EH3	Mitochondrial assembly of ribosomal large subunit protein 1	+	MALSU1				0.888127	1.31151	0.888127	1.31151	Q96EH3	Q96EH3	Mitochondrial assembly of ribosomal large subunit protein 1	MALSU1	5	5	5	27.4	27.4	27.4	26.17	0	23.247	2642100000	64	25.3678	24.857	25.6006	23.7556	27.2239	25.5455	26.3873	25.6731
25.4789	NaN	NaN	24.6686	23.8774	25.707	26.2754	24.3086	26.6744	25.9633	cytochrome-c oxidase activity;electron transfer activity;metal ion binding;protein binding	mitochondrial electron transport, cytochrome c to oxygen;proton transmembrane transport	membrane;mitochondrial inner membrane;mitochondrial respiratory chain complex IV;mitochondrion;myelin sheath	Gene expression (Transcription);Generic Transcription Pathway;Metabolism;Respiratory electron transport;Respiratory electron transport, ATP synthesis by chemiosmotic coupling, and heat production by uncoupling proteins.;RNA Polymerase II Transcription;The citric acid (TCA) cycle and respiratory electron transport;TP53 Regulates Metabolic Genes;Transcriptional Regulation by TP53	Response to elevated platelet cytosolic Ca2+	P20674	P20674	Cytochrome c oxidase subunit 5A, mitochondrial	+	COX5A				0.883905	1.11082	1.5323	2.2631	P20674	P20674	Cytochrome c oxidase subunit 5A, mitochondrial	COX5A	5	5	5	37.3	37.3	37.3	16.762	0	21.216	1318800000	34	25.4789	21.5483	22.0402	24.6686	23.8774	25.707	26.2754	24.3086
24.6327	NaN	23.9192	26.2325	27.1396	NaN	26.8921	NaN	28.0855	26.5969	structural constituent of ribosome	mitochondrial translation;mitochondrial translational elongation;mitochondrial translational termination;translation	mitochondrial inner membrane;mitochondrial large ribosomal subunit;mitochondrion;ribosome	Metabolism of proteins;Mitochondrial translation;Mitochondrial translation elongation;Mitochondrial translation initiation;Mitochondrial translation termination;Translation	Response to elevated platelet cytosolic Ca2+	Q86TS9	Q86TS9	39S ribosomal protein L52, mitochondrial	+	MRPL52				0.881757	1.71053	0.303534	1.00436	Q86TS9	Q86TS9	39S ribosomal protein L52, mitochondrial	MRPL52	2	2	2	41.5	41.5	41.5	13.664	0	120.6	1710500000	14	24.6327	21.3152	23.9192	26.2325	27.1396	22.8399	26.8921	23.8465
24.195	25.3094	24.7197	NaN	25.4326	25.4465	25.4072	25.5795	25.3728	25.0599	actin binding;DNA binding transcription factor activity;L-methionine-(R)-S-oxide reductase activity;metal ion binding;oxidoreductase activity;oxidoreductase activity, acting on a sulfur group of donors, disulfide as acceptor;peptide-methionine (R)-S-oxide reductase activity;zinc ion binding	actin filament polymerization;oxidation-reduction process;protein repair;regulation of transcription, DNA-templated;response to oxidative stress	cytosol;mitochondrion	Metabolism of proteins;Protein repair	Response to elevated platelet cytosolic Ca2+	Q9Y3D2	Q9Y3D2	Methionine-R-sulfoxide reductase B2, mitochondrial	+	MSRB2				0.879597	0.459016	0.873447	1.02708	Q9Y3D2	Q9Y3D2	Methionine-R-sulfoxide reductase B2, mitochondrial	MSRB2	4	4	4	31.9	31.9	31.9	19.536	0	5.3419	1122000000	9	24.195	25.3094	24.7197	22.0739	25.4326	25.4465	25.4072	25.5795
28.6681	28.0065	27.3003	27.651	28.9176	28.1695	28.8809	28.1102	30.1759	29.2997	box H/ACA snoRNA binding;protein binding;RNA binding;structural constituent of ribosome	cleavage involved in rRNA processing;maturation of LSU-rRNA;mitochondrial translational elongation;mitochondrial translational termination;rRNA pseudouridine synthesis;snRNA pseudouridine synthesis;translation	box H/ACA snoRNP complex;cytosolic large ribosomal subunit;large ribosomal subunit;mitochondrial inner membrane;mitochondrion;ribosome	Metabolism of proteins;Mitochondrial translation;Mitochondrial translation elongation;Mitochondrial translation initiation;Mitochondrial translation termination;Translation	Response to elevated platelet cytosolic Ca2+	Q9BYD6	Q9BYD6	39S ribosomal protein L1, mitochondrial	+	MRPL1				0.877207	0.818541	0.877207	0.818541	Q9BYD6	Q9BYD6	39S ribosomal protein L1, mitochondrial	MRPL1	12	12	12	36.9	36.9	36.9	36.908	0	104.56	10504000000	194	28.6681	28.0065	27.3003	27.651	28.9176	28.1695	28.8809	28.1102
24.6286	24.1335	NaN	NaN	NaN	NaN	23.5722	22.6684	NaN	NaN	hydrolase activity;inorganic diphosphatase activity;magnesium ion binding;metal ion binding;protein serine/threonine phosphatase activity	diphosphate metabolic process;phosphate-containing compound metabolic process;protein dephosphorylation;regulation of mitochondrial membrane potential;tRNA aminoacylation for protein translation	cytoplasm;mitochondrial matrix;mitochondrion	Metabolism;Metabolism of proteins;Mitochondrial tRNA aminoacylation;Pyrophosphate hydrolysis;Translation;tRNA Aminoacylation	Response to elevated platelet cytosolic Ca2+	Q9H2U2	Q9H2U2	Inorganic pyrophosphatase 2, mitochondrial	+	PPA2				0.872226	-1.26078	NaN	NaN	Q9H2U2	Q9H2U2	Inorganic pyrophosphatase 2, mitochondrial	PPA2	4	4	4	14.1	14.1	14.1	37.92	0	7.8669	152090000	3	NaN	NaN	NaN	NaN	NaN	NaN	NaN	NaN
27.9132	27.1958	27.1008	26.6428	28.0047	27.727	28.4731	27.5897	28.5207	27.4202	structural constituent of ribosome	mitochondrial translational elongation;mitochondrial translational termination;translation	mitochondrial inner membrane;mitochondrial large ribosomal subunit;mitochondrion;ribosome	Metabolism of proteins;Mitochondrial translation;Mitochondrial translation elongation;Mitochondrial translation initiation;Mitochondrial translation termination;Translation	Response to elevated platelet cytosolic Ca2+	Q7Z7F7	Q7Z7F7	39S ribosomal protein L55, mitochondrial	+	MRPL55				0.869886	0.574692	0.869886	0.574692	Q7Z7F7	Q7Z7F7	39S ribosomal protein L55, mitochondrial	MRPL55	4	4	4	30.5	30.5	30.5	15.128	0	59.224	5864900000	54	27.9132	27.1958	27.1008	26.6428	28.0047	27.727	28.4731	27.5897
23.4169	23.8307	26.0052	NaN	24.6775	25.2406	24.044	26.4212	26.6016	26.3878	actin binding;ATP binding;calcium-dependent protein serine/threonine kinase activity;calcium-dependent protein serine/threonine phosphatase activity;calmodulin binding;calmodulin-dependent protein kinase activity;glutamate receptor binding;identical protein binding;ion channel binding;kinase activity;metal ion binding;nucleotide binding;protein binding;protein homodimerization activity;protein ki…	angiotensin-activated signaling pathway;calcium ion transport;cardiac muscle cell contraction;cell differentiation;cellular response to calcium ion;dendrite morphogenesis;endoplasmic reticulum calcium ion homeostasis;G1/S transition of mitotic cell cycle;insulin secretion;interferon-gamma-mediated signaling pathway;intracellular signal transduction;MAPK cascade;multicellular organism development;…	calcium channel complex;cell junction;cytoplasm;cytoskeleton;cytosol;endocytic vesicle membrane;membrane;microtubule organizing center;mitochondrion;neuron projection;nucleoplasm;nucleus;plasma membrane;postsynaptic density;presynaptic membrane;sarcolemma;sarcoplasmic reticulum;sarcoplasmic reticulum membrane;synapse	Activation of NMDA receptor and postsynaptic events;Beta-catenin independent WNT signaling;Ca2+ pathway;Cardiac conduction;Cellular response to heat stress;Cellular responses to external stimuli;Cellular responses to stress;CREB phosphorylation through the activation of CaMKII;CREB phosphorylation through the activation of Ras;Cytokine Signaling in Immune system;Glutamate binding, activation of A…	Response to elevated platelet cytosolic Ca2+	Q13554;Q13557;Q13555;Q9UQM7	Q13554;Q13557;Q13555	Calcium/calmodulin-dependent protein kinase type II subunit beta;Calcium/calmodulin-dependent protein kinase type II subunit delta;Calcium/calmodulin-dependent protein kinase type II subunit gamma	+	CAMK2B;CAMK2D;CAMK2G				0.865749	1.25648	1.1978	1.57629	Q13554;Q13557;Q13555;Q9UQM7	Q13554;Q13557;Q13555	Calcium/calmodulin-dependent protein kinase type II subunit beta;Calcium/calmodulin-dependent protein kinase type II subunit delta;Calcium/calmodulin-dependent protein kinase type II subunit gamma	CAMK2B;CAMK2D;CAMK2G	3	3	3	5	5	5	72.677	0.00084674	3.1255	989170000	2	23.4169	23.8307	26.0052	22.8835	24.6775	25.2406	24.044	26.4212
24.0748	22.8985	23.7827	24.9199	23.7193	25.2122	24.1841	24.737	NaN	NaN	RNA binding		mitochondrion;nucleolus;nucleus			Q9UMY1	Q9UMY1	Nucleolar protein 7	+	NOL7				0.862846	0.832045	0.0502251	0.0849972	Q9UMY1	Q9UMY1	Nucleolar protein 7	NOL7	2	2	2	8.9	8.9	8.9	29.426	0	6.6802	422600000	10	24.0748	22.8985	23.7827	24.9199	23.7193	25.2122	24.1841	24.737
27.901	27.7087	27.2454	24.2566	27.5914	27.6964	28.7721	28.0123	28.5809	27.55		mitochondrial respiratory chain complex I assembly	mitochondrial respiratory chain complex I;mitochondrion			Q9NW81	Q9NW81	ATP synthase subunit s-like protein	+	ATP5SL				0.854893	1.18171	0.854893	1.18171	Q9NW81	Q9NW81	ATP synthase subunit s-like protein	ATP5SL	11	11	11	40.5	40.5	40.5	29.267	0	63.735	6266400000	94	27.901	27.7087	27.2454	24.2566	27.5914	27.6964	28.7721	28.0123
29.5352	28.9708	28.7447	27.5942	29.8456	29.1365	29.9473	29.1946	30.4917	29.6736	structural constituent of ribosome	mitochondrial translational elongation;mitochondrial translational termination	mitochondrial inner membrane;mitochondrion;ribosome	Metabolism of proteins;Mitochondrial translation;Mitochondrial translation elongation;Mitochondrial translation initiation;Mitochondrial translation termination;Translation	Response to elevated platelet cytosolic Ca2+	P82663	P82663	28S ribosomal protein S25, mitochondrial	+	MRPS25				0.842951	0.750617	0.842951	0.750617	P82663	P82663	28S ribosomal protein S25, mitochondrial	MRPS25	14	14	14	69.4	69.4	69.4	20.116	0	227.26	19521000000	336	29.5352	28.9708	28.7447	27.5942	29.8456	29.1365	29.9473	29.1946
28.7136	28.2018	27.8562	27.1703	29.205	28.3223	28.9843	28.4494	30.0113	29.1078	protein binding;RNA binding;structural constituent of ribosome	mitochondrial translational elongation;mitochondrial translational termination;translation	intracellular;mitochondrial inner membrane;mitochondrial large ribosomal subunit;mitochondrial ribosome;mitochondrion;ribosome	Metabolism of proteins;Mitochondrial translation;Mitochondrial translation elongation;Mitochondrial translation initiation;Mitochondrial translation termination;Translation	Response to elevated platelet cytosolic Ca2+	Q9BYD2	Q9BYD2	39S ribosomal protein L9, mitochondrial	+	MRPL9				0.841367	0.745662	0.841367	0.745662	Q9BYD2	Q9BYD2	39S ribosomal protein L9, mitochondrial	MRPL9	10	10	10	37.8	37.8	37.8	30.243	0	77.646	11446000000	162	28.7136	28.2018	27.8562	27.1703	29.205	28.3223	28.9843	28.4494
23.0502	23.4353	22.9178	NaN	24.1104	23.1407	24.3232	23.7303	24.4681	24.1422	methyltransferase activity;mRNA (adenine-N1-)-methyltransferase activity;protein binding;rRNA (adenine) methyltransferase activity;transferase activity;tRNA (adenine-N1-)-methyltransferase activity	methylation;mitochondrial tRNA methylation;mRNA methylation;protein homooligomerization;rRNA methylation;tRNA methylation;tRNA processing	mitochondrial matrix;mitochondrion;tRNA (m1A) methyltransferase complex	Metabolism of RNA;tRNA modification in the mitochondrion;tRNA processing	Response to elevated platelet cytosolic Ca2+	Q9BVS5	Q9BVS5	tRNA (adenine(58)-N(1))-methyltransferase, mitochondrial	+	TRMT61B				0.827286	0.582486	1.05004	0.616079	Q9BVS5	Q9BVS5	tRNA (adenine(58)-N(1))-methyltransferase, mitochondrial	TRMT61B	3	3	3	9.2	9.2	9.2	52.965	0	20.738	417720000	25	23.0502	23.4353	22.9178	23.2104	24.1104	23.1407	24.3232	23.7303
27.1974	26.8962	27.7407	25.657	28.2091	27.9844	27.5183	28.2255	28.6897	27.2749	cadherin binding;kinesin binding;microtubule motor activity;protein binding	antigen processing and presentation of exogenous peptide antigen via MHC class II;microtubule-based movement;retrograde vesicle-mediated transport, Golgi to ER	cytoplasm;cytoskeleton;cytosol;kinesin complex;kinesin I complex;membrane;microtubule;mitochondrion;nucleoplasm;plasma membrane;protein-containing complex	Adaptive Immune System;COPI-dependent Golgi-to-ER retrograde traffic;Factors involved in megakaryocyte development and platelet production;Golgi-to-ER retrograde transport;Hemostasis;Immune System;Intra-Golgi and retrograde Golgi-to-ER traffic;Kinesins;Membrane Trafficking;MHC class II antigen presentation;RHO GTPase Effectors;RHO GTPases activate KTN1;Signal Transduction;Signaling by Rho GTPases…	Response to elevated platelet cytosolic Ca2+	Q9H0B6;Q9NSK0	Q9H0B6	Kinesin light chain 2	+	KLC2				0.823704	0.798459	0.823704	0.798459	Q9H0B6;Q9NSK0	Q9H0B6	Kinesin light chain 2	KLC2	23	23	18	48.2	48.2	38.6	68.934	0	137.69	5736400000	214	27.1974	26.8962	27.7407	25.657	28.2091	27.9844	27.5183	28.2255
29.6105	29.2646	29.0668	25.3564	29.3173	29.9517	29.8199	29.3961	29.974	29.7879	ATP binding;cadherin binding;kinase activity;lipid binding;magnesium ion binding;metal ion binding;nucleotide binding;protein binding;protein kinase activator activity;protein kinase activity;protein serine/threonine kinase activity;RNA binding;tau-protein kinase activity;transferase activity	activation of protein kinase activity;autophagy of mitochondrion;cell differentiation;establishment of cell polarity;establishment or maintenance of epithelial cell apical/basal polarity;intracellular signal transduction;microtubule cytoskeleton organization;mitochondrion localization;multicellular organism development;neuron migration;peptidyl-threonine phosphorylation;phosphorylation;positive r…	actin filament;cytoplasm;cytoskeleton;lateral plasma membrane;membrane;microtubule bundle;mitochondrion;nucleoplasm;plasma membrane			Q7KZI7	Q7KZI7	Serine/threonine-protein kinase MARK2	+	MARK2				0.810978	1.26283	0.810978	1.26283	Q7KZI7	Q7KZI7	Serine/threonine-protein kinase MARK2	MARK2	24	24	20	36.7	36.7	31.7	87.91	0	200.65	20532000000	332	29.6105	29.2646	29.0668	25.3564	29.3173	29.9517	29.8199	29.3961
27.3417	27.6757	27.4513	28.1325	28.6292	27.8082	28.8691	27.6917	29.0698	28.6919	DNA binding;methyltransferase activity;protein binding;RNA binding;rRNA (adenine-N6,N6-)-dimethyltransferase activity;rRNA methyltransferase activity;transferase activity	methylation;mitochondrion organization;regulation of transcription, DNA-templated;rRNA methylation;rRNA modification;rRNA processing;transcription, DNA-templated	mitochondrial matrix;mitochondrial nucleoid;mitochondrion	Metabolism of RNA;Mitochondrial biogenesis;Organelle biogenesis and maintenance;rRNA modification in the mitochondrion;rRNA processing;rRNA processing in the mitochondrion;Transcriptional activation of mitochondrial biogenesis	Response to elevated platelet cytosolic Ca2+	Q8WVM0	Q8WVM0	Dimethyladenosine transferase 1, mitochondrial	+	TFB1M				0.808235	0.580066	0.808235	0.580066	Q8WVM0	Q8WVM0	Dimethyladenosine transferase 1, mitochondrial	TFB1M	20	20	20	59	59	59	39.542	0	107.68	7896000000	147	27.3417	27.6757	27.4513	28.1325	28.6292	27.8082	28.8691	27.6917
26.7046	26.352	25.3152	26.4593	27.58	26.5919	26.9886	26.8297	28.285	27.3726			integral component of membrane;membrane;mitochondrial membrane;mitochondrial proton-transporting ATP synthase complex;mitochondrion			Q96IX5	Q96IX5	Up-regulated during skeletal muscle growth protein 5	+	USMG5				0.803464	0.731319	0.803464	0.731319	Q96IX5	Q96IX5	Up-regulated during skeletal muscle growth protein 5	USMG5	3	3	3	44.8	44.8	44.8	6.4575	0	76.1	3826300000	66	26.7046	26.352	25.3152	26.4593	27.58	26.5919	26.9886	26.8297
NaN	NaN	NaN	23.9468	24.4728	NaN	NaN	NaN	22.3983	23.4406	ATP binding;nucleotide binding;RNA binding;sulfurtransferase activity;transferase activity;tRNA binding	mitochondrial tRNA thio-modification;tRNA processing;tRNA wobble position uridine thiolation	mitochondrion;nucleoplasm	Metabolism of RNA;tRNA modification in the mitochondrion;tRNA processing	Response to elevated platelet cytosolic Ca2+	O75648	O75648	Mitochondrial tRNA-specific 2-thiouridylase 1	+	TRMU				0.802297	-1.29036	NaN	NaN	O75648	O75648	Mitochondrial tRNA-specific 2-thiouridylase 1	TRMU	3	3	3	8.6	8.6	8.6	47.744	0	5.4793	201490000	7	NaN	NaN	NaN	NaN	NaN	NaN	NaN	NaN
28.7457	27.916	28.0422	28.8058	29.1556	28.5843	29.1897	28.5609	30.0675	29.087	structural constituent of ribosome	mitochondrial translational elongation;mitochondrial translational termination;translation	intracellular;mitochondrial inner membrane;mitochondrial large ribosomal subunit;mitochondrion;nuclear membrane;nucleus;ribosome	Metabolism of proteins;Mitochondrial translation;Mitochondrial translation elongation;Mitochondrial translation initiation;Mitochondrial translation termination;Translation	Response to elevated platelet cytosolic Ca2+	P49406	P49406	39S ribosomal protein L19, mitochondrial	+	MRPL19				0.80154	0.564814	0.80154	0.564814	P49406	P49406	39S ribosomal protein L19, mitochondrial	MRPL19	15	15	15	46.6	46.6	46.6	33.535	0	72.969	12249000000	194	28.7457	27.916	28.0422	28.8058	29.1556	28.5843	29.1897	28.5609
24.9601	23.2855	24.314	NaN	25.9225	NaN	22.6355	NaN	24.4232	22.7627	3-oxoacid CoA-transferase activity;CoA-transferase activity;protein homodimerization activity;transferase activity	adipose tissue development;brain development;cellular ketone body metabolic process;heart development;ketone body catabolic process;ketone catabolic process;metabolic process;positive regulation of insulin secretion involved in cellular response to glucose stimulus;response to activity;response to drug;response to ethanol;response to hormone;response to nutrient;response to starvation	mitochondrial matrix;mitochondrion;motile cilium;nucleoplasm	Ketone body metabolism;Metabolism;Metabolism of lipids;Utilization of Ketone Bodies	Response to elevated platelet cytosolic Ca2+	P55809;Q9BYC2	P55809	Succinyl-CoA:3-ketoacid coenzyme A transferase 1, mitochondrial	+	OXCT1				0.799004	-1.34674	0.889318	-1.41048	P55809;Q9BYC2	P55809	Succinyl-CoA:3-ketoacid coenzyme A transferase 1, mitochondrial	OXCT1	7	7	7	16	16	16	56.157	0	23.209	653830000	19	24.9601	23.2855	24.314	21.979	25.9225	21.7475	22.6355	21.8399
24.4194	24.3478	24.2589	NaN	24.1722	22.0623	24.3113	23.0726	24.2704	NaN	3'-5' exonuclease activity;chromatin binding;DNA binding;DNA-directed DNA polymerase activity;nucleotidyltransferase activity;protease binding;protein binding;transferase activity	aging;base-excision repair, gap-filling;cellular response to glucose stimulus;DNA biosynthetic process;DNA metabolic process;DNA replication;DNA-dependent DNA replication;mitochondrial DNA replication;nucleic acid phosphodiester bond hydrolysis;response to gamma radiation;response to hyperoxia;response to light stimulus	gamma DNA polymerase complex;mitochondrial nucleoid;mitochondrion;protein-containing complex;terminal bouton			P54098	P54098	DNA polymerase subunit gamma-1	+	POLG				0.798779	-0.87043	0.107368	-0.334813	P54098	P54098	DNA polymerase subunit gamma-1	POLG	5	5	5	5.2	5.2	5.2	139.56	0	5.8838	337730000	5	24.4194	24.3478	24.2589	19.3618	24.1722	22.0623	24.3113	23.0726
21.9987	NaN	NaN	NaN	24.5721	NaN	NaN	24.6848	27.5769	25.6934	protein binding	mitochondrial proton-transporting ATP synthase complex assembly;negative regulation of lipid catabolic process;regulation of type B pancreatic cell proliferation	mitochondrion			Q96HJ9	Q96HJ9	UPF0562 protein C7orf55	+	C7orf55				0.794386	2.69961	1.15666	2.46195	Q96HJ9	Q96HJ9	UPF0562 protein C7orf55	C7orf55	4	4	4	39.8	39.8	39.8	12.749	0	9.8713	1217400000	6	21.9987	20.9395	21.472	21.5544	24.5721	22.1485	22.7429	24.6848
32.6772	31.3765	31.6586	31.9865	32.5802	31.5079	31.6591	31.2769	31.9554	31.7438	apolipoprotein A-I binding;apolipoprotein binding;ATP binding;ATPase activity;chaperone binding;DNA replication origin binding;double-stranded RNA binding;enzyme binding;high-density lipoprotein particle binding;hydrolase activity;lipopolysaccharide binding;nucleotide binding;p53 binding;protein binding;protein binding involved in protein folding;RNA binding;single-stranded DNA binding;ubiquitin …	activation of cysteine-type endopeptidase activity involved in apoptotic process;apoptotic mitochondrial changes;B cell activation;B cell cytokine production;B cell proliferation;chaperone-mediated protein complex assembly;chaperone-mediated protein folding;'de novo' protein folding;isotype switching to IgG isotypes;MyD88-dependent toll-like receptor signaling pathway;negative regulation of apopt…	cell surface;clathrin-coated pit;coated vesicle;cyclin-dependent protein kinase activating kinase holoenzyme complex;cytoplasm;cytosol;early endosome;extracellular exosome;extracellular space;lipopolysaccharide receptor complex;membrane;mitochondrial inner membrane;mitochondrial matrix;mitochondrion;plasma membrane;protein-containing complex;secretory granule	Gene expression (Transcription);Generic Transcription Pathway;Metabolism of proteins;Mitochondrial protein import;RNA Polymerase II Transcription;TFAP2A acts as a transcriptional repressor during retinoic acid induced cell differentiation;Transcriptional regulation by the AP-2 (TFAP2) family of transcription factors	Response to elevated platelet cytosolic Ca2+	P10809	P10809	60 kDa heat shock protein, mitochondrial	+	HSPD1				0.788426	-0.427193	0.788426	-0.427193	P10809	P10809	60 kDa heat shock protein, mitochondrial	HSPD1	48	48	48	79.4	79.4	79.4	61.054	0	323.31	114500000000	1007	32.6772	31.3765	31.6586	31.9865	32.5802	31.5079	31.6591	31.2769
29.8779	28.8327	28.4249	29.7491	29.9091	29.272	30.5569	29.3882	30.6565	30.1553	RNA binding;structural constituent of ribosome	mitochondrial translational elongation;mitochondrial translational termination;translation	intracellular;mitochondrial inner membrane;mitochondrial large ribosomal subunit;mitochondrion;ribosome	Metabolism of proteins;Mitochondrial translation;Mitochondrial translation elongation;Mitochondrial translation initiation;Mitochondrial translation termination;Translation	Response to elevated platelet cytosolic Ca2+	P09001	P09001	39S ribosomal protein L3, mitochondrial	+	MRPL3				0.788405	0.647031	0.788405	0.647031	P09001	P09001	39S ribosomal protein L3, mitochondrial	MRPL3	15	15	15	48	48	48	38.632	0	216.38	27297000000	292	29.8779	28.8327	28.4249	29.7491	29.9091	29.272	30.5569	29.3882
27.8636	28.6278	28.3273	25.2098	29.5132	28.1201	29.1662	28.6316	30.0221	29.782	membrane insertase activity;mitochondrial ribosome binding;protein binding;protein homodimerization activity	aerobic respiration;mitochondrial proton-transporting ATP synthase complex assembly;mitochondrial respiratory chain complex I assembly;negative regulation of ATPase activity;negative regulation of oxidoreductase activity;oxidation-reduction process;protein tetramerization;protein transport;protein-containing complex assembly	integral component of membrane;integral component of mitochondrial membrane;membrane;mitochondrial inner membrane;mitochondrial membrane;mitochondrial respiratory chain;mitochondrion;protein-containing complex	Metabolism of proteins;Mitochondrial translation;Mitochondrial translation elongation;Mitochondrial translation initiation;Mitochondrial translation termination;Translation	Response to elevated platelet cytosolic Ca2+	Q15070	Q15070	Mitochondrial inner membrane protein OXA1L	+	OXA1L				0.784111	1.23603	0.784111	1.23603	Q15070	Q15070	Mitochondrial inner membrane protein OXA1L	OXA1L	11	11	11	24.6	24.6	24.6	48.547	0	42.316	14008000000	193	27.8636	28.6278	28.3273	25.2098	29.5132	28.1201	29.1662	28.6316
27.464	26.0794	25.9848	26.8134	27.5584	27.4806	28.2512	26.821	27.7505	26.8707	double-stranded RNA binding;endonuclease activity;hydrolase activity;nuclease activity;protein binding;ribonuclease III activity;RNA binding	mitochondrial translational elongation;mitochondrial translational termination;RNA phosphodiester bond hydrolysis, endonucleolytic;RNA processing	mitochondrial inner membrane;mitochondrial large ribosomal subunit;mitochondrion;nucleus;plasma membrane;ribosome	Metabolism of proteins;Mitochondrial translation;Mitochondrial translation elongation;Mitochondrial translation initiation;Mitochondrial translation termination;Translation	Response to elevated platelet cytosolic Ca2+	Q9H9J2	Q9H9J2	39S ribosomal protein L44, mitochondrial	+	MRPL44				0.784039	0.654829	0.784039	0.654829	Q9H9J2	Q9H9J2	39S ribosomal protein L44, mitochondrial	MRPL44	8	8	8	28.9	28.9	28.9	37.535	0	43.191	3974000000	111	27.464	26.0794	25.9848	26.8134	27.5584	27.4806	28.2512	26.821
29.0092	28.6812	28.0462	28.8981	29.6471	29.0465	29.3214	28.8661	30.0989	29.5006		mitochondrial translational elongation;mitochondrial translational termination	mitochondrial inner membrane;mitochondrial large ribosomal subunit;mitochondrion;ribosome	Metabolism of proteins;Mitochondrial translation;Mitochondrial translation elongation;Mitochondrial translation initiation;Mitochondrial translation termination;Translation	Response to elevated platelet cytosolic Ca2+	Q8N5N7	Q8N5N7	39S ribosomal protein L50, mitochondrial	+	MRPL50				0.778957	0.510301	0.778957	0.510301	Q8N5N7	Q8N5N7	39S ribosomal protein L50, mitochondrial	MRPL50	8	8	8	66.5	66.5	66.5	18.325	0	125.05	15850000000	189	29.0092	28.6812	28.0462	28.8981	29.6471	29.0465	29.3214	28.8661
29.3301	29.0173	28.5522	27.4778	29.7154	29.3633	30.0424	28.6157	30.2848	29.4529	RNA binding;structural constituent of ribosome	biological_process;mitochondrial translation;mitochondrial translational elongation;mitochondrial translational termination;translation	mitochondrial inner membrane;mitochondrial ribosome;mitochondrial small ribosomal subunit;mitochondrion;ribosome	Metabolism of proteins;Mitochondrial translation;Mitochondrial translation elongation;Mitochondrial translation initiation;Mitochondrial translation termination;Translation	Response to elevated platelet cytosolic Ca2+	Q96EL2	Q96EL2	28S ribosomal protein S24, mitochondrial	+	MRPS24				0.775246	0.733252	0.775246	0.733252	Q96EL2	Q96EL2	28S ribosomal protein S24, mitochondrial	MRPS24	8	8	8	52.7	52.7	52.7	19.015	0	176.16	19117000000	239	29.3301	29.0173	28.5522	27.4778	29.7154	29.3633	30.0424	28.6157
NaN	21.9033	NaN	NaN	22.1937	22.2047	22.7304	22.3424	23.6312	22.7386	blue light photoreceptor activity;core promoter binding;core promoter sequence-specific DNA binding;deoxyribodipyrimidine photo-lyase activity;DNA (6-4) photolyase activity;DNA binding;double-stranded DNA binding;histone deacetylase binding;kinase binding;nuclear hormone receptor binding;nucleotide binding;phosphatase binding;photoreceptor activity;protein binding;protein kinase binding;transcrip…	blue light signaling pathway;circadian regulation of gene expression;circadian rhythm;DNA damage induced protein phosphorylation;entrainment of circadian clock by photoperiod;gluconeogenesis;glucose homeostasis;lipid storage;negative regulation of circadian rhythm;negative regulation of glucocorticoid receptor signaling pathway;negative regulation of glucocorticoid secretion;negative regulation o…	cytoplasm;mitochondrion;nucleus	Circadian Clock	Response to elevated platelet cytosolic Ca2+	Q16526	Q16526	Cryptochrome-1	+	CRY1				0.772873	0.680941	0.913681	0.758071	Q16526	Q16526	Cryptochrome-1	CRY1	1	1	1	2.4	2.4	2.4	66.394	0	4.6386	112440000	15	21.6817	21.9033	20.9307	23.1475	22.1937	22.2047	22.7304	22.3424
28.1035	28.0148	27.4398	26.8099	28.915	27.3565	27.4648	26.6968	27.5272	27.3472	RNA binding;structural constituent of ribosome	mitochondrial translational elongation;mitochondrial translational termination;translation	large ribosomal subunit;mitochondrial inner membrane;mitochondrial large ribosomal subunit;mitochondrial ribosome;mitochondrion;ribosome	Metabolism of proteins;Mitochondrial translation;Mitochondrial translation elongation;Mitochondrial translation initiation;Mitochondrial translation termination;Translation	Response to elevated platelet cytosolic Ca2+	Q9BYC8	Q9BYC8	39S ribosomal protein L32, mitochondrial	+	MRPL32				0.772535	-0.578074	0.772535	-0.578074	Q9BYC8	Q9BYC8	39S ribosomal protein L32, mitochondrial	MRPL32	7	7	7	38.8	38.8	38.8	21.405	0	164.32	6655400000	71	28.1035	28.0148	27.4398	26.8099	28.915	27.3565	27.4648	26.6968
27.7439	27.4361	27.2233	27.9149	28.8845	27.1298	27.5805	26.7183	28.0474	26.9303	4 iron, 4 sulfur cluster binding;iron-sulfur cluster binding;metal ion binding;NADH dehydrogenase (ubiquinone) activity;NADH dehydrogenase activity;oxidoreductase activity;oxidoreductase activity, acting on NAD(P)H, quinone or similar compound as acceptor;protein binding;quinone binding	mitochondrial electron transport, NADH to ubiquinone;mitochondrial respiratory chain complex I assembly;oxidation-reduction process	mitochondrial matrix;mitochondrial respiratory chain complex I;mitochondrion;neuron projection;neuronal cell body;respiratory chain;synaptic membrane	Complex I biogenesis;Metabolism;Respiratory electron transport;Respiratory electron transport, ATP synthesis by chemiosmotic coupling, and heat production by uncoupling proteins.;The citric acid (TCA) cycle and respiratory electron transport	Response to elevated platelet cytosolic Ca2+	O75251	O75251	NADH dehydrogenase [ubiquinone] iron-sulfur protein 7, mitochondrial	+	NDUFS7				0.763017	-0.559289	0.763017	-0.559289	O75251	O75251	NADH dehydrogenase [ubiquinone] iron-sulfur protein 7, mitochondrial	NDUFS7	6	6	6	39	39	39	23.563	0	58.844	5404700000	115	27.7439	27.4361	27.2233	27.9149	28.8845	27.1298	27.5805	26.7183
24.0891	23.447	NaN	NaN	23.2389	24.0639	23.2686	24.4971	26.5474	26.0645	acyl-CoA dehydrogenase activity;flavin adenine dinucleotide binding;identical protein binding;medium-chain-acyl-CoA dehydrogenase activity;oxidoreductase activity;oxidoreductase activity, acting on the CH-CH group of donors	carnitine biosynthetic process;carnitine metabolic process, CoA-linked;fatty acid beta-oxidation;fatty acid beta-oxidation using acyl-CoA dehydrogenase;fatty acid metabolic process;lipid metabolic process;medium-chain fatty acid catabolic process;medium-chain fatty acid metabolic process;oxidation-reduction process;regulation of lipid metabolic process	axon;mitochondrial matrix;mitochondrial membrane;mitochondrion;nuclear speck;nucleus	Beta oxidation of decanoyl-CoA to octanoyl-CoA-CoA;Beta oxidation of octanoyl-CoA to hexanoyl-CoA;Fatty acid metabolism;Metabolism;Metabolism of lipids;Mitochondrial Fatty Acid Beta-Oxidation;mitochondrial fatty acid beta-oxidation of saturated fatty acids;mitochondrial fatty acid beta-oxidation of unsaturated fatty acids;PPARA activates gene expression;Regulation of lipid metabolism by Peroxisom…	Response to elevated platelet cytosolic Ca2+	P11310	P11310	Medium-chain specific acyl-CoA dehydrogenase, mitochondrial	+	ACADM				0.757685	1.29666	1.44704	1.9262	P11310	P11310	Medium-chain specific acyl-CoA dehydrogenase, mitochondrial	ACADM	3	3	3	9.5	9.5	9.5	46.588	0	5.3376	755230000	11	24.0891	23.447	21.4206	22.615	23.2389	24.0639	23.2686	24.4971
27.9625	27.259	26.3883	26.9632	28.127	32.3171	27.1591	32.1343	27.8916	26.6315	NADH dehydrogenase (ubiquinone) activity	mitochondrial electron transport, NADH to ubiquinone;mitochondrial respiratory chain complex I assembly;oxidation-reduction process;response to oxidative stress	membrane;mitochondrial inner membrane;mitochondrial membrane;mitochondrial respiratory chain complex I;mitochondrion;respiratory chain	Complex I biogenesis;Metabolism;Respiratory electron transport;Respiratory electron transport, ATP synthesis by chemiosmotic coupling, and heat production by uncoupling proteins.;The citric acid (TCA) cycle and respiratory electron transport	Response to elevated platelet cytosolic Ca2+	P56556	P56556	NADH dehydrogenase [ubiquinone] 1 alpha subcomplex subunit 6	+	NDUFA6				0.746566	1.88672	0.746566	1.88672	P56556	P56556	NADH dehydrogenase [ubiquinone] 1 alpha subcomplex subunit 6	NDUFA6	5	5	5	29.2	29.2	29.2	17.871	0	42.473	50533000000	104	27.9625	27.259	26.3883	26.9632	28.127	32.3171	27.1591	32.1343
31.6005	31.2458	30.4778	31.4995	31.2764	30.7457	31.2875	30.4599	31.1843	30.5328	protein binding	cell cycle;mitochondrial translational elongation;mitochondrial translational termination;mitotic cell cycle arrest;viral process	mitochondrial matrix;mitochondrial ribosome;mitochondrion;nucleus;ribosome	Metabolism of proteins;Mitochondrial translation;Mitochondrial translation elongation;Mitochondrial translation initiation;Mitochondrial translation termination;Translation	Response to elevated platelet cytosolic Ca2+	Q8TAE8	Q8TAE8	Growth arrest and DNA damage-inducible proteins-interacting protein 1	+	GADD45GIP1				0.737584	-0.377947	0.737584	-0.377947	Q8TAE8	Q8TAE8	Growth arrest and DNA damage-inducible proteins-interacting protein 1	GADD45GIP1	12	12	12	55.9	55.9	55.9	25.384	0	189.63	60380000000	496	31.6005	31.2458	30.4778	31.4995	31.2764	30.7457	31.2875	30.4599
29.0232	28.2952	28.1137	28.0896	29.4741	28.6681	29.4639	28.5725	30.1509	29.0533	structural constituent of ribosome	mitochondrial translational elongation;mitochondrial translational termination;translation	mitochondrial inner membrane;mitochondrial small ribosomal subunit;mitochondrion;ribosome	Metabolism of proteins;Mitochondrial translation;Mitochondrial translation elongation;Mitochondrial translation initiation;Mitochondrial translation termination;Translation	Response to elevated platelet cytosolic Ca2+	Q9Y291	Q9Y291	28S ribosomal protein S33, mitochondrial	+	MRPS33				0.736229	0.582597	0.736229	0.582597	Q9Y291	Q9Y291	28S ribosomal protein S33, mitochondrial	MRPS33	5	5	5	58.5	58.5	58.5	12.629	0	69.658	12863000000	161	29.0232	28.2952	28.1137	28.0896	29.4741	28.6681	29.4639	28.5725
26.3816	26.1426	25.8732	NaN	26.7	26.5282	27.0865	26.1598	27.8252	26.4764	protein binding	mitochondrial translational elongation;mitochondrial translational termination;mRNA processing;negative regulation of mitotic nuclear division;positive regulation of proteolysis	intracellular membrane-bounded organelle;mitochondrial inner membrane;mitochondrion;nucleoplasm;nucleus;ribosome	Metabolism of proteins;Mitochondrial translation;Mitochondrial translation elongation;Mitochondrial translation initiation;Mitochondrial translation termination;Translation	Response to elevated platelet cytosolic Ca2+	Q9NWT8	Q9NWT8	Aurora kinase A-interacting protein	+	AURKAIP1				0.735971	0.540889	0.784291	1.38774	Q9NWT8	Q9NWT8	Aurora kinase A-interacting protein	AURKAIP1	1	1	1	5	5	5	22.354	0.00083507	2.975	2397000000	21	26.3816	26.1426	25.8732	22.0401	26.7	26.5282	27.0865	26.1598
25.933	25.4982	24.7837	NaN	25.9491	25.5865	26.6862	25.3637	26.6748	26.2926	RNA binding;transferase activity	heme biosynthetic process;iron-sulfur cluster assembly	mitochondrial matrix;mitochondrion			Q5T440	Q5T440	Putative transferase CAF17, mitochondrial	+	IBA57				0.734503	0.579756	0.834867	1.32959	Q5T440	Q5T440	Putative transferase CAF17, mitochondrial	IBA57	7	7	7	21.9	21.9	21.9	38.155	0	38.71	1928800000	48	25.933	25.4982	24.7837	21.7918	25.9491	25.5865	26.6862	25.3637
27.8941	27.2435	26.5932	26.7846	27.8498	27.2478	28.0261	27.305	28.0522	28.1049	double-stranded RNA binding;nucleotidyltransferase activity;tRNA binding	negative regulation of transport;regulation of translational fidelity;tRNA threonylcarbamoyladenosine modification	cytoplasm;membrane;mitochondrion			Q86U90	Q86U90	YrdC domain-containing protein, mitochondrial	+	YRDC				0.727246	0.474165	0.727246	0.474165	Q86U90	Q86U90	YrdC domain-containing protein, mitochondrial	YRDC	10	10	10	49.1	49.1	49.1	29.328	0	129.67	5430500000	154	27.8941	27.2435	26.5932	26.7846	27.8498	27.2478	28.0261	27.305
28.1522	28.5899	28.4166	27.6286	30.1181	28.7733	28.7928	28.7561	30.4993	30.1867	ATP binding;cadherin binding involved in cell-cell adhesion;kinase activity;nucleotide binding;protein binding;protein kinase activity;protein serine/threonine kinase activity;Rac GTPase binding;transferase activity	actin cytoskeleton organization;activation of protein kinase activity;apoptotic process;cell cycle;cell growth;cell migration;cell proliferation;cell-cell adhesion;cellular response to organic cyclic compound;cytoskeleton organization;dendritic spine development;learning;locomotory behavior;memory;negative regulation of endothelial cell apoptotic process;negative regulation of extrinsic apoptotic…	cell-cell adherens junction;cytoplasm;focal adhesion;Golgi apparatus;mitochondrion;nucleoplasm;nucleus	Activation of RAC1;Axon guidance;Developmental Biology;Signaling by ROBO receptors	Response to elevated platelet cytosolic Ca2+	O96013;Q9P286	O96013	Serine/threonine-protein kinase PAK 4	+	PAK4				0.726979	0.82059	0.726979	0.82059	O96013;Q9P286	O96013	Serine/threonine-protein kinase PAK 4	PAK4	23	23	23	60.4	60.4	60.4	64.071	0	287.97	17676000000	313	28.1522	28.5899	28.4166	27.6286	30.1181	28.7733	28.7928	28.7561
26.6116	26.1159	26.9176	26.6599	27.7446	26.3645	26.393	24.8601	26.7519	26.5699	adenylate kinase activity;ATP binding;GTP binding;kinase activity;nucleobase-containing compound kinase activity;nucleoside diphosphate kinase activity;nucleoside phosphate kinase activity;nucleoside triphosphate adenylate kinase activity;nucleotide binding;phosphotransferase activity, phosphate group as acceptor;transferase activity	AMP metabolic process;ATP metabolic process;brain development;GTP metabolic process;liver development;nucleobase-containing compound metabolic process;nucleobase-containing small molecule interconversion;nucleoside diphosphate phosphorylation;nucleoside monophosphate phosphorylation;nucleoside triphosphate biosynthetic process;phosphorylation;response to drug	mitochondrial matrix;mitochondrion	Interconversion of nucleotide di- and triphosphates;Metabolism;Metabolism of nucleotides	Response to elevated platelet cytosolic Ca2+	P27144	P27144	Adenylate kinase 4, mitochondrial	+	AK4				0.726598	-0.622051	0.726598	-0.622051	P27144	P27144	Adenylate kinase 4, mitochondrial	AK4	7	7	7	42.6	42.6	42.6	25.268	0	50.776	3145900000	79	26.6116	26.1159	26.9176	26.6599	27.7446	26.3645	26.393	24.8601
29.5222	30.0656	29.9178	29.2291	30.3227	29.9765	30.0883	30.0906	30.3591	30.0178	protein binding;ribosome binding	cellular metal ion homeostasis	integral component of membrane;membrane;mitochondrial inner membrane;mitochondrial outer membrane;mitochondrion;nucleoplasm			Q6P1Q0	Q6P1Q0	LETM1 domain-containing protein 1	+	LETMD1				0.72081	0.294954	0.72081	0.294954	Q6P1Q0	Q6P1Q0	LETM1 domain-containing protein 1	LETMD1	15	15	15	46.4	46.4	46.4	41.79	0	194.14	29798000000	364	29.5222	30.0656	29.9178	29.2291	30.3227	29.9765	30.0883	30.0906
31.1489	30.2654	30.175	31.0385	31.6684	31.0111	31.5367	30.8569	32.4217	31.2869	3-hydroxyacyl-CoA dehydrogenase activity;acetyl-CoA C-acyltransferase activity;catalytic activity;enoyl-CoA hydratase activity;long-chain-3-hydroxyacyl-CoA dehydrogenase activity;protein binding;RNA binding;transferase activity;transferase activity, transferring acyl groups;transferase activity, transferring acyl groups other than amino-acyl groups	cardiolipin acyl-chain remodeling;fatty acid beta-oxidation;fatty acid metabolic process;lipid metabolic process;metabolic process	endoplasmic reticulum;membrane;mitochondrial envelope;mitochondrial inner membrane;mitochondrial nucleoid;mitochondrial outer membrane;mitochondrion	Acyl chain remodeling of CL;Beta oxidation of decanoyl-CoA to octanoyl-CoA-CoA;Beta oxidation of hexanoyl-CoA to butanoyl-CoA;Beta oxidation of lauroyl-CoA to decanoyl-CoA-CoA;Beta oxidation of myristoyl-CoA to lauroyl-CoA;Beta oxidation of octanoyl-CoA to hexanoyl-CoA;Beta oxidation of palmitoyl-CoA to myristoyl-CoA;Fatty acid metabolism;Glycerophospholipid biosynthesis;Metabolism;Metabolism of …	Response to elevated platelet cytosolic Ca2+	P55084	P55084	Trifunctional enzyme subunit beta, mitochondrial;3-ketoacyl-CoA thiolase	+	HADHB				0.719086	0.563446	0.719086	0.563446	P55084	P55084	Trifunctional enzyme subunit beta, mitochondrial;3-ketoacyl-CoA thiolase	HADHB	28	28	28	69.2	69.2	69.2	51.294	0	323.31	69433000000	680	31.1489	30.2654	30.175	31.0385	31.6684	31.0111	31.5367	30.8569
23.482	23.6709	23.708	22.8265	NaN	24.3698	NaN	23.6555	NaN	NaN	ribosomal large subunit binding	mitochondrial translational termination;ribosome disassembly;translation	mitochondrial matrix;mitochondrion	Metabolism of proteins;Mitochondrial translation;Mitochondrial translation termination;Translation	Response to elevated platelet cytosolic Ca2+	Q96E11	Q96E11	Ribosome-recycling factor, mitochondrial	+	MRRF				0.716819	0.590793	NaN	NaN	Q96E11	Q96E11	Ribosome-recycling factor, mitochondrial	MRRF	2	2	2	10.3	10.3	10.3	29.277	0.0012341	2.7516	133740000	3	NaN	NaN	NaN	NaN	NaN	NaN	NaN	NaN
NaN	22.095	21.8603	NaN	23.2936	22.1581	23.6055	22.6056	24.452	24.2215		cell differentiation;cellular response to estradiol stimulus;erythrocyte maturation;positive regulation of erythrocyte differentiation	integral component of membrane;intrinsic component of membrane;membrane;mitochondrial outer membrane;mitochondrion			Q96KR6	Q96KR6	Protein FAM210B	+	FAM210B				0.712287	0.992208	0.984576	1.02419	Q96KR6	Q96KR6	Protein FAM210B	FAM210B	2	2	2	12	12	12	20.424	0	20.425	246400000	35	23.0555	22.095	21.8603	21.6172	23.2936	22.1581	23.6055	22.6056
24.1534	NaN	NaN	NaN	25.0578	25.157	25	24.8941	26.6773	26.6154	ATPase activity;proton transmembrane transporter activity;transmembrane transporter activity	aging;ATP biosynthetic process;ATP synthesis coupled proton transport;cristae formation;ion transport;mitochondrial ATP synthesis coupled proton transport;response to hyperoxia	integral component of membrane;membrane;mitochondrial inner membrane;mitochondrial proton-transporting ATP synthase complex;mitochondrion;proton-transporting ATP synthase complex, coupling factor F(o)	Cristae formation;Formation of ATP by chemiosmotic coupling;Metabolism;Mitochondrial biogenesis;Organelle biogenesis and maintenance;Respiratory electron transport, ATP synthesis by chemiosmotic coupling, and heat production by uncoupling proteins.;The citric acid (TCA) cycle and respiratory electron transport	Response to elevated platelet cytosolic Ca2+	P00846	P00846	ATP synthase subunit a	+	MT-ATP6				0.707396	1.06316	1.82263	2.69042	P00846	P00846	ATP synthase subunit a	MT-ATP6	1	1	1	4.4	4.4	4.4	24.817	0	11.594	1188400000	18	24.1534	22.3853	22.7449	20.5503	25.0578	25.157	25	24.8941
29.7482	27.0869	27.7077	29.586	29.191	27.7353	28.6944	25.7018	28.0884	27.9097	angiostatin binding;ATP binding;ATPase activity;hydrolase activity;MHC class I protein binding;nucleotide binding;protein binding;proton-transporting ATP synthase activity, rotational mechanism;proton-transporting ATPase activity, rotational mechanism;transmembrane transporter activity;transporter activity	angiogenesis;ATP biosynthetic process;ATP hydrolysis coupled cation transmembrane transport;ATP metabolic process;ATP synthesis coupled proton transport;cristae formation;generation of precursor metabolites and energy;ion transport;lipid metabolic process;mitochondrial ATP synthesis coupled proton transport;mitochondrion organization;negative regulation of cell adhesion involved in substrate-boun…	cell surface;extracellular exosome;membrane;mitochondrial inner membrane;mitochondrial matrix;mitochondrial membrane;mitochondrial nucleoid;mitochondrial proton-transporting ATP synthase complex;mitochondrial proton-transporting ATP synthase, catalytic core;mitochondrion;myelin sheath;nucleus;plasma membrane;proton-transporting ATP synthase complex;proton-transporting ATP synthase complex, cataly…	Cristae formation;Formation of ATP by chemiosmotic coupling;Metabolism;Metabolism of proteins;Mitochondrial biogenesis;Mitochondrial protein import;Organelle biogenesis and maintenance;Respiratory electron transport, ATP synthesis by chemiosmotic coupling, and heat production by uncoupling proteins.;The citric acid (TCA) cycle and respiratory electron transport;Transcriptional activation of mitoc…	Response to elevated platelet cytosolic Ca2+	P06576	P06576	ATP synthase subunit beta, mitochondrial	+	ATP5B				0.706628	-1.03804	0.706628	-1.03804	P06576	P06576	ATP synthase subunit beta, mitochondrial	ATP5B	22	22	22	59.7	59.7	59.7	56.559	0	323.31	12532000000	213	29.7482	27.0869	27.7077	29.586	29.191	27.7353	28.6944	25.7018
25.4349	NaN	23.492	NaN	25.4102	23.8981	23.7973	NaN	NaN	23.6409	NADH dehydrogenase (ubiquinone) activity	mitochondrial electron transport, NADH to ubiquinone;mitochondrial respiratory chain complex I assembly;oxidation-reduction process	integral component of membrane;membrane;mitochondrial inner membrane;mitochondrial respiratory chain complex I;mitochondrion;nucleoplasm;respiratory chain	Complex I biogenesis;Metabolism;Respiratory electron transport;Respiratory electron transport, ATP synthesis by chemiosmotic coupling, and heat production by uncoupling proteins.;The citric acid (TCA) cycle and respiratory electron transport	Response to elevated platelet cytosolic Ca2+	O43674	O43674	NADH dehydrogenase [ubiquinone] 1 beta subcomplex subunit 5, mitochondrial	+	NDUFB5				0.704484	-1.00031	0.109177	-0.311629	O43674	O43674	NADH dehydrogenase [ubiquinone] 1 beta subcomplex subunit 5, mitochondrial	NDUFB5	3	3	3	12.2	12.2	12.2	21.75	0	6.1743	377660000	12	25.4349	21.0611	23.492	21.3299	25.4102	23.8981	23.7973	21.3445
22.9447	24.1073	23.6219	23.6175	25.2829	22.8359	NaN	NaN	23.1552	23.4389	molecular_function;oxidoreductase activity	biological_process;oxidation-reduction process	cellular_component;mitochondrion			Q96HP4	Q96HP4	Oxidoreductase NAD-binding domain-containing protein 1	+	OXNAD1				0.702244	-0.771547	1.42175	-1.22377	Q96HP4	Q96HP4	Oxidoreductase NAD-binding domain-containing protein 1	OXNAD1	5	5	5	15.1	15.1	15.1	34.854	0	6.7443	411120000	23	22.9447	24.1073	23.6219	23.6175	25.2829	22.8359	21.774	22.2516
27.582	26.4989	26.3545	27.2201	27.8709	25.9148	26.5859	25.8888	27.5967	26.5514	4 iron, 4 sulfur cluster binding;FMN binding;iron-sulfur cluster binding;metal ion binding;NAD binding;NADH dehydrogenase (ubiquinone) activity;NADH dehydrogenase activity;oxidoreductase activity;oxidoreductase activity, acting on NAD(P)H	mitochondrial ATP synthesis coupled electron transport;mitochondrial electron transport, NADH to ubiquinone;mitochondrial respiratory chain complex I assembly;oxidation-reduction process	cytosol;membrane;mitochondrial inner membrane;mitochondrial respiratory chain complex I;mitochondrion;respiratory chain	Complex I biogenesis;Metabolism;Respiratory electron transport;Respiratory electron transport, ATP synthesis by chemiosmotic coupling, and heat production by uncoupling proteins.;The citric acid (TCA) cycle and respiratory electron transport	Response to elevated platelet cytosolic Ca2+	P49821	P49821	NADH dehydrogenase [ubiquinone] flavoprotein 1, mitochondrial	+	NDUFV1				0.696153	-0.597761	0.696153	-0.597761	P49821	P49821	NADH dehydrogenase [ubiquinone] flavoprotein 1, mitochondrial	NDUFV1	11	11	11	28.2	28.2	28.2	50.817	0	74.004	3232100000	85	27.582	26.4989	26.3545	27.2201	27.8709	25.9148	26.5859	25.8888
34.0826	33.9869	33.6804	33.9852	34.317	33.9353	34.2893	33.7021	33.3907	33.2549	neurotransmitter binding;protein binding	sensory perception of pain	membrane;mitochondrion;synaptic membrane			Q9BPW8	Q9BPW8	Protein NipSnap homolog 1	+	NIPSNAP1				0.695567	-0.295929	0.695567	-0.295929	Q9BPW8	Q9BPW8	Protein NipSnap homolog 1	NIPSNAP1	20	18	18	69.4	66.9	66.9	33.31	0	323.31	436770000000	819	34.0826	33.9869	33.6804	33.9852	34.317	33.9353	34.2893	33.7021
27.7511	27.754	27.0054	26.2986	28.6431	27.8788	28.3613	27.305	28.8223	28.3355	NADH dehydrogenase (ubiquinone) activity;protein-containing complex binding	mitochondrial electron transport, NADH to ubiquinone;mitochondrial respiratory chain complex I assembly;oxidation-reduction process	membrane;mitochondrial inner membrane;mitochondrial intermembrane space;mitochondrial respiratory chain complex I;mitochondrion;respiratory chain	Complex I biogenesis;Metabolism;Respiratory electron transport;Respiratory electron transport, ATP synthesis by chemiosmotic coupling, and heat production by uncoupling proteins.;The citric acid (TCA) cycle and respiratory electron transport	Response to elevated platelet cytosolic Ca2+	P51970	P51970	NADH dehydrogenase [ubiquinone] 1 alpha subcomplex subunit 8	+	NDUFA8				0.688365	0.65017	0.688365	0.65017	P51970	P51970	NADH dehydrogenase [ubiquinone] 1 alpha subcomplex subunit 8	NDUFA8	6	6	6	43	43	43	20.105	0	98.594	7697700000	118	27.7511	27.754	27.0054	26.2986	28.6431	27.8788	28.3613	27.305
30.5664	30.1448	30.0103	29.6243	30.7872	30.2169	31.0329	30.2181	31.4258	30.425	RNA binding;structural constituent of ribosome	mitochondrial translational elongation;mitochondrial translational termination;translation	cytosolic small ribosomal subunit;mitochondrial inner membrane;mitochondrial small ribosomal subunit;mitochondrion;ribosome	Metabolism of proteins;Mitochondrial translation;Mitochondrial translation elongation;Mitochondrial translation initiation;Mitochondrial translation termination;Translation	Response to elevated platelet cytosolic Ca2+	P82675	P82675	28S ribosomal protein S5, mitochondrial	+	MRPS5				0.685979	0.437151	0.685979	0.437151	P82675	P82675	28S ribosomal protein S5, mitochondrial	MRPS5	23	23	23	42.3	42.3	42.3	48.006	0	222.69	36372000000	480	30.5664	30.1448	30.0103	29.6243	30.7872	30.2169	31.0329	30.2181
31.0693	31.3508	30.8409	31.5382	32.0111	31.236	31.8415	31.3081	32.8552	31.9955	GTPase activator activity;hydrolase activity;phosphatase activity;phosphoprotein phosphatase activity;protein binding;protein serine/threonine phosphatase activity;protein-containing complex binding;signal transducer, downstream of receptor, with serine/threonine phosphatase activity	dephosphorylation;macroautophagy;necroptotic process;positive regulation of GTPase activity;programmed cell death;protein dephosphorylation;signal transduction	integral component of membrane;membrane;mitochondrial outer membrane;mitochondrion			Q96HS1	Q96HS1	Serine/threonine-protein phosphatase PGAM5, mitochondrial	+	PGAM5				0.681592	0.48522	0.681592	0.48522	Q96HS1	Q96HS1	Serine/threonine-protein phosphatase PGAM5, mitochondrial	PGAM5	22	22	22	71.6	71.6	71.6	32.004	0	215.05	89129000000	452	31.0693	31.3508	30.8409	31.5382	32.0111	31.236	31.8415	31.3081
31.1003	30.7386	30.9275	30.6886	31.2296	30.935	31.1992	31.0668	31.4132	30.9884	ATP binding;ATP-dependent RNA helicase activity;helicase activity;hydrolase activity;nucleic acid binding;nucleotide binding;RNA binding;rRNA binding	mitochondrial large ribosomal subunit assembly;ribosome biogenesis;RNA secondary structure unwinding	cytosol;mitochondrial matrix;mitochondrial nucleoid;mitochondrion;nucleolus;nucleus;ribonucleoprotein granule			Q9NUL7	Q9NUL7	Probable ATP-dependent RNA helicase DDX28	+	DDX28				0.68114	0.183602	0.68114	0.183602	Q9NUL7	Q9NUL7	Probable ATP-dependent RNA helicase DDX28	DDX28	34	34	34	71.1	71.1	71.1	59.58	0	323.31	60568000000	650	31.1003	30.7386	30.9275	30.6886	31.2296	30.935	31.1992	31.0668
22.2788	22.8273	22.4084	NaN	NaN	22.0771	NaN	22.2289	NaN	NaN	amino acid:proton symporter activity;high-affinity glutamate transmembrane transporter activity;L-glutamate transmembrane transporter activity;protein binding;symporter activity	amino acid transmembrane transport;ion transport;L-glutamate transmembrane transport;mitochondrial transport;proton transmembrane transport;transmembrane transport	integral component of membrane;membrane;mitochondrial inner membrane;mitochondrion	Organic anion transporters;SLC-mediated transmembrane transport;Transport of inorganic cations/anions and amino acids/oligopeptides;Transport of small molecules	Response to elevated platelet cytosolic Ca2+	Q9H936;Q9H1K4	Q9H936	Mitochondrial glutamate carrier 1	+	SLC25A22				0.678465	-0.351866	0.151748	-0.15699	Q9H936;Q9H1K4	Q9H936	Mitochondrial glutamate carrier 1	SLC25A22	4	4	4	20.4	20.4	20.4	34.47	0	54.025	175720000	10	22.2788	22.8273	22.4084	20.9906	23.3633	22.0771	22.365	22.2289
NaN	NaN	21.4593	NaN	21.1629	21.2927	22.4993	22.1126	23.2093	21.571	protein binding	apoptotic process;extrinsic apoptotic signaling pathway via death domain receptors;regulation of cysteine-type endopeptidase activity involved in apoptotic process	mitochondrion			Q14154	Q14154	Death ligand signal enhancer	+	KIAA0141				0.677383	0.825845	1.48622	1.18361	Q14154	Q14154	Death ligand signal enhancer	KIAA0141	1	1	1	2.1	2.1	2.1	55.919	0.00082645	2.8275	63840000	7	21.0664	19.7517	21.4593	21.3265	21.1629	21.2927	22.4993	22.1126
24.6923	NaN	22.6427	NaN	24.4207	NaN	23.0613	21.6802	NaN	NaN	cytochrome-c oxidase activity;metal ion binding;protein binding	mitochondrial ATP synthesis coupled proton transport;mitochondrial electron transport, cytochrome c to oxygen;respiratory gaseous exchange	membrane;mitochondrial envelope;mitochondrial inner membrane;mitochondrial respiratory chain complex IV;mitochondrion	Gene expression (Transcription);Generic Transcription Pathway;Metabolism;Respiratory electron transport;Respiratory electron transport, ATP synthesis by chemiosmotic coupling, and heat production by uncoupling proteins.;RNA Polymerase II Transcription;The citric acid (TCA) cycle and respiratory electron transport;TP53 Regulates Metabolic Genes;Transcriptional Regulation by TP53	Response to elevated platelet cytosolic Ca2+	P10606	P10606	Cytochrome c oxidase subunit 5B, mitochondrial	+	COX5B				0.675515	-1.54785	NaN	NaN	P10606	P10606	Cytochrome c oxidase subunit 5B, mitochondrial	COX5B	2	2	2	19.4	19.4	19.4	13.696	0	3.9217	204550000	2	NaN	NaN	NaN	NaN	NaN	NaN	NaN	NaN
23.224	21.3018	NaN	NaN	20.3045	21.6223	21.2661	24.2109	25.5355	24.0069	methyltransferase activity;protein binding;RNA binding;RNA methyltransferase activity;rRNA (guanosine-2'-O-)-methyltransferase activity;transferase activity	enzyme-directed rRNA 2'-O-methylation;methylation;RNA processing;rRNA 2'-O-methylation;rRNA processing	mitochondrial matrix;mitochondrion	Metabolism of RNA;rRNA modification in the mitochondrion;rRNA processing;rRNA processing in the mitochondrion	Response to elevated platelet cytosolic Ca2+	Q6IN84	Q6IN84	rRNA methyltransferase 1, mitochondrial	+	MRM1				0.658475	1.71822	0.988695	1.73799	Q6IN84	Q6IN84	rRNA methyltransferase 1, mitochondrial	MRM1	4	4	4	11.6	11.6	11.6	38.638	0	7.5548	210390000	9	23.224	21.3018	21.324	21.7974	20.3045	21.6223	21.2661	24.2109
30.2587	29.4558	29.3012	29.5224	30.6839	29.9028	30.4273	29.8317	31.0755	30.2714	structural constituent of ribosome	mitochondrial translation;mitochondrial translational elongation;mitochondrial translational termination;translation	intracellular;mitochondrial inner membrane;mitochondrial small ribosomal subunit;mitochondrion;ribosome;small ribosomal subunit	Metabolism of proteins;Mitochondrial translation;Mitochondrial translation elongation;Mitochondrial translation initiation;Mitochondrial translation termination;Translation	Response to elevated platelet cytosolic Ca2+	Q9Y399	Q9Y399	28S ribosomal protein S2, mitochondrial	+	MRPS2				0.64758	0.457387	0.64758	0.457387	Q9Y399	Q9Y399	28S ribosomal protein S2, mitochondrial	MRPS2	15	15	15	42.9	42.9	42.9	33.249	0	266.22	30614000000	302	30.2587	29.4558	29.3012	29.5224	30.6839	29.9028	30.4273	29.8317
30.9081	31.1181	30.9615	30.3538	31.769	30.6078	30.8921	30.5779	31.0535	30.2361	ATP binding;ATPase activity;nucleotide binding		mitochondrion			A3KMH1	A3KMH1	von Willebrand factor A domain-containing protein 8	+	VWA8				0.641798	-0.348637	0.641798	-0.348637	A3KMH1	A3KMH1	von Willebrand factor A domain-containing protein 8	VWA8	91	91	91	56.3	56.3	56.3	214.82	0	323.31	59235000000	1204	30.9081	31.1181	30.9615	30.3538	31.769	30.6078	30.8921	30.5779
26.0379	23.6378	24.3736	24.7265	24.1624	25.8937	26.2315	24.3611	NaN	NaN	hydrolase activity;metal ion binding;peptide deformylase activity	co-translational protein modification;N-terminal protein amino acid modification;peptidyl-methionine modification;positive regulation of cell proliferation;translation	mitochondrion			Q9HBH1	Q9HBH1	Peptide deformylase, mitochondrial	+	PDF				0.635044	0.907831	0.0181192	0.0398102	Q9HBH1	Q9HBH1	Peptide deformylase, mitochondrial	PDF	3	3	3	16.5	16.5	16.5	27.013	0	6.2303	811550000	29	26.0379	23.6378	24.3736	24.7265	24.1624	25.8937	26.2315	24.3611
24.7163	24.6633	23.1767	NaN	25.2711	21.9246	NaN	NaN	24.257	NaN	protein binding	aerobic respiration;mitochondrial fission	mitochondrion			Q9H019	Q9H019	Mitochondrial fission regulator 1-like	+	MTFR1L				0.6268	-1.36607	1.32574	-2.16802	Q9H019	Q9H019	Mitochondrial fission regulator 1-like	MTFR1L	4	4	4	14	14	14	31.957	0	10.585	445660000	11	24.7163	24.6633	23.1767	22.2671	25.2711	21.9246	21.5961	19.6094
25.9688	26.0172	25.5344	24.2577	27.3988	26.2806	26.4487	26.0103	27.1515	26.7418	[3-methyl-2-oxobutanoate dehydrogenase (acetyl-transferring)] kinase activity;ATP binding;kinase activity;nucleotide binding;protein binding;protein kinase activity;protein serine/threonine kinase activity;transferase activity;transferase activity, transferring phosphorus-containing groups	branched-chain amino acid catabolic process;cellular amino acid catabolic process;phosphorylation;protein phosphorylation	mitochondrial alpha-ketoglutarate dehydrogenase complex;mitochondrial matrix;mitochondrion	Branched-chain amino acid catabolism;Metabolism;Metabolism of amino acids and derivatives	Response to elevated platelet cytosolic Ca2+	O14874	O14874	[3-methyl-2-oxobutanoate dehydrogenase [lipoamide]] kinase, mitochondrial	+	BCKDK				0.625433	0.691184	0.625433	0.691184	O14874	O14874	[3-methyl-2-oxobutanoate dehydrogenase [lipoamide]] kinase, mitochondrial	BCKDK	7	7	7	28.9	28.9	28.9	46.36	0	82.379	2805500000	52	25.9688	26.0172	25.5344	24.2577	27.3988	26.2806	26.4487	26.0103
27.638	27.047	27.2138	27.644	28.6892	25.9689	27.09	26.6192	28.3138	27.1769	3'-5'-exoribonuclease activity;exonuclease activity;hydrolase activity;metal ion binding;nuclease activity;poly(A)-specific ribonuclease activity	cellular response to dsRNA;cellular response to interferon-alpha;cellular response to interferon-gamma;mitochondrial mRNA catabolic process;mRNA processing;negative regulation of cell death;negative regulation of oxidative phosphorylation;nuclear-transcribed mRNA catabolic process, deadenylation-dependent decay;nucleic acid phosphodiester bond hydrolysis;positive regulation of viral genome replic…	mitochondrial matrix;mitochondrion			Q6L8Q7	Q6L8Q7	2,5-phosphodiesterase 12	+	PDE12				0.62454	-0.6126	0.62454	-0.6126	Q6L8Q7	Q6L8Q7	2,5-phosphodiesterase 12	PDE12	18	18	18	41.1	41.1	41.1	67.351	0	136.09	5192500000	160	27.638	27.047	27.2138	27.644	28.6892	25.9689	27.09	26.6192
25.3434	26.0408	26.0293	26.303	26.4385	26.5953	25.8472	25.8093	26.7262	27.6014	acidic amino acid transmembrane transporter activity;calcium ion binding;L-aspartate transmembrane transporter activity;L-glutamate transmembrane transporter activity;metal ion binding;transporter activity	aspartate transmembrane transport;ATP biosynthetic process;cellular respiration;gluconeogenesis;L-aspartate transmembrane transport;L-glutamate transmembrane transport;malate-aspartate shuttle;mitochondrial transport;response to calcium ion;transmembrane transport	integral component of membrane;integral component of plasma membrane;membrane;mitochondrial inner membrane;mitochondrion;myelin sheath	Gluconeogenesis;Glucose metabolism;Metabolism;Metabolism of carbohydrates;Metabolism of proteins;Mitochondrial protein import	Response to elevated platelet cytosolic Ca2+	Q9UJS0;O75746	Q9UJS0	Calcium-binding mitochondrial carrier protein Aralar2	+	SLC25A13				0.623891	0.484905	0.623891	0.484905	Q9UJS0;O75746	Q9UJS0	Calcium-binding mitochondrial carrier protein Aralar2	SLC25A13	14	14	14	25.8	25.8	25.8	74.175	0	47.078	2246500000	49	25.3434	26.0408	26.0293	26.303	26.4385	26.5953	25.8472	25.8093
NaN	22.2728	22.2689	NaN	23.1189	22.772	22.8698	23.1523	NaN	25.0666	DEAD/H-box RNA helicase binding;DNA binding;double-stranded DNA binding;histone deacetylase binding;metal ion binding;NF-kappaB binding;protein binding;protein kinase A regulatory subunit binding;RNA binding;zinc ion binding	cell cycle G2/M phase transition;cellular response to lipopolysaccharide;cellular response to prostaglandin E stimulus;immune system process;innate immune response;mitotic cell cycle;mitotic chromosome condensation;negative regulation of tumor necrosis factor production;positive regulation of histone deacetylation;protein transport;regulation of histone phosphorylation;regulation of transcription…	condensed chromosome;cytoplasm;female pronucleus;Golgi apparatus;membrane;mitochondrion;nuclear matrix;nucleolus;nucleoplasm;nucleus			O43823	O43823	A-kinase anchor protein 8	+	AKAP8				0.622707	0.911649	NaN	NaN	O43823	O43823	A-kinase anchor protein 8	AKAP8	4	4	4	7.2	7.2	7.2	76.107	0	18.859	175080000	12	NaN	NaN	NaN	NaN	NaN	NaN	NaN	NaN
25.1234	23.1052	24.342	25.3769	26.4948	23.4732	NaN	23.9412	24.2391	NaN	molecular_function;protein binding	mitochondrion organization	integral component of membrane;integral component of mitochondrial inner membrane;integral component of plasma membrane;membrane;mitochondrial inner membrane;mitochondrion	Cristae formation;Mitochondrial biogenesis;Organelle biogenesis and maintenance	Response to elevated platelet cytosolic Ca2+	P17152	P17152	Transmembrane protein 11, mitochondrial	+	TMEM11				0.620728	-1.00395	1.34768	-1.72955	P17152	P17152	Transmembrane protein 11, mitochondrial	TMEM11	2	2	2	12.5	12.5	12.5	21.541	0.0012361	2.7853	738620000	1	25.1234	23.1052	24.342	25.3769	26.4948	23.4732	22.1349	23.9412
27.3	24.7651	24.6338	NaN	26.7174	26.8989	26.1914	27.0028	28.0399	25.8518	cytochrome-c oxidase activity	generation of precursor metabolites and energy;mitochondrial electron transport, cytochrome c to oxygen;proton transmembrane transport	integral component of membrane;membrane;mitochondrial inner membrane;mitochondrion	Gene expression (Transcription);Generic Transcription Pathway;Metabolism;Respiratory electron transport;Respiratory electron transport, ATP synthesis by chemiosmotic coupling, and heat production by uncoupling proteins.;RNA Polymerase II Transcription;The citric acid (TCA) cycle and respiratory electron transport;TP53 Regulates Metabolic Genes;Transcriptional Regulation by TP53	Response to elevated platelet cytosolic Ca2+	P09669	P09669	Cytochrome c oxidase subunit 6C	+	COX6C				0.620685	0.942883	0.853649	1.92173	P09669	P09669	Cytochrome c oxidase subunit 6C	COX6C	6	6	6	49.3	49.3	49.3	8.7813	0	15.478	4043700000	43	27.3	24.7651	24.6338	20.9598	26.7174	26.8989	26.1914	27.0028
25.053	25.1572	24.7228	23.8182	25.9264	25.8565	24.1568	25.5583	26.391	25.9647	3-hydroxyacyl-CoA dehydratase activity;3-hydroxy-arachidoyl-CoA dehydratase activity;3-hydroxy-behenoyl-CoA dehydratase activity;3-hydroxy-lignoceroyl-CoA dehydratase activity;enzyme binding;GTPase activator activity;lyase activity;protein binding;very-long-chain 3-hydroxyacyl-CoA dehydratase activity	activation of JUN kinase activity;fatty acid biosynthetic process;fatty acid elongation;fatty acid metabolic process;I-kappaB kinase/NF-kappaB signaling;JNK cascade;lipid metabolic process;positive regulation by virus of viral protein levels in host cell;positive regulation of GTPase activity;positive regulation of viral genome replication;Rac protein signal transduction;Rho protein signal transd…	cytosol;endoplasmic reticulum;endoplasmic reticulum membrane;focal adhesion;integral component of endoplasmic reticulum membrane;integral component of membrane;membrane;mitochondrion;nuclear membrane	Fatty acid metabolism;Fatty acyl-CoA biosynthesis;Metabolism;Metabolism of lipids;Synthesis of very long-chain fatty acyl-CoAs	Response to elevated platelet cytosolic Ca2+	Q9P035	Q9P035	Very-long-chain (3R)-3-hydroxyacyl-CoA dehydratase 3	+	HACD3				0.619584	0.649943	0.619584	0.649943	Q9P035	Q9P035	Very-long-chain (3R)-3-hydroxyacyl-CoA dehydratase 3	HACD3	5	5	5	15.7	15.7	15.7	43.159	0	57.24	1554400000	33	25.053	25.1572	24.7228	23.8182	25.9264	25.8565	24.1568	25.5583
24.773	NaN	22.3679	NaN	25.0719	24.9213	25.5759	23.7443	26.22	25.2951	structural constituent of ribosome	mitochondrial translational elongation;mitochondrial translational termination;translation	intracellular;mitochondrial inner membrane;mitochondrial large ribosomal subunit;mitochondrial ribosome;mitochondrion;ribosome	Metabolism of proteins;Mitochondrial translation;Mitochondrial translation elongation;Mitochondrial translation initiation;Mitochondrial translation termination;Translation	Response to elevated platelet cytosolic Ca2+	Q9NZE8	Q9NZE8	39S ribosomal protein L35, mitochondrial	+	MRPL35				0.617363	1.08034	1.33946	2.22238	Q9NZE8	Q9NZE8	39S ribosomal protein L35, mitochondrial	MRPL35	5	5	5	18.1	18.1	18.1	21.514	0	6.39	525040000	27	24.773	20.9491	22.3679	21.4826	25.0719	24.9213	25.5759	23.7443
25.4778	25.7669	25.7757	25.3559	26.2731	25.6503	25.353	25.1631	25.7348	25.5504	14-3-3 protein binding;ATP binding;enzyme binding;identical protein binding;kinase activity;metal ion binding;nitric-oxide synthase regulator activity;nucleotide binding;phosphatidylinositol-3,4,5-trisphosphate binding;phosphatidylinositol-3,4-bisphosphate binding;protein binding;protein homodimerization activity;protein kinase activity;protein kinase binding;protein serine/threonine kinase activ…	activation of GTPase activity;activation of protein kinase B activity;activation-induced cell death of T cells;aging;anoikis;apoptotic mitochondrial changes;apoptotic process;brain morphogenesis;carbohydrate metabolic process;carbohydrate transport;cell differentiation;cell projection organization;cell proliferation;cellular protein modification process;cellular response to cadmium ion;cellular r…	cell cortex;cell-cell junction;ciliary basal body;cytoplasm;cytosol;early endosome;endosome;intracellular;intracellular membrane-bounded organelle;membrane;microtubule cytoskeleton;mitochondrion;nucleoplasm;nucleus;plasma membrane;postsynapse;protein-containing complex;ruffle membrane;spindle;vesicle	Activation of AKT2;Activation of BAD and translocation to mitochondria;Activation of BH3-only proteins;Adaptive Immune System;AKT phosphorylates targets in the cytosol;AKT phosphorylates targets in the nucleus;AKT-mediated inactivation of FOXO1A;Apoptosis;Butyrate Response Factor 1 (BRF1) binds and destabilizes mRNA;CD28 co-stimulation;CD28 dependent PI3K/Akt signaling;Cell Cycle;Cell Cycle, Mito…	Response to elevated platelet cytosolic Ca2+	P31751;P31749;Q9Y243	P31751	RAC-beta serine/threonine-protein kinase	+	AKT2				0.617293	-0.239558	0.617293	-0.239558	P31751;P31749;Q9Y243	P31751	RAC-beta serine/threonine-protein kinase	AKT2	10	10	10	24.3	24.3	24.3	55.768	0	28.03	1640800000	61	25.4778	25.7669	25.7757	25.3559	26.2731	25.6503	25.353	25.1631
26.6133	26.0775	26.6263	NaN	26.7814	26.6741	26.6473	26.2548	28.4756	27.6243	cardiolipin binding;GTPase binding;lipid binding;protein binding;signaling receptor binding	CD4-positive, alpha-beta T cell activation;cellular calcium ion homeostasis;interleukin-2 production;lipid localization;mitochondrial ATP synthesis coupled proton transport;mitochondrial calcium ion transmembrane transport;mitochondrial protein processing;mitochondrion organization;positive regulation of cardiolipin metabolic process;positive regulation of mitochondrial DNA replication;positive r…	actin cytoskeleton;COP9 signalosome;cytoplasm;cytoskeleton;extrinsic component of plasma membrane;immunological synapse;membrane;membrane raft;mitochondrial inner membrane;mitochondrial intermembrane space;mitochondrion;plasma membrane;T cell receptor complex	Mitochondrial calcium ion transport;Processing of SMDT1;Transport of small molecules	Response to elevated platelet cytosolic Ca2+	Q9UJZ1	Q9UJZ1	Stomatin-like protein 2, mitochondrial	+	STOML2				0.616746	0.610602	0.764696	1.56471	Q9UJZ1	Q9UJZ1	Stomatin-like protein 2, mitochondrial	STOML2	11	11	11	37.6	37.6	37.6	38.534	0	125.51	4451500000	111	26.6133	26.0775	26.6263	21.7541	26.7814	26.6741	26.6473	26.2548
NaN	22.8165	22.7509	NaN	23.3211	23.3535	NaN	NaN	23.25	NaN	protein binding	mitochondrial transport;protein targeting to mitochondrion;protein transport	membrane;mitochondrial outer membrane;mitochondrion;nucleolus	Cristae formation;Metabolism of proteins;Mitochondrial biogenesis;Mitochondrial protein import;Organelle biogenesis and maintenance	Response to elevated platelet cytosolic Ca2+	O75431	O75431	Metaxin-2	+	MTX2				0.608882	0.338931	NaN	NaN	O75431	O75431	Metaxin-2	MTX2	1	1	1	3.8	3.8	3.8	29.763	0.0012356	2.7805	124800000	3	NaN	NaN	NaN	NaN	NaN	NaN	NaN	NaN
34.2833	33.6423	33.1259	34.2863	34.2862	33.6184	34.1951	33.1838	33.7036	32.9349	nucleic acid binding;protein binding;RNA binding	flagellated sperm motility;mitochondrion morphogenesis;negative regulation of mitochondrial RNA catabolic process;regulation of transcription, DNA-templated;single fertilization;spermatid development;transcription, DNA-templated	acrosomal vesicle;cytoplasm;mitochondrion;nucleus;perinuclear region of cytoplasm;sperm flagellum			Q9GZT3	Q9GZT3	SRA stem-loop-interacting RNA-binding protein, mitochondrial	+	SLIRP				0.600879	-0.397652	0.600879	-0.397652	Q9GZT3	Q9GZT3	SRA stem-loop-interacting RNA-binding protein, mitochondrial	SLIRP	14	14	14	79.8	79.8	79.8	12.349	0	121.94	382620000000	573	34.2833	33.6423	33.1259	34.2863	34.2862	33.6184	34.1951	33.1838
26.9761	26.718	26.3889	25.9333	27.822	26.8224	27.5967	26.3322	27.8861	27.9627	protein binding;pyruvate dehydrogenase (NAD+) activity;transferase activity, transferring acyl groups	cellular nitrogen compound metabolic process;metabolic process;mitochondrial acetyl-CoA biosynthetic process from pyruvate;pyruvate metabolic process;regulation of acetyl-CoA biosynthetic process from pyruvate	mitochondrial matrix;mitochondrion;pyruvate dehydrogenase complex	Glyoxylate metabolism and glycine degradation;Metabolism;Metabolism of amino acids and derivatives;Pyruvate metabolism;Pyruvate metabolism and Citric Acid (TCA) cycle;Regulation of pyruvate dehydrogenase (PDH) complex;Signal Transduction;Signaling by Nuclear Receptors;Signaling by Retinoic Acid;The citric acid (TCA) cycle and respiratory electron transport	Response to elevated platelet cytosolic Ca2+	O00330	O00330	Pyruvate dehydrogenase protein X component, mitochondrial	+	PDHX				0.596002	0.552333	0.596002	0.552333	O00330	O00330	Pyruvate dehydrogenase protein X component, mitochondrial	PDHX	12	12	12	27.1	27.1	27.1	54.122	0	43.378	4133500000	127	26.9761	26.718	26.3889	25.9333	27.822	26.8224	27.5967	26.3322
30.1882	29.6513	29.3162	29.5153	30.6987	29.8678	30.5506	29.7307	31.0682	30.2846	protein binding;structural constituent of ribosome	mitochondrial translation;mitochondrial translational elongation;mitochondrial translational termination;translation	cell junction;intracellular;mitochondrial inner membrane;mitochondrial small ribosomal subunit;mitochondrion;nucleoplasm;ribosome	Metabolism of proteins;Mitochondrial translation;Mitochondrial translation elongation;Mitochondrial translation initiation;Mitochondrial translation termination;Translation	Response to elevated platelet cytosolic Ca2+	Q9Y676	Q9Y676	28S ribosomal protein S18b, mitochondrial	+	MRPS18B				0.591455	0.426452	0.591455	0.426452	Q9Y676	Q9Y676	28S ribosomal protein S18b, mitochondrial	MRPS18B	14	14	14	57.4	57.4	57.4	29.395	0	323.31	30593000000	255	30.1882	29.6513	29.3162	29.5153	30.6987	29.8678	30.5506	29.7307
26.7236	25.7852	26.7939	26.0429	27.1157	26.4283	26.5764	25.7231	26.1574	25.7428	ATP binding;kinase activity;NAD+ kinase activity;nucleotide binding;protein homodimerization activity;transferase activity	metabolic process;NAD metabolic process;NADP biosynthetic process;phosphorylation	mitochondrial matrix;mitochondrion	Metabolism;Metabolism of vitamins and cofactors;Metabolism of water-soluble vitamins and cofactors;Nicotinate metabolism	Response to elevated platelet cytosolic Ca2+	Q4G0N4	Q4G0N4	NAD kinase 2, mitochondrial	+	NADK2				0.583039	-0.366647	0.583039	-0.366647	Q4G0N4	Q4G0N4	NAD kinase 2, mitochondrial	NADK2	12	12	12	35.7	35.7	35.7	49.432	0	80.981	2280600000	74	26.7236	25.7852	26.7939	26.0429	27.1157	26.4283	26.5764	25.7231
24.7148	24.0989	23.4674	18.0074	25.0657	23.8778	24.7221	23.8815	25.943	25.0844	protein binding	mitochondrial respiratory chain complex IV assembly;positive regulation of mitochondrial translation	integral component of membrane;integral component of mitochondrial inner membrane;membrane;mitochondrial inner membrane;mitochondrion			Q9Y2R0	Q9Y2R0	Cytochrome c oxidase assembly factor 3 homolog, mitochondrial	+	COA3				0.581276	1.63093	0.581276	1.63093	Q9Y2R0	Q9Y2R0	Cytochrome c oxidase assembly factor 3 homolog, mitochondrial	COA3	3	3	3	29.2	29.2	29.2	11.731	0	6.9248	833510000	8	24.7148	24.0989	23.4674	18.0074	25.0657	23.8778	24.7221	23.8815
26.3739	26.518	23.3888	24.9108	26.2438	25.8908	26.4725	25.3855	27.5436	26.3469	NADH dehydrogenase (ubiquinone) activity	mitochondrial ATP synthesis coupled electron transport;mitochondrial electron transport, NADH to ubiquinone;mitochondrial respiratory chain complex I assembly;oxidation-reduction process	integral component of membrane;membrane;mitochondrial inner membrane;mitochondrial membrane;mitochondrial respiratory chain complex I;mitochondrion;nucleoplasm;respiratory chain	Complex I biogenesis;Metabolism;Respiratory electron transport;Respiratory electron transport, ATP synthesis by chemiosmotic coupling, and heat production by uncoupling proteins.;The citric acid (TCA) cycle and respiratory electron transport	Response to elevated platelet cytosolic Ca2+	O95139	O95139	NADH dehydrogenase [ubiquinone] 1 beta subcomplex subunit 6	+	NDUFB6				0.580735	0.840813	0.580735	0.840813	O95139	O95139	NADH dehydrogenase [ubiquinone] 1 beta subcomplex subunit 6	NDUFB6	5	5	5	43.8	43.8	43.8	15.489	0	24.174	2927200000	53	26.3739	26.518	23.3888	24.9108	26.2438	25.8908	26.4725	25.3855
32.8465	32.4373	32.3069	32.6398	33.1918	32.9794	33.0636	32.5848	33.319	32.7031	GTP binding;GTPase activity;nucleotide binding;protein binding;RNA binding;translation elongation factor activity	response to ethanol;translation;translational elongation	extracellular exosome;intracellular;membrane;mitochondrial nucleoid;mitochondrion;myelin sheath	Metabolism of proteins;Mitochondrial translation;Mitochondrial translation elongation;Translation	Response to elevated platelet cytosolic Ca2+	P49411	P49411	Elongation factor Tu, mitochondrial	+	TUFM				0.580117	0.245532	0.580117	0.245532	P49411	P49411	Elongation factor Tu, mitochondrial	TUFM	33	33	33	72.6	72.6	72.6	49.541	0	323.31	243380000000	1037	32.8465	32.4373	32.3069	32.6398	33.1918	32.9794	33.0636	32.5848
28.2531	28.0717	26.9395	25.7192	28.5356	27.6751	28.6228	27.616	29.0409	28.1096	RNA binding;structural constituent of ribosome	mitochondrial translational elongation;mitochondrial translational termination;translation	mitochondrial inner membrane;mitochondrial large ribosomal subunit;mitochondrial small ribosomal subunit;mitochondrion;plasma membrane;ribosome	Metabolism of proteins;Mitochondrial translation;Mitochondrial translation elongation;Mitochondrial translation initiation;Mitochondrial translation termination;Translation	Response to elevated platelet cytosolic Ca2+	Q9Y6G3	Q9Y6G3	39S ribosomal protein L42, mitochondrial	+	MRPL42				0.578701	0.709029	0.578701	0.709029	Q9Y6G3	Q9Y6G3	39S ribosomal protein L42, mitochondrial	MRPL42	4	4	4	36.6	36.6	36.6	16.661	0	122.57	7763100000	108	28.2531	28.0717	26.9395	25.7192	28.5356	27.6751	28.6228	27.616
27.1107	26.1483	26.2288	26.1312	26.9506	26.4595	27.4181	26.504	27.434	26.6044	GTP binding;GTPase activity;nucleotide binding;protein binding;RNA binding	apoptotic process;mitochondrial translation;regulation of cell death;regulation of cellular respiration;ribosome biogenesis	extrinsic component of mitochondrial inner membrane;membrane;mitochondrial inner membrane;mitochondrion			Q8NC60	Q8NC60	Nitric oxide-associated protein 1	+	NOA1				0.578276	0.370074	0.578276	0.370074	Q8NC60	Q8NC60	Nitric oxide-associated protein 1	NOA1	15	15	15	33.4	33.4	33.4	78.457	0	145.26	3238000000	74	27.1107	26.1483	26.2288	26.1312	26.9506	26.4595	27.4181	26.504
NaN	23.4782	NaN	NaN	23.1068	NaN	25.6179	22.3095	26.4341	26.695	ATP binding;epidermal growth factor receptor binding;ErbB-3 class receptor binding;growth factor binding;identical protein binding;JUN kinase kinase kinase activity;kinase activity;MAP kinase kinase activity;MAP kinase kinase kinase activity;mitogen-activated protein kinase kinase kinase binding;nucleotide binding;phosphatidylinositol-4,5-bisphosphate 3-kinase activity;protein binding;protein C-t…	activation of JNKK activity;activation of JUN kinase activity;activation of MAPK activity;activation of MAPKK activity;apoptotic process;cardiac muscle tissue regeneration;cell death;cell fate commitment;cell migration;cell proliferation;cell surface receptor signaling pathway;cellular response to epidermal growth factor stimulus;cellular response to growth factor stimulus;central nervous system …	apical plasma membrane;basolateral plasma membrane;cellular_component;centrosome;cytoplasm;cytoplasmic vesicle;cytoskeleton;cytosol;endosome membrane;extracellular region;integral component of membrane;membrane;microtubule;microtubule organizing center;mitochondrial matrix;mitochondrion;myelin sheath;nucleoplasm;nucleus;perinuclear region of cytoplasm;plasma membrane;receptor complex	Axon guidance;Constitutive Signaling by Aberrant PI3K in Cancer;Developmental Biology;Disease;Diseases of signal transduction;Downregulation of ERBB2 signaling;Downregulation of ERBB2:ERBB3 signaling;ERBB2 Activates PTK6 Signaling;ERBB2 Regulates Cell Motility;Gene expression (Transcription);Generic Transcription Pathway;GRB2 events in ERBB2 signaling;GRB7 events in ERBB2 signaling;Intracellular …	Response to elevated platelet cytosolic Ca2+	Q5TCX8;Q16584;P80192;P04626;Q15303	Q5TCX8	Mitogen-activated protein kinase kinase kinase MLK4	+	MLK4				0.577358	1.97167	1.35109	2.43737	Q5TCX8;Q16584;P80192;P04626;Q15303	Q5TCX8	Mitogen-activated protein kinase kinase kinase MLK4	MLK4	3	3	2	2.9	2.9	2.1	113.93	0.0012346	2.7533	525520000	4	20.7682	23.4782	21.8435	22.7063	23.1068	23.0333	25.6179	22.3095
28.2032	NaN	22.2839	22.9765	25.5463	22.8256	23.4646	22.8018	24.0944	23.272	double-stranded DNA binding;protein binding;RNA binding;rRNA binding;single-stranded RNA binding	camera-type eye development;developmental process;heart development;mitochondrial transcription;protein targeting to mitochondrion;regulation of transcription, DNA-templated;ribosome assembly;RNA splicing;rRNA methylation;rRNA processing	cytosol;mitochondrial large ribosomal subunit;mitochondrial matrix;mitochondrion	Metabolism of RNA;rRNA modification in the mitochondrion;rRNA processing;rRNA processing in the mitochondrion	Response to elevated platelet cytosolic Ca2+	Q7Z6M4	Q7Z6M4	Transcription termination factor 4, mitochondrial;mTERF domain-containing protein 2 processed	+	MTERF4				0.572031	-1.46079	0.322668	-0.903185	Q7Z6M4	Q7Z6M4	Transcription termination factor 4, mitochondrial;mTERF domain-containing protein 2 processed	MTERF4	11	11	11	30.2	30.2	30.2	43.957	0	57.986	633560000	18	28.2032	21.9645	22.2839	22.9765	25.5463	22.8256	23.4646	22.8018
28.807	27.9212	28.3602	28.5183	29.4855	28.661	29.0083	28.475	30.0115	29.1409	GTP binding;nucleotide binding;protein binding;ribosomal small subunit binding;RNA binding;rRNA binding	mitochondrial translational elongation;mitochondrial translational termination;ribosomal small subunit assembly;ribosome biogenesis	cytosol;intracellular;membrane;mitochondrial inner membrane;mitochondrial matrix;mitochondrion	Metabolism of proteins;Mitochondrial translation;Mitochondrial translation elongation;Mitochondrial translation initiation;Mitochondrial translation termination;Translation	Response to elevated platelet cytosolic Ca2+	O75616	O75616	GTPase Era, mitochondrial	+	ERAL1				0.568921	0.440902	0.568921	0.440902	O75616	O75616	GTPase Era, mitochondrial	ERAL1	14	14	14	45.1	45.1	45.1	48.349	0	289.59	14609000000	251	28.807	27.9212	28.3602	28.5183	29.4855	28.661	29.0083	28.475
22.2236	22.5945	NaN	NaN	24.4998	22.6472	NaN	23.5361	27.4321	25.8196	DNA binding;DNA binding transcription factor activity;protein binding;RNA polymerase II proximal promoter sequence-specific DNA binding;RNA polymerase II regulatory region sequence-specific DNA binding;RNA polymerase II transcription factor activity, sequence-specific DNA binding;sequence-specific DNA binding;transcription factor binding;transcriptional activator activity, RNA polymerase II proxi…	adult locomotory behavior;angiogenesis;anterior/posterior pattern specification;bronchiole development;canonical Wnt signaling pathway;cartilage morphogenesis;cell chemotaxis;cell migration;cell-cell signaling involved in mammary gland development;embryonic forelimb morphogenesis;embryonic skeletal system development;embryonic skeletal system morphogenesis;epithelial tube branching involved in lu…	cell junction;cytosol;mitochondrion;nuclear body;nuclear membrane;nucleolus;nucleoplasm;nucleus;RNA polymerase II transcription factor complex			P20719;P09629;Q00444;P31268;P31267;P17482;P28356	P20719	Homeobox protein Hox-A5	+	HOXA5				0.567825	1.75282	0.848586	1.76121	P20719;P09629;Q00444;P31268;P31267;P17482;P28356	P20719	Homeobox protein Hox-A5	HOXA5	5	4	4	25.9	23	23	29.345	0	33.576	677490000	30	22.2236	22.5945	21.186	22.9436	24.4998	22.6472	22.8184	23.5361
22.8473	22.5878	24.3611	NaN	24.2003	25.222	22.865	23.8886	NaN	26.2077	protein binding;RNA binding	rRNA processing;tRNA export from nucleus	chromosome;condensed nuclear chromosome;CURI complex;mitochondrion;nucleolus;nucleoplasm;nucleus;small-subunit processome;UTP-C complex	Major pathway of rRNA processing in the nucleolus and cytosol;Metabolism of RNA;rRNA modification in the nucleus and cytosol;rRNA processing;rRNA processing in the nucleus and cytosol	Response to elevated platelet cytosolic Ca2+	Q9H6R4	Q9H6R4	Nucleolar protein 6	+	NOL6				0.566291	1.0467	0.739684	1.2394	Q9H6R4	Q9H6R4	Nucleolar protein 6	NOL6	7	7	7	8.2	8.2	8.2	127.59	0	36.921	811530000	39	22.8473	22.5878	24.3611	21.2404	24.2003	25.222	22.865	23.8886
24.6595	24.5458	21.5876	NaN	24.6311	22.624	22.7342	22.3604	24.2549	22.8288	protein binding	mitochondrial respiratory chain complex II assembly	mitochondrial matrix;mitochondrion			A6NFY7	A6NFY7	Succinate dehydrogenase assembly factor 1, mitochondrial	+	SDHAF1				0.553458	-0.895557	0.17659	-0.380257	A6NFY7	A6NFY7	Succinate dehydrogenase assembly factor 1, mitochondrial	SDHAF1	2	2	2	26.1	26.1	26.1	12.806	0	8.9633	464580000	18	24.6595	24.5458	21.5876	21.2795	24.6311	22.624	22.7342	22.3604
25.8383	25.7472	25.0174	NaN	26.8754	25.5555	26.7631	25.7165	27.0432	27.3653	cadherin binding;enzyme binding;histone deacetylase binding;identical protein binding;phosphoprotein binding;phosphoserine residue binding;protein binding;protein domain specific binding;protein kinase binding;protein kinase C inhibitor activity;transcription corepressor activity	cytoplasmic sequestering of protein;DNA damage response, signal transduction by p53 class mediator resulting in cell cycle arrest;establishment of skin barrier;hippo signaling;intrinsic apoptotic signaling pathway in response to DNA damage;keratinization;keratinocyte development;keratinocyte differentiation;MAPK cascade;membrane organization;negative regulation of cysteine-type endopeptidase acti…	cytoplasm;cytoplasmic vesicle membrane;cytosol;extracellular exosome;extracellular region;extracellular space;focal adhesion;melanosome;membrane;mitochondrion;nucleus;perinuclear region of cytoplasm;protein-containing complex;transcriptional repressor complex	Activation of BAD and translocation to mitochondria;Activation of BH3-only proteins;Adaptive Immune System;Apoptosis;ARMS-mediated activation;Butyrate Response Factor 1 (BRF1) binds and destabilizes mRNA;Cell Cycle;Cell Cycle Checkpoints;Chk1/Chk2(Cds1) mediated inactivation of Cyclin B:Cdk1 complex;Disease;Diseases of signal transduction;Frs2-mediated activation;G2/M Checkpoints;G2/M DNA damage …	Response to elevated platelet cytosolic Ca2+	P31946;P31947	P31946	14-3-3 protein beta/alpha;14-3-3 protein beta/alpha, N-terminally processed	+	YWHAB				0.551154	0.619158	0.810364	1.30743	P31946;P31947	P31946	14-3-3 protein beta/alpha;14-3-3 protein beta/alpha, N-terminally processed	YWHAB	8	4	3	32.5	18.7	15	28.082	0	22.645	1765600000	67	25.8383	25.7472	25.0174	22.4282	26.8754	25.5555	26.7631	25.7165
27.1712	26.923	26.2051	26.6301	27.2374	27.0492	27.5631	26.9265	27.1495	26.8033	ATP binding;kinase activity;nucleotide binding;protein homodimerization activity;protein kinase activity;pyruvate dehydrogenase (acetyl-transferring) kinase activity;transferase activity	carbohydrate metabolic process;cellular response to nutrient;cellular response to reactive oxygen species;glucose homeostasis;glucose metabolic process;insulin receptor signaling pathway;intrinsic apoptotic signaling pathway by p53 class mediator;phosphorylation;protein phosphorylation;regulation of acetyl-CoA biosynthetic process from pyruvate;regulation of calcium-mediated signaling;regulation …	cytosol;mitochondrial matrix;mitochondrial pyruvate dehydrogenase complex;mitochondrion;nucleoplasm	Metabolism;Pyruvate metabolism;Pyruvate metabolism and Citric Acid (TCA) cycle;Regulation of pyruvate dehydrogenase (PDH) complex;Signal Transduction;Signaling by Nuclear Receptors;Signaling by Retinoic Acid;The citric acid (TCA) cycle and respiratory electron transport	Response to elevated platelet cytosolic Ca2+	Q15119	Q15119	[Pyruvate dehydrogenase (acetyl-transferring)] kinase isozyme 2, mitochondrial	+	PDK2				0.54852	0.264969	0.54852	0.264969	Q15119	Q15119	[Pyruvate dehydrogenase (acetyl-transferring)] kinase isozyme 2, mitochondrial	PDK2	7	6	6	19.9	17.7	17.7	46.153	0	45.262	3484200000	75	27.1712	26.923	26.2051	26.6301	27.2374	27.0492	27.5631	26.9265
34.4889	34.5427	33.9381	34.4249	34.9673	34.367	34.9229	34.2064	35.2561	35.1406	ATP binding;ATPase activity;ATP-dependent DNA helicase activity;ATP-dependent RNA helicase activity;cadherin binding;CTPase activity;DNA binding;eukaryotic initiation factor 4E binding;GTPase activity;helicase activity;hydrolase activity;mRNA 5'-UTR binding;nucleic acid binding;nucleoside-triphosphatase activity;nucleotide binding;poly(A) binding;protein binding;protein serine/threonine kinase ac…	apoptotic process;cell differentiation;cellular response to arsenic-containing substance;cellular response to osmotic stress;chromosome segregation;DNA duplex unwinding;DNA methylation involved in gamete generation;extrinsic apoptotic signaling pathway via death domain receptors;flagellated sperm motility;gene silencing by RNA;immune system process;innate immune response;intracellular signal tran…	cytoplasm;cytoplasmic stress granule;cytosol;cytosolic small ribosomal subunit;eukaryotic translation initiation factor 3 complex;extracellular exosome;extracellular region;ficolin-1-rich granule lumen;membrane;mitochondrial outer membrane;mitochondrion;nuclear speck;nucleolus;nucleus;P granule;perinuclear region of cytoplasm;pi-body;piP-body;secretory granule lumen	Gene expression (Transcription);Gene Silencing by RNA;Immune System;Innate Immune System;Neutrophil degranulation;PIWI-interacting RNA (piRNA) biogenesis	Response to elevated platelet cytosolic Ca2+	O00571;Q9NQI0	O00571	ATP-dependent RNA helicase DDX3X	+	DDX3X				0.548511	0.306218	0.548511	0.306218	O00571;Q9NQI0	O00571	ATP-dependent RNA helicase DDX3X	DDX3X	52	52	18	79.2	79.2	33.5	73.243	0	323.31	694140000000	2081	34.4889	34.5427	33.9381	34.4249	34.9673	34.367	34.9229	34.2064
28.5093	27.9631	28.1144	27.3135	29.6278	27.0677	27.9078	27.4685	28.8009	27.5181	GTP binding;GTPase activity;hydrolase activity;nucleotide binding	translation	membrane;mitochondrial inner membrane;mitochondrion			Q8N442	Q8N442	Translation factor GUF1, mitochondrial	+	GUF1				0.545379	-0.552993	0.545379	-0.552993	Q8N442	Q8N442	Translation factor GUF1, mitochondrial	GUF1	20	20	20	39.3	39.3	39.3	74.327	0	232.39	8718800000	172	28.5093	27.9631	28.1144	27.3135	29.6278	27.0677	27.9078	27.4685
33.7618	33.3603	33.1661	34.193	34.3599	33.2982	33.8152	32.9506	33.6642	33.5439	catalytic activity;hydrolase activity;magnesium ion binding;methenyltetrahydrofolate cyclohydrolase activity;methylenetetrahydrofolate dehydrogenase (NAD+) activity;methylenetetrahydrofolate dehydrogenase (NADP+) activity;oxidoreductase activity;phosphate ion binding	folic acid metabolic process;metabolic process;one-carbon metabolic process;oxidation-reduction process;tetrahydrofolate metabolic process	cytosol;extracellular space;mitochondrial matrix;mitochondrion	Metabolism;Metabolism of folate and pterines;Metabolism of vitamins and cofactors;Metabolism of water-soluble vitamins and cofactors	Response to elevated platelet cytosolic Ca2+	P13995	P13995	Bifunctional methylenetetrahydrofolate dehydrogenase/cyclohydrolase, mitochondrial;NAD-dependent methylenetetrahydrofolate dehydrogenase;Methenyltetrahydrofolate cyclohydrolase	+	MTHFD2				0.540763	-0.313814	0.540763	-0.313814	P13995	P13995	Bifunctional methylenetetrahydrofolate dehydrogenase/cyclohydrolase, mitochondrial;NAD-dependent methylenetetrahydrofolate dehydrogenase;Methenyltetrahydrofolate cyclohydrolase	MTHFD2	28	28	27	77.7	77.7	75.7	37.895	0	323.31	316030000000	885	33.7618	33.3603	33.1661	34.193	34.3599	33.2982	33.8152	32.9506
26.3427	25.9728	26.5363	26.1904	27.4465	26.3887	26.6137	26.533	27.4406	27.4569	protein antigen binding;protein binding;protein heterodimerization activity;protein phosphatase regulator activity;protein serine/threonine phosphatase activity	apoptotic process;apoptotic process involved in morphogenesis;ceramide metabolic process;chromosome segregation;ciliary basal body-plasma membrane docking;female meiotic nuclear division;G2/M transition of mitotic cell cycle;inactivation of MAPK activity;meiotic sister chromatid cohesion, centromeric;meiotic spindle elongation;mitotic nuclear envelope reassembly;mitotic sister chromatid separatio…	cell projection;chromosome;chromosome, centromeric region;cytoplasm;cytosol;dendrite;extracellular exosome;lateral plasma membrane;membrane;membrane raft;microtubule cytoskeleton;mitochondrion;nucleus;plasma membrane;protein phosphatase type 2A complex	Adaptive Immune System;AMER1 mutants destabilize the destruction complex;Amplification of signal from unattached kinetochores via a MAD2 inhibitory signal;Amplification of signal from the kinetochores;Anchoring of the basal body to the plasma membrane;APC truncation mutants have impaired AXIN binding;AURKA Activation by TPX2;AXIN missense mutants destabilize the destruction complex;AXIN mutants d…	Response to elevated platelet cytosolic Ca2+	P30153;P30154	P30153	Serine/threonine-protein phosphatase 2A 65 kDa regulatory subunit A alpha isoform	+	PPP2R1A				0.534757	0.388811	0.534757	0.388811	P30153;P30154	P30153	Serine/threonine-protein phosphatase 2A 65 kDa regulatory subunit A alpha isoform	PPP2R1A	12	12	12	25.5	25.5	25.5	65.308	0	45.857	2703600000	84	26.3427	25.9728	26.5363	26.1904	27.4465	26.3887	26.6137	26.533
32.1052	30.8302	31.1657	30.6885	31.7858	32.348	31.5655	31.5112	31.9028	31.1595	ATP binding;ATPase activity;cadherin binding;calcium ion binding;chaperone binding;enzyme binding;hydrolase activity;misfolded protein binding;nucleotide binding;protein binding;protein domain specific binding;ribosome binding;ubiquitin protein ligase binding;unfolded protein binding	activation of signaling protein activity involved in unfolded protein response;ATF6-mediated unfolded protein response;cellular response to antibiotic;cellular response to calcium ion;cellular response to cAMP;cellular response to drug;cellular response to gamma radiation;cellular response to glucose starvation;cellular response to interleukin-4;cellular response to manganese ion;cellular respons…	cell surface;COP9 signalosome;cytoplasm;endoplasmic reticulum;endoplasmic reticulum chaperone complex;endoplasmic reticulum lumen;endoplasmic reticulum membrane;endoplasmic reticulum-Golgi intermediate compartment;extracellular exosome;focal adhesion;integral component of endoplasmic reticulum membrane;melanosome;membrane;midbody;mitochondrion;myelin sheath;nucleus;plasma membrane;protein-contain…	Adaptive Immune System;Antigen Presentation: Folding, assembly and peptide loading of class I MHC;ATF6 (ATF6-alpha) activates chaperone genes;ATF6 (ATF6-alpha) activates chaperones;Cellular response to heat stress;Cellular responses to external stimuli;Cellular responses to stress;Class I MHC mediated antigen processing & presentation;Hemostasis;Immune System;IRE1alpha activates chaperones;Metabo…	Response to elevated platelet cytosolic Ca2+	P11021	P11021	78 kDa glucose-regulated protein	+	HSPA5				0.5339	0.382349	0.5339	0.382349	P11021	P11021	78 kDa glucose-regulated protein	HSPA5	43	43	41	64.5	64.5	63.5	72.332	0	323.31	85733000000	997	32.1052	30.8302	31.1657	30.6885	31.7858	32.348	31.5655	31.5112
25.9196	27.619	25.5781	25.0037	26.7179	25.8867	28.6701	NaN	25.7151	28.2471	ATPase activity;proton transmembrane transporter activity;proton-transporting ATP synthase activity, rotational mechanism;transmembrane transporter activity	ATP biosynthetic process;ATP hydrolysis coupled cation transmembrane transport;ATP synthesis coupled proton transport;cristae formation;ion transport;mitochondrial ATP synthesis coupled proton transport	membrane;mitochondrial inner membrane;mitochondrial proton-transporting ATP synthase complex;mitochondrial proton-transporting ATP synthase complex, coupling factor F(o);mitochondrial proton-transporting ATP synthase, stator stalk;mitochondrion;myelin sheath;nucleoplasm;proton-transporting ATP synthase complex, coupling factor F(o)	Cristae formation;Formation of ATP by chemiosmotic coupling;Metabolism;Mitochondrial biogenesis;Organelle biogenesis and maintenance;Respiratory electron transport, ATP synthesis by chemiosmotic coupling, and heat production by uncoupling proteins.;The citric acid (TCA) cycle and respiratory electron transport	Response to elevated platelet cytosolic Ca2+	O75947	O75947	ATP synthase subunit d, mitochondrial	+	ATP5H				0.527274	0.96209	0.0513494	-0.200507	O75947	O75947	ATP synthase subunit d, mitochondrial	ATP5H	8	8	8	50.3	50.3	50.3	18.491	0	32.128	3714500000	52	25.9196	27.619	25.5781	25.0037	26.7179	25.8867	28.6701	21.3168
26.4701	26.6634	25.2399	26.112	27.0684	25.749	27.0995	26.7351	27.6007	26.7557	ATP binding;kinase activity;metal ion binding;nucleoside diphosphate kinase activity;nucleotide binding;transferase activity	apoptotic process;CTP biosynthetic process;GTP biosynthetic process;negative regulation of cell growth;negative regulation of mitotic nuclear division;nucleobase-containing small molecule interconversion;nucleoside diphosphate phosphorylation;nucleotide metabolic process;phosphorylation;UTP biosynthetic process	cytosol;mitochondrion	Interconversion of nucleotide di- and triphosphates;Metabolism;Metabolism of nucleotides	Response to elevated platelet cytosolic Ca2+	O75414	O75414	Nucleoside diphosphate kinase 6	+	NME6				0.519284	0.477253	0.519284	0.477253	O75414	O75414	Nucleoside diphosphate kinase 6	NME6	5	5	5	28.5	28.5	28.5	21.142	0	22.704	2887100000	86	26.4701	26.6634	25.2399	26.112	27.0684	25.749	27.0995	26.7351
29.5175	29.1842	28.7237	29.15	30.5362	28.8196	29.3708	28.2447	29.4435	29.1624	4 iron, 4 sulfur cluster binding;electron transfer activity;iron-sulfur cluster binding;metal ion binding;NAD binding;NADH dehydrogenase (ubiquinone) activity;NADH dehydrogenase activity;oxidoreductase activity;oxidoreductase activity, acting on NAD(P)H;protein binding;quinone binding;ubiquitin protein ligase binding	mitochondrial ATP synthesis coupled electron transport;mitochondrial electron transport, NADH to ubiquinone;mitochondrial respiratory chain complex I assembly;oxidation-reduction process;response to oxidative stress	membrane;mitochondrial inner membrane;mitochondrial matrix;mitochondrial respiratory chain complex I;mitochondrion;nucleoplasm;respiratory chain	Complex I biogenesis;Metabolism;Respiratory electron transport;Respiratory electron transport, ATP synthesis by chemiosmotic coupling, and heat production by uncoupling proteins.;The citric acid (TCA) cycle and respiratory electron transport	Response to elevated platelet cytosolic Ca2+	O75306	O75306	NADH dehydrogenase [ubiquinone] iron-sulfur protein 2, mitochondrial	+	NDUFS2				0.51836	-0.414101	0.51836	-0.414101	O75306	O75306	NADH dehydrogenase [ubiquinone] iron-sulfur protein 2, mitochondrial	NDUFS2	23	23	23	62.9	62.9	62.9	52.545	0	217.25	17971000000	289	29.5175	29.1842	28.7237	29.15	30.5362	28.8196	29.3708	28.2447
27.1373	24.3315	26.304	NaN	27.4432	25.907	25.954	25.1105	24.8793	NaN	phosphatase binding;protein binding;protein-containing complex scaffold activity;transcriptional repressor activity, RNA polymerase II transcription regulatory region sequence-specific DNA binding	cristae formation;inner mitochondrial membrane organization;mitochondrial fusion;negative regulation of transcription by RNA polymerase II;regulation of transcription, DNA-templated;transcription, DNA-templated	cytoplasm;extracellular exosome;membrane;MICOS complex;mitochondrial inner membrane;mitochondrion;nucleus	Cristae formation;Metabolism of proteins;Mitochondrial biogenesis;Mitochondrial protein import;Organelle biogenesis and maintenance	Response to elevated platelet cytosolic Ca2+	Q9NX63	Q9NX63	MICOS complex subunit MIC19	+	CHCHD3				0.514231	-0.84129	0.286398	-0.826244	Q9NX63	Q9NX63	MICOS complex subunit MIC19	CHCHD3	7	7	7	25.1	25.1	25.1	26.152	0	77.191	2223600000	65	27.1373	24.3315	26.304	22.4792	27.4432	25.907	25.954	25.1105
30.9235	30.8788	30.5038	30.3028	31.61	30.713	31.1513	30.8549	31.8966	31.2619	ATP binding;nucleotide binding	neutrophil degranulation	ficolin-1-rich granule membrane;membrane;mitochondrial inner membrane;mitochondrion;plasma membrane;secretory granule membrane	Immune System;Innate Immune System;Neutrophil degranulation	Response to elevated platelet cytosolic Ca2+	Q5T9A4	Q5T9A4	ATPase family AAA domain-containing protein 3B	+	ATAD3B				0.513087	0.331749	0.513087	0.331749	Q5T9A4	Q5T9A4	ATPase family AAA domain-containing protein 3B	ATAD3B	44	17	14	69	33.5	27.2	72.572	0	323.31	58644000000	334	30.9235	30.8788	30.5038	30.3028	31.61	30.713	31.1513	30.8549
27.5297	28.3131	28.4236	27.8851	29.201	27.2544	27.4912	27.8213	29.0543	27.3757	hydrolase activity;phosphatase activity;phosphatidylglycerophosphatase activity;phosphatidylinositol-4,5-bisphosphate 5-phosphatase activity;phosphoprotein phosphatase activity;protein binding;protein tyrosine phosphatase activity;protein tyrosine/serine/threonine phosphatase activity	cardiolipin biosynthetic process;dephosphorylation;lipid metabolic process;peptidyl-tyrosine dephosphorylation;phosphatidylglycerol biosynthetic process;phospholipid biosynthetic process;protein dephosphorylation	membrane;mitochondrial inner membrane;mitochondrion;nucleus	Glycerophospholipid biosynthesis;Metabolism;Metabolism of lipids;Phospholipid metabolism;Synthesis of PG	Response to elevated platelet cytosolic Ca2+	Q8WUK0	Q8WUK0	Phosphatidylglycerophosphatase and protein-tyrosine phosphatase 1	+	PTPMT1				0.512321	-0.471129	0.512321	-0.471129	Q8WUK0	Q8WUK0	Phosphatidylglycerophosphatase and protein-tyrosine phosphatase 1	PTPMT1	14	14	14	78.1	78.1	78.1	22.843	0	90.48	8861000000	196	27.5297	28.3131	28.4236	27.8851	29.201	27.2544	27.4912	27.8213
25.3544	25.6261	25.0187	23.9352	26.8847	25.6733	25.455	25.8573	26.9149	25.8254	aminoacyl-tRNA ligase activity;ATP binding;glutamate-tRNA ligase activity;glutamate-tRNA(Gln) ligase activity;ligase activity;nucleotide binding;RNA binding;tRNA binding;zinc ion binding	glutamyl-tRNA aminoacylation;translation;tRNA aminoacylation;tRNA aminoacylation for mitochondrial protein translation;tRNA aminoacylation for protein translation	cytoplasm;mitochondrial matrix;mitochondrion	Metabolism of proteins;Mitochondrial tRNA aminoacylation;Translation;tRNA Aminoacylation	Response to elevated platelet cytosolic Ca2+	Q5JPH6	Q5JPH6	Probable glutamate--tRNA ligase, mitochondrial	+	EARS2				0.505106	0.581372	0.505106	0.581372	Q5JPH6	Q5JPH6	Probable glutamate--tRNA ligase, mitochondrial	EARS2	12	12	12	28.1	28.1	28.1	58.688	0	64.484	1924100000	45	25.3544	25.6261	25.0187	23.9352	26.8847	25.6733	25.455	25.8573
29.4142	28.696	28.841	27.7158	29.3735	29.0775	29.5935	28.754	29.6783	28.8777	RNA binding;structural constituent of ribosome	mitochondrial translation;mitochondrial translational elongation;mitochondrial translational termination;translation	intracellular;mitochondrial inner membrane;mitochondrial ribosome;mitochondrial small ribosomal subunit;mitochondrion;nucleolus;nucleus;ribosome	Metabolism of proteins;Mitochondrial translation;Mitochondrial translation elongation;Mitochondrial translation initiation;Mitochondrial translation termination;Translation	Response to elevated platelet cytosolic Ca2+	P82914	P82914	28S ribosomal protein S15, mitochondrial	+	MRPS15				0.504853	0.38809	0.504853	0.38809	P82914	P82914	28S ribosomal protein S15, mitochondrial	MRPS15	10	10	10	28.4	28.4	28.4	29.842	0	28.809	15158000000	219	29.4142	28.696	28.841	27.7158	29.3735	29.0775	29.5935	28.754
26.8811	27.3705	26.913	26.3814	27.9495	27.0459	27.3936	27.1928	28.2209	27.4362	deoxynucleotide transmembrane transporter activity;thiamine pyrophosphate transmembrane transporter activity;thiamine transmembrane transporter activity	deoxynucleotide transport;mitochondrial transport;thiamine pyrophosphate transmembrane transport;thiamine transmembrane transport;thiamine-containing compound metabolic process;transmembrane transport	integral component of membrane;integral component of mitochondrial inner membrane;membrane;mitochondrial inner membrane;mitochondrion;nucleus	Metabolism;Metabolism of vitamins and cofactors;Metabolism of water-soluble vitamins and cofactors;Vitamin B1 (thiamin) metabolism	Response to elevated platelet cytosolic Ca2+	Q9HC21	Q9HC21	Mitochondrial thiamine pyrophosphate carrier	+	SLC25A19				0.504461	0.358805	0.504461	0.358805	Q9HC21	Q9HC21	Mitochondrial thiamine pyrophosphate carrier	SLC25A19	13	13	13	39.4	39.4	39.4	35.511	0	53.026	5388700000	171	26.8811	27.3705	26.913	26.3814	27.9495	27.0459	27.3936	27.1928
22.79	22.0153	22.8195	23.3867	23.2428	22.4095	NaN	22.3988	NaN	NaN	catalytic activity;hydroxymethyl-, formyl- and related transferase activity;methionyl-tRNA formyltransferase activity;transferase activity	biosynthetic process;conversion of methionyl-tRNA to N-formyl-methionyl-tRNA;translation;translational initiation	mitochondrion	Metabolism of proteins;Mitochondrial translation;Mitochondrial translation initiation;Translation	Response to elevated platelet cytosolic Ca2+	Q96DP5	Q96DP5	Methionyl-tRNA formyltransferase, mitochondrial	+	MTFMT				0.501613	-0.446663	0.441701	-0.582736	Q96DP5	Q96DP5	Methionyl-tRNA formyltransferase, mitochondrial	MTFMT	4	4	4	11.8	11.8	11.8	43.832	0	10.881	165870000	2	22.79	22.0153	22.8195	23.3867	23.2428	22.4095	21.8425	22.3988
22.6141	NaN	23.735	NaN	NaN	24.8988	NaN	23.6635	NaN	NaN	acetyl-CoA C-acyltransferase activity;catalytic activity;protein binding;RNA binding;transferase activity;transferase activity, transferring acyl groups;transferase activity, transferring acyl groups other than amino-acyl groups	cellular response to hypoxia;cholesterol biosynthetic process;fatty acid beta-oxidation;fatty acid metabolic process;lipid metabolic process;metabolic process;negative regulation of mitochondrial membrane permeability involved in apoptotic process;negative regulation of mitochondrial outer membrane permeabilization involved in apoptotic signaling pathway	mitochondrial matrix;mitochondrion	Fatty acid metabolism;Metabolism;Metabolism of lipids;Mitochondrial Fatty Acid Beta-Oxidation	Response to elevated platelet cytosolic Ca2+	P42765	P42765	3-ketoacyl-CoA thiolase, mitochondrial	+	ACAA2				0.500613	1.10664	NaN	NaN	P42765	P42765	3-ketoacyl-CoA thiolase, mitochondrial	ACAA2	6	6	6	21.4	21.4	21.4	41.924	0	18.951	338940000	15	NaN	NaN	NaN	NaN	NaN	NaN	NaN	NaN
29.8416	29.2186	29.0678	28.6271	30.0405	29.3129	29.9952	29.3499	30.3724	29.5247	protein binding;RNA binding;structural constituent of ribosome	mitochondrial translation;mitochondrial translational elongation;mitochondrial translational termination;translation	intracellular;mitochondrial inner membrane;mitochondrial ribosome;mitochondrial small ribosomal subunit;mitochondrion;ribosome;small ribosomal subunit	Metabolism of proteins;Mitochondrial translation;Mitochondrial translation elongation;Mitochondrial translation initiation;Mitochondrial translation termination;Translation	Response to elevated platelet cytosolic Ca2+	O15235	O15235	28S ribosomal protein S12, mitochondrial	+	MRPS12				0.498286	0.351939	0.498286	0.351939	O15235	O15235	28S ribosomal protein S12, mitochondrial	MRPS12	6	6	6	46.4	46.4	46.4	15.173	0	34.487	21228000000	126	29.8416	29.2186	29.0678	28.6271	30.0405	29.3129	29.9952	29.3499
28.0996	28.1571	28.037	26.8014	29.418	28.0377	28.6102	27.8483	29.6443	29.2307	aminoacyl-tRNA hydrolase activity;hydrolase activity;translation release factor activity;translation release factor activity, codon nonspecific	mitochondrial translational elongation;mitochondrial translational termination;rescue of stalled ribosome;translation;translational termination	mitochondrial inner membrane;mitochondrial large ribosomal subunit;mitochondrial matrix;mitochondrion;ribosome	Metabolism of proteins;Mitochondrial translation;Mitochondrial translation elongation;Mitochondrial translation initiation;Mitochondrial translation termination;Translation	Response to elevated platelet cytosolic Ca2+	Q14197	Q14197	Peptidyl-tRNA hydrolase ICT1, mitochondrial	+	ICT1				0.497023	0.571599	0.497023	0.571599	Q14197	Q14197	Peptidyl-tRNA hydrolase ICT1, mitochondrial	ICT1	10	10	10	39.8	39.8	39.8	23.63	0	47.785	10609000000	178	28.0996	28.1571	28.037	26.8014	29.418	28.0377	28.6102	27.8483
30.3576	29.6087	29.8378	30.2406	30.6641	30.1564	30.6969	30.0219	31.1197	30.1938	RNA binding;structural constituent of ribosome	DNA damage response, detection of DNA damage;mitochondrial translational elongation;mitochondrial translational termination	mitochondrial inner membrane;mitochondrial small ribosomal subunit;mitochondrion;ribosome	Metabolism of proteins;Mitochondrial translation;Mitochondrial translation elongation;Mitochondrial translation initiation;Mitochondrial translation termination;Translation	Response to elevated platelet cytosolic Ca2+	P82673	P82673	28S ribosomal protein S35, mitochondrial	+	MRPS35				0.496718	0.296007	0.496718	0.296007	P82673	P82673	28S ribosomal protein S35, mitochondrial	MRPS35	13	13	13	45.8	45.8	45.8	36.844	0	323.31	33453000000	389	30.3576	29.6087	29.8378	30.2406	30.6641	30.1564	30.6969	30.0219
24.876	24.4937	24.1275	23.7973	24.7857	25.3676	24.6467	23.6442	25.1025	25.3347	ATP binding;chromatin binding;cyclin binding;cyclin-dependent protein kinase activity;cyclin-dependent protein serine/threonine kinase activity;histone kinase activity;Hsp70 protein binding;kinase activity;nucleotide binding;protein binding;protein kinase activity;protein serine/threonine kinase activity;RNA polymerase II carboxy-terminal domain kinase activity;transferase activity;virus receptor…	activation of MAPK activity;anaphase-promoting complex-dependent catabolic process;animal organ regeneration;apoptotic process;cell aging;cell cycle;cell division;cell migration;cell proliferation;cellular response to hydrogen peroxide;centrosome cycle;chromosome condensation;ciliary basal body-plasma membrane docking;DNA damage response, signal transduction by p53 class mediator resulting in cel…	centrosome;cyclin B1-CDK1 complex;cyclin-dependent protein kinase holoenzyme complex;cytoplasm;cytoskeleton;cytosol;endoplasmic reticulum membrane;extracellular exosome;membrane;microtubule organizing center;midbody;mitochondrial matrix;mitochondrion;mitotic spindle;nuclear chromosome, telomeric region;nucleoplasm;nucleus;spindle;spindle microtubule	Activation of APC/C and APC/C:Cdc20 mediated degradation of mitotic proteins;Activation of E2F1 target genes at G1/S;Activation of NIMA Kinases NEK9, NEK6, NEK7;Anchoring of the basal body to the plasma membrane;APC/C:Cdc20 mediated degradation of Cyclin B;APC/C:Cdc20 mediated degradation of mitotic proteins;APC/C-mediated degradation of cell cycle proteins;APC:Cdc20 mediated degradation of cell …	Response to elevated platelet cytosolic Ca2+	P06493	P06493	Cyclin-dependent kinase 1	+	CDK1				0.496304	0.403103	0.496304	0.403103	P06493	P06493	Cyclin-dependent kinase 1	CDK1	7	6	6	24.6	21.9	21.9	34.095	0	14.66	748350000	27	24.876	24.4937	24.1275	23.7973	24.7857	25.3676	24.6467	23.6442
28.1516	28.8138	27.7755	NaN	28.2494	27.8065	28.3012	27.5359	28.3314	27.9008	NADH dehydrogenase (ubiquinone) activity;structural constituent of ribosome	ATP synthesis coupled electron transport;mitochondrial electron transport, NADH to ubiquinone;mitochondrial respiratory chain complex I assembly;mitochondrial translation;oxidation-reduction process	membrane;mitochondrial inner membrane;mitochondrial respiratory chain complex I;mitochondrial ribosome;mitochondrion;respiratory chain	Complex I biogenesis;Metabolism;Respiratory electron transport;Respiratory electron transport, ATP synthesis by chemiosmotic coupling, and heat production by uncoupling proteins.;The citric acid (TCA) cycle and respiratory electron transport	Response to elevated platelet cytosolic Ca2+	O95182	O95182	NADH dehydrogenase [ubiquinone] 1 alpha subcomplex subunit 7	+	NDUFA7				0.493358	-0.272429	0.32295	0.877316	O95182	O95182	NADH dehydrogenase [ubiquinone] 1 alpha subcomplex subunit 7	NDUFA7	11	11	11	76.1	76.1	76.1	12.551	0	36.401	7720000000	138	28.1516	28.8138	27.7755	22.4988	28.2494	27.8065	28.3012	27.5359
26.1471	23.5954	24.7503	26.1628	25.6964	25.8184	25.7419	24.9042	26.5776	26.2437	ATPase activity;proton transmembrane transporter activity;proton-transporting ATP synthase activity, rotational mechanism;transmembrane transporter activity	ATP biosynthetic process;ATP hydrolysis coupled cation transmembrane transport;ATP synthesis coupled proton transport;cristae formation;ion transport;mitochondrial ATP synthesis coupled proton transport	membrane;mitochondrial inner membrane;mitochondrial proton-transporting ATP synthase complex;mitochondrial proton-transporting ATP synthase complex, coupling factor F(o);mitochondrion;proton-transporting ATP synthase complex, coupling factor F(o)	Cristae formation;Formation of ATP by chemiosmotic coupling;Metabolism;Mitochondrial biogenesis;Organelle biogenesis and maintenance;Respiratory electron transport, ATP synthesis by chemiosmotic coupling, and heat production by uncoupling proteins.;The citric acid (TCA) cycle and respiratory electron transport	Response to elevated platelet cytosolic Ca2+	O75964	O75964	ATP synthase subunit g, mitochondrial	+	ATP5L				0.480869	0.586731	0.480869	0.586731	O75964	O75964	ATP synthase subunit g, mitochondrial	ATP5L	5	5	5	69.9	69.9	69.9	11.428	0	51.821	2014600000	29	26.1471	23.5954	24.7503	26.1628	25.6964	25.8184	25.7419	24.9042
NaN	20.065	NaN	25.9557	24.4523	NaN	24.674	NaN	26.0916	25.7399	metal ion binding;protein transporter activity;zinc ion binding	chaperone-mediated protein transport;protein import into mitochondrial inner membrane;protein targeting to mitochondrion;protein transport;sensory perception of sound	fibrillar center;membrane;mitochondrial inner membrane;mitochondrial intermembrane space protein transporter complex;mitochondrion	Metabolism of proteins;Mitochondrial protein import	Response to elevated platelet cytosolic Ca2+	Q9Y5L4	Q9Y5L4	Mitochondrial import inner membrane translocase subunit Tim13	+	TIMM13				0.480574	2.01083	0.317358	1.08279	Q9Y5L4	Q9Y5L4	Mitochondrial import inner membrane translocase subunit Tim13	TIMM13	4	4	4	43.2	43.2	43.2	10.5	0	22.947	688370000	18	23.5196	20.065	20.7138	25.9557	24.4523	21.2435	24.674	22.3714
23.9286	23.3644	24.3352	NaN	26.8893	22.9912	NaN	24.1366	24.1509	23.7565	translation release factor activity	regulation of translational termination;translation;translational termination	mitochondrion			O75570	O75570	Peptide chain release factor 1, mitochondrial	+	MTRF1				0.478833	-0.870578	0.390958	-0.880401	O75570	O75570	Peptide chain release factor 1, mitochondrial	MTRF1	7	7	7	22.2	22.2	22.2	52.305	0	16.684	647020000	18	23.9286	23.3644	24.3352	21.9127	26.8893	22.9912	20.993	24.1366
21.84	22.0499	23.6391	NaN	24.0395	NaN	NaN	22.54	24.6747	24.1968	cysteamine dioxygenase activity;dioxygenase activity;metal ion binding;oxidoreductase activity;oxidoreductase activity, acting on single donors with incorporation of molecular oxygen, incorporation of two atoms of oxygen	oxidation-reduction process;sulfur amino acid catabolic process	cytosol;mitochondrion	Degradation of cysteine and homocysteine;Metabolism;Metabolism of amino acids and derivatives;Sulfur amino acid metabolism	Response to elevated platelet cytosolic Ca2+	Q96SZ5	Q96SZ5	2-aminoethanethiol dioxygenase	+	ADO				0.477856	0.911672	0.0894278	0.205262	Q96SZ5	Q96SZ5	2-aminoethanethiol dioxygenase	ADO	3	3	3	9.6	9.6	9.6	29.751	0	3.8228	256660000	14	21.84	22.0499	23.6391	21.7305	24.0395	21.0406	21.8733	22.54
27.037	27.1533	26.5656	20.8314	27.9846	26.8876	27.6488	26.6834	27.7714	27.3139	chaperone binding;metal ion binding;protein binding;protein homodimerization activity;protein transporter activity;transporter activity;zinc ion binding	chaperone-mediated protein transport;protein import into mitochondrial inner membrane;protein targeting to mitochondrion;protein transport;sensory perception of sound	membrane;mitochondrial inner membrane;mitochondrial inner membrane protein insertion complex;mitochondrial intermembrane space;mitochondrial intermembrane space protein transporter complex;mitochondrion	Metabolism of proteins;Mitochondrial protein import	Response to elevated platelet cytosolic Ca2+	Q9Y5J7	Q9Y5J7	Mitochondrial import inner membrane translocase subunit Tim9	+	TIMM9				0.47703	1.34667	0.47703	1.34667	Q9Y5J7	Q9Y5J7	Mitochondrial import inner membrane translocase subunit Tim9	TIMM9	4	4	4	56.2	56.2	56.2	10.378	0	90.268	5377200000	83	27.037	27.1533	26.5656	20.8314	27.9846	26.8876	27.6488	26.6834
28.6518	28.5407	28.2296	27.657	29.6541	28.3006	29.1866	28.3258	29.398	29.7916	cadherin binding;calcium channel regulator activity;enzyme binding;histone deacetylase binding;identical protein binding;ion channel binding;MHC class II protein complex binding;phosphoprotein binding;phosphoserine residue binding;potassium channel regulator activity;protein binding;protein domain specific binding;protein heterodimerization activity;Rab guanyl-nucleotide exchange factor activity;…	cellular response to heat;cerebral cortex development;ciliary basal body-plasma membrane docking;G2/M transition of mitotic cell cycle;hippo signaling;hippocampus development;intracellular signal transduction;MAPK cascade;membrane organization;membrane repolarization during cardiac muscle cell action potential;negative regulation of calcium ion export across plasma membrane;negative regulation of…	axon;central region of growth cone;cytoplasm;cytoplasmic vesicle membrane;cytosol;extracellular exosome;focal adhesion;kinesin complex;melanosome;membrane;mitochondrion;nucleus;plasma membrane	Activation of BAD and translocation to mitochondria;Activation of BH3-only proteins;Anchoring of the basal body to the plasma membrane;Apoptosis;AURKA Activation by TPX2;Cell Cycle;Cell Cycle Checkpoints;Cell Cycle, Mitotic;Cell death signalling via NRAGE, NRIF and NADE;Cellular response to heat stress;Cellular responses to external stimuli;Cellular responses to stress;Centrosome maturation;Chk1/…	Response to elevated platelet cytosolic Ca2+	P62258	P62258	14-3-3 protein epsilon	+	YWHAE				0.47668	0.453899	0.47668	0.453899	P62258	P62258	14-3-3 protein epsilon	YWHAE	21	21	18	62	62	56.1	29.174	0	223.69	12703000000	265	28.6518	28.5407	28.2296	27.657	29.6541	28.3006	29.1866	28.3258
32.0189	31.5611	31.2981	31.8267	32.6977	32.0095	32.0091	31.6673	32.8352	32.4719	mRNA 3'-UTR binding;nucleic acid binding;poly(A) binding;poly(U) RNA binding;protein binding;protein C-terminus binding;RNA binding;translation activator activity	chromatin remodeling;chromatin-mediated maintenance of transcription;gene silencing by RNA;mRNA metabolic process;mRNA polyadenylation;mRNA processing;mRNA splicing, via spliceosome;mRNA stabilization;negative regulation of nuclear-transcribed mRNA catabolic process, nonsense-mediated decay;nuclear-transcribed mRNA catabolic process, nonsense-mediated decay;nuclear-transcribed mRNA poly(A) tail s…	catalytic step 2 spliceosome;cytoplasm;cytoplasmic ribonucleoprotein granule;cytoplasmic stress granule;cytosol;extracellular exosome;focal adhesion;membrane;mitochondrial matrix;mitochondrion;nucleus;ribonucleoprotein complex;spliceosomal complex	Activation of the mRNA upon binding of the cap-binding complex and eIFs, and subsequent binding to 43S;AUF1 (hnRNP D0) binds and destabilizes mRNA;Axon guidance;Cap-dependent Translation Initiation;Deadenylation of mRNA;Deadenylation-dependent mRNA decay;Developmental Biology;Eukaryotic Translation Initiation;L13a-mediated translational silencing of Ceruloplasmin expression;Metabolism of proteins…	Response to elevated platelet cytosolic Ca2+	P11940;Q9H361;Q4VXU2;Q96DU9	P11940	Polyadenylate-binding protein 1	+	PABPC1				0.468651	0.318091	0.468651	0.318091	P11940;Q9H361;Q4VXU2;Q96DU9	P11940	Polyadenylate-binding protein 1	PABPC1	37	37	24	59.9	59.9	40.6	70.67	0	323.31	117990000000	887	32.0189	31.5611	31.2981	31.8267	32.6977	32.0095	32.0091	31.6673
29.3929	28.631	28.0439	28.2454	28.3697	28.963	28.8448	28.5597	29.4	28.3952	structural constituent of ribosome	mitochondrial translational elongation;mitochondrial translational termination;translation	intracellular;mitochondrial inner membrane;mitochondrial large ribosomal subunit;mitochondrial ribosome;mitochondrion;ribosome	Metabolism of proteins;Mitochondrial translation;Mitochondrial translation elongation;Mitochondrial translation initiation;Mitochondrial translation termination;Translation	Response to elevated platelet cytosolic Ca2+	Q9BQ48	Q9BQ48	39S ribosomal protein L34, mitochondrial	+	MRPL34				0.46847	0.295992	0.46847	0.295992	Q9BQ48	Q9BQ48	39S ribosomal protein L34, mitochondrial	MRPL34	5	5	5	27.2	27.2	27.2	10.165	0	25.19	12670000000	85	29.3929	28.631	28.0439	28.2454	28.3697	28.963	28.8448	28.5597
26.5597	24.7982	26.3923	26.2138	26.7257	26.1883	26.0608	25.1854	26.5851	22.8212	protein binding;protein kinase activity;RNA binding;rRNA binding	cellular respiration;mitochondrial RNA processing;mRNA processing;protein phosphorylation	mitochondrial nucleoid;mitochondrion;ribonucleoprotein granule			Q7L8L6	Q7L8L6	FAST kinase domain-containing protein 5	+	FASTKD5				0.467754	-0.769753	0.467754	-0.769753	Q7L8L6	Q7L8L6	FAST kinase domain-containing protein 5	FASTKD5	10	10	10	17.9	17.9	17.9	86.573	0	115.08	2228900000	75	26.5597	24.7982	26.3923	26.2138	26.7257	26.1883	26.0608	25.1854
30.2132	28.5285	29.47	30.2538	30.5193	29.878	29.4369	28.7544	29.744	29.0542	adenyl ribonucleotide binding;angiostatin binding;ATP binding;ATPase activity;MHC class I protein binding;nucleotide binding;protein binding;proton-transporting ATP synthase activity, rotational mechanism;RNA binding;transmembrane transporter activity	ATP biosynthetic process;ATP hydrolysis coupled cation transmembrane transport;ATP metabolic process;ATP synthesis coupled proton transport;cristae formation;ion transport;lipid metabolic process;mitochondrial ATP synthesis coupled proton transport;negative regulation of endothelial cell proliferation;positive regulation of blood vessel endothelial cell migration;proton transmembrane transport	COP9 signalosome;extracellular exosome;membrane;mitochondrial inner membrane;mitochondrial matrix;mitochondrial proton-transporting ATP synthase complex;mitochondrion;myelin sheath;plasma membrane;proton-transporting ATP synthase complex;proton-transporting ATP synthase complex, catalytic core F(1)	Cristae formation;Formation of ATP by chemiosmotic coupling;Metabolism;Metabolism of proteins;Mitochondrial biogenesis;Mitochondrial protein import;Organelle biogenesis and maintenance;Respiratory electron transport, ATP synthesis by chemiosmotic coupling, and heat production by uncoupling proteins.;The citric acid (TCA) cycle and respiratory electron transport	Response to elevated platelet cytosolic Ca2+	P25705	P25705	ATP synthase subunit alpha, mitochondrial	+	ATP5A1				0.467112	-0.423443	0.467112	-0.423443	P25705	P25705	ATP synthase subunit alpha, mitochondrial	ATP5A1	23	23	23	51.4	51.4	51.4	59.75	0	274.89	25554000000	355	30.2132	28.5285	29.47	30.2538	30.5193	29.878	29.4369	28.7544
31.3846	30.5835	30.384	31.0118	31.6065	30.8688	31.5128	30.8714	32.1423	31.2455	protein binding;ribosomal small subunit binding;RNA binding;rRNA binding	mitochondrial translation;mitochondrial translational elongation;mitochondrial translational termination;regulation of translation	cytosol;mitochondrial inner membrane;mitochondrion;nucleoplasm;plasma membrane;ribosome	Metabolism of proteins;Mitochondrial translation;Mitochondrial translation elongation;Mitochondrial translation initiation;Mitochondrial translation termination;Translation	Response to elevated platelet cytosolic Ca2+	Q96EY7	Q96EY7	Pentatricopeptide repeat domain-containing protein 3, mitochondrial	+	PTCD3				0.465401	0.334088	0.465401	0.334088	Q96EY7	Q96EY7	Pentatricopeptide repeat domain-containing protein 3, mitochondrial	PTCD3	29	29	29	50.2	50.2	50.2	78.549	0	323.31	65166000000	583	31.3846	30.5835	30.384	31.0118	31.6065	30.8688	31.5128	30.8714
28.3268	28.0504	27.02	23.1636	29.2094	27.0721	28.5568	27.9803	29.0666	28.7065	methyltransferase activity;protein binding;RNA binding;rRNA (cytosine-C5-)-methyltransferase activity;rRNA binding;small ribosomal subunit rRNA binding;transferase activity	mature ribosome assembly;methylation;positive regulation of mitochondrial translation;ribosome biogenesis;rRNA methylation;rRNA processing	mitochondrial large ribosomal subunit;mitochondrial matrix;mitochondrion	Metabolism of RNA;rRNA modification in the mitochondrion;rRNA processing;rRNA processing in the mitochondrion	Response to elevated platelet cytosolic Ca2+	Q96CB9	Q96CB9	5-methylcytosine rRNA methyltransferase NSUN4	+	NSUN4				0.465068	1.12243	0.465068	1.12243	Q96CB9	Q96CB9	5-methylcytosine rRNA methyltransferase NSUN4	NSUN4	12	12	12	27.9	27.9	27.9	43.088	0	56.487	8246600000	128	28.3268	28.0504	27.02	23.1636	29.2094	27.0721	28.5568	27.9803
31.0646	31.0481	30.7001	32.1078	32.1184	30.7905	31.0996	30.8636	31.647	30.9749	adenine transmembrane transporter activity;ATP:ADP antiporter activity;protein binding;RNA binding;transmembrane transporter activity;ubiquitin protein ligase binding	adenine transport;ADP transport;ATP transport;cellular response to leukemia inhibitory factor;chromosome segregation;mitochondrial transport;negative regulation of mitochondrial outer membrane permeabilization involved in apoptotic signaling pathway;positive regulation of cell proliferation;regulation of insulin secretion;transmembrane transport;viral process	cell projection;cilium;integral component of membrane;integral component of plasma membrane;membrane;membrane raft;mitochondrial inner membrane;mitochondrial nucleoid;mitochondrion;MMXD complex;motile cilium;myelin sheath;nucleus	Disease;HIV Infection;Host Interactions of HIV factors;Infectious disease;Integration of energy metabolism;Interactions of Vpr with host cellular proteins;Metabolism;Regulation of insulin secretion;Vpr-mediated induction of apoptosis by mitochondrial outer membrane permeabilization	Response to elevated platelet cytosolic Ca2+	P05141;Q9H0C2	P05141	ADP/ATP translocase 2;ADP/ATP translocase 2, N-terminally processed	+	SLC25A5				0.461073	-0.332664	0.461073	-0.332664	P05141;Q9H0C2	P05141	ADP/ATP translocase 2;ADP/ATP translocase 2, N-terminally processed	SLC25A5	22	10	9	64.4	35.6	29.9	32.852	0	246.02	71306000000	315	31.0646	31.0481	30.7001	32.1078	32.1184	30.7905	31.0996	30.8636
24.4599	24.57	24.0983	NaN	25.5801	24.5265	25.6212	23.9819	26.1517	25.8392	identical protein binding;protein binding;protein domain specific binding;protein N-terminus binding	membrane organization;negative regulation of transcription, DNA-templated;positive regulation of protein insertion into mitochondrial membrane involved in apoptotic signaling pathway;substantia nigra development	cytoplasm;cytoplasmic vesicle membrane;cytosol;extracellular exosome;focal adhesion;membrane;mitochondrion;protein-containing complex	Activation of BAD and translocation to mitochondria;Activation of BH3-only proteins;Apoptosis;Cell Cycle;Cell Cycle Checkpoints;Chk1/Chk2(Cds1) mediated inactivation of Cyclin B:Cdk1 complex;G2/M Checkpoints;G2/M DNA damage checkpoint;Gene expression (Transcription);Generic Transcription Pathway;Intrinsic Pathway for Apoptosis;Membrane Trafficking;Programmed Cell Death;RHO GTPase Effectors;RHO GT…	Response to elevated platelet cytosolic Ca2+	P27348	P27348	14-3-3 protein theta	+	YWHAQ				0.456356	0.547028	0.770289	1.04214	P27348	P27348	14-3-3 protein theta	YWHAQ	6	2	2	24.5	10.6	10.6	27.764	0	43.148	844290000	24	24.4599	24.57	24.0983	22.2015	25.5801	24.5265	25.6212	23.9819
26.5023	24.6826	24.408	25.6447	26.5915	24.3899	25.2844	24.3736	26.5642	24.0456	2 iron, 2 sulfur cluster binding;electron transfer activity;iron-sulfur cluster binding;metal ion binding;NADH dehydrogenase (ubiquinone) activity;NADH dehydrogenase activity;oxidoreductase activity;protein binding	cardiac muscle tissue development;mitochondrial electron transport, NADH to ubiquinone;mitochondrial respiratory chain complex I assembly;nervous system development;oxidation-reduction process	membrane;mitochondrial inner membrane;mitochondrial respiratory chain complex I;mitochondrion;myelin sheath;plasma membrane respiratory chain complex I;respiratory chain	Complex I biogenesis;Metabolism;Respiratory electron transport;Respiratory electron transport, ATP synthesis by chemiosmotic coupling, and heat production by uncoupling proteins.;The citric acid (TCA) cycle and respiratory electron transport	Response to elevated platelet cytosolic Ca2+	P19404	P19404	NADH dehydrogenase [ubiquinone] flavoprotein 2, mitochondrial	+	NDUFV2				0.453576	-0.634257	0.453576	-0.634257	P19404	P19404	NADH dehydrogenase [ubiquinone] flavoprotein 2, mitochondrial	NDUFV2	3	3	3	17.7	17.7	17.7	27.391	0	12.81	978520000	23	26.5023	24.6826	24.408	25.6447	26.5915	24.3899	25.2844	24.3736
24.854	NaN	22.8947	25.5402	24.3213	24.3546	23.9189	22.9493	23.9537	24.0502	copper ion binding;cytochrome-c oxidase activity;metal ion binding;oxidoreductase activity;protein binding	ATP synthesis coupled electron transport;electron transport chain;lactation;mitochondrial electron transport, cytochrome c to oxygen;oxidation-reduction process;positive regulation of ATP biosynthetic process;positive regulation of hydrogen peroxide biosynthetic process;positive regulation of necrotic cell death;proton transmembrane transport;response to cold	integral component of membrane;membrane;mitochondrial inner membrane;mitochondrial respiratory chain complex IV;mitochondrion;respiratory chain;respiratory chain complex IV	Gene expression (Transcription);Generic Transcription Pathway;Metabolism;Respiratory electron transport;Respiratory electron transport, ATP synthesis by chemiosmotic coupling, and heat production by uncoupling proteins.;RNA Polymerase II Transcription;The citric acid (TCA) cycle and respiratory electron transport;TP53 Regulates Metabolic Genes;Transcriptional Regulation by TP53	Response to elevated platelet cytosolic Ca2+	P00403	P00403	Cytochrome c oxidase subunit 2	+	MT-CO2				0.451181	-0.557209	0.0561597	-0.105577	P00403	P00403	Cytochrome c oxidase subunit 2	MT-CO2	3	3	3	16.3	16.3	16.3	25.565	0	11.172	758890000	20	24.854	22.1444	22.8947	25.5402	24.3213	24.3546	23.9189	22.9493
29.9937	29.7773	29.316	29.6188	30.2554	29.5917	30.1934	29.5864	31.0638	30.0618	protein binding;RNA binding;rRNA binding;structural constituent of ribosome	mitochondrial translational elongation;mitochondrial translational termination;ribosomal large subunit assembly;translation	mitochondrial inner membrane;mitochondrial large ribosomal subunit;mitochondrial ribosome;mitochondrion;ribosome	Metabolism of proteins;Mitochondrial translation;Mitochondrial translation elongation;Mitochondrial translation initiation;Mitochondrial translation termination;Translation	Response to elevated platelet cytosolic Ca2+	Q9Y3B7	Q9Y3B7	39S ribosomal protein L11, mitochondrial	+	MRPL11				0.447583	0.307175	0.447583	0.307175	Q9Y3B7	Q9Y3B7	39S ribosomal protein L11, mitochondrial	MRPL11	14	14	14	65.6	65.6	65.6	20.683	0	127.78	26885000000	278	29.9937	29.7773	29.316	29.6188	30.2554	29.5917	30.1934	29.5864
31.6814	30.9761	30.518	30.9902	31.1763	30.4965	31.8926	30.1996	30.8312	30.104	ATP binding;cardiolipin binding;kinase activity;lipid binding;metal ion binding;nucleoside diphosphate kinase activity;nucleotide binding;protein binding;transferase activity	CTP biosynthetic process;GTP biosynthetic process;lipid transport;nucleobase-containing small molecule interconversion;nucleoside diphosphate phosphorylation;nucleoside metabolic process;nucleotide metabolic process;phosphorylation;regulation of apoptotic process;UTP biosynthetic process	intracellular;membrane;mitochondrial inner membrane;mitochondrial intermembrane space;mitochondrial matrix;mitochondrion	Interconversion of nucleotide di- and triphosphates;Metabolism;Metabolism of nucleotides	Response to elevated platelet cytosolic Ca2+	O00746	O00746	Nucleoside diphosphate kinase, mitochondrial	+	NME4				0.445046	-0.363639	0.445046	-0.363639	O00746	O00746	Nucleoside diphosphate kinase, mitochondrial	NME4	17	17	17	77	77	77	20.658	0	270.99	129520000000	432	31.6814	30.9761	30.518	30.9902	31.1763	30.4965	31.8926	30.1996
29.178	28.4382	28.346	28.1863	29.58	27.9231	28.54	28.0107	29.0669	28.5497	ATP binding;chaperone binding;nucleotide binding;protein binding	protein import into mitochondrial matrix;protein targeting to mitochondrion;protein transport	membrane;mitochondrial inner membrane;mitochondrial matrix;mitochondrion	Metabolism of proteins;Mitochondrial protein import	Response to elevated platelet cytosolic Ca2+	O43615	O43615	Mitochondrial import inner membrane translocase subunit TIM44	+	TIMM44				0.43929	-0.327635	0.43929	-0.327635	O43615	O43615	Mitochondrial import inner membrane translocase subunit TIM44	TIMM44	24	24	24	50.7	50.7	50.7	51.355	0	106.18	11752000000	279	29.178	28.4382	28.346	28.1863	29.58	27.9231	28.54	28.0107
26.0411	25.7861	26.5873	25.4673	27.4161	26.1885	26.5267	26.2169	27.065	27.2355	3-chloroallyl aldehyde dehydrogenase activity;aldehyde dehydrogenase (NAD) activity;aldehyde dehydrogenase [NAD(P)+] activity;androgen binding;benzaldehyde dehydrogenase (NAD+) activity;electron transfer activity;GTPase activator activity;NAD binding;NAD+ binding;nucleotide binding;oxidoreductase activity;oxidoreductase activity, acting on the aldehyde or oxo group of donors, NAD or NADP as accep…	9-cis-retinoic acid biosynthetic process;alcohol metabolic process;anterior/posterior pattern specification;blood vessel development;camera-type eye development;carbohydrate metabolic process;cardiac muscle tissue development;cellular aldehyde metabolic process;cellular response to retinoic acid;determination of bilateral symmetry;electron transport chain;embryonic camera-type eye development;emb…	cytoplasm;cytosol;extracellular exosome;mitochondrial matrix;mitochondrion;nucleus;perinuclear region of cytoplasm;plasma membrane	Biological oxidations;Ethanol oxidation;Fructose catabolism;Fructose metabolism;Metabolism;Metabolism of carbohydrates;Metabolism of serotonin;Neuronal System;Neurotransmitter clearance;Phase I - Functionalization of compounds;RA biosynthesis pathway;Serotonin clearance from the synaptic cleft;Signal Transduction;Signaling by Nuclear Receptors;Signaling by Retinoic Acid;Transmission across Chemic…	Response to elevated platelet cytosolic Ca2+	P05091;P00352;P47895;O94788	P05091	Aldehyde dehydrogenase, mitochondrial	+	ALDH2				0.435329	0.386929	0.435329	0.386929	P05091;P00352;P47895;O94788	P05091	Aldehyde dehydrogenase, mitochondrial	ALDH2	11	11	10	23.6	23.6	22.1	56.381	0	47.792	2962800000	75	26.0411	25.7861	26.5873	25.4673	27.4161	26.1885	26.5267	26.2169
28.6842	29.006	28.3069	27.1871	29.5913	27.5336	28.7813	27.88	28.6647	27.6587	methyltransferase activity;protein binding;transferase activity	methylation;translation	mitochondrion;nucleoplasm;nucleus;ribosome			Q9H7H0	Q9H7H0	Methyltransferase-like protein 17, mitochondrial	+	METTL17				0.428531	-0.451437	0.428531	-0.451437	Q9H7H0	Q9H7H0	Methyltransferase-like protein 17, mitochondrial	METTL17	15	15	15	36.8	36.8	36.8	50.733	0	91.342	11000000000	178	28.6842	29.006	28.3069	27.1871	29.5913	27.5336	28.7813	27.88
25.5212	25.5911	25.648	NaN	27.6924	25.4772	26.0829	25.9297	28.5193	29.1796	5'-3' exonuclease activity;5'-flap endonuclease activity;catalytic activity;damaged DNA binding;DNA binding;double-stranded DNA binding;double-stranded DNA exodeoxyribonuclease activity;endonuclease activity;exonuclease activity;flap endonuclease activity;hydrolase activity;hydrolase activity, acting on ester bonds;metal ion binding;nuclease activity;protein binding;RNA-DNA hybrid ribonuclease ac…	cellular response to DNA damage stimulus;DNA repair;DNA replication;DNA replication, removal of RNA primer;double-strand break repair;double-strand break repair via homologous recombination;memory;nucleic acid phosphodiester bond hydrolysis;positive regulation of sister chromatid cohesion;RNA phosphodiester bond hydrolysis, endonucleolytic;telomere maintenance via semi-conservative replication;UV…	membrane;mitochondrion;nuclear chromosome, telomeric region;nucleolus;nucleoplasm;nucleus;protein-containing complex	Base Excision Repair;Cell Cycle;Cell Cycle, Mitotic;Chromosome Maintenance;Disease;DNA Double-Strand Break Repair;DNA Repair;DNA Replication;DNA strand elongation;Early Phase of HIV Life Cycle;Extension of Telomeres;HDR through MMEJ (alt-NHEJ);HIV Infection;HIV Life Cycle;Homology Directed Repair;Infectious disease;Lagging Strand Synthesis;PCNA-Dependent Long Patch Base Excision Repair;POLB-Depen…	Response to elevated platelet cytosolic Ca2+	P39748	P39748	Flap endonuclease 1	+	FEN1				0.428179	0.924555	0.743084	1.85293	P39748	P39748	Flap endonuclease 1	FEN1	10	10	10	35.5	35.5	35.5	42.592	0	141.73	3664600000	68	25.5212	25.5911	25.648	21.4713	27.6924	25.4772	26.0829	25.9297
28.4677	27.287	27.0989	27.3503	28.2598	28.2799	28.0755	27.8644	27.8418	27.7852	structural constituent of ribosome	mitochondrial translation;mitochondrial translational elongation;mitochondrial translational termination;translation	mitochondrial inner membrane;mitochondrial ribosome;mitochondrion;ribosome	Metabolism of proteins;Mitochondrial translation;Mitochondrial translation elongation;Mitochondrial translation initiation;Mitochondrial translation termination;Translation	Response to elevated platelet cytosolic Ca2+	Q9BQC6	Q9BQC6	Ribosomal protein 63, mitochondrial	+	MRPL57				0.427217	0.276611	0.427217	0.276611	Q9BQC6	Q9BQC6	Ribosomal protein 63, mitochondrial	MRPL57	5	5	5	39.2	39.2	39.2	12.266	0	39.878	6841500000	112	28.4677	27.287	27.0989	27.3503	28.2598	28.2799	28.0755	27.8644
24.4435	23.3648	NaN	NaN	25.3012	23.6977	24.4571	NaN	NaN	22.6665	acyl-CoA dehydrogenase activity;flavin adenine dinucleotide binding;oxidoreductase activity;oxidoreductase activity, acting on the CH-CH group of donors	branched-chain amino acid catabolic process;fatty acid metabolic process;lipid metabolic process;oxidation-reduction process	mitochondrial matrix;mitochondrion	Branched-chain amino acid catabolism;Metabolism;Metabolism of amino acids and derivatives	Response to elevated platelet cytosolic Ca2+	P45954	P45954	Short/branched chain specific acyl-CoA dehydrogenase, mitochondrial	+	ACADSB				0.426674	-0.762733	0.0378054	0.116096	P45954	P45954	Short/branched chain specific acyl-CoA dehydrogenase, mitochondrial	ACADSB	6	6	6	19	19	19	47.485	0	12.968	396130000	9	24.4435	23.3648	20.6708	21.2206	25.3012	23.6977	24.4571	21.0438
30.8788	30.0419	30.0418	30.3525	30.9677	30.3699	30.9869	30.2488	31.6368	30.5512	protein binding;RNA binding;structural constituent of ribosome	mitochondrial translational elongation;mitochondrial translational termination;translation	intermediate filament cytoskeleton;mitochondrial inner membrane;mitochondrion;nuclear membrane;ribosome	Metabolism of proteins;Mitochondrial translation;Mitochondrial translation elongation;Mitochondrial translation initiation;Mitochondrial translation termination;Translation	Response to elevated platelet cytosolic Ca2+	Q9Y3D9	Q9Y3D9	28S ribosomal protein S23, mitochondrial	+	MRPS23				0.425633	0.302166	0.425633	0.302166	Q9Y3D9	Q9Y3D9	28S ribosomal protein S23, mitochondrial	MRPS23	16	16	16	68.4	68.4	68.4	21.77	0	184.22	43522000000	371	30.8788	30.0419	30.0418	30.3525	30.9677	30.3699	30.9869	30.2488
28.1582	27.6077	27.5049	28.3727	28.9597	27.4661	27.6614	27.3889	28.5614	27.9332	4 iron, 4 sulfur cluster binding;iron-sulfur cluster binding;metal ion binding;NADH dehydrogenase (ubiquinone) activity;NADH dehydrogenase activity;oxidoreductase activity;oxidoreductase activity, acting on NAD(P)H	mitochondrial electron transport, NADH to ubiquinone;mitochondrial respiratory chain complex I assembly;oxidation-reduction process;response to oxidative stress	membrane;mitochondrial matrix;mitochondrial respiratory chain complex I;mitochondrion;respiratory chain	Complex I biogenesis;Metabolism;Respiratory electron transport;Respiratory electron transport, ATP synthesis by chemiosmotic coupling, and heat production by uncoupling proteins.;The citric acid (TCA) cycle and respiratory electron transport	Response to elevated platelet cytosolic Ca2+	O00217	O00217	NADH dehydrogenase [ubiquinone] iron-sulfur protein 8, mitochondrial	+	NDUFS8				0.424777	-0.318432	0.424777	-0.318432	O00217	O00217	NADH dehydrogenase [ubiquinone] iron-sulfur protein 8, mitochondrial	NDUFS8	7	7	7	41.9	41.9	41.9	23.705	0	64.516	6917900000	125	28.1582	27.6077	27.5049	28.3727	28.9597	27.4661	27.6614	27.3889
29.9415	29.8037	29.299	31.5573	30.3572	30.6276	30.3016	29.886	30.9777	31.2795	ATP binding;ATP-dependent RNA helicase activity;cadherin binding;helicase activity;hydrolase activity;nucleic acid binding;nucleotide binding;protein binding;protein domain specific binding;RNA binding;RNA helicase activity	cytoplasmic mRNA processing body assembly;exonucleolytic nuclear-transcribed mRNA catabolic process involved in deadenylation-dependent decay;negative regulation of neuron differentiation;regulation of translation;RNA secondary structure unwinding;spermatogenesis;stem cell population maintenance;viral RNA genome packaging	cytoplasm;cytoplasmic ribonucleoprotein granule;cytoplasmic stress granule;cytosol;heterochromatin;membrane;mitochondrion;nucleolus;nucleus;outer dense fiber;P granule;P-body;RISC complex;sperm annulus	Deadenylation-dependent mRNA decay;Metabolism of RNA;mRNA decay by 5' to 3' exoribonuclease	Response to elevated platelet cytosolic Ca2+	P26196	P26196	Probable ATP-dependent RNA helicase DDX6	+	DDX6				0.422397	0.422722	0.422397	0.422722	P26196	P26196	Probable ATP-dependent RNA helicase DDX6	DDX6	22	22	22	64.6	64.6	64.6	54.416	0	323.31	29735000000	312	29.9415	29.8037	29.299	31.5573	30.3572	30.6276	30.3016	29.886
24.4741	NaN	NaN	24.4865	NaN	26.2623	24.1982	24.586	25.7459	NaN	ATPase activity;transmembrane transporter activity	ATP biosynthetic process;ATP metabolic process;cristae formation;ion transport;mitochondrial ATP synthesis coupled proton transport;proton transmembrane transport	integral component of membrane;membrane;mitochondrial inner membrane;mitochondrial proton-transporting ATP synthase complex;mitochondrial proton-transporting ATP synthase complex, coupling factor F(o);mitochondrion;nucleus;proton-transporting ATP synthase complex, coupling factor F(o)	Cristae formation;Formation of ATP by chemiosmotic coupling;Metabolism;Mitochondrial biogenesis;Organelle biogenesis and maintenance;Respiratory electron transport, ATP synthesis by chemiosmotic coupling, and heat production by uncoupling proteins.;The citric acid (TCA) cycle and respiratory electron transport	Response to elevated platelet cytosolic Ca2+	P56134	P56134	ATP synthase subunit f, mitochondrial	+	ATP5J2				0.42194	0.717779	0.697002	1.54765	P56134	P56134	ATP synthase subunit f, mitochondrial	ATP5J2	2	2	2	25.5	25.5	25.5	10.918	0	30.336	889570000	24	24.4741	21.3662	21.8395	24.4865	22.0943	26.2623	24.1982	24.586
28.4319	27.4018	27.7779	28.4009	28.8933	28.3325	27.6183	26.5057	28.587	27.7799	ATPase activity;drug binding;protein binding;proton-transporting ATP synthase activity, rotational mechanism;transmembrane transporter activity;transporter activity	ATP biosynthetic process;ATP hydrolysis coupled cation transmembrane transport;ATP synthesis coupled proton transport;cristae formation;ion transport;mitochondrial ATP synthesis coupled proton transport;proton transmembrane transport	membrane;mitochondrial inner membrane;mitochondrial proton-transporting ATP synthase complex;mitochondrion;nucleus;plasma membrane	Cristae formation;Formation of ATP by chemiosmotic coupling;Metabolism;Mitochondrial biogenesis;Organelle biogenesis and maintenance;Respiratory electron transport, ATP synthesis by chemiosmotic coupling, and heat production by uncoupling proteins.;The citric acid (TCA) cycle and respiratory electron transport	Response to elevated platelet cytosolic Ca2+	P48047	P48047	ATP synthase subunit O, mitochondrial	+	ATP5O				0.421803	-0.416456	0.421803	-0.416456	P48047	P48047	ATP synthase subunit O, mitochondrial	ATP5O	9	9	9	54	54	54	23.277	0	79.837	8077900000	134	28.4319	27.4018	27.7779	28.4009	28.8933	28.3325	27.6183	26.5057
23.0103	NaN	NaN	NaN	23.5327	23.2922	23.34	NaN	24.5433	23.7407	calcium channel activity;identical protein binding;protein binding;uniporter activity	calcium import into the mitochondrion;calcium ion transmembrane transport;calcium ion transport;calcium-mediated signaling;glucose homeostasis;ion transport;mitochondrial calcium ion homeostasis;mitochondrial calcium ion transmembrane transport;positive regulation of insulin secretion;positive regulation of mitochondrial calcium ion concentration;protein complex oligomerization	calcium channel complex;integral component of membrane;integral component of mitochondrial inner membrane;membrane;mitochondrial inner membrane;mitochondrion;uniplex complex	Mitochondrial calcium ion transport;Processing of SMDT1;Transport of small molecules	Response to elevated platelet cytosolic Ca2+	Q8NE86	Q8NE86	Calcium uniporter protein, mitochondrial	+	MCU				0.421737	0.457566	NaN	NaN	Q8NE86	Q8NE86	Calcium uniporter protein, mitochondrial	MCU	3	3	3	10	10	10	39.866	0.00083612	2.9812	213410000	6	NaN	NaN	NaN	NaN	NaN	NaN	NaN	NaN
27.8817	25.2684	26.4663	26.9886	27.2865	27.7676	26.7923	26.4515	26.1817	19.5014	nucleotide binding;porin activity;voltage-gated anion channel activity	adenine transport;anion transmembrane transport;behavioral fear response;chemical synaptic transmission;inorganic anion transport;ion transport;learning;neuron-neuron synaptic transmission;regulation of cilium assembly;transmembrane transport	extracellular exosome;integral component of membrane;membrane;mitochondrial outer membrane;mitochondrion;nucleus;pore complex	Deubiquitination;Metabolism of proteins;Mitochondrial calcium ion transport;Post-translational protein modification;Transport of small molecules;Ub-specific processing proteases	Response to elevated platelet cytosolic Ca2+	Q9Y277	Q9Y277	Voltage-dependent anion-selective channel protein 3	+	VDAC3				0.420577	-1.4394	0.420577	-1.4394	Q9Y277	Q9Y277	Voltage-dependent anion-selective channel protein 3	VDAC3	9	9	9	43.5	43.5	43.5	30.658	0	168.6	3495800000	105	27.8817	25.2684	26.4663	26.9886	27.2865	27.7676	26.7923	26.4515
30.6595	30.7371	30.2796	29.0486	31.6223	30.2254	31.4636	30.3513	31.7043	30.9743	RNA binding	DNA damage response, detection of DNA damage;mitochondrial translational elongation;mitochondrial translational termination	mitochondrial inner membrane;mitochondrial small ribosomal subunit;mitochondrion;nucleoplasm;ribosome	Metabolism of proteins;Mitochondrial translation;Mitochondrial translation elongation;Mitochondrial translation initiation;Mitochondrial translation termination;Translation	Response to elevated platelet cytosolic Ca2+	Q9BYN8	Q9BYN8	28S ribosomal protein S26, mitochondrial	+	MRPS26				0.420469	0.474382	0.420469	0.474382	Q9BYN8	Q9BYN8	28S ribosomal protein S26, mitochondrial	MRPS26	13	13	13	43.4	43.4	43.4	24.211	0	120.79	53416000000	315	30.6595	30.7371	30.2796	29.0486	31.6223	30.2254	31.4636	30.3513
31.6318	31.2199	31.472	31.7464	31.8313	31.6162	31.7656	31.3908	31.3346	31.0331	mitochondrial ribosome binding;protein binding;RNA binding;rRNA binding;tRNA binding	cell proliferation;mitochondrial translational elongation;mitochondrial translational termination;positive regulation of mitochondrial translation;regulation of translation	cytoplasm;mitochondrial inner membrane;mitochondrial small ribosomal subunit;mitochondrion;ribosome	Metabolism of proteins;Mitochondrial translation;Mitochondrial translation elongation;Mitochondrial translation initiation;Mitochondrial translation termination;Translation	Response to elevated platelet cytosolic Ca2+	Q92552	Q92552	28S ribosomal protein S27, mitochondrial	+	MRPS27				0.413829	-0.152217	0.413829	-0.152217	Q92552	Q92552	28S ribosomal protein S27, mitochondrial	MRPS27	26	26	26	63.8	63.8	63.8	47.611	0	323.31	83427000000	568	31.6318	31.2199	31.472	31.7464	31.8313	31.6162	31.7656	31.3908
30.2283	30.0877	29.9027	31.208	31.3993	29.8628	30.2665	29.6848	30.9412	30.3423	acylglycerol kinase activity;ATP binding;ceramide kinase activity;diacylglycerol kinase activity;kinase activity;lipid kinase activity;NAD+ kinase activity;nucleotide binding;transferase activity	ceramide biosynthetic process;glycerolipid metabolic process;glycerophospholipid biosynthetic process;lipid phosphorylation;metabolic process;phosphorylation;protein import into mitochondrial inner membrane	cytosol;integral component of mitochondrial inner membrane;intracellular membrane-bounded organelle;membrane;mitochondrial inner membrane;mitochondrial inner membrane protein insertion complex;mitochondrial intermembrane space;mitochondrial outer membrane;mitochondrion	Disease;Diseases of signal transduction;Glycerophospholipid biosynthesis;Metabolism;Metabolism of lipids;Oncogenic MAPK signaling;Phospholipid metabolism;Signaling by BRAF and RAF fusions	Response to elevated platelet cytosolic Ca2+	Q53H12	Q53H12	Acylglycerol kinase, mitochondrial	+	AGK				0.413537	-0.345639	0.413537	-0.345639	Q53H12	Q53H12	Acylglycerol kinase, mitochondrial	AGK	23	23	23	69.4	69.4	69.4	47.137	0	323.31	42762000000	462	30.2283	30.0877	29.9027	31.208	31.3993	29.8628	30.2665	29.6848
29.1171	28.3828	28.6613	27.8754	29.7052	29.5228	28.5841	28.5577	29.6245	29.2107	ATP binding;ATPase activity;ATPase activity, coupled to transmembrane movement of substances;long-chain fatty acid transporter activity;nucleotide binding;protein binding;protein homodimerization activity;protein self-association	fatty acid beta-oxidation;fatty acid biosynthetic process;peroxisomal long-chain fatty acid import;peroxisome organization;response to drug;response to organic cyclic compound;transmembrane transport;very long-chain fatty acid catabolic process	cytosol;integral component of membrane;intracellular membrane-bounded organelle;membrane;mitochondrion;peroxisomal matrix;peroxisomal membrane;peroxisome	ABC transporters in lipid homeostasis;ABC-family proteins mediated transport;Transport of small molecules	Response to elevated platelet cytosolic Ca2+	P28288	P28288	ATP-binding cassette sub-family D member 3	+	ABCD3				0.409944	0.351592	0.409944	0.351592	P28288	P28288	ATP-binding cassette sub-family D member 3	ABCD3	19	19	19	33.4	33.4	33.4	75.475	0	290.52	15455000000	299	29.1171	28.3828	28.6613	27.8754	29.7052	29.5228	28.5841	28.5577
29.9549	29.6155	29.7289	29.8251	30.7167	29.8918	30.0501	30.0149	31.0116	30.1372	aminoacyl-tRNA ligase activity;ATP binding;ligase activity;nucleotide binding;RNA binding;serine-tRNA ligase activity	selenocysteinyl-tRNA(Sec) biosynthetic process;seryl-tRNA aminoacylation;translation;tRNA aminoacylation for protein translation	cytoplasm;mitochondrial matrix;mitochondrion	Metabolism of proteins;Mitochondrial tRNA aminoacylation;Translation;tRNA Aminoacylation	Response to elevated platelet cytosolic Ca2+	Q9NP81	Q9NP81	Serine--tRNA ligase, mitochondrial	+	SARS2				0.404821	0.25292	0.404821	0.25292	Q9NP81	Q9NP81	Serine--tRNA ligase, mitochondrial	SARS2	23	23	23	60	60	60	58.282	0	323.31	32188000000	400	29.9549	29.6155	29.7289	29.8251	30.7167	29.8918	30.0501	30.0149
28.3626	26.0136	25.6446	24.2182	26.3576	25.9373	25.5558	26.6244	24.9498	23.878	catalytic activity;enoyl-CoA hydratase activity;lyase activity;protein binding	fatty acid beta-oxidation;fatty acid metabolic process;lipid metabolic process;metabolic process	mitochondrial matrix;mitochondrion	Beta oxidation of butanoyl-CoA to acetyl-CoA;Beta oxidation of decanoyl-CoA to octanoyl-CoA-CoA;Beta oxidation of hexanoyl-CoA to butanoyl-CoA;Beta oxidation of lauroyl-CoA to decanoyl-CoA-CoA;Beta oxidation of octanoyl-CoA to hexanoyl-CoA;Fatty acid metabolism;Metabolism;Metabolism of lipids;Mitochondrial Fatty Acid Beta-Oxidation;mitochondrial fatty acid beta-oxidation of saturated fatty acids	Response to elevated platelet cytosolic Ca2+	P30084	P30084	Enoyl-CoA hydratase, mitochondrial	+	ECHS1				0.402117	-0.730253	0.402117	-0.730253	P30084	P30084	Enoyl-CoA hydratase, mitochondrial	ECHS1	6	6	6	19.3	19.3	19.3	31.387	0	13.869	2158000000	48	28.3626	26.0136	25.6446	24.2182	26.3576	25.9373	25.5558	26.6244
NaN	22.8962	22.8808	NaN	24.3512	NaN	23.7291	22.9602	24.5936	24.4618	protein binding	activation of cysteine-type endopeptidase activity involved in apoptotic process;apoptotic process;cellular response to DNA damage stimulus;cellular response to glucose starvation;cellular response to hypoxia;defense response to virus;intrinsic apoptotic signaling pathway;intrinsic apoptotic signaling pathway by p53 class mediator;negative regulation of mitochondrial membrane potential;positive r…	cytosol;mitochondrial outer membrane;mitochondrion;nucleus	Activation of BH3-only proteins;Activation of NOXA and translocation to mitochondria;Apoptosis;BH3-only proteins associate with and inactivate anti-apoptotic BCL-2 members;Gene expression (Transcription);Generic Transcription Pathway;Intrinsic Pathway for Apoptosis;Programmed Cell Death;RNA Polymerase II Transcription;TP53 Regulates Transcription of Cell Death Genes;TP53 Regulates Transcription o…	Response to elevated platelet cytosolic Ca2+	Q13794	Q13794	Phorbol-12-myristate-13-acetate-induced protein 1	+	PMAIP1				0.401679	0.560078	0.795491	0.860797	Q13794	Q13794	Phorbol-12-myristate-13-acetate-induced protein 1	PMAIP1	1	1	1	25.9	25.9	25.9	6.03	0	13.144	295670000	5	22.4422	22.8962	22.8808	21.762	24.3512	22.8918	23.7291	22.9602
24.1146	24.7821	23.7216	24.721	25.8358	24.8247	24.874	24.8499	25.6194	24.7599	ubiquinol-cytochrome-c reductase activity	aerobic respiration;mitochondrial electron transport, ubiquinol to cytochrome c;mitochondrial respiratory chain complex III assembly;oxidation-reduction process	membrane;mitochondrial inner membrane;mitochondrial respiratory chain complex III;mitochondrion;respiratory chain	Metabolism;Respiratory electron transport;Respiratory electron transport, ATP synthesis by chemiosmotic coupling, and heat production by uncoupling proteins.;The citric acid (TCA) cycle and respiratory electron transport	Response to elevated platelet cytosolic Ca2+	Q9UDW1	Q9UDW1	Cytochrome b-c1 complex subunit 9	+	UQCR10				0.399948	0.350573	0.399948	0.350573	Q9UDW1	Q9UDW1	Cytochrome b-c1 complex subunit 9	UQCR10	2	2	2	38.1	38.1	38.1	7.3084	0	13.993	1036800000	22	24.1146	24.7821	23.7216	24.721	25.8358	24.8247	24.874	24.8499
24.7664	25.2729	22.8013	24.7618	26.0669	24.0992	24.8465	23.6387	24.4355	24.1	4 iron, 4 sulfur cluster binding;ATP binding;iron-sulfur cluster binding;metal ion binding;nucleotide binding	mitochondrial respiratory chain complex I assembly;mitochondrion morphogenesis	mitochondrial matrix;mitochondrion;plasma membrane	Complex I biogenesis;Metabolism;Respiratory electron transport;Respiratory electron transport, ATP synthesis by chemiosmotic coupling, and heat production by uncoupling proteins.;The citric acid (TCA) cycle and respiratory electron transport	Response to elevated platelet cytosolic Ca2+	Q8TB37	Q8TB37	Iron-sulfur protein NUBPL	+	NUBPL				0.396914	-0.509937	0.396914	-0.509937	Q8TB37	Q8TB37	Iron-sulfur protein NUBPL	NUBPL	6	6	6	26.6	26.6	26.6	34.082	0	35.957	1133300000	20	24.7664	25.2729	22.8013	24.7618	26.0669	24.0992	24.8465	23.6387
33.0782	33.3732	32.6692	32.2734	33.9709	32.1245	33.4643	31.9894	33.1526	32.826	chromatin binding;DNA binding;DNA binding transcription factor activity;DNA binding, bending;mitochondrial promoter sequence-specific DNA binding;protein binding;RNA binding;sequence-specific DNA binding	mitochondrial respiratory chain complex assembly;mitochondrial transcription;mitochondrion organization;positive regulation of transcription, DNA-templated;regulation of transcription, DNA-templated;transcription initiation from mitochondrial promoter;transcription, DNA-templated	cytosol;mitochondrial matrix;mitochondrial nucleoid;mitochondrion;nucleus;protein-containing complex	Gene expression (Transcription);Mitochondrial biogenesis;Mitochondrial transcription initiation;Organelle biogenesis and maintenance;Transcription from mitochondrial promoters;Transcriptional activation of mitochondrial biogenesis	Response to elevated platelet cytosolic Ca2+	Q00059	Q00059	Transcription factor A, mitochondrial	+	TFAM				0.395768	-0.361591	0.395768	-0.361591	Q00059	Q00059	Transcription factor A, mitochondrial	TFAM	22	22	22	48.4	48.4	48.4	29.096	0	202.14	226190000000	647	33.0782	33.3732	32.6692	32.2734	33.9709	32.1245	33.4643	31.9894
25.0622	19.193	22.5857	22.8511	21.0666	21.6815	NaN	NaN	20.9345	20.2269	ATP binding;chaperone binding;metal ion binding;protein binding;RNA binding;unfolded protein binding	activation of cysteine-type endopeptidase activity involved in apoptotic process;chaperone cofactor-dependent protein refolding;osteoblast differentiation;protein folding;response to unfolded protein	cytoplasm;extracellular exosome;membrane;mitochondrial matrix;mitochondrion			P61604	P61604	10 kDa heat shock protein, mitochondrial	+	HSPE1				0.394897	-1.20409	0.482605	-1.05874	P61604	P61604	10 kDa heat shock protein, mitochondrial	HSPE1	5	5	5	50	50	50	10.932	0	8.9597	191830000	8	25.0622	19.193	22.5857	22.8511	21.0666	21.6815	21.7944	20.8276
23.8292	25.4845	25.8088	23.3716	25.998	25.7287	24.705	25.8274	24.9376	25.9192	acyl-CoA hydrolase activity;carboxylic ester hydrolase activity;hydrolase activity;myristoyl-CoA hydrolase activity;palmitoyl-CoA hydrolase activity;protein binding;signaling receptor binding;thiolester hydrolase activity	acyl-CoA metabolic process;long-chain fatty acid metabolic process;very long-chain fatty acid metabolic process	cytoplasm;cytosol;mitochondrial matrix;mitochondrion	Fatty acid metabolism;Metabolism;Metabolism of lipids;Metabolism of proteins;Mitochondrial Fatty Acid Beta-Oxidation;Peroxisomal protein import	Response to elevated platelet cytosolic Ca2+	Q86TX2;P49753	Q86TX2;P49753	Acyl-coenzyme A thioesterase 1;Acyl-coenzyme A thioesterase 2, mitochondrial	+	ACOT1;ACOT2				0.393497	0.525163	0.393497	0.525163	Q86TX2;P49753	Q86TX2;P49753	Acyl-coenzyme A thioesterase 1;Acyl-coenzyme A thioesterase 2, mitochondrial	ACOT1;ACOT2	6	6	6	18.8	18.8	18.8	46.277	0	26.162	1282200000	55	23.8292	25.4845	25.8088	23.3716	25.998	25.7287	24.705	25.8274
23.7629	23.2054	NaN	NaN	24.0541	NaN	20.9342	NaN	24.7393	22.1342	glycylpeptide N-tetradecanoyltransferase activity;myristoyltransferase activity;transferase activity;transferase activity, transferring acyl groups	cellular ketone metabolic process;in utero embryonic development;N-terminal peptidyl-glycine N-myristoylation;N-terminal protein myristoylation;positive regulation of protein insertion into mitochondrial membrane involved in apoptotic signaling pathway;regulation of rhodopsin mediated signaling pathway	cytoplasm;cytosol;extrinsic component of membrane;membrane;mitochondrion;plasma membrane	Activation, myristolyation of BID and translocation to mitochondria;Apoptosis;Disease;G alpha (i) signalling events;GPCR downstream signalling;HIV Infection;HIV Life Cycle;Inactivation, recovery and regulation of the phototransduction cascade;Infectious disease;Intrinsic Pathway for Apoptosis;Late Phase of HIV Life Cycle;Programmed Cell Death;Signal Transduction;Signaling by GPCR;The phototransdu…	Response to elevated platelet cytosolic Ca2+	P30419	P30419	Glycylpeptide N-tetradecanoyltransferase 1	+	NMT1				0.393244	-1.07154	0.271751	-0.527193	P30419	P30419	Glycylpeptide N-tetradecanoyltransferase 1	NMT1	4	4	4	9.3	9.3	9.3	56.806	0	15.848	357450000	15	23.7629	23.2054	22.1672	21.3267	24.0541	21.83	20.9342	22.2426
26.155	25.9493	25.7087	26.5097	26.6834	25.1946	24.1057	25.129	27.5871	26.2716		positive regulation of apoptotic process;protein localization to mitochondrion	integral component of membrane;membrane;mitochondrial inner membrane;mitochondrion;nucleus			Q9Y6C9	Q9Y6C9	Mitochondrial carrier homolog 2	+	MTCH2				0.392879	-0.543627	0.392879	-0.543627	Q9Y6C9	Q9Y6C9	Mitochondrial carrier homolog 2	MTCH2	7	7	7	34.3	34.3	34.3	33.331	0	94.968	2319300000	69	26.155	25.9493	25.7087	26.5097	26.6834	25.1946	24.1057	25.129
26.4037	26.5843	26.0039	24.0529	27.2846	25.92	26.4669	26.1763	27.5943	26.8924	chaperone binding;metal ion binding;protein binding;protein homodimerization activity;protein transporter activity;transporter activity;zinc ion binding	chaperone-mediated protein transport;protein import into mitochondrial inner membrane;protein targeting to mitochondrion;protein transport;sensory perception of sound	membrane;mitochondrial inner membrane;mitochondrial inner membrane presequence translocase complex;mitochondrial inner membrane protein insertion complex;mitochondrial intermembrane space;mitochondrial intermembrane space protein transporter complex;mitochondrion	Metabolism of proteins;Mitochondrial protein import	Response to elevated platelet cytosolic Ca2+	P62072	P62072	Mitochondrial import inner membrane translocase subunit Tim10	+	TIMM10				0.392666	0.544066	0.392666	0.544066	P62072	P62072	Mitochondrial import inner membrane translocase subunit Tim10	TIMM10	7	7	7	61.1	61.1	61.1	10.333	0	56.855	3470700000	78	26.4037	26.5843	26.0039	24.0529	27.2846	25.92	26.4669	26.1763
24.3523	24.6454	22.2338	NaN	25.9286	NaN	23.4238	24.2794	23.7268	22.7682	aminoacyl-tRNA editing activity;aminoacyl-tRNA ligase activity;ATP binding;leucine-tRNA ligase activity;ligase activity;nucleotide binding	aminoacyl-tRNA metabolism involved in translational fidelity;leucyl-tRNA aminoacylation;mitochondrial translation;translation;tRNA aminoacylation for protein translation	mitochondrial matrix;mitochondrion	Metabolism of proteins;Mitochondrial tRNA aminoacylation;Translation;tRNA Aminoacylation	Response to elevated platelet cytosolic Ca2+	Q15031	Q15031	Probable leucine--tRNA ligase, mitochondrial	+	LARS2				0.391716	-0.740486	0.364678	-0.646188	Q15031	Q15031	Probable leucine--tRNA ligase, mitochondrial	LARS2	8	8	8	9.1	9.1	9.1	101.97	0	13.33	726730000	30	24.3523	24.6454	22.2338	22.4995	25.9286	22.2305	23.4238	24.2794
28.7387	28.0955	27.7799	27.7329	28.7628	28.1995	28.7969	27.9048	29.4569	28.2988	mRNA 5'-UTR binding;RNA binding;small ribosomal subunit rRNA binding;structural constituent of ribosome	DNA damage response, detection of DNA damage;maturation of SSU-rRNA from tricistronic rRNA transcript (SSU-rRNA, 5.8S rRNA, LSU-rRNA);mitochondrial translation;mitochondrial translational elongation;mitochondrial translational termination;ribosomal small subunit assembly;translation	mitochondrial inner membrane;mitochondrial small ribosomal subunit;mitochondrion;ribosome	Metabolism of proteins;Mitochondrial translation;Mitochondrial translation elongation;Mitochondrial translation initiation;Mitochondrial translation termination;Translation	Response to elevated platelet cytosolic Ca2+	P82912	P82912	28S ribosomal protein S11, mitochondrial	+	MRPS11				0.39096	0.3094	0.39096	0.3094	P82912	P82912	28S ribosomal protein S11, mitochondrial	MRPS11	7	7	7	42.8	42.8	42.8	20.616	0	80.664	9574400000	124	28.7387	28.0955	27.7799	27.7329	28.7628	28.1995	28.7969	27.9048
25.3463	25.2715	25.1945	23.8925	26.8787	25.1324	25.7507	25.5598	26.4807	25.9349	catalytic activity;cysteine desulfurase activity;iron-sulfur cluster binding;metal ion binding;protein binding;protein homodimerization activity;pyridoxal phosphate binding;transferase activity	[2Fe-2S] cluster assembly;iron incorporation into metallo-sulfur cluster;molybdopterin cofactor biosynthetic process;Mo-molybdopterin cofactor biosynthetic process;protein-containing complex assembly;small molecule metabolic process;sulfur amino acid metabolic process	cytoplasm;cytosol;mitochondrial matrix;mitochondrion;nucleoplasm;nucleus			Q9Y697	Q9Y697	Cysteine desulfurase, mitochondrial	+	NFS1				0.387685	0.455051	0.387685	0.455051	Q9Y697	Q9Y697	Cysteine desulfurase, mitochondrial	NFS1	10	10	10	27.4	27.4	27.4	50.195	0	89.068	1972500000	72	25.3463	25.2715	25.1945	23.8925	26.8787	25.1324	25.7507	25.5598
27.3631	28.1601	27.8709	26.4817	29.9143	27.9463	28.5227	27.9603	29.5243	28.5965	aminoacyl-tRNA editing activity;aminoacyl-tRNA ligase activity;ATP binding;ligase activity;nucleotide binding;protein binding;valine-tRNA ligase activity	aminoacyl-tRNA metabolism involved in translational fidelity;translation;tRNA aminoacylation for protein translation;valyl-tRNA aminoacylation	cytosol;mitochondrion	Metabolism of proteins;Mitochondrial tRNA aminoacylation;Translation;tRNA Aminoacylation	Response to elevated platelet cytosolic Ca2+	Q5ST30	Q5ST30	Valine--tRNA ligase, mitochondrial	+	VARS2				0.387207	0.552024	0.387207	0.552024	Q5ST30	Q5ST30	Valine--tRNA ligase, mitochondrial	VARS2	26	26	26	32.3	32.3	32.3	118.49	0	185.35	11256000000	234	27.3631	28.1601	27.8709	26.4817	29.9143	27.9463	28.5227	27.9603
24.5369	24.4403	24.6411	26.2521	25.3117	24.6375	NaN	24.1369	25.5546	24.1131	catalytic activity;molybdenum ion binding;molybdopterin cofactor binding;nitrate reductase activity;oxidoreductase activity;pyridoxal phosphate binding	detoxification of nitrogen compound;nitrate metabolic process;oxidation-reduction process;xenobiotic metabolic process	integral component of membrane;membrane;mitochondrial outer membrane;mitochondrion	Biological oxidations;Metabolism;Phase I - Functionalization of compounds	Response to elevated platelet cytosolic Ca2+	Q5VT66	Q5VT66	Mitochondrial amidoxime-reducing component 1	+	MARC1				0.387037	-0.425914	0.705723	-0.903795	Q5VT66	Q5VT66	Mitochondrial amidoxime-reducing component 1	MARC1	7	7	6	25.2	25.2	20.8	37.499	0	23.537	1088700000	43	24.5369	24.4403	24.6411	26.2521	25.3117	24.6375	22.2211	24.1369
24.0049	22.9694	21.0967	24.7217	26.0408	24.7502	23.4944	22.8081	26.5169	26.0096	ATP binding;ATP-dependent RNA helicase activity;cadherin binding;helicase activity;hydrolase activity;nucleic acid binding;nucleotide binding;ribosomal small subunit binding;RNA binding;translation initiation factor activity	RNA processing;translation;translational initiation	cytoplasm;eukaryotic 43S preinitiation complex;mitochondrion			Q7Z478	Q7Z478	ATP-dependent RNA helicase DHX29	+	DHX29				0.386083	0.949121	0.386083	0.949121	Q7Z478	Q7Z478	ATP-dependent RNA helicase DHX29	DHX29	18	18	17	16.3	16.3	15.5	155.23	0	47.578	946410000	41	24.0049	22.9694	21.0967	24.7217	26.0408	24.7502	23.4944	22.8081
33.9399	33.851	33.8483	34.2709	34.6257	33.7612	34.0126	33.6973	34.3368	33.9138	ATP binding;nucleotide binding	cell growth;negative regulation of apoptotic process	integral component of membrane;membrane;mitochondrial inner membrane;mitochondrial nucleoid;mitochondrion			Q9NVI7	Q9NVI7	ATPase family AAA domain-containing protein 3A	+	ATAD3A				0.384343	-0.162856	0.384343	-0.162856	Q9NVI7	Q9NVI7	ATPase family AAA domain-containing protein 3A	ATAD3A	46	46	14	68.3	68.3	27.9	71.368	0	323.31	465180000000	1405	33.9399	33.851	33.8483	34.2709	34.6257	33.7612	34.0126	33.6973
25.5452	23.4315	23.4631	NaN	26.3333	23.4566	23.5934	22.4379	25.7452	24.3292	metal ion binding;oxidoreductase activity;oxidoreductase activity, acting on the aldehyde or oxo group of donors, disulfide as acceptor;oxoglutarate dehydrogenase (NAD+) activity;oxoglutarate dehydrogenase (succinyl-transferring) activity;protein binding;thiamine pyrophosphate binding	2-oxoglutarate metabolic process;cellular nitrogen compound metabolic process;cerebellar cortex development;generation of precursor metabolites and energy;glycolytic process;hippocampus development;histone succinylation;lysine catabolic process;metabolic process;NADH metabolic process;olfactory bulb mitral cell layer development;oxidation-reduction process;pyramidal neuron development;striatum de…	cytosol;mitochondrial matrix;mitochondrial membrane;mitochondrion;nucleus;oxoglutarate dehydrogenase complex	Citric acid cycle (TCA cycle);Glyoxylate metabolism and glycine degradation;Histidine, lysine, phenylalanine, tyrosine, proline and tryptophan catabolism;Lysine catabolism;Metabolism;Metabolism of amino acids and derivatives;Pyruvate metabolism and Citric Acid (TCA) cycle;The citric acid (TCA) cycle and respiratory electron transport	Response to elevated platelet cytosolic Ca2+	Q02218;Q9ULD0	Q02218;Q9ULD0	2-oxoglutarate dehydrogenase, mitochondrial;2-oxoglutarate dehydrogenase-like, mitochondrial	+	OGDH;OGDHL				0.383748	-0.78079	0.0353491	-0.105388	Q02218;Q9ULD0	Q02218;Q9ULD0	2-oxoglutarate dehydrogenase, mitochondrial;2-oxoglutarate dehydrogenase-like, mitochondrial	OGDH;OGDHL	8	8	8	11.1	11.1	11.1	115.93	0	16.326	776140000	12	25.5452	23.4315	23.4631	21.3163	26.3333	23.4566	23.5934	22.4379
23.1381	21.2004	NaN	NaN	24.3725	23.5094	22.4316	22.7794	25.7149	24.6596	MHC class I protein binding;protein binding;protein-containing complex binding	antigen processing and presentation of peptide antigen via MHC class I;apoptotic process;calcium-mediated signaling using intracellular calcium source;ER to Golgi vesicle-mediated transport;execution phase of apoptosis;intracellular protein transport;negative regulation of endoplasmic reticulum calcium ion concentration;positive regulation of cysteine-type endopeptidase activity involved in apopt…	clathrin-coated vesicle;cytosol;endoplasmic reticulum;endoplasmic reticulum membrane;endoplasmic reticulum-Golgi intermediate compartment membrane;Golgi cisterna membrane;Golgi membrane;integral component of lumenal side of endoplasmic reticulum membrane;integral component of membrane;integral component of plasma membrane;lipid droplet;membrane;mitochondrion;perinuclear endoplasmic reticulum;Sec6…	Adaptive Immune System;Antigen Presentation: Folding, assembly and peptide loading of class I MHC;Apoptosis;Apoptotic cleavage of cellular proteins;Apoptotic execution phase;Class I MHC mediated antigen processing & presentation;Immune System;Programmed Cell Death	Response to elevated platelet cytosolic Ca2+	P51572	P51572	B-cell receptor-associated protein 31	+	BCAP31				0.377916	0.915297	0.9667	1.65115	P51572	P51572	B-cell receptor-associated protein 31	BCAP31	2	2	2	7.7	7.7	7.7	27.991	0	5.0534	351230000	18	23.1381	21.2004	20.8705	21.2576	24.3725	23.5094	22.4316	22.7794
NaN	24.3307	23.5698	NaN	NaN	23.8361	NaN	22.735	NaN	NaN	5S rRNA binding;RNA binding;thiosulfate sulfurtransferase activity;transferase activity	cyanate catabolic process;epithelial cell differentiation;rRNA import into mitochondrion;rRNA transport	extracellular space;mitochondrial matrix;mitochondrion	Degradation of cysteine and homocysteine;Metabolism;Metabolism of amino acids and derivatives;Sulfide oxidation to sulfate;Sulfur amino acid metabolism	Response to elevated platelet cytosolic Ca2+	Q16762	Q16762	Thiosulfate sulfurtransferase	+	TST				0.371351	-0.664666	NaN	NaN	Q16762	Q16762	Thiosulfate sulfurtransferase	TST	3	3	3	14.5	14.5	14.5	33.429	0	9.6407	172930000	3	NaN	NaN	NaN	NaN	NaN	NaN	NaN	NaN
NaN	23.1029	22.9007	22.1411	NaN	NaN	NaN	22.748	NaN	23.5677	ATP binding;kinase activity;MAP kinase kinase kinase activity;metal ion binding;mitogen-activated protein kinase kinase binding;nucleotide binding;protein binding;protein kinase activity;protein serine/threonine kinase activity;signal transducer activity, downstream of receptor;transferase activity	activation of MAPKK activity;cell differentiation;cellular protein modification process;intracellular signal transduction;MAPK cascade;multicellular organism development;negative regulation of apoptotic process;negative regulation of signal transduction;phosphorylation;positive regulation of ERK1 and ERK2 cascade;positive regulation of peptidyl-serine phosphorylation;protein phosphorylation;regul…	cellular_component;cytosol;mitochondrion	Disease;Diseases of signal transduction;MAP2K and MAPK activation;MAPK family signaling cascades;MAPK1/MAPK3 signaling;Negative regulation of MAPK pathway;Oncogenic MAPK signaling;Paradoxical activation of RAF signaling by kinase inactive BRAF;RAF activation;RAF/MAP kinase cascade;Signal Transduction;Signaling by BRAF and RAF fusions;Signaling by high-kinase activity BRAF mutants;Signaling by mod…	Response to elevated platelet cytosolic Ca2+	P10398	P10398	Serine/threonine-protein kinase A-Raf	+	ARAF				0.367332	0.442998	NaN	NaN	P10398	P10398	Serine/threonine-protein kinase A-Raf	ARAF	4	2	2	7.4	3.6	3.6	67.585	0.0027592	2.2364	84206000	1	NaN	NaN	NaN	NaN	NaN	NaN	NaN	NaN
31.9243	31.1594	31.4137	31.8266	32.3459	31.6336	31.9969	31.6691	32.9135	31.7676	3-hydroxyacyl-CoA dehydrogenase activity;acetyl-CoA C-acetyltransferase activity;acetyl-CoA C-acyltransferase activity;catalytic activity;enoyl-CoA hydratase activity;fatty-acyl-CoA binding;long-chain-3-hydroxyacyl-CoA dehydrogenase activity;long-chain-enoyl-CoA hydratase activity;lyase activity;NAD binding;oxidoreductase activity;protein binding;protein-containing complex binding	cardiolipin acyl-chain remodeling;fatty acid beta-oxidation;fatty acid metabolic process;lipid metabolic process;metabolic process;oxidation-reduction process;response to drug;response to insulin	mitochondrial fatty acid beta-oxidation multienzyme complex;mitochondrial inner membrane;mitochondrial nucleoid;mitochondrion	Acyl chain remodeling of CL;Beta oxidation of decanoyl-CoA to octanoyl-CoA-CoA;Beta oxidation of hexanoyl-CoA to butanoyl-CoA;Beta oxidation of lauroyl-CoA to decanoyl-CoA-CoA;Beta oxidation of myristoyl-CoA to lauroyl-CoA;Beta oxidation of octanoyl-CoA to hexanoyl-CoA;Beta oxidation of palmitoyl-CoA to myristoyl-CoA;Fatty acid metabolism;Glycerophospholipid biosynthesis;Metabolism;Metabolism of …	Response to elevated platelet cytosolic Ca2+	P40939	P40939	Trifunctional enzyme subunit alpha, mitochondrial;Long-chain enoyl-CoA hydratase;Long chain 3-hydroxyacyl-CoA dehydrogenase	+	HADHA				0.367207	0.262182	0.367207	0.262182	P40939	P40939	Trifunctional enzyme subunit alpha, mitochondrial;Long-chain enoyl-CoA hydratase;Long chain 3-hydroxyacyl-CoA dehydrogenase	HADHA	40	40	40	67.5	67.5	67.5	82.999	0	323.31	109040000000	874	31.9243	31.1594	31.4137	31.8266	32.3459	31.6336	31.9969	31.6691
25.1808	25.0793	25.0011	25.6395	26.9626	25.4835	25.7363	25.9268	27.0371	25.592	GTP binding;GTPase activity;magnesium ion binding;metal ion binding;nucleotide binding	regulation of mitochondrial translation;regulation of respiratory system process;regulation of translation;ribosome biogenesis	membrane;mitochondrial inner membrane;mitochondrial matrix;mitochondrial ribosome;mitochondrion			Q9H4K7	Q9H4K7	Mitochondrial ribosome-associated GTPase 2	+	MTG2				0.366657	0.382498	0.366657	0.382498	Q9H4K7	Q9H4K7	Mitochondrial ribosome-associated GTPase 2	MTG2	11	11	11	39.4	39.4	39.4	43.955	0	67.287	1992400000	71	25.1808	25.0793	25.0011	25.6395	26.9626	25.4835	25.7363	25.9268
24.4369	24.3085	24.5991	25.8985	26.3841	24.4967	24.5922	24.3305	25.3188	24.983		glycerophospholipid biosynthetic process	mitochondrion			Q9BXW7	Q9BXW7	Cat eye syndrome critical region protein 5	+	CECR5				0.364582	-0.38116	0.364582	-0.38116	Q9BXW7	Q9BXW7	Cat eye syndrome critical region protein 5	CECR5	6	6	6	23.6	23.6	23.6	46.321	0	65.917	1138300000	37	24.4369	24.3085	24.5991	25.8985	26.3841	24.4967	24.5922	24.3305
28.4885	28.8012	27.8507	27.9554	29.2563	28.0293	29.4343	28.0403	29.2434	29.3067	coproporphyrinogen oxidase activity;identical protein binding;oxidoreductase activity;protein homodimerization activity;structural constituent of eye lens	heme biosynthetic process;oxidation-reduction process;porphyrin-containing compound biosynthetic process;protoporphyrinogen IX biosynthetic process;response to arsenic-containing substance;response to inorganic substance;response to insecticide;response to iron ion;response to lead ion;response to methylmercury	cytosol;membrane;mitochondrial inner membrane;mitochondrial intermembrane space;mitochondrion	Heme biosynthesis;Metabolism;Metabolism of porphyrins	Response to elevated platelet cytosolic Ca2+	P36551	P36551	Oxygen-dependent coproporphyrinogen-III oxidase, mitochondrial	+	CPOX				0.363356	0.340393	0.363356	0.340393	P36551	P36551	Oxygen-dependent coproporphyrinogen-III oxidase, mitochondrial	CPOX	17	17	17	41.4	41.4	41.4	50.151	0	117.72	13608000000	200	28.4885	28.8012	27.8507	27.9554	29.2563	28.0293	29.4343	28.0403
26.5842	25.793	25.6195	25.6164	26.6326	25.7422	25.9596	25.5111	26.7752	24.4282	NADH dehydrogenase (ubiquinone) activity;oxidoreductase activity, acting on NAD(P)H	brain development;cAMP-mediated signaling;cellular respiration;electron transport chain;mitochondrial electron transport, NADH to ubiquinone;mitochondrial respiratory chain complex I assembly;oxidation-reduction process;positive regulation of fibroblast proliferation;reactive oxygen species metabolic process;regulation of protein phosphorylation;response to cAMP	membrane;mitochondrial inner membrane;mitochondrial respiratory chain complex I;mitochondrion;respiratory chain;respiratory chain complex I	Complex I biogenesis;Metabolism;Respiratory electron transport;Respiratory electron transport, ATP synthesis by chemiosmotic coupling, and heat production by uncoupling proteins.;The citric acid (TCA) cycle and respiratory electron transport	Response to elevated platelet cytosolic Ca2+	O43181	O43181	NADH dehydrogenase [ubiquinone] iron-sulfur protein 4, mitochondrial	+	NDUFS4				0.362814	-0.365876	0.362814	-0.365876	O43181	O43181	NADH dehydrogenase [ubiquinone] iron-sulfur protein 4, mitochondrial	NDUFS4	4	4	4	25.7	25.7	25.7	20.108	0	11.737	1725100000	44	26.5842	25.793	25.6195	25.6164	26.6326	25.7422	25.9596	25.5111
27.6832	27.7045	27.4926	28.3066	29.4237	27.4348	29.0656	27.6211	29.5326	29.2606	copper ion binding;protein binding;RNA binding	plasma membrane ATP synthesis coupled electron transport;respiratory chain complex IV assembly	mitochondrial intermembrane space;mitochondrion;plasma membrane	Metabolism of proteins;Mitochondrial protein import	Response to elevated platelet cytosolic Ca2+	Q5JTJ3	Q5JTJ3	Cytochrome c oxidase assembly factor 6 homolog	+	COA6				0.360122	0.460822	0.360122	0.460822	Q5JTJ3	Q5JTJ3	Cytochrome c oxidase assembly factor 6 homolog	COA6	6	6	6	35.2	35.2	35.2	14.116	0	195.98	10668000000	89	27.6832	27.7045	27.4926	28.3066	29.4237	27.4348	29.0656	27.6211
28.3089	28.1007	27.866	28.1452	29.2	27.259	28.5927	27.8228	28.4623	28.1266	RNA binding	heart development;kidney development;liver development;mitochondrion organization;mRNA processing;muscle fiber development;regulation of gene expression;regulation of mRNA processing;ventricular cardiac muscle tissue morphogenesis	mitochondrion			Q8WV60	Q8WV60	Pentatricopeptide repeat-containing protein 2, mitochondrial	+	PTCD2				0.359075	-0.271472	0.359075	-0.271472	Q8WV60	Q8WV60	Pentatricopeptide repeat-containing protein 2, mitochondrial	PTCD2	18	18	18	42.5	42.5	42.5	43.967	0	89.566	8683900000	196	28.3089	28.1007	27.866	28.1452	29.2	27.259	28.5927	27.8228
22.4576	NaN	NaN	NaN	20.7807	NaN	21.6696	NaN	23.1622	22.2491	protein transporter activity	macroautophagy;protein targeting to mitochondrion;protein transport	integral component of membrane;membrane;mitochondrial outer membrane;mitochondrial outer membrane translocase complex;mitochondrion	Metabolism of proteins;Mitochondrial protein import;Mitophagy;Pink/Parkin Mediated Mitophagy	Response to elevated platelet cytosolic Ca2+	Q8N4H5	Q8N4H5	Mitochondrial import receptor subunit TOM5 homolog	+	TOMM5				0.354126	0.74113	0.113067	0.158357	Q8N4H5	Q8N4H5	Mitochondrial import receptor subunit TOM5 homolog	TOMM5	2	2	2	15.7	15.7	15.7	6.0352	0.0034979	2.101	106090000	5	22.4576	21.1332	21.9606	22.179	20.7807	21.5995	21.6696	20.6224
27.3948	27.3516	26.8802	27.3604	28.1258	27.219	27.6883	27.3641	27.9964	27.8389	[acyl-carrier-protein] S-malonyltransferase activity;fatty acid synthase activity;RNA binding;S-malonyltransferase activity;transferase activity	fatty acid beta-oxidation;fatty acid biosynthetic process;fatty acid metabolic process;lipid metabolic process;metabolic process	mitochondrial matrix;mitochondrion	Fatty acid metabolism;Metabolism;Metabolism of lipids;Mitochondrial Fatty Acid Beta-Oxidation	Response to elevated platelet cytosolic Ca2+	Q8IVS2	Q8IVS2	Malonyl-CoA-acyl carrier protein transacylase, mitochondrial	+	MCAT				0.352639	0.198786	0.352639	0.198786	Q8IVS2	Q8IVS2	Malonyl-CoA-acyl carrier protein transacylase, mitochondrial	MCAT	11	11	11	40.5	40.5	40.5	42.961	0	113.54	5583300000	84	27.3948	27.3516	26.8802	27.3604	28.1258	27.219	27.6883	27.3641
26.2368	26.0492	26.0407	23.6869	27.0896	25.7403	26.3694	25.7976	26.6684	26.9992	cadherin binding;identical protein binding;ion channel binding;protein binding;protein domain specific binding;protein kinase binding;RNA binding;transcription factor binding;ubiquitin protein ligase binding	cytokine-mediated signaling pathway;establishment of Golgi localization;Golgi reassembly;membrane organization;negative regulation of apoptotic process;platelet activation;positive regulation of protein insertion into mitochondrial membrane involved in apoptotic signaling pathway;regulation of mRNA stability;signal transduction	blood microparticle;cytoplasm;cytoplasmic vesicle membrane;cytosol;extracellular exosome;extracellular space;focal adhesion;melanosome;mitochondrion;nucleoplasm;nucleus;vesicle	Activation of BAD and translocation to mitochondria;Activation of BH3-only proteins;Adaptive Immune System;Apoptosis;Cell Cycle;Cell Cycle Checkpoints;Chk1/Chk2(Cds1) mediated inactivation of Cyclin B:Cdk1 complex;Cytokine Signaling in Immune system;Deactivation of the beta-catenin transactivating complex;G2/M Checkpoints;G2/M DNA damage checkpoint;Gene expression (Transcription);Generic Transcri…	Response to elevated platelet cytosolic Ca2+	P63104	P63104	14-3-3 protein zeta/delta	+	YWHAZ				0.350051	0.494363	0.350051	0.494363	P63104	P63104	14-3-3 protein zeta/delta	YWHAZ	9	6	5	40.4	30.2	26.5	27.745	0	90.868	1960800000	71	26.2368	26.0492	26.0407	23.6869	27.0896	25.7403	26.3694	25.7976
23.9066	NaN	21.1509	NaN	NaN	21.85	23.2797	NaN	25.1182	24.486	molecular_function	antimicrobial humoral immune response mediated by antimicrobial peptide;cellular response to reactive oxygen species;defense response to bacterium;positive regulation of cell proliferation;positive regulation of reactive oxygen species metabolic process;replicative cell aging	integral component of membrane;membrane;mitochondrial inner membrane;mitochondrion			P60602	P60602	Reactive oxygen species modulator 1	+	ROMO1				0.349625	1.15468	NaN	NaN	P60602	P60602	Reactive oxygen species modulator 1	ROMO1	2	2	2	31.6	31.6	31.6	8.1828	0	40.749	215790000	7	NaN	NaN	NaN	NaN	NaN	NaN	NaN	NaN
31.2218	30.5925	30.5655	30.8362	31.5144	30.779	31.4732	30.832	31.8917	30.8899	structural constituent of ribosome	biological_process;mitochondrial translational elongation;mitochondrial translational termination	mitochondrial inner membrane;mitochondrial ribosome;mitochondrial small ribosomal subunit;mitochondrion;ribosome	Metabolism of proteins;Mitochondrial translation;Mitochondrial translation elongation;Mitochondrial translation initiation;Mitochondrial translation termination;Translation	Response to elevated platelet cytosolic Ca2+	P82650	P82650	28S ribosomal protein S22, mitochondrial	+	MRPS22				0.346259	0.227084	0.346259	0.227084	P82650	P82650	28S ribosomal protein S22, mitochondrial	MRPS22	22	22	22	58.3	58.3	58.3	41.28	0	256.05	54559000000	501	31.2218	30.5925	30.5655	30.8362	31.5144	30.779	31.4732	30.832
30.0926	29.5902	29.4301	28.0909	29.4071	29.1624	30.1041	29.3903	29.7973	29.6211	3-keto sterol reductase activity;alcohol dehydrogenase [NAD(P)+] activity;carbonyl reductase (NADPH) activity;NADP-retinol dehydrogenase activity;oxidoreductase activity;oxidoreductase activity, acting on NAD(P)H, quinone or similar compound as acceptor;signaling receptor binding	alcohol metabolic process;cellular ketone metabolic process;oxidation-reduction process;protein tetramerization;retinol metabolic process;steroid metabolic process	endoplasmic reticulum membrane;mitochondrion;nucleus;peroxisomal membrane;peroxisome	Metabolism of proteins;Peroxisomal protein import;RA biosynthesis pathway;Signal Transduction;Signaling by Nuclear Receptors;Signaling by Retinoic Acid	Response to elevated platelet cytosolic Ca2+	Q9BTZ2;P0CG22	Q9BTZ2	Dehydrogenase/reductase SDR family member 4	+	DHRS4				0.346194	0.292905	0.346194	0.292905	Q9BTZ2;P0CG22	Q9BTZ2	Dehydrogenase/reductase SDR family member 4	DHRS4	17	17	10	47.8	47.8	23.4	29.537	0	263.28	22215000000	318	30.0926	29.5902	29.4301	28.0909	29.4071	29.1624	30.1041	29.3903
26.7949	25.4305	25.7752	27.6169	27.4854	26.386	27.3356	26.2728	28.3198	27.0588	structural constituent of ribosome	mitochondrial translation;mitochondrial translational elongation;mitochondrial translational termination;translation	cytosolic small ribosomal subunit;intracellular;mitochondrial inner membrane;mitochondrial small ribosomal subunit;mitochondrion;ribosome	Metabolism of proteins;Mitochondrial translation;Mitochondrial translation elongation;Mitochondrial translation initiation;Mitochondrial translation termination;Translation	Response to elevated platelet cytosolic Ca2+	Q9Y3D5	Q9Y3D5	28S ribosomal protein S18c, mitochondrial	+	MRPS18C				0.343553	0.454012	0.343553	0.454012	Q9Y3D5	Q9Y3D5	28S ribosomal protein S18c, mitochondrial	MRPS18C	5	5	5	33.8	33.8	33.8	15.85	0	79.172	2923800000	43	26.7949	25.4305	25.7752	27.6169	27.4854	26.386	27.3356	26.2728
28.4745	28.3196	28.4922	NaN	27.7794	27.9994	28.5151	28.2308	28.1584	27.4499	oxidoreductase activity;trans-2-enoyl-CoA reductase (NADPH) activity	fatty acid beta-oxidation;fatty acid biosynthetic process;fatty acid metabolic process;lipid metabolic process;oxidation-reduction process	cytoplasm;mitochondrial matrix;mitochondrion;nucleus	Beta oxidation of decanoyl-CoA to octanoyl-CoA-CoA;Fatty acid metabolism;Metabolism;Metabolism of lipids;Mitochondrial Fatty Acid Beta-Oxidation;mitochondrial fatty acid beta-oxidation of saturated fatty acids	Response to elevated platelet cytosolic Ca2+	Q9BV79	Q9BV79	Trans-2-enoyl-CoA reductase, mitochondrial	+	MECR				0.341413	-0.195728	0.378299	1.23154	Q9BV79	Q9BV79	Trans-2-enoyl-CoA reductase, mitochondrial	MECR	7	7	7	18.8	18.8	18.8	40.461	0	44.078	8371900000	116	28.4745	28.3196	28.4922	21.1301	27.7794	27.9994	28.5151	28.2308
27.33	27.0278	26.4089	25.7416	27.5789	27.0411	26.8231	26.2842	27.2575	24.1202	aminoacyl-tRNA editing activity;aminoacyl-tRNA ligase activity;ATP binding;isoleucine-tRNA ligase activity;ligase activity;nucleotide binding;tRNA binding	aminoacyl-tRNA metabolism involved in translational fidelity;isoleucyl-tRNA aminoacylation;translation;tRNA aminoacylation for protein translation	cytoplasm;cytosol;mitochondrial matrix;mitochondrion	Metabolism of proteins;Mitochondrial tRNA aminoacylation;Translation;tRNA Aminoacylation	Response to elevated platelet cytosolic Ca2+	Q9NSE4	Q9NSE4	Isoleucine--tRNA ligase, mitochondrial	+	IARS2				0.337441	-0.51221	0.337441	-0.51221	Q9NSE4	Q9NSE4	Isoleucine--tRNA ligase, mitochondrial	IARS2	21	21	21	25.9	25.9	25.9	113.79	0	77.941	5491400000	109	27.33	27.0278	26.4089	25.7416	27.5789	27.0411	26.8231	26.2842
24.3033	NaN	NaN	25.066	NaN	23.7489	24.0482	23.335	25.7069	23.7096	2 iron, 2 sulfur cluster binding;iron-sulfur cluster binding;metal ion binding;oxidoreductase activity;oxidoreductase activity, acting on diphenols and related substances as donors;protein binding;protein-containing complex binding;ubiquinol-cytochrome-c reductase activity	electron transport chain;mitochondrial electron transport, ubiquinol to cytochrome c;oxidation-reduction process;response to antibiotic;response to drug;response to hormone	integral component of membrane;membrane;mitochondrial inner membrane;mitochondrial membrane;mitochondrial respiratory chain complex III;mitochondrial respiratory chain complex IV;mitochondrion;respiratory chain	Metabolism;Respiratory electron transport;Respiratory electron transport, ATP synthesis by chemiosmotic coupling, and heat production by uncoupling proteins.;The citric acid (TCA) cycle and respiratory electron transport	Response to elevated platelet cytosolic Ca2+	P47985;P0C7P4	P47985;P0C7P4	Cytochrome b-c1 complex subunit Rieske, mitochondrial;Cytochrome b-c1 complex subunit 11;Putative cytochrome b-c1 complex subunit Rieske-like protein 1	+	UQCRFS1;UQCRFS1P1				0.334718	-0.574938	0.780781	1.43809	P47985;P0C7P4	P47985;P0C7P4	Cytochrome b-c1 complex subunit Rieske, mitochondrial;Cytochrome b-c1 complex subunit 11;Putative cytochrome b-c1 complex subunit Rieske-like protein 1	UQCRFS1;UQCRFS1P1	5	5	5	25.9	25.9	25.9	29.668	0	8.2099	473690000	8	24.3033	20.7644	21.774	25.066	21.4503	23.7489	24.0482	23.335
25.7578	25.092	24.8456	26.0943	26.5543	26.2734	26.2125	25.6728	27.1349	24.9024		mitochondrial ribosome assembly;positive regulation of mitochondrial translation	integral component of membrane;membrane;mitochondrial inner membrane;mitochondrial large ribosomal subunit;mitochondrion			Q567V2	Q567V2	Mpv17-like protein 2	+	MPV17L2				0.331096	0.370393	0.331096	0.370393	Q567V2	Q567V2	Mpv17-like protein 2	MPV17L2	7	7	7	41.7	41.7	41.7	23.18	0	93.488	2338200000	69	25.7578	25.092	24.8456	26.0943	26.5543	26.2734	26.2125	25.6728
26.1809	26.2362	25.1972	NaN	26.0521	26.581	26.7905	25.2155	20.4169	NaN	protein binding	aerobic respiration;mitochondrial fission;mitochondrion organization	mitochondrion			Q6P444	Q6P444	Mitochondrial fission regulator 2	+	MTFR2				0.329439	-1.1656	0.317846	-1.12035	Q6P444	Q6P444	Mitochondrial fission regulator 2	MTFR2	7	7	7	23.9	23.9	23.9	43.384	0	82.803	1709700000	65	26.1809	26.2362	25.1972	22.3823	26.0521	26.581	26.7905	25.2155
25.527	NaN	NaN	24.6729	26.8488	23.9872	NaN	NaN	25.3855	25.7107	catalytic activity;metal ion binding;metalloendopeptidase activity;protein binding;protein-containing complex binding;zinc ion binding	aerobic respiration;mitochondrial electron transport, ubiquinol to cytochrome c;oxidation-reduction process;oxidative phosphorylation;protein processing involved in protein targeting to mitochondrion;proteolysis	membrane;mitochondrial inner membrane;mitochondrial respiratory chain complex III;mitochondrial respiratory chain complex IV;mitochondrion;myelin sheath;nucleoplasm;respiratory chain	Metabolism;Respiratory electron transport;Respiratory electron transport, ATP synthesis by chemiosmotic coupling, and heat production by uncoupling proteins.;The citric acid (TCA) cycle and respiratory electron transport	Response to elevated platelet cytosolic Ca2+	P22695	P22695	Cytochrome b-c1 complex subunit 2, mitochondrial	+	UQCRC2				0.326523	-0.655052	0.181636	-0.532988	P22695	P22695	Cytochrome b-c1 complex subunit 2, mitochondrial	UQCRC2	7	7	7	26	26	26	48.442	0	58.435	1142400000	22	25.527	22.1089	23.0656	24.6729	26.8488	23.9872	21.3585	23.1162
30.2658	29.9874	29.3744	30.0117	30.8958	29.9113	30.8093	29.9004	30.8384	30.2849	protein binding;RNA binding;structural constituent of ribosome	DNA damage response, detection of DNA damage;maturation of SSU-rRNA from tricistronic rRNA transcript (SSU-rRNA, 5.8S rRNA, LSU-rRNA);mitochondrial translational elongation;mitochondrial translational termination;translation	mitochondrial inner membrane;mitochondrial small ribosomal subunit;mitochondrion;nucleolus;ribosome	Metabolism of proteins;Mitochondrial translation;Mitochondrial translation elongation;Mitochondrial translation initiation;Mitochondrial translation termination;Translation	Response to elevated platelet cytosolic Ca2+	P82933	P82933	28S ribosomal protein S9, mitochondrial	+	MRPS9				0.325751	0.241814	0.325751	0.241814	P82933	P82933	28S ribosomal protein S9, mitochondrial	MRPS9	23	23	23	56.8	56.8	56.8	45.834	0	323.31	33623000000	487	30.2658	29.9874	29.3744	30.0117	30.8958	29.9113	30.8093	29.9004
30.0284	28.8178	28.9889	29.1266	29.9643	28.8066	29.2302	28.9115	29.6467	29.2226	ATP binding;nucleotide binding;protein binding;protein kinase binding;RNA binding;tumor necrosis factor receptor binding;unfolded protein binding	chaperone-mediated protein folding;negative regulation of cellular respiration;negative regulation of intrinsic apoptotic signaling pathway in response to hydrogen peroxide;negative regulation of reactive oxygen species biosynthetic process;protein folding;response to stress;translational attenuation	membrane;mitochondrial inner membrane;mitochondrial intermembrane space;mitochondrial matrix;mitochondrion;nucleoplasm	Metabolism;Respiratory electron transport;Respiratory electron transport, ATP synthesis by chemiosmotic coupling, and heat production by uncoupling proteins.;The citric acid (TCA) cycle and respiratory electron transport	Response to elevated platelet cytosolic Ca2+	Q12931	Q12931	Heat shock protein 75 kDa, mitochondrial	+	TRAP1				0.325746	-0.221648	0.325746	-0.221648	Q12931	Q12931	Heat shock protein 75 kDa, mitochondrial	TRAP1	31	31	31	52.7	52.7	52.7	80.109	0	323.31	22143000000	350	30.0284	28.8178	28.9889	29.1266	29.9643	28.8066	29.2302	28.9115
30.4088	29.7493	29.6397	30.1969	29.94	29.9154	30.2372	29.7397	30.0377	29.1225	protein binding	apoptotic process;cell differentiation;cellular calcium ion homeostasis	cytoplasm;cytoskeleton;integral component of membrane;membrane;microtubule;mitochondrial membrane;mitochondrial outer membrane;mitochondrion;nucleus;spindle;spindle pole			Q96TC7	Q96TC7	Regulator of microtubule dynamics protein 3	+	RMDN3				0.320519	-0.176452	0.320519	-0.176452	Q96TC7	Q96TC7	Regulator of microtubule dynamics protein 3	RMDN3	16	16	16	43.2	43.2	43.2	52.118	0	300.02	26332000000	272	30.4088	29.7493	29.6397	30.1969	29.94	29.9154	30.2372	29.7397
29.1675	28.5377	28.4571	29.148	29.5188	28.7639	29.5529	28.6558	30.0328	29.0404	RNA binding;structural constituent of ribosome	mitochondrial translational elongation;mitochondrial translational termination;translation	intracellular;mitochondrial inner membrane;mitochondrial ribosome;mitochondrial small ribosomal subunit;mitochondrion;ribosome	Metabolism of proteins;Mitochondrial translation;Mitochondrial translation elongation;Mitochondrial translation initiation;Mitochondrial translation termination;Translation	Response to elevated platelet cytosolic Ca2+	O60783	O60783	28S ribosomal protein S14, mitochondrial	+	MRPS14				0.319395	0.243354	0.319395	0.243354	O60783	O60783	28S ribosomal protein S14, mitochondrial	MRPS14	5	5	5	35.9	35.9	35.9	15.139	0	52.564	13526000000	117	29.1675	28.5377	28.4571	29.148	29.5188	28.7639	29.5529	28.6558
22.9915	21.4874	NaN	NaN	20.2488	22.2557	20.1149	19.7744	NaN	NaN	protease binding;protein binding;RNA binding;structural constituent of ribosome	activation of MAPK activity;anaphase-promoting complex-dependent catabolic process;cellular iron ion homeostasis;cellular protein metabolic process;cellular protein modification process;cytokine-mediated signaling pathway;DNA damage response, detection of DNA damage;DNA damage response, signal transduction by p53 class mediator resulting in cell cycle arrest;endoplasmic reticulum mannose trimming…	cytoplasm;cytosol;cytosolic large ribosomal subunit;endocytic vesicle membrane;endoplasmic reticulum;endoplasmic reticulum membrane;endoplasmic reticulum quality control compartment;endosome membrane;extracellular exosome;extracellular space;host cell;lysosomal membrane;mitochondrial outer membrane;mitochondrion;myelin sheath;neuron projection;neuronal cell body;nucleoplasm;nucleus;plasma membran…	ABC transporter disorders;ABC-family proteins mediated transport;Activated NOTCH1 Transmits Signal to the Nucleus;activated TAK1 mediates p38 MAPK activation;Activation of APC/C and APC/C:Cdc20 mediated degradation of mitotic proteins;Activation of IRF3/IRF7 mediated by TBK1/IKK epsilon;Activation of NF-kappaB in B cells;Adaptive Immune System;Amyloid fiber formation;Antigen processing: Ubiquitin…	Response to elevated platelet cytosolic Ca2+	P62987;P0CG47;P0CG48	P62987;P0CG47;P0CG48	Ubiquitin-60S ribosomal protein L40;Ubiquitin;60S ribosomal protein L40;Polyubiquitin-B;Ubiquitin;Polyubiquitin-C;Ubiquitin	+	UBA52;UBB;UBC				0.317612	-0.86089	NaN	NaN	P62987;P0CG47;P0CG48	P62987;P0CG47;P0CG48	Ubiquitin-60S ribosomal protein L40;Ubiquitin;60S ribosomal protein L40;Polyubiquitin-B;Ubiquitin;Polyubiquitin-C;Ubiquitin	UBA52;UBB;UBC	3	1	1	21.9	7.8	7.8	14.728	0.00086319	3.3675	27143000	3	NaN	NaN	NaN	NaN	NaN	NaN	NaN	NaN
23.2992	NaN	NaN	23.8007	NaN	NaN	NaN	NaN	23.9485	18.424	protein binding;protein transmembrane transporter activity	intracellular protein transport;macroautophagy;positive regulation of apoptotic process;protein import into mitochondrial matrix;protein import into mitochondrial outer membrane;protein insertion into mitochondrial membrane;protein targeting to mitochondrion;protein transport	integral component of membrane;integral component of mitochondrial outer membrane;membrane;mitochondrial outer membrane;mitochondrial outer membrane translocase complex;mitochondrion	Metabolism of proteins;Mitochondrial protein import;Mitophagy;Pink/Parkin Mediated Mitophagy	Response to elevated platelet cytosolic Ca2+	Q9NS69	Q9NS69	Mitochondrial import receptor subunit TOM22 homolog	+	TOMM22				0.315279	-2.36374	NaN	NaN	Q9NS69	Q9NS69	Mitochondrial import receptor subunit TOM22 homolog	TOMM22	4	4	4	48.6	48.6	48.6	15.521	0	44.224	163160000	9	NaN	NaN	NaN	NaN	NaN	NaN	NaN	NaN
28.8049	28.6235	29.0691	29.3471	30.0766	28.1767	28.8158	28.7035	29.5983	29.3263	nucleotidyltransferase activity;phosphatidate cytidylyltransferase activity;transferase activity	cardiolipin biosynthetic process;CDP-diacylglycerol biosynthetic process;lipid metabolic process;phospholipid biosynthetic process	extrinsic component of mitochondrial inner membrane;membrane;mitochondrial inner membrane;mitochondrion			Q96BW9	Q96BW9	Phosphatidate cytidylyltransferase, mitochondrial	+	TAMM41				0.313905	-0.260124	0.313905	-0.260124	Q96BW9	Q96BW9	Phosphatidate cytidylyltransferase, mitochondrial	TAMM41	14	14	14	39.6	39.6	39.6	51.066	0	315.31	16128000000	214	28.8049	28.6235	29.0691	29.3471	30.0766	28.1767	28.8158	28.7035
26.0237	26.7186	26.6162	24.7926	27.0344	26.4818	26.81	25.8252	26.8596	26.8252	catalytic activity;glycine C-acetyltransferase activity;pyridoxal phosphate binding;transferase activity;transferase activity, transferring acyl groups	biosynthetic process;cellular amino acid metabolic process;L-threonine catabolic process to glycine;metabolic process;threonine catabolic process	mitochondrial inner membrane;mitochondrion;nuclear speck;nucleoplasm;nucleus	Metabolism;Metabolism of amino acids and derivatives;Threonine catabolism	Response to elevated platelet cytosolic Ca2+	O75600	O75600	2-amino-3-ketobutyrate coenzyme A ligase, mitochondrial	+	GCAT				0.313643	0.323257	0.313643	0.323257	O75600	O75600	2-amino-3-ketobutyrate coenzyme A ligase, mitochondrial	GCAT	6	6	6	21.5	21.5	21.5	45.285	0	67.352	2220100000	59	26.0237	26.7186	26.6162	24.7926	27.0344	26.4818	26.81	25.8252
28.4778	27.9544	27.9172	27.193	28.609	28.1268	28.6007	27.9086	28.8428	27.8259	RNA binding;structural constituent of ribosome	mitochondrial translation;mitochondrial translational elongation;mitochondrial translational termination;translation	mitochondrial inner membrane;mitochondrial small ribosomal subunit;mitochondrion;ribosome	Metabolism of proteins;Mitochondrial translation;Mitochondrial translation elongation;Mitochondrial translation initiation;Mitochondrial translation termination;Translation	Response to elevated platelet cytosolic Ca2+	P82921	P82921	28S ribosomal protein S21, mitochondrial	+	MRPS21				0.309173	0.230681	0.309173	0.230681	P82921	P82921	28S ribosomal protein S21, mitochondrial	MRPS21	6	6	6	56.3	56.3	56.3	10.741	0	45.651	7378800000	87	28.4778	27.9544	27.9172	27.193	28.609	28.1268	28.6007	27.9086
26.5195	27.1437	27.1308	NaN	27.2273	26.8267	27.2015	27.2293	27.2575	27.1245	aminoacyl-tRNA ligase activity;asparagine-tRNA ligase activity;ATP binding;ligase activity;nucleic acid binding;nucleotide binding	asparaginyl-tRNA aminoacylation;translation;tRNA aminoacylation for protein translation	cytoplasm;cytosol;mitochondrial matrix;mitochondrion;nucleoplasm	Metabolism of proteins;Mitochondrial tRNA aminoacylation;Translation;tRNA Aminoacylation	Response to elevated platelet cytosolic Ca2+	Q96I59	Q96I59	Probable asparagine--tRNA ligase, mitochondrial	+	NARS2				0.308606	0.122585	0.526747	1.07932	Q96I59	Q96I59	Probable asparagine--tRNA ligase, mitochondrial	NARS2	15	15	15	40.9	40.9	40.9	54.089	0	109.01	4233700000	131	26.5195	27.1437	27.1308	22.2216	27.2273	26.8267	27.2015	27.2293
NaN	23.1927	23.9733	NaN	24.7023	NaN	23.9471	23.3757	24.9536	25.6048	catalytic activity;fatty acid transmembrane transporter activity;ligase activity;long-chain fatty acid-CoA ligase activity;nucleotide binding;protein binding;protein homodimerization activity;very long-chain fatty acid-CoA ligase activity	adiponectin-activated signaling pathway;cardiolipin biosynthetic process;fatty acid metabolic process;fatty acid transport;lipid metabolic process;lipid transport;long-chain fatty acid import;long-chain fatty acid metabolic process;long-chain fatty acid transport;medium-chain fatty acid transport;metabolic process;negative regulation of phospholipid biosynthetic process;phosphatidic acid biosynth…	cytoplasm;cytosol;endomembrane system;endoplasmic reticulum;integral component of membrane;membrane;mitochondrion;plasma membrane	Metabolism;Metabolism of lipids;PPARA activates gene expression;Regulation of lipid metabolism by Peroxisome proliferator-activated receptor alpha (PPARalpha);SLC-mediated transmembrane transport;Transport of fatty acids;Transport of small molecules;Transport of vitamins, nucleosides, and related molecules	Response to elevated platelet cytosolic Ca2+	Q6PCB7	Q6PCB7	Long-chain fatty acid transport protein 1	+	SLC27A1				0.307802	0.514189	0.583363	1.07188	Q6PCB7	Q6PCB7	Long-chain fatty acid transport protein 1	SLC27A1	2	1	1	3.7	1.5	1.5	71.107	0	7.4644	428760000	1	21.3118	23.1927	23.9733	21.5811	24.7023	22.2395	23.9471	23.3757
26.3286	26.3376	26.671	25.5218	28.3608	26.4047	27.065	26.4283	27.9913	27.3135	ATP binding;cob(I)yrinic acid a,c-diamide adenosyltransferase activity;cobalamin binding;nucleotide binding;protein binding;transferase activity	cobalamin biosynthetic process;cobalamin metabolic process	mitochondrial matrix;mitochondrion	Cobalamin (Cbl, vitamin B12) transport and metabolism;Defective MMAB causes methylmalonic aciduria type cblB;Defects in cobalamin (B12) metabolism;Defects in vitamin and cofactor metabolism;Disease;Diseases of metabolism;Metabolism;Metabolism of vitamins and cofactors;Metabolism of water-soluble vitamins and cofactors	Response to elevated platelet cytosolic Ca2+	Q96EY8	Q96EY8	Cob(I)yrinic acid a,c-diamide adenosyltransferase, mitochondrial	+	MMAB				0.305254	0.396568	0.305254	0.396568	Q96EY8	Q96EY8	Cob(I)yrinic acid a,c-diamide adenosyltransferase, mitochondrial	MMAB	6	6	6	35.6	35.6	35.6	27.388	0	54.466	3815600000	106	26.3286	26.3376	26.671	25.5218	28.3608	26.4047	27.065	26.4283
27.5493	27.9516	27.9041	25.5443	27.9361	28.1252	28.3312	28.016	27.3548	26.9515	gamma-tubulin binding;protein binding;Rab GTPase binding	cellular response to acidic pH;insulin secretion involved in cellular response to glucose stimulus;negative regulation of adiponectin secretion;protein transport;regulated exocytosis;regulation of protein localization to cell surface	cytoplasm;cytoplasmic vesicle;early endosome;early endosome membrane;endosome;Golgi apparatus;Golgi membrane;intracellular membrane-bounded organelle;membrane;microtubule organizing center;mitochondrial membrane;mitochondrial outer membrane;mitochondrion;recycling endosome;recycling endosome membrane;secretory granule;transport vesicle membrane			Q9BXF6	Q9BXF6	Rab11 family-interacting protein 5	+	RAB11FIP5				0.304068	0.378674	0.304068	0.378674	Q9BXF6	Q9BXF6	Rab11 family-interacting protein 5	RAB11FIP5	18	18	18	44	44	44	70.414	0	174.53	5920200000	157	27.5493	27.9516	27.9041	25.5443	27.9361	28.1252	28.3312	28.016
NaN	22.624	NaN	25.2142	24.5603	NaN	NaN	21.7729	NaN	24.3514	RNA binding;structural constituent of ribosome	mitochondrial respiratory chain complex I assembly;mitochondrial respiratory chain complex IV assembly;translation	cytosol;cytosolic large ribosomal subunit;integral component of membrane;integral component of mitochondrial inner membrane;membrane;mitochondrial inner membrane;mitochondrion			Q9GZY4	Q9GZY4	Cytochrome c oxidase assembly factor 1 homolog	+	COA1				0.303504	-1.07069	0.42598	-0.872747	Q9GZY4	Q9GZY4	Cytochrome c oxidase assembly factor 1 homolog	COA1	4	4	4	33.6	33.6	33.6	16.694	0	8.8365	301110000	8	21.3656	22.624	21.7818	25.2142	24.5603	21.5716	21.5569	21.7729
26.6202	24.0988	24.2213	25.0445	24.9778	24.2849	23.3178	23.3547	26.6084	24.7253	dihydrolipoyllysine-residue succinyltransferase activity;transferase activity;transferase activity, transferring acyl groups	2-oxoglutarate metabolic process;cellular nitrogen compound metabolic process;generation of precursor metabolites and energy;histone succinylation;L-lysine catabolic process to acetyl-CoA via saccharopine;lysine catabolic process;metabolic process;succinyl-CoA metabolic process;tricarboxylic acid cycle	membrane;mitochondrial matrix;mitochondrion;myelin sheath;nucleus;oxoglutarate dehydrogenase complex	Citric acid cycle (TCA cycle);Glyoxylate metabolism and glycine degradation;Histidine, lysine, phenylalanine, tyrosine, proline and tryptophan catabolism;Lysine catabolism;Metabolism;Metabolism of amino acids and derivatives;Pyruvate metabolism and Citric Acid (TCA) cycle;The citric acid (TCA) cycle and respiratory electron transport	Response to elevated platelet cytosolic Ca2+	P36957	P36957	Dihydrolipoyllysine-residue succinyltransferase component of 2-oxoglutarate dehydrogenase complex, mitochondrial	+	DLST				0.3035	-0.534312	0.3035	-0.534312	P36957	P36957	Dihydrolipoyllysine-residue succinyltransferase component of 2-oxoglutarate dehydrogenase complex, mitochondrial	DLST	5	5	5	12.8	12.8	12.8	48.755	0	33.719	1570200000	57	26.6202	24.0988	24.2213	25.0445	24.9778	24.2849	23.3178	23.3547
29.4571	29.3909	29.6826	28.3591	30.1199	29.1323	29.5286	29.5133	30.4692	29.6565	electron transfer activity;isocitrate dehydrogenase (NAD+) activity;magnesium ion binding;NAD binding;oxidoreductase activity, acting on the CH-OH group of donors, NAD or NADP as acceptor	electron transport chain;isocitrate metabolic process;oxidation-reduction process;tricarboxylic acid cycle	mitochondrial matrix;mitochondrion;nucleus	Citric acid cycle (TCA cycle);Metabolism;Pyruvate metabolism and Citric Acid (TCA) cycle;The citric acid (TCA) cycle and respiratory electron transport	Response to elevated platelet cytosolic Ca2+	O43837	O43837	Isocitrate dehydrogenase [NAD] subunit beta, mitochondrial	+	IDH3B				0.301828	0.258031	0.301828	0.258031	O43837	O43837	Isocitrate dehydrogenase [NAD] subunit beta, mitochondrial	IDH3B	20	20	20	52.2	52.2	52.2	42.183	0	273.63	24106000000	390	29.4571	29.3909	29.6826	28.3591	30.1199	29.1323	29.5286	29.5133
30.0439	29.6684	29.4993	30.0245	30.6037	29.64	30.7231	29.7252	30.6869	30.1082	protein binding;rRNA binding;small ribosomal subunit rRNA binding;structural constituent of ribosome	mitochondrial translation;mitochondrial translational elongation;mitochondrial translational termination;translation	mitochondrial inner membrane;mitochondrial small ribosomal subunit;mitochondrion;ribosome;small ribosomal subunit	Metabolism of proteins;Mitochondrial translation;Mitochondrial translation elongation;Mitochondrial translation initiation;Mitochondrial translation termination;Translation	Response to elevated platelet cytosolic Ca2+	P82932	P82932	28S ribosomal protein S6, mitochondrial	+	MRPS6				0.297764	0.208709	0.297764	0.208709	P82932	P82932	28S ribosomal protein S6, mitochondrial	MRPS6	9	9	9	67.2	67.2	67.2	14.226	0	67.428	29485000000	268	30.0439	29.6684	29.4993	30.0245	30.6037	29.64	30.7231	29.7252
25.8755	26.1614	26.2508	24.0564	NaN	26.3873	28.1114	27.1165	26.8788	23.1354	ATP binding;chaperone binding;chromatin binding;copper ion binding;core promoter sequence-specific DNA binding;damaged DNA binding;disordered domain specific binding;DNA binding;DNA binding transcription factor activity;enzyme binding;histone acetyltransferase binding;histone deacetylase binding;identical protein binding;metal ion binding;mRNA 3'-UTR binding;obsolete transcription factor activity…	apoptotic process;autophagy;base-excision repair;cell aging;cell cycle;cell cycle arrest;cell differentiation;cell proliferation;cellular protein localization;cellular response to actinomycin D;cellular response to DNA damage stimulus;cellular response to drug;cellular response to gamma radiation;cellular response to glucose starvation;cellular response to hypoxia;cellular response to ionizing ra…	cytoplasm;cytosol;endoplasmic reticulum;intracellular;mitochondrial matrix;mitochondrion;nuclear body;nuclear chromatin;nuclear matrix;nucleolus;nucleoplasm;nucleus;PML body;protein-containing complex;replication fork;transcription factor TFIID complex	Activation of BH3-only proteins;Activation of NOXA and translocation to mitochondria;Activation of PUMA and translocation to mitochondria;Apoptosis;Association of TriC/CCT with target proteins during biosynthesis;Autodegradation of the E3 ubiquitin ligase COP1;Cell Cycle;Cell Cycle Checkpoints;Cell Cycle, Mitotic;Cellular responses to external stimuli;Cellular responses to stress;Cellular Senesce…	Response to elevated platelet cytosolic Ca2+	P04637	P04637	Cellular tumor antigen p53	+	TP53				0.294198	0.739887	0.583478	1.35278	P04637	P04637	Cellular tumor antigen p53	TP53	10	10	10	25.4	25.4	25.4	43.653	0	24.999	2011800000	76	25.8755	26.1614	26.2508	24.0564	22.5215	26.3873	28.1114	27.1165
25.5117	24.0123	24.6127	26.961	27.1396	24.6076	26.0821	26.3844	27.6503	26.2291		aerobic respiration;mitochondrial fission;mitochondrion organization	cytosol;mitochondrion;plasma membrane			Q15390	Q15390	Mitochondrial fission regulator 1	+	MTFR1				0.292596	0.54323	0.292596	0.54323	Q15390	Q15390	Mitochondrial fission regulator 1	MTFR1	9	9	9	37.2	37.2	37.2	37	0	84.285	2661200000	72	25.5117	24.0123	24.6127	26.961	27.1396	24.6076	26.0821	26.3844
25.0117	NaN	23.5803	18.3526	23.1742	24.2987	NaN	22.8537	NaN	24.1401	electron transfer activity;protein binding	fatty acid beta-oxidation using acyl-CoA dehydrogenase;oxidation-reduction process;protein methylation;respiratory electron transport chain	cytosol;mitochondrial matrix;mitochondrion	Metabolism;Metabolism of proteins;Post-translational protein modification;Protein methylation;Respiratory electron transport;Respiratory electron transport, ATP synthesis by chemiosmotic coupling, and heat production by uncoupling proteins.;The citric acid (TCA) cycle and respiratory electron transport	Response to elevated platelet cytosolic Ca2+	P38117	P38117	Electron transfer flavoprotein subunit beta	+	ETFB				0.28982	1.23446	NaN	NaN	P38117	P38117	Electron transfer flavoprotein subunit beta	ETFB	5	5	5	20.4	20.4	20.4	27.843	0	7.4072	323220000	14	NaN	NaN	NaN	NaN	NaN	NaN	NaN	NaN
29.9285	28.8974	29.1526	28.4215	31.0181	29.845	30.5675	28.9592	29.92	29.9014	cadherin binding;cyclin binding;cysteine-type endopeptidase activator activity involved in apoptotic process;enzyme binding;ion channel inhibitor activity;protein binding;protein homodimerization activity;protein kinase C binding;protein phosphatase binding;protein tyrosine kinase inhibitor activity;protein-containing complex scaffold activity;receptor tyrosine kinase binding;ribosome binding;RNA…	activation of cysteine-type endopeptidase activity involved in apoptotic process;apoptotic process;cell cycle;cellular response to glucose stimulus;cellular response to growth factor stimulus;gastrulation;multicellular organism development;negative regulation of cell growth;negative regulation of endoplasmic reticulum unfolded protein response;negative regulation of gene expression;negative regul…	cell body;cell projection;cytoplasm;cytosol;dendrite;extracellular exosome;IRE1-RACK1-PP2A complex;membrane;midbody;mitochondrion;neuron projection;neuronal cell body;nucleoplasm;nucleus;perikaryon;perinuclear region of cytoplasm;phagocytic cup;plasma membrane;ribosome;small ribosomal subunit	Death Receptor Signalling;Regulation of TNFR1 signaling;Signal Transduction;TNF signaling;TNFR1-induced NFkappaB signaling pathway;TNFR1-mediated ceramide production	Response to elevated platelet cytosolic Ca2+	P63244	P63244	Guanine nucleotide-binding protein subunit beta-2-like 1;Guanine nucleotide-binding protein subunit beta-2-like 1, N-terminally processed	+	GNB2L1				0.287661	0.354998	0.287661	0.354998	P63244	P63244	Guanine nucleotide-binding protein subunit beta-2-like 1;Guanine nucleotide-binding protein subunit beta-2-like 1, N-terminally processed	GNB2L1	22	22	22	81.4	81.4	81.4	35.076	0	192.34	24140000000	350	29.9285	28.8974	29.1526	28.4215	31.0181	29.845	30.5675	28.9592
28.575	29.0998	28.1488	29.2647	29.7831	28.6955	29.6516	28.487	29.6922	29.6555	calcium ion binding;identical protein binding;metal ion binding;protein binding;protein heterodimerization activity	calcium import into the mitochondrion;calcium ion import;calcium ion transport;defense response;ion transport;mitochondrial calcium ion homeostasis;mitochondrial calcium ion transmembrane transport;positive regulation of mitochondrial calcium ion concentration;protein homooligomerization	calcium channel complex;integral component of membrane;integral component of mitochondrial membrane;intracellular;membrane;mitochondrial inner membrane;mitochondrial intermembrane space;mitochondrion;uniplex complex	Mitochondrial calcium ion transport;Processing of SMDT1;Transport of small molecules	Response to elevated platelet cytosolic Ca2+	Q9BPX6	Q9BPX6	Calcium uptake protein 1, mitochondrial	+	MICU1				0.28563	0.262075	0.28563	0.262075	Q9BPX6	Q9BPX6	Calcium uptake protein 1, mitochondrial	MICU1	17	17	17	38.9	38.9	38.9	54.351	0	206.75	13600000000	268	28.575	29.0998	28.1488	29.2647	29.7831	28.6955	29.6516	28.487
25.7417	26.0232	25.7631	25.1518	27.1964	25.8546	26.1244	25.9842	25.102	25.5218	ATP binding;cAMP-dependent protein kinase activity;kinase activity;magnesium ion binding;manganese ion binding;nucleotide binding;protein binding;protein domain specific binding;protein kinase A regulatory subunit binding;protein kinase activity;protein kinase binding;protein serine/threonine kinase activity;protein serine/threonine/tyrosine kinase activity;transferase activity;ubiquitin protein …	activation of protein kinase A activity;adenylate cyclase-modulating G-protein coupled receptor signaling pathway;blood coagulation;calcium-mediated signaling using intracellular calcium source;cell communication by electrical coupling involved in cardiac conduction;cellular response to epinephrine stimulus;cellular response to glucagon stimulus;cellular response to glucose stimulus;cellular resp…	acrosomal vesicle;axoneme;calcium channel complex;cAMP-dependent protein kinase complex;cell projection;centrosome;ciliary base;cilium;cytoplasm;cytoplasmic vesicle;cytosol;dendritic spine;extracellular exosome;intercellular bridge;membrane;mitochondrion;motile cilium;neuromuscular junction;nuclear speck;nucleoplasm;nucleotide-activated protein kinase complex;nucleus;perinuclear region of cytopla…	Activation of NMDA receptor and postsynaptic events;Adaptive Immune System;Anchoring of the basal body to the plasma membrane;Aquaporin-mediated transport;AURKA Activation by TPX2;Axon guidance;Ca-dependent events;Calmodulin induced events;CaM pathway;Cardiac conduction;CD209 (DC-SIGN) signaling;Cell Cycle;Cell Cycle, Mitotic;Centrosome maturation;Cilium Assembly;CREB phosphorylation through the …	Response to elevated platelet cytosolic Ca2+	P17612;P22694;P22612	P17612;P22694	cAMP-dependent protein kinase catalytic subunit alpha;cAMP-dependent protein kinase catalytic subunit beta	+	PRKACA;PRKACB				0.283599	-0.257839	0.283599	-0.257839	P17612;P22694;P22612	P17612;P22694	cAMP-dependent protein kinase catalytic subunit alpha;cAMP-dependent protein kinase catalytic subunit beta	PRKACA;PRKACB	10	10	10	32.2	32.2	32.2	40.589	0	35.74	1631400000	49	25.7417	26.0232	25.7631	25.1518	27.1964	25.8546	26.1244	25.9842
29.4708	29.948	29.2362	28.7988	30.1488	29.4402	29.9688	29.5367	29.9422	29.6084	ATP binding;kinase activity;nucleotide binding;protein binding;protein kinase activity;protein serine/threonine kinase activity;pyruvate dehydrogenase (acetyl-transferring) kinase activity;transferase activity	carbohydrate metabolic process;cellular response to fatty acid;cellular response to glucose stimulus;glucose metabolic process;hypoxia-inducible factor-1alpha signaling pathway;peptidyl-serine phosphorylation;peroxisome proliferator activated receptor signaling pathway;phosphorylation;regulation of acetyl-CoA biosynthetic process from pyruvate;regulation of glucose metabolic process;regulation of…	mitochondrial matrix;mitochondrion;nucleolus	Metabolism;Pyruvate metabolism;Pyruvate metabolism and Citric Acid (TCA) cycle;Regulation of pyruvate dehydrogenase (PDH) complex;Signal Transduction;Signaling by Nuclear Receptors;Signaling by Retinoic Acid;The citric acid (TCA) cycle and respiratory electron transport	Response to elevated platelet cytosolic Ca2+	Q15120;REV__P78559	Q15120	[Pyruvate dehydrogenase (acetyl-transferring)] kinase isozyme 3, mitochondrial	+	PDK3				0.283574	0.178759	0.283574	0.178759	Q15120;REV__P78559	Q15120	[Pyruvate dehydrogenase (acetyl-transferring)] kinase isozyme 3, mitochondrial	PDK3	22	22	21	57.4	57.4	57.4	46.938	0	221.76	21505000000	288	29.4708	29.948	29.2362	28.7988	30.1488	29.4402	29.9688	29.5367
23.2879	23.3222	22.9186	NaN	24.5627	24.1874	23.8441	23.0172	24.3688	23.5979		protein targeting to mitochondrion;protein transport	integral component of membrane;membrane;mitochondrial outer membrane;mitochondrion	Cristae formation;Metabolism of proteins;Mitochondrial biogenesis;Mitochondrial protein import;Organelle biogenesis and maintenance	Response to elevated platelet cytosolic Ca2+	Q13505	Q13505	Metaxin-1	+	MTX1				0.283481	0.28021	0.613882	0.731989	Q13505	Q13505	Metaxin-1	MTX1	4	4	4	14.6	14.6	14.6	51.476	0	7.6207	419420000	11	23.2879	23.3222	22.9186	21.264	24.5627	24.1874	23.8441	23.0172
26.3305	26.6923	26.1804	NaN	27.2906	27.1435	27.5383	26.4804	27.2237	26.0104	ADP binding;ATP binding;ATPase activity;proton-transporting ATP synthase activity, rotational mechanism;transmembrane transporter activity;transporter activity	ATP biosynthetic process;ATP hydrolysis coupled cation transmembrane transport;ATP synthesis coupled proton transport;cristae formation;ion transport;mitochondrial ATP synthesis coupled proton transport;oxidative phosphorylation;response to copper ion	membrane;mitochondrial inner membrane;mitochondrial matrix;mitochondrial proton-transporting ATP synthase complex;mitochondrial proton-transporting ATP synthase complex, catalytic core F(1);mitochondrion;proton-transporting ATP synthase complex, catalytic core F(1)	Cristae formation;Formation of ATP by chemiosmotic coupling;Metabolism;Mitochondrial biogenesis;Organelle biogenesis and maintenance;Respiratory electron transport, ATP synthesis by chemiosmotic coupling, and heat production by uncoupling proteins.;The citric acid (TCA) cycle and respiratory electron transport	Response to elevated platelet cytosolic Ca2+	P30049	P30049	ATP synthase subunit delta, mitochondrial	+	ATP5D				0.280291	0.255795	0.570453	1.27263	P30049	P30049	ATP synthase subunit delta, mitochondrial	ATP5D	3	3	3	28.6	28.6	28.6	17.49	0	7.9222	3317700000	27	26.3305	26.6923	26.1804	21.5393	27.2906	27.1435	27.5383	26.4804
27.3143	23.2402	25.4493	27.3346	25.2157	25.2042	25.3271	24.273	26.629	24.199	identical protein binding;ion channel binding;porin activity;protein binding;protein kinase binding;voltage-gated anion channel activity	anion transmembrane transport;anion transport;apoptotic process;epithelial cell differentiation;inorganic anion transport;ion transport;macroautophagy;regulation of autophagy of mitochondrion;transmembrane transport;viral process	extracellular exosome;integral component of membrane;membrane;membrane raft;mitochondrial nucleoid;mitochondrial outer membrane;mitochondrial permeability transition pore complex;mitochondrion;nucleus;plasma membrane;pore complex	Deubiquitination;Metabolism of proteins;Mitochondrial calcium ion transport;Mitochondrial protein import;Mitophagy;Pink/Parkin Mediated Mitophagy;Post-translational protein modification;Transport of small molecules;Ub-specific processing proteases	Response to elevated platelet cytosolic Ca2+	P21796	P21796	Voltage-dependent anion-selective channel protein 1	+	VDAC1				0.279258	-0.584383	0.279258	-0.584383	P21796	P21796	Voltage-dependent anion-selective channel protein 1	VDAC1	12	12	12	65.7	65.7	65.7	30.772	0	196.87	1938700000	59	27.3143	23.2402	25.4493	27.3346	25.2157	25.2042	25.3271	24.273
24.5172	NaN	24.1326	23.4007	25.32	NaN	23.8575	23.0221	25.4032	23.3292	protein kinase activity;RNA binding	cellular respiration;mitochondrial RNA metabolic process;protein phosphorylation;regulation of mitochondrial mRNA stability	mitochondrion			Q53R41	Q53R41	FAST kinase domain-containing protein 1	+	FASTKD1				0.274151	-0.439613	0.0482546	-0.159011	Q53R41	Q53R41	FAST kinase domain-containing protein 1	FASTKD1	7	7	7	11	11	11	97.41	0	17.646	478250000	14	24.5172	20.0097	24.1326	23.4007	25.32	20.9731	23.8575	23.0221
28.0946	27.0972	26.3758	NaN	27.5636	27.5671	28.5645	25.781	28.5722	28.1318	protein binding	mitochondrial translational elongation;mitochondrial translational termination	mitochondrial inner membrane;mitochondrial large ribosomal subunit;mitochondrion;ribosome	Metabolism of proteins;Mitochondrial translation;Mitochondrial translation elongation;Mitochondrial translation initiation;Mitochondrial translation termination;Translation	Response to elevated platelet cytosolic Ca2+	Q96EL3	Q96EL3	39S ribosomal protein L53, mitochondrial	+	MRPL53				0.27409	0.440511	0.60585	1.28945	Q96EL3	Q96EL3	39S ribosomal protein L53, mitochondrial	MRPL53	6	6	6	72.3	72.3	72.3	12.107	0	71.081	5650700000	71	28.0946	27.0972	26.3758	23.0381	27.5636	27.5671	28.5645	25.781
24.2251	23.9	23.9247	NaN	25.2721	23.9732	24.3932	23.7552	24.6149	23.7918	protein binding	cellular respiration;mitochondrial respiratory chain complex III assembly	mitochondrial matrix;mitochondrial membrane;mitochondrion			Q5U5X0	Q5U5X0	Complex III assembly factor LYRM7	+	LYRM7				0.273301	-0.224808	0.269049	0.512281	Q5U5X0	Q5U5X0	Complex III assembly factor LYRM7	LYRM7	2	2	2	22.1	22.1	22.1	11.955	0	8.2245	510480000	23	24.2251	23.9	23.9247	20.645	25.2721	23.9732	24.3932	23.7552
27.0528	27.18	26.8011	26.5022	27.9858	27.0198	27.8848	26.6119	26.8488	25.8014	flavin adenine dinucleotide binding;flavin-linked sulfhydryl oxidase activity;growth factor activity;oxidoreductase activity;protein binding;protein disulfide oxidoreductase activity;thiol oxidase activity	liver development;oxidation-reduction process;regulation of signaling receptor activity	cytoplasm;cytosol;extracellular region;mitochondrial intermembrane space;mitochondrion	Metabolism of proteins;Mitochondrial protein import	Response to elevated platelet cytosolic Ca2+	P55789	P55789	FAD-linked sulfhydryl oxidase ALR	+	GFER				0.271745	-0.271036	0.271745	-0.271036	P55789	P55789	FAD-linked sulfhydryl oxidase ALR	GFER	8	8	8	39	39	39	23.449	0	153.37	4750200000	113	27.0528	27.18	26.8011	26.5022	27.9858	27.0198	27.8848	26.6119
28.2491	26.5858	27.343	27.3664	28.0033	28.0874	27.5162	26.8379	27.0997	26.7833	nucleotide binding;porin activity;protein binding;voltage-gated anion channel activity	anion transmembrane transport;anion transport;binding of sperm to zona pellucida;inorganic anion transport;ion transport;negative regulation of intrinsic apoptotic signaling pathway;negative regulation of protein polymerization;transmembrane transport	acrosomal vesicle;integral component of membrane;membrane;membrane raft;mitochondrial nucleoid;mitochondrial outer membrane;mitochondrion;myelin sheath;nucleus;pore complex;synaptic vesicle	Deubiquitination;Metabolism of proteins;Mitochondrial calcium ion transport;Post-translational protein modification;Transport of small molecules;Ub-specific processing proteases	Response to elevated platelet cytosolic Ca2+	P45880	P45880	Voltage-dependent anion-selective channel protein 2	+	VDAC2				0.270239	-0.244634	0.270239	-0.244634	P45880	P45880	Voltage-dependent anion-selective channel protein 2	VDAC2	9	9	9	42.2	42.2	42.2	31.566	0	131.77	5188400000	117	28.2491	26.5858	27.343	27.3664	28.0033	28.0874	27.5162	26.8379
20.5237	NaN	NaN	21.6148	23.0879	20.7995	NaN	NaN	23.8799	22.9092	ATP binding;catalytic activity;dephospho-CoA kinase activity;kinase activity;nucleotide binding;nucleotidyltransferase activity;pantetheine-phosphate adenylyltransferase activity;protein binding;transferase activity	biosynthetic process;coenzyme A biosynthetic process;coenzyme biosynthetic process;metabolic process;phosphorylation	cytoplasm;cytosol;extracellular exosome;mitochondrial matrix;mitochondrial outer membrane;mitochondrion;nucleoplasm	Coenzyme A biosynthesis;Metabolism;Metabolism of vitamins and cofactors;Metabolism of water-soluble vitamins and cofactors;Vitamin B5 (pantothenate) metabolism	Response to elevated platelet cytosolic Ca2+	Q13057	Q13057	Bifunctional coenzyme A synthase;Phosphopantetheine adenylyltransferase;Dephospho-CoA kinase	+	COASY				0.268235	0.787383	0.0404926	-0.0906193	Q13057	Q13057	Bifunctional coenzyme A synthase;Phosphopantetheine adenylyltransferase;Dephospho-CoA kinase	COASY	2	2	2	3.2	3.2	3.2	62.328	0.00084246	3.0572	8789200000	10	20.5237	23.639	22.1118	21.6148	23.0879	20.7995	21.4372	21.4983
23.5473	23.7781	24.9762	24.4565	26.5805	22.6831	24.0631	23.4209	25.6324	25.1038	3-oxoacyl-[acyl-carrier-protein] reductase (NADH) activity;NAD(P)H dehydrogenase (quinone) activity;NADPH binding;NADPH dehydrogenase (quinone) activity;oxidoreductase activity;protein binding;quinone binding	daunorubicin metabolic process;doxorubicin metabolic process;fatty acid biosynthetic process;fatty acid metabolic process;fatty-acyl-CoA biosynthetic process;lipid metabolic process;oxidation-reduction process;protein heterotetramerization;protein homotetramerization	mitochondrial matrix;mitochondrion;oxidoreductase complex	Fatty acid metabolism;Fatty acyl-CoA biosynthesis;Metabolism;Metabolism of lipids	Response to elevated platelet cytosolic Ca2+	Q8N4T8	Q8N4T8	Carbonyl reductase family member 4	+	CBR4				0.266804	-0.487072	0.266804	-0.487072	Q8N4T8	Q8N4T8	Carbonyl reductase family member 4	CBR4	3	3	3	19.8	19.8	19.8	25.301	0	26.004	730840000	30	23.5473	23.7781	24.9762	24.4565	26.5805	22.6831	24.0631	23.4209
26.0424	23.1074	25.164	24.1099	24.2315	25.9745	25.0664	24.4746	24.2907	NaN	acetylpyruvate hydrolase activity;acylpyruvate hydrolase activity;catalytic activity;fumarylpyruvate hydrolase activity;hydrolase activity;lyase activity;metal ion binding;oxaloacetate decarboxylase activity	metabolic process	cytoplasm;cytosol;mitochondrion;nucleoplasm	Citric acid cycle (TCA cycle);Metabolism;Pyruvate metabolism and Citric Acid (TCA) cycle;The citric acid (TCA) cycle and respiratory electron transport	Response to elevated platelet cytosolic Ca2+	Q6P587	Q6P587	Acylpyruvase FAHD1, mitochondrial	+	FAHD1				0.265858	0.420498	0.0382928	-0.0839821	Q6P587	Q6P587	Acylpyruvase FAHD1, mitochondrial	FAHD1	2	2	2	12.5	12.5	12.5	24.843	0	4.8271	773850000	5	26.0424	23.1074	25.164	24.1099	24.2315	25.9745	25.0664	24.4746
26.1909	25.781	25.6537	22.365	24.3473	25.9852	26.6714	26.42	24.5094	23.6475	protein binding	cell projection organization;chemical synaptic transmission;ciliary basal body-plasma membrane docking;cilium assembly;mitochondrion organization;non-motile cilium assembly	centriole;centrosome;ciliary transition fiber;cytoplasm;cytoskeleton;cytosol;microtubule organizing center;mitochondrial intermembrane space;mitochondrion;motile cilium;non-motile cilium;plasma membrane;spindle pole	Anchoring of the basal body to the plasma membrane;Cilium Assembly;Organelle biogenesis and maintenance	Response to elevated platelet cytosolic Ca2+	Q96ST8	Q96ST8	Centrosomal protein of 89 kDa	+	CEP89				0.265501	0.579131	0.265501	0.579131	Q96ST8	Q96ST8	Centrosomal protein of 89 kDa	CEP89	7	7	7	17.1	17.1	17.1	89.589	0	66.242	1298500000	40	26.1909	25.781	25.6537	22.365	24.3473	25.9852	26.6714	26.42
25.4894	26.1736	26.0878	24.5097	25.1107	26.4427	25.1391	26.0933	25.0826	25.9177	acyl-CoA dehydrogenase activity;flavin adenine dinucleotide binding;long-chain-acyl-CoA dehydrogenase activity;medium-chain-acyl-CoA dehydrogenase activity;oxidoreductase activity;oxidoreductase activity, acting on the CH-CH group of donors;very-long-chain-acyl-CoA dehydrogenase activity	fatty acid beta-oxidation;fatty acid beta-oxidation using acyl-CoA dehydrogenase;oxidation-reduction process	mitochondrial inner membrane;mitochondrial membrane;mitochondrion;nucleus;peroxisome	Fatty acid metabolism;Metabolism;Metabolism of lipids;Mitochondrial Fatty Acid Beta-Oxidation	Response to elevated platelet cytosolic Ca2+	Q709F0	Q709F0	Acyl-CoA dehydrogenase family member 11	+	ACAD11				0.265234	0.260857	0.265234	0.260857	Q709F0	Q709F0	Acyl-CoA dehydrogenase family member 11	ACAD11	8	8	8	12.1	12.1	12.1	87.282	0	23.318	1560900000	34	25.4894	26.1736	26.0878	24.5097	25.1107	26.4427	25.1391	26.0933
26.2891	26.4018	24.292	27.4943	27.6055	26.5452	27.7423	25.9548	27.2922	26.6812	protein binding	mitochondrial respiratory chain complex IV assembly	mitochondrion			Q86WW8	Q86WW8	Cytochrome c oxidase assembly factor 5	+	COA5				0.265188	0.42659	0.265188	0.42659	Q86WW8	Q86WW8	Cytochrome c oxidase assembly factor 5	COA5	4	4	4	64.9	64.9	64.9	8.3755	0	83.579	3451500000	53	26.2891	26.4018	24.292	27.4943	27.6055	26.5452	27.7423	25.9548
31.157	27.1783	27.307	27.8118	29.1785	27.6796	28.3704	26.6818	28.2539	28.9937	ATP binding;ATP-dependent protein binding;cadherin binding;CTP binding;dATP binding;disordered domain specific binding;DNA polymerase binding;double-stranded RNA binding;drug binding;GTP binding;heat shock protein binding;histone deacetylase binding;histone methyltransferase binding;identical protein binding;kinase binding;MHC class II protein complex binding;molecular_function;nitric-oxide synth…	axon extension;biological_process;cellular response to drug;cellular response to interleukin-4;cellular response to organic cyclic compound;central nervous system neuron axonogenesis;chaperone-mediated protein complex assembly;establishment of cell polarity;Fc-gamma receptor signaling pathway involved in phagocytosis;negative regulation of apoptotic process;negative regulation of cell cycle arres…	apical plasma membrane;aryl hydrocarbon receptor complex;axonal growth cone;basolateral plasma membrane;brush border membrane;cell surface;COP9 signalosome;cytoplasm;cytosol;dendritic growth cone;extracellular exosome;extracellular region;ficolin-1-rich granule lumen;inclusion body;intracellular;lysosomal membrane;melanosome;membrane;mitochondrion;neuronal cell body;nucleoplasm;nucleus;ooplasm;pe…	Aryl hydrocarbon receptor signalling;Attenuation phase;Axon guidance;Biological oxidations;Cell Cycle;Cell Cycle, Mitotic;Cellular response to heat stress;Cellular responses to external stimuli;Cellular responses to stress;Developmental Biology;Disease;ESR-mediated signaling;Estrogen-dependent gene expression;Fcgamma receptor (FCGR) dependent phagocytosis;G2/M Transition;HSF1 activation;HSF1-depe…	Response to elevated platelet cytosolic Ca2+	P08238;Q58FF7;Q58FF6	P08238	Heat shock protein HSP 90-beta	+	HSP90AB1				0.26256	-0.530591	0.26256	-0.530591	P08238;Q58FF7;Q58FF6	P08238	Heat shock protein HSP 90-beta	HSP90AB1	35	33	16	55.7	53.7	28.5	83.263	0	323.31	9315700000	196	31.157	27.1783	27.307	27.8118	29.1785	27.6796	28.3704	26.6818
28.5447	27.8628	28.1897	27.506	29.5967	28.2	28.3718	28.0097	29.4652	29.0577	arachidonate-CoA ligase activity;ATP binding;catalytic activity;decanoate-CoA ligase activity;ligase activity;long-chain fatty acid-CoA ligase activity;nucleotide binding;very long-chain fatty acid-CoA ligase activity	dendritic spine development;embryonic process involved in female pregnancy;fatty acid metabolic process;fatty acid transport;lipid biosynthetic process;lipid metabolic process;long-chain fatty acid metabolic process;long-chain fatty-acyl-CoA biosynthetic process;metabolic process;negative regulation of prostaglandin secretion;neuron differentiation;positive regulation of cell growth;response to i…	cytoplasm;endoplasmic reticulum;endoplasmic reticulum membrane;ER-mitochondrion membrane contact site;extracellular exosome;integral component of membrane;intracellular membrane-bounded organelle;lipid droplet;membrane;mitochondrial membrane;mitochondrial outer membrane;mitochondrion;neuronal cell body;organelle membrane;peroxisomal membrane;peroxisome	Fatty acid metabolism;Fatty acyl-CoA biosynthesis;Metabolism;Metabolism of lipids;Synthesis of very long-chain fatty acyl-CoAs	Response to elevated platelet cytosolic Ca2+	O60488	O60488	Long-chain-fatty-acid--CoA ligase 4	+	ACSL4				0.25845	0.280878	0.25845	0.280878	O60488	O60488	Long-chain-fatty-acid--CoA ligase 4	ACSL4	26	26	24	48.1	48.1	44	79.187	0	216.11	11333000000	235	28.5447	27.8628	28.1897	27.506	29.5967	28.2	28.3718	28.0097
22.9159	25.7336	24.9077	25.6877	26.8567	24.578	26.2621	24.7077	27.1029	25.9721	cytochrome-c oxidase activity;oxidoreductase activity, acting on the CH-CH group of donors	cellular respiration;heme a biosynthetic process;heme biosynthetic process;mitochondrial electron transport, cytochrome c to oxygen;oxidation-reduction process;proton transmembrane transport;respiratory chain complex IV assembly;respiratory gaseous exchange	cytochrome complex;integral component of membrane;membrane;mitochondrial inner membrane;mitochondrial membrane;mitochondrial respiratory chain;mitochondrion;nucleus	Heme biosynthesis;Metabolism;Metabolism of porphyrins	Response to elevated platelet cytosolic Ca2+	Q7KZN9	Q7KZN9	Cytochrome c oxidase assembly protein COX15 homolog	+	COX15				0.258364	0.504205	0.258364	0.504205	Q7KZN9	Q7KZN9	Cytochrome c oxidase assembly protein COX15 homolog	COX15	5	5	5	15.1	15.1	15.1	46.03	0	28.512	1765600000	54	22.9159	25.7336	24.9077	25.6877	26.8567	24.578	26.2621	24.7077
32.9613	32.6126	32.5356	32.4213	32.7488	32.6685	32.694	32.4467	32.8461	32.1531	protein binding;RNA binding	mitochondrial translation;mitochondrial translational elongation;mitochondrial translational termination	cytosol;fibrillar center;mitochondrial inner membrane;mitochondrial ribosome;mitochondrion;nucleoplasm;nucleus;ribosome	Metabolism of proteins;Mitochondrial translation;Mitochondrial translation elongation;Mitochondrial translation initiation;Mitochondrial translation termination;Translation	Response to elevated platelet cytosolic Ca2+	Q96BP2	Q96BP2	Coiled-coil-helix-coiled-coil-helix domain-containing protein 1	+	CHCHD1				0.257314	-0.0942505	0.257314	-0.0942505	Q96BP2	Q96BP2	Coiled-coil-helix-coiled-coil-helix domain-containing protein 1	CHCHD1	9	9	9	57.6	57.6	57.6	13.475	0	323.31	159840000000	364	32.9613	32.6126	32.5356	32.4213	32.7488	32.6685	32.694	32.4467
27.5838	24.9096	24.9329	24.8376	25.3212	24.6728	NaN	NaN	26.1558	24.1737			mitochondrion			Q9P0P8	Q9P0P8	Uncharacterized protein C6orf203	+	C6orf203				0.257063	-0.51625	0.956385	-1.79937	Q9P0P8	Q9P0P8	Uncharacterized protein C6orf203	C6orf203	4	4	4	12.9	12.9	12.9	27.941	0	68.265	1037400000	32	27.5838	24.9096	24.9329	24.8376	25.3212	24.6728	22.0799	21.5061
26.4536	25.1626	25.1479	25.7913	26.8676	26.7278	25.1308	24.3581	25.8634	NaN		cellular protein localization;positive regulation of transcription by RNA polymerase II	cytoplasm;integral component of membrane;integral component of mitochondrial outer membrane;membrane;mitochondrial outer membrane;mitochondrion;nucleus			Q9UH62	Q9UH62	Armadillo repeat-containing X-linked protein 3	+	ARMCX3				0.254062	-0.364581	0.58763	-1.24662	Q9UH62	Q9UH62	Armadillo repeat-containing X-linked protein 3	ARMCX3	9	9	9	31.7	31.7	31.7	42.5	0	136.53	1523800000	81	26.4536	25.1626	25.1479	25.7913	26.8676	26.7278	25.1308	24.3581
29.8034	29.3435	29.0018	30.4958	30.1123	29.7826	30.0295	29.4822	30.716	29.779	protein binding;RNA binding;structural constituent of ribosome	mitochondrial translational elongation;mitochondrial translational termination;translation	cytosolic ribosome;mitochondrial inner membrane;mitochondrial large ribosomal subunit;mitochondrion;ribosome	Metabolism of proteins;Mitochondrial translation;Mitochondrial translation elongation;Mitochondrial translation initiation;Mitochondrial translation termination;Translation	Response to elevated platelet cytosolic Ca2+	Q9BYD3	Q9BYD3	39S ribosomal protein L4, mitochondrial	+	MRPL4				0.253226	0.206483	0.253226	0.206483	Q9BYD3	Q9BYD3	39S ribosomal protein L4, mitochondrial	MRPL4	13	13	13	56.3	56.3	56.3	34.919	0	292.48	25690000000	292	29.8034	29.3435	29.0018	30.4958	30.1123	29.7826	30.0295	29.4822
26.8601	27.2321	27.1412	25.3785	28.6033	26.6975	27.4134	26.7601	28.4673	27.7343	aminoacyl-tRNA ligase activity;arginine-tRNA ligase activity;ATP binding;ligase activity;nucleotide binding;RNA binding	arginyl-tRNA aminoacylation;mitochondrial translation;translation;tRNA aminoacylation for protein translation	cytoplasm;mitochondrial matrix;mitochondrion	Metabolism of proteins;Mitochondrial tRNA aminoacylation;Translation;tRNA Aminoacylation	Response to elevated platelet cytosolic Ca2+	Q5T160	Q5T160	Probable arginine--tRNA ligase, mitochondrial	+	RARS2				0.252365	0.371483	0.252365	0.371483	Q5T160	Q5T160	Probable arginine--tRNA ligase, mitochondrial	RARS2	17	17	17	31.1	31.1	31.1	65.505	0	86.781	5055600000	110	26.8601	27.2321	27.1412	25.3785	28.6033	26.6975	27.4134	26.7601
28.8145	28.8939	28.4601	28.6866	29.5626	28.5068	28.8635	28.172	29.3383	28.7236	calmodulin binding;protein binding	mitochondrial respiratory chain complex I assembly;NADH dehydrogenase complex assembly	membrane;mitochondrial inner membrane;mitochondrial membrane;mitochondrion	Complex I biogenesis;Metabolism;Respiratory electron transport;Respiratory electron transport, ATP synthesis by chemiosmotic coupling, and heat production by uncoupling proteins.;The citric acid (TCA) cycle and respiratory electron transport	Response to elevated platelet cytosolic Ca2+	Q9P032	Q9P032	NADH dehydrogenase [ubiquinone] 1 alpha subcomplex assembly factor 4	+	NDUFAF4				0.251618	-0.162643	0.251618	-0.162643	Q9P032	Q9P032	NADH dehydrogenase [ubiquinone] 1 alpha subcomplex assembly factor 4	NDUFAF4	10	10	10	62.3	62.3	62.3	20.266	0	83.66	13531000000	179	28.8145	28.8939	28.4601	28.6866	29.5626	28.5068	28.8635	28.172
29.9121	29.7754	29.5274	29.9473	31.1027	29.4909	30.2764	28.9064	30.3826	30.0583	ADP binding;ATP binding;kinase activity;nucleotide binding;protein binding;protein kinase activity;transferase activity	phosphorylation;protein phosphorylation;ubiquinone biosynthetic process	integral component of membrane;membrane;mitochondrion			Q8NI60	Q8NI60	Atypical kinase ADCK3, mitochondrial	+	ADCK3				0.244445	-0.230069	0.244445	-0.230069	Q8NI60	Q8NI60	Atypical kinase ADCK3, mitochondrial	ADCK3	18	18	18	38.8	38.8	38.8	71.949	0	296.7	27946000000	311	29.9121	29.7754	29.5274	29.9473	31.1027	29.4909	30.2764	28.9064
25.4223	24.9331	24.8982	23.6585	25.2727	25.1771	25.4409	24.4085	25.8581	24.527	deaminase activity;isomerase activity;protein binding;pseudouridine synthase activity;RNA binding	pseudouridine synthesis;RNA modification;tRNA processing;tRNA pseudouridine synthesis	mitochondrial matrix;mitochondrion			Q96CM3	Q96CM3	RNA pseudouridylate synthase domain-containing protein 4	+	RPUSD4				0.243967	0.245373	0.243967	0.245373	Q96CM3	Q96CM3	RNA pseudouridylate synthase domain-containing protein 4	RPUSD4	8	8	8	17	17	17	42.205	0	20.443	938360000	45	25.4223	24.9331	24.8982	23.6585	25.2727	25.1771	25.4409	24.4085
23.2521	23.1352	NaN	NaN	24.1595	NaN	NaN	23.0648	24.2577	24.1503	GTP binding;metal ion binding;nucleotide binding		mitochondrion			Q8N3Z3	Q8N3Z3	GTP-binding protein 8	+	GTPBP8				0.2438	0.308639	0.109222	0.215927	Q8N3Z3	Q8N3Z3	GTP-binding protein 8	GTPBP8	1	1	1	4.2	4.2	4.2	32.146	0	4.9818	483050000	6	23.2521	23.1352	21.2832	22.1044	24.1595	21.6151	21.9263	23.0648
30.2808	28.9957	28.9986	29.6396	30.2421	29.5929	30.1568	29.2687	30.5492	29.6564	RNA binding	biological_process;mitochondrial translational elongation;mitochondrial translational termination	mitochondrial inner membrane;mitochondrial small ribosomal subunit;mitochondrion;ribosome	Metabolism of proteins;Mitochondrial translation;Mitochondrial translation elongation;Mitochondrial translation initiation;Mitochondrial translation termination;Translation	Response to elevated platelet cytosolic Ca2+	Q9Y2Q9	Q9Y2Q9	28S ribosomal protein S28, mitochondrial	+	MRPS28				0.242627	0.213415	0.242627	0.213415	Q9Y2Q9	Q9Y2Q9	28S ribosomal protein S28, mitochondrial	MRPS28	8	8	8	49.7	49.7	49.7	20.843	0	265.33	24124000000	195	30.2808	28.9957	28.9986	29.6396	30.2421	29.5929	30.1568	29.2687
27.9529	27.9319	28.5406	28.1201	29.7071	28.6031	27.8283	27.2759	29.0762	28.1299	alkylglycerone-phosphate synthase activity;catalytic activity;FAD binding;flavin adenine dinucleotide binding;oxidoreductase activity;oxidoreductase activity, acting on CH-OH group of donors;protein binding;transferase activity	ether lipid biosynthetic process;lipid biosynthetic process;lipid metabolic process;oxidation-reduction process	membrane;mitochondrion;nucleolus;peroxisomal matrix;peroxisomal membrane;peroxisome	Metabolism;Metabolism of lipids;Metabolism of proteins;Peroxisomal protein import;Plasmalogen biosynthesis;TYSND1 cleaves peroxisomal proteins	Response to elevated platelet cytosolic Ca2+	O00116	O00116	Alkyldihydroxyacetonephosphate synthase, peroxisomal	+	AGPS				0.242449	-0.267874	0.242449	-0.267874	O00116	O00116	Alkyldihydroxyacetonephosphate synthase, peroxisomal	AGPS	21	21	21	47.1	47.1	47.1	72.911	0	156.02	9444600000	232	27.9529	27.9319	28.5406	28.1201	29.7071	28.6031	27.8283	27.2759
26.0896	23.517	24.6902	26.5266	23.5699	24.5746	24.685	25.969	26.3526	24.9193	metal ion binding;protein heterodimerization activity;transferase activity;trans-hexaprenyltranstransferase activity;trans-octaprenyltranstransferase activity	isoprenoid biosynthetic process;protein heterotetramerization;ubiquinone biosynthetic process	mitochondrial matrix;mitochondrion;transferase complex	Metabolism;Metabolism of cofactors;Metabolism of vitamins and cofactors;Ubiquinol biosynthesis	Response to elevated platelet cytosolic Ca2+	Q5T2R2	Q5T2R2	Decaprenyl-diphosphate synthase subunit 1	+	PDSS1				0.240445	0.421435	0.240445	0.421435	Q5T2R2	Q5T2R2	Decaprenyl-diphosphate synthase subunit 1	PDSS1	7	7	7	24.8	24.8	24.8	46.261	0	68.299	1062800000	27	26.0896	23.517	24.6902	26.5266	23.5699	24.5746	24.685	25.969
30.4617	30.5992	30.383	30.0612	30.7839	30.4746	30.8605	30.4777	30.8666	30.14	rRNA binding;structural constituent of ribosome	mitochondrial translation;mitochondrial translational elongation;mitochondrial translational termination;translation	mitochondrial inner membrane;mitochondrial large ribosomal subunit;mitochondrion;ribosome	Metabolism of proteins;Mitochondrial translation;Mitochondrial translation elongation;Mitochondrial translation initiation;Mitochondrial translation termination;Translation	Response to elevated platelet cytosolic Ca2+	Q9NX20	Q9NX20	39S ribosomal protein L16, mitochondrial	+	MRPL16				0.239209	0.106065	0.239209	0.106065	Q9NX20	Q9NX20	39S ribosomal protein L16, mitochondrial	MRPL16	11	11	11	53.4	53.4	53.4	28.449	0	176.17	43489000000	307	30.4617	30.5992	30.383	30.0612	30.7839	30.4746	30.8605	30.4777
24.2173	NaN	NaN	NaN	23.3281	24.388	NaN	23.4679	24.4437	NaN	NADH dehydrogenase (ubiquinone) activity	electron transport chain;mitochondrial electron transport, NADH to ubiquinone;mitochondrial respiratory chain complex I assembly;oxidation-reduction process	integral component of membrane;membrane;mitochondrial inner membrane;mitochondrial respiratory chain complex I;mitochondrion;respiratory chain	Complex I biogenesis;Metabolism;Respiratory electron transport;Respiratory electron transport, ATP synthesis by chemiosmotic coupling, and heat production by uncoupling proteins.;The citric acid (TCA) cycle and respiratory electron transport	Response to elevated platelet cytosolic Ca2+	O43676	O43676	NADH dehydrogenase [ubiquinone] 1 beta subcomplex subunit 3	+	NDUFB3				0.238065	0.327159	NaN	NaN	O43676	O43676	NADH dehydrogenase [ubiquinone] 1 beta subcomplex subunit 3	NDUFB3	1	1	1	11.2	11.2	11.2	11.402	0.0012351	2.7674	211170000	7	NaN	NaN	NaN	NaN	NaN	NaN	NaN	NaN
30.1541	29.8853	29.7953	30.2823	30.4354	29.904	30.2339	30.1232	30.8791	30.0079	RNA binding;tRNA binding	tRNA 3'-end processing;tRNA processing	mitochondrial matrix;mitochondrion			O75127	O75127	Pentatricopeptide repeat-containing protein 1, mitochondrial	+	PTCD1				0.233068	0.119135	0.233068	0.119135	O75127	O75127	Pentatricopeptide repeat-containing protein 1, mitochondrial	PTCD1	27	27	27	48.1	48.1	48.1	78.855	0	323.31	33703000000	487	30.1541	29.8853	29.7953	30.2823	30.4354	29.904	30.2339	30.1232
32.8449	32.7932	32.1767	33.1346	33.3143	32.3003	33.209	32.4185	32.6951	32.9164	2 iron, 2 sulfur cluster binding;ferrochelatase activity;ferrous iron binding;iron-sulfur cluster binding;lyase activity;metal ion binding;protein binding	cellular response to dexamethasone stimulus;generation of precursor metabolites and energy;heme biosynthetic process;porphyrin-containing compound biosynthetic process;protoporphyrinogen IX metabolic process;response to arsenic-containing substance;response to drug;response to ethanol;response to insecticide;response to lead ion;response to light stimulus;response to metal ion;response to methylm…	membrane;mitochondrial inner membrane;mitochondrial matrix;mitochondrion	Heme biosynthesis;Metabolism;Metabolism of porphyrins	Response to elevated platelet cytosolic Ca2+	P22830	P22830	Ferrochelatase, mitochondrial	+	FECH				0.232739	-0.144875	0.232739	-0.144875	P22830	P22830	Ferrochelatase, mitochondrial	FECH	28	28	28	72.3	72.3	72.3	47.862	0	323.31	196530000000	920	32.8449	32.7932	32.1767	33.1346	33.3143	32.3003	33.209	32.4185
25.4248	27.2729	27.1339	27.2761	28.9063	26.566	26.8352	26.8242	28.7817	29.2392	beta-catenin binding;GTPase activating protein binding;isomerase activity;mitogen-activated protein kinase kinase binding;molecular_function;motor activity;peptidyl-prolyl cis-trans isomerase activity;phosphoprotein binding;phosphoserine residue binding;phosphothreonine residue binding;protein binding	biological_process;cell cycle;microtubule polymerization;negative regulation of cell motility;negative regulation of ERK1 and ERK2 cascade;negative regulation of neuron apoptotic process;negative regulation of protein binding;negative regulation of protein catabolic process;negative regulation of transforming growth factor beta receptor signaling pathway;negative regulation of type I interferon p…	cellular_component;cytoplasm;cytosol;midbody;mitochondrion;neuron projection;nuclear speck;nucleoplasm;nucleus	Antiviral mechanism by IFN-stimulated genes;Cytokine Signaling in Immune system;DDX58/IFIH1-mediated induction of interferon-alpha/beta;Gene expression (Transcription);Generic Transcription Pathway;Immune System;Innate Immune System;Interferon Signaling;ISG15 antiviral mechanism;Negative regulators of DDX58/IFIH1 signaling;PI5P Regulates TP53 Acetylation;Regulation of TP53 Activity;Regulation of …	Response to elevated platelet cytosolic Ca2+	Q13526;O15428	Q13526	Peptidyl-prolyl cis-trans isomerase NIMA-interacting 1	+	PIN1				0.231837	0.446445	0.231837	0.446445	Q13526;O15428	Q13526	Peptidyl-prolyl cis-trans isomerase NIMA-interacting 1	PIN1	8	8	8	66.3	66.3	66.3	18.243	0	237.01	6903900000	101	25.4248	27.2729	27.1339	27.2761	28.9063	26.566	26.8352	26.8242
32.1741	32.2749	32.0713	32.8778	33.1766	31.8007	32.4217	32.0016	32.9961	32.5086	flavin adenine dinucleotide binding;oxidoreductase activity;oxygen-dependent protoporphyrinogen oxidase activity	heme biosynthetic process;oxidation-reduction process;porphyrin-containing compound biosynthetic process;protoporphyrinogen IX biosynthetic process;protoporphyrinogen IX metabolic process;response to drug	integral component of mitochondrial inner membrane;intrinsic component of mitochondrial inner membrane;membrane;mitochondrial inner membrane;mitochondrial intermembrane space;mitochondrial membrane;mitochondrion	Heme biosynthesis;Metabolism;Metabolism of porphyrins	Response to elevated platelet cytosolic Ca2+	P50336	P50336	Protoporphyrinogen oxidase	+	PPOX				0.229648	-0.169197	0.229648	-0.169197	P50336	P50336	Protoporphyrinogen oxidase	PPOX	23	23	23	69.2	69.2	69.2	50.765	0	323.31	153390000000	795	32.1741	32.2749	32.0713	32.8778	33.1766	31.8007	32.4217	32.0016
25.3142	25.4293	25.492	23.9148	26.8649	25.4638	24.4753	25.7895	26.4706	26.4753	acid-thiol ligase activity;ATP binding;catalytic activity;ligase activity;malonyl-CoA synthetase activity;nucleotide binding;very long-chain fatty acid-CoA ligase activity	fatty acid biosynthetic process;fatty acid metabolic process;lipid metabolic process;long-chain fatty-acyl-CoA biosynthetic process;malonate catabolic process;metabolic process	mitochondrial matrix;mitochondrion	Fatty acid metabolism;Fatty acyl-CoA biosynthesis;Metabolism;Metabolism of lipids;Synthesis of very long-chain fatty acyl-CoAs	Response to elevated platelet cytosolic Ca2+	Q4G176	Q4G176	Acyl-CoA synthetase family member 3, mitochondrial	+	ACSF3				0.226721	0.331863	0.226721	0.331863	Q4G176	Q4G176	Acyl-CoA synthetase family member 3, mitochondrial	ACSF3	10	10	10	17.7	17.7	17.7	64.129	0	26.609	1700400000	72	25.3142	25.4293	25.492	23.9148	26.8649	25.4638	24.4753	25.7895
NaN	NaN	24.4743	25.5783	25.3436	NaN	23.5484	24.7049	25.5247	25.3823	4 iron, 4 sulfur cluster binding;catalytic activity;class I DNA-(apurinic or apyrimidinic site) endonuclease activity;DNA binding;DNA N-glycosylase activity;DNA-(apurinic or apyrimidinic site) endonuclease activity;double-stranded DNA binding;endonuclease activity;hydrolase activity;hydrolase activity, acting on glycosyl bonds;iron-sulfur cluster binding;lyase activity;metal ion binding;oxidized …	base-excision repair;base-excision repair, AP site formation;cellular response to DNA damage stimulus;depyrimidination;DNA repair;metabolic process;nucleotide-excision repair, DNA incision, 5'-to lesion	mitochondrion;nucleoplasm;nucleus	Base Excision Repair;Base-Excision Repair, AP Site Formation;Cleavage of the damaged pyrimidine;Depyrimidination;Displacement of DNA glycosylase by APEX1;DNA Repair;Recognition and association of DNA glycosylase with site containing an affected pyrimidine;Resolution of Abasic Sites (AP sites)	Response to elevated platelet cytosolic Ca2+	P78549	P78549	Endonuclease III-like protein 1	+	NTHL1				0.225423	-0.341993	0.267633	0.736535	P78549	P78549	Endonuclease III-like protein 1	NTHL1	5	5	5	20.8	20.8	20.8	34.389	0	58.292	552290000	31	22.548	20.1953	24.4743	25.5783	25.3436	22.6619	23.5484	24.7049
25.1887	24.2627	24.3473	NaN	25.3234	24.5226	24.5213	24.4399	25.2841	24.2655	cytochrome-c oxidase activity;NADH dehydrogenase (ubiquinone) activity;protein binding;protein-containing complex binding	mitochondrial electron transport, cytochrome c to oxygen;mitochondrial electron transport, NADH to ubiquinone;oxidation-reduction process;proton transmembrane transport	membrane;mitochondrial inner membrane;mitochondrial respiratory chain complex I;mitochondrial respiratory chain complex IV;mitochondrion;respiratory chain	Gene expression (Transcription);Generic Transcription Pathway;Metabolism;Respiratory electron transport;Respiratory electron transport, ATP synthesis by chemiosmotic coupling, and heat production by uncoupling proteins.;RNA Polymerase II Transcription;The citric acid (TCA) cycle and respiratory electron transport;TP53 Regulates Metabolic Genes;Transcriptional Regulation by TP53	Response to elevated platelet cytosolic Ca2+	O00483	O00483	Cytochrome c oxidase subunit NDUFA4	+	NDUFA4				0.22385	-0.173804	0.21383	0.282257	O00483	O00483	Cytochrome c oxidase subunit NDUFA4	NDUFA4	2	2	2	22.2	22.2	22.2	9.3697	0.00084034	3.0336	862870000	18	25.1887	24.2627	24.3473	22.5002	25.3234	24.5226	24.5213	24.4399
23.6191	23.5592	24.4993	NaN	24.7737	24.0124	NaN	23.517	25.4669	24.605		small molecule metabolic process	mitochondrial matrix;mitochondrion;nuclear body;nucleus	Metabolism;Mitochondrial iron-sulfur cluster biogenesis	Response to elevated platelet cytosolic Ca2+	Q9HD34	Q9HD34	LYR motif-containing protein 4	+	LYRM4				0.221567	0.287529	0.0475294	0.105878	Q9HD34	Q9HD34	LYR motif-containing protein 4	LYRM4	2	2	2	24.2	24.2	24.2	10.758	0	7.3576	621640000	24	23.6191	23.5592	24.4993	22.2193	24.7737	24.0124	21.5985	23.517
25.4065	24.7641	23.3696	25.9326	27.1967	25.2103	NaN	22.9306	26.1341	25.0317	protein binding		integral component of membrane;integral component of mitochondrial inner membrane;membrane;mitochondrial inner membrane;mitochondrion			Q53S58	Q53S58	Transmembrane protein 177	+	TMEM177				0.219554	-0.507195	0.405906	-0.783211	Q53S58	Q53S58	Transmembrane protein 177	TMEM177	5	5	5	19	19	19	33.76	0	12.914	1350400000	47	25.4065	24.7641	23.3696	25.9326	27.1967	25.2103	23.4466	22.9306
24.3661	24.4223	23.2634	NaN	24.5623	23.6953	24.22	NaN	25.1172	24.5001	damaged DNA binding;hydrolase activity;hydrolase activity, hydrolyzing N-glycosyl compounds;protein binding;ribosomal small subunit binding;uracil DNA N-glycosylase activity	base-excision repair;base-excision repair, AP site formation via deaminated base removal;cellular response to DNA damage stimulus;depyrimidination;DNA repair;negative regulation of apoptotic process;positive regulation of isotype switching;somatic hypermutation of immunoglobulin genes;somatic recombination of immunoglobulin gene segments;viral process	mitochondrion;nucleoplasm;nucleus			P13051	P13051	Uracil-DNA glycosylase	+	UNG				0.218	0.2296	0.00418066	-0.0090271	P13051	P13051	Uracil-DNA glycosylase	UNG	1	1	1	7.7	7.7	7.7	34.645	0	10.929	411980000	15	24.3661	24.4223	23.2634	22.5249	24.5623	23.6953	24.22	21.5614
27.5598	26.9192	27.0278	27.3464	28.9206	27.4808	28.1727	26.4776	27.3403	27.0981	protein binding	mitochondrial respiratory chain complex III assembly;positive regulation of mitochondrial translation	cytoplasmic vesicle;membrane;mitochondrial inner membrane;mitochondrion			Q9NVA1	Q9NVA1	Ubiquinol-cytochrome-c reductase complex assembly factor 1	+	UQCC1				0.21518	-0.24088	0.21518	-0.24088	Q9NVA1	Q9NVA1	Ubiquinol-cytochrome-c reductase complex assembly factor 1	UQCC1	7	7	7	26.8	26.8	26.8	34.6	0	117.22	5195600000	103	27.5598	26.9192	27.0278	27.3464	28.9206	27.4808	28.1727	26.4776
28.3389	27.559	26.9899	28.0544	28.9776	28.0293	28.1802	27.0754	28.0067	27.582	ATP binding;GTPase regulator activity;heat shock protein binding;interferon-gamma receptor binding;metal ion binding;NF-kappaB binding;protein binding;protein kinase binding;transcription factor binding;unfolded protein binding	activation of cysteine-type endopeptidase activity involved in apoptotic process;activation-induced cell death of T cells;apoptotic process;cell aging;mitochondrial DNA replication;mitochondrion organization;negative regulation of apoptotic process;negative regulation of cell proliferation;negative regulation of cysteine-type endopeptidase activity involved in apoptotic process;negative regulatio…	actin filament;cell junction;cytoplasm;cytosol;extrinsic component of plasma membrane;IkappaB kinase complex;I-kappaB/NF-kappaB complex;intracellular membrane-bounded organelle;membrane;mitochondrial matrix;mitochondrial nucleoid;mitochondrion;neuromuscular junction;nucleus;plasma membrane;postsynaptic membrane;synapse			Q96EY1	Q96EY1	DnaJ homolog subfamily A member 3, mitochondrial	+	DNAJA3				0.215175	-0.209252	0.215175	-0.209252	Q96EY1	Q96EY1	DnaJ homolog subfamily A member 3, mitochondrial	DNAJA3	14	14	14	36	36	36	52.488	0	127.14	9655900000	158	28.3389	27.559	26.9899	28.0544	28.9776	28.0293	28.1802	27.0754
26.2099	25.7285	26.5165	26.4567	27.7125	23.2055	26.638	25.6625	27.3473	27.5078	aldehyde dehydrogenase (NAD) activity;betaine-aldehyde dehydrogenase activity;L-aminoadipate-semialdehyde dehydrogenase activity;oxidoreductase activity;oxidoreductase activity, acting on the aldehyde or oxo group of donors, NAD or NADP as acceptor;protein binding	cellular aldehyde metabolic process;choline catabolic process;glycine betaine biosynthetic process from choline;lysine catabolic process;metabolic process;oxidation-reduction process;sensory perception of sound	cytoplasm;cytosol;extracellular exosome;mitochondrial matrix;mitochondrion;nucleus	Choline catabolism;Histidine, lysine, phenylalanine, tyrosine, proline and tryptophan catabolism;Lysine catabolism;Metabolism;Metabolism of amino acids and derivatives	Response to elevated platelet cytosolic Ca2+	P49419	P49419	Alpha-aminoadipic semialdehyde dehydrogenase	+	ALDH7A1				0.214699	-0.452621	0.214699	-0.452621	P49419	P49419	Alpha-aminoadipic semialdehyde dehydrogenase	ALDH7A1	15	15	15	43.6	43.6	43.6	58.486	0	74.843	2873300000	71	26.2099	25.7285	26.5165	26.4567	27.7125	23.2055	26.638	25.6625
29.0391	27.823	28.2522	28.4409	29.1973	28.8852	28.682	28.4503	28.8844	28.549	alkyl hydroperoxide reductase activity;antioxidant activity;cysteine-type endopeptidase inhibitor activity involved in apoptotic process;identical protein binding;kinase binding;oxidoreductase activity;peroxidase activity;peroxiredoxin activity;protein binding;protein C-terminus binding;protein kinase binding;thioredoxin peroxidase activity	apoptotic process;cell redox homeostasis;cellular oxidant detoxification;cellular response to oxidative stress;cellular response to reactive oxygen species;hydrogen peroxide catabolic process;maternal placenta development;mitochondrion organization;myeloid cell differentiation;negative regulation of apoptotic process;negative regulation of cysteine-type endopeptidase activity involved in apoptoti…	cytoplasm;cytosol;early endosome;endosome;IkappaB kinase complex;mitochondrial matrix;mitochondrion;myelin sheath;protein-containing complex	Cellular responses to external stimuli;Cellular responses to stress;Detoxification of Reactive Oxygen Species	Response to elevated platelet cytosolic Ca2+	P30048	P30048	Thioredoxin-dependent peroxide reductase, mitochondrial	+	PRDX3				0.209849	0.139694	0.209849	0.139694	P30048	P30048	Thioredoxin-dependent peroxide reductase, mitochondrial	PRDX3	10	10	10	55.1	55.1	55.1	27.692	0	152.09	11810000000	143	29.0391	27.823	28.2522	28.4409	29.1973	28.8852	28.682	28.4503
26.8995	27.7666	26.8375	26.9437	27.7305	27.5915	27.7027	26.7089	28.1875	26.8838	electron transfer activity;electron transporter, transferring electrons from CoQH2-cytochrome c reductase complex and cytochrome c oxidase complex activity;electron transporter, transferring electrons within CoQH2-cytochrome c reductase complex activity;heme binding;metal ion binding	mitochondrial ATP synthesis coupled proton transport;mitochondrial electron transport, ubiquinol to cytochrome c;oxidation-reduction process;response to glucagon	integral component of membrane;membrane;mitochondrial inner membrane;mitochondrial respiratory chain complex III;mitochondrion;nucleus;respiratory chain	Metabolism;Metabolism of proteins;Mitochondrial protein import;Respiratory electron transport;Respiratory electron transport, ATP synthesis by chemiosmotic coupling, and heat production by uncoupling proteins.;The citric acid (TCA) cycle and respiratory electron transport	Response to elevated platelet cytosolic Ca2+	P08574	P08574	Cytochrome c1, heme protein, mitochondrial	+	CYC1				0.209748	0.179295	0.209748	0.179295	P08574	P08574	Cytochrome c1, heme protein, mitochondrial	CYC1	8	8	8	27.4	27.4	27.4	35.422	0	104.44	5285000000	136	26.8995	27.7666	26.8375	26.9437	27.7305	27.5915	27.7027	26.7089
26.8048	26.4786	27.2598	NaN	27.6058	27.7664	27.5796	27.6416	28.1397	25.5287	ATP binding;ATPase binding;cadherin binding;CD4 receptor binding;CD8 receptor binding;connexin binding;disordered domain specific binding;enzyme binding;ephrin receptor binding;G-protein coupled receptor binding;growth factor receptor binding;heme binding;hepatocyte growth factor-activated receptor activity;hormone receptor binding;identical protein binding;integrin binding;ion channel binding;ki…	activated T cell proliferation;activation of cysteine-type endopeptidase activity involved in apoptotic process;activation of protein kinase B activity;adaptive immune response;adherens junction organization;angiotensin-activated signaling pathway involved in heart process;axon guidance;B cell receptor signaling pathway;blood coagulation;bone resorption;branching involved in mammary gland duct mo…	actin filament;azurophil granule lumen;basal plasma membrane;caveola;cell junction;cell periphery;cell projection;cell surface;cytoplasm;cytoplasmic vesicle;cytoskeleton;cytosol;dendrite;endosome;extracellular exosome;extracellular region;extrinsic component of cytoplasmic side of plasma membrane;focal adhesion;Golgi apparatus;immunological synapse;integral component of membrane;integral componen…	Activated NTRK2 signals through FYN;Adaptive Immune System;Antigen activates B Cell Receptor (BCR) leading to generation of second messengers;Axon guidance;CD209 (DC-SIGN) signaling;CD28 co-stimulation;CD28 dependent PI3K/Akt signaling;CD28 dependent Vav1 pathway;Cell surface interactions at the vascular wall;Cell-Cell communication;Constitutive Signaling by Aberrant PI3K in Cancer;Costimulation …	Response to elevated platelet cytosolic Ca2+	P12931;P07947;P06241;Q9H3Y6;P42685;P06239;P08631;P08581;Q04912	P12931	Proto-oncogene tyrosine-protein kinase Src	+	SRC				0.207815	0.293971	0.553446	1.21203	P12931;P07947;P06241;Q9H3Y6;P42685;P06239;P08631;P08581;Q04912	P12931	Proto-oncogene tyrosine-protein kinase Src	SRC	16	16	15	37.7	37.7	36.4	59.834	0	90.414	4928400000	121	26.8048	26.4786	27.2598	22.4469	27.6058	27.7664	27.5796	27.6416
24.9724	24.6475	23.7622	26.8703	26.9643	25.2166	25.651	24.1222	25.1973	NaN	cardiolipin hydrolase activity;catalytic activity;endonuclease activity;hydrolase activity;metal ion binding;nuclease activity;protein binding;protein homodimerization activity	cell differentiation;DNA methylation involved in gamete generation;lipid catabolic process;lipid metabolic process;meiotic cell cycle;mitochondrial fusion;nucleic acid phosphodiester bond hydrolysis;P granule organization;phosphatidic acid biosynthetic process;piRNA metabolic process;positive regulation of mitochondrial fusion;spermatid development;spermatogenesis	integral component of membrane;membrane;mitochondrial outer membrane;mitochondrion	Gene expression (Transcription);Gene Silencing by RNA;Glycerophospholipid biosynthesis;Metabolism;Metabolism of lipids;Phospholipid metabolism;PIWI-interacting RNA (piRNA) biogenesis;Synthesis of PA;Synthesis of PG	Response to elevated platelet cytosolic Ca2+	Q8N2A8;REV__P41226	Q8N2A8	Mitochondrial cardiolipin hydrolase	+	PLD6				0.20492	-0.39658	0.529358	-1.0825	Q8N2A8;REV__P41226	Q8N2A8	Mitochondrial cardiolipin hydrolase	PLD6	7	7	7	31	31	31	28.272	0	71.903	1328300000	60	24.9724	24.6475	23.7622	26.8703	26.9643	25.2166	25.651	24.1222
28.0518	28.184	28.1836	28.15	29.2495	28.1646	28.4105	27.9768	29.3221	28.7714	electron transfer activity;NADH dehydrogenase (ubiquinone) activity	cellular respiration;mitochondrial respiratory chain complex I assembly;negative regulation of insulin secretion involved in cellular response to glucose stimulus;reactive oxygen species metabolic process;respiratory electron transport chain	membrane;mitochondrial inner membrane;mitochondrion	Complex I biogenesis;Metabolism;Respiratory electron transport;Respiratory electron transport, ATP synthesis by chemiosmotic coupling, and heat production by uncoupling proteins.;The citric acid (TCA) cycle and respiratory electron transport	Response to elevated platelet cytosolic Ca2+	Q8N183	Q8N183	Mimitin, mitochondrial	+	NDUFAF2				0.203257	0.165324	0.203257	0.165324	Q8N183	Q8N183	Mimitin, mitochondrial	NDUFAF2	10	10	10	54.4	54.4	54.4	19.856	0	101.05	10585000000	181	28.0518	28.184	28.1836	28.15	29.2495	28.1646	28.4105	27.9768
24.9631	25.6611	24.5048	25.9121	27.1744	25.8394	25.1482	23.5789	26.4732	NaN	ATP binding;catalytic activity;decanoate-CoA ligase activity;ligase activity;long-chain fatty acid-CoA ligase activity;nucleotide binding;protein domain specific binding;protein kinase binding	brain development;fatty acid biosynthetic process;fatty acid metabolic process;lipid metabolic process;long-chain fatty acid import;long-chain fatty acid metabolic process;long-chain fatty-acyl-CoA biosynthetic process;metabolic process;positive regulation of Golgi to plasma membrane protein transport;positive regulation of phosphatidylcholine biosynthetic process;positive regulation of secretion…	endoplasmic reticulum;endoplasmic reticulum membrane;Golgi apparatus;integral component of membrane;intracellular membrane-bounded organelle;lipid droplet;membrane;mitochondrial outer membrane;mitochondrion;organelle membrane;perinuclear region of cytoplasm;peroxisomal membrane;peroxisome	Fatty acid metabolism;Fatty acyl-CoA biosynthesis;Metabolism;Metabolism of lipids;Synthesis of very long-chain fatty acyl-CoAs	Response to elevated platelet cytosolic Ca2+	O95573	O95573	Long-chain-fatty-acid--CoA ligase 3	+	ACSL3				0.203052	-0.383159	0.465379	-0.781499	O95573	O95573	Long-chain-fatty-acid--CoA ligase 3	ACSL3	18	16	15	34.6	30.6	28.8	80.419	0	130.47	1779800000	62	24.9631	25.6611	24.5048	25.9121	27.1744	25.8394	25.1482	23.5789
29.3194	28.8549	28.5156	28.7074	29.7378	28.6971	29.1198	28.7267	29.8077	27.8022	electron transfer activity;NADH dehydrogenase (ubiquinone) activity	mitochondrial ATP synthesis coupled electron transport;mitochondrial electron transport, NADH to ubiquinone;mitochondrial respiratory chain complex I assembly;oxidation-reduction process;respiratory gaseous exchange;response to oxidative stress	cytosol;membrane;mitochondrial inner membrane;mitochondrial respiratory chain complex I;mitochondrion;respiratory chain	Complex I biogenesis;Metabolism;Respiratory electron transport;Respiratory electron transport, ATP synthesis by chemiosmotic coupling, and heat production by uncoupling proteins.;The citric acid (TCA) cycle and respiratory electron transport	Response to elevated platelet cytosolic Ca2+	Q9UI09	Q9UI09	NADH dehydrogenase [ubiquinone] 1 alpha subcomplex subunit 12	+	NDUFA12				0.199368	-0.196346	0.199368	-0.196346	Q9UI09	Q9UI09	NADH dehydrogenase [ubiquinone] 1 alpha subcomplex subunit 12	NDUFA12	13	13	13	87.6	87.6	87.6	17.114	0	111.37	14698000000	229	29.3194	28.8549	28.5156	28.7074	29.7378	28.6971	29.1198	28.7267
28.4504	25.2214	27.8446	28.6539	29.1028	28.2527	28.8857	27.39	28.8978	27.7191	RNA binding	mitochondrial translational elongation;mitochondrial translational termination	mitochondrial inner membrane;mitochondrial large ribosomal subunit;mitochondrion;ribosome	Metabolism of proteins;Mitochondrial translation;Mitochondrial translation elongation;Mitochondrial translation initiation;Mitochondrial translation termination;Translation	Response to elevated platelet cytosolic Ca2+	Q6P161	Q6P161	39S ribosomal protein L54, mitochondrial	+	MRPL54				0.199156	0.374466	0.199156	0.374466	Q6P161	Q6P161	39S ribosomal protein L54, mitochondrial	MRPL54	3	3	3	48.6	48.6	48.6	15.819	0	160.74	8141300000	65	28.4504	25.2214	27.8446	28.6539	29.1028	28.2527	28.8857	27.39
24.7784	22.6089	22.4361	24.8271	NaN	25.1176	23.3696	NaN	NaN	NaN	catalytic activity;molybdenum ion binding;molybdopterin cofactor binding;nitrate reductase activity;oxidoreductase activity;pyridoxal phosphate binding	detoxification of nitrogen compound;nitrate metabolic process;oxidation-reduction process;xenobiotic metabolic process	membrane;mitochondrial outer membrane;mitochondrion;peroxisome	Biological oxidations;Metabolism;Phase I - Functionalization of compounds	Response to elevated platelet cytosolic Ca2+	Q969Z3	Q969Z3	Mitochondrial amidoxime reducing component 2	+	MARC2				0.19884	0.580952	0.112319	-0.273618	Q969Z3	Q969Z3	Mitochondrial amidoxime reducing component 2	MARC2	4	3	3	11.3	6.9	6.9	38.023	0	4.5325	378310000	22	24.7784	22.6089	22.4361	24.8271	21.3851	25.1176	23.3696	22.266
25.2235	25.7837	23.6273	NaN	24.0798	23.7728	NaN	24.0578	26.0677	26.534	cadherin binding;protein binding	regulation of transcription, DNA-templated;transcription, DNA-templated	mitochondrion;nucleoplasm;nucleus			Q9NWB6	Q9NWB6	Arginine and glutamate-rich protein 1	+	ARGLU1				0.197726	0.429493	0.109089	0.319791	Q9NWB6	Q9NWB6	Arginine and glutamate-rich protein 1	ARGLU1	5	5	5	15.4	15.4	15.4	33.216	0	9.2753	1017700000	28	25.2235	25.7837	23.6273	21.8826	24.0798	23.7728	21.7636	24.0578
27.0633	26.72	25.9822	28.2821	28.8202	25.8874	27.3763	26.2081	27.6492	28.0979	catalytic activity;isomerase activity;protein binding;signaling receptor binding	fatty acid beta-oxidation;fatty acid metabolic process;lipid metabolic process;metabolic process	extracellular exosome;membrane;mitochondrion;peroxisome	Metabolism of proteins;Peroxisomal protein import	Response to elevated platelet cytosolic Ca2+	Q13011	Q13011	Delta(3,5)-Delta(2,4)-dienoyl-CoA isomerase, mitochondrial	+	ECH1				0.19637	-0.329755	0.19637	-0.329755	Q13011	Q13011	Delta(3,5)-Delta(2,4)-dienoyl-CoA isomerase, mitochondrial	ECH1	11	11	11	49.4	49.4	49.4	35.816	0	184.75	5226900000	154	27.0633	26.72	25.9822	28.2821	28.8202	25.8874	27.3763	26.2081
29.2769	29.749	29.7448	29.4482	31.055	29.6253	30.4404	29.2245	30.7613	30.2434	ATP binding;kinase activity;nucleotide binding;protein kinase activity;transferase activity	cerebellar Purkinje cell layer morphogenesis;phosphorylation;protein phosphorylation;ubiquinone biosynthetic process	cytoplasm;cytosol;integral component of membrane;membrane;mitochondrial membrane;mitochondrion;plasma membrane			Q96D53	Q96D53	AarF domain-containing protein kinase 4	+	ADCK4				0.19413	0.204176	0.19413	0.204176	Q96D53	Q96D53	AarF domain-containing protein kinase 4	ADCK4	25	25	25	57.2	57.2	57.2	60.069	0	323.31	28301000000	335	29.2769	29.749	29.7448	29.4482	31.055	29.6253	30.4404	29.2245
21.0315	22.5387	NaN	23.0684	24.5456	NaN	22.8087	NaN	23.5658	23.3248	membrane insertase activity;protein binding;protein transporter activity	mitochondrial respiratory chain complex IV assembly;protein insertion into mitochondrial membrane;protein insertion into mitochondrial membrane from inner side;protein transport;respiratory chain complex IV assembly	integral component of membrane;integral component of mitochondrial inner membrane;membrane;mitochondrial inner membrane;mitochondrion	Gene expression (Transcription);Generic Transcription Pathway;Metabolism;Respiratory electron transport;Respiratory electron transport, ATP synthesis by chemiosmotic coupling, and heat production by uncoupling proteins.;RNA Polymerase II Transcription;The citric acid (TCA) cycle and respiratory electron transport;TP53 Regulates Metabolic Genes;Transcriptional Regulation by TP53	Response to elevated platelet cytosolic Ca2+	Q8N8Q8	Q8N8Q8	Mitochondrial inner membrane protein COX18	+	COX18				0.193901	0.437103	0.036005	-0.0901356	Q8N8Q8	Q8N8Q8	Mitochondrial inner membrane protein COX18	COX18	4	4	4	15.6	15.6	15.6	37.062	0	11.714	406360000	1	21.0315	22.5387	21.0766	23.0684	24.5456	20.4974	22.8087	21.6132
29.5605	28.3952	28.128	29.6867	29.3804	29.4391	29.4094	28.9481	29.6903	28.5691	protein binding;RNA binding;structural constituent of ribosome	apoptotic process;cell cycle;mitochondrial translational elongation;mitochondrial translational termination;translation	mitochondrial inner membrane;mitochondrial large ribosomal subunit;mitochondrion;ribonucleoprotein complex;ribosome	Metabolism of proteins;Mitochondrial translation;Mitochondrial translation elongation;Mitochondrial translation initiation;Mitochondrial translation termination;Translation	Response to elevated platelet cytosolic Ca2+	Q8IXM3	Q8IXM3	39S ribosomal protein L41, mitochondrial	+	MRPL41				0.190683	0.18102	0.190683	0.18102	Q8IXM3	Q8IXM3	39S ribosomal protein L41, mitochondrial	MRPL41	7	7	7	65	65	65	15.383	0	196.59	17080000000	148	29.5605	28.3952	28.128	29.6867	29.3804	29.4391	29.4094	28.9481
30.1794	30.2406	29.5278	31.1452	30.9977	29.818	30.1564	29.9446	31.0584	30.245	phosphate:proton symporter activity;protein-containing complex binding;symporter activity	mitochondrial transport;proton transmembrane transport;transmembrane transport	extracellular exosome;integral component of membrane;integral component of plasma membrane;membrane;mitochondrial inner membrane;mitochondrion;myelin sheath			Q00325	Q00325	Phosphate carrier protein, mitochondrial	+	SLC25A3				0.188182	-0.17366	0.188182	-0.17366	Q00325	Q00325	Phosphate carrier protein, mitochondrial	SLC25A3	18	18	18	54.4	54.4	54.4	40.094	0	317.79	42771000000	291	30.1794	30.2406	29.5278	31.1452	30.9977	29.818	30.1564	29.9446
25.6591	26.3102	26.164	27.4436	27.5024	26.3336	26.5986	25.8047	27.2579	26.034	hydrolase activity;hydroxyacylglutathione hydrolase activity;metal ion binding;protein binding	methylglyoxal catabolic process to D-lactate via S-lactoyl-glutathione;negative regulation of neurotransmitter secretion;neuromuscular process controlling posture;regulation of dopamine metabolic process;regulation of synaptic transmission, dopaminergic	cytoplasm;membrane;mitochondrion;nucleus			Q8N490	Q8N490	Probable hydrolase PNKD	+	PNKD				0.187679	-0.210094	0.187679	-0.210094	Q8N490	Q8N490	Probable hydrolase PNKD	PNKD	3	3	3	6.8	6.8	6.8	42.875	0	20.649	2517700000	43	25.6591	26.3102	26.164	27.4436	27.5024	26.3336	26.5986	25.8047
28.3926	28.1661	27.9098	28.5379	28.6465	28.5363	28.6505	28.0504	28.388	27.4174	protein binding	protein import into mitochondrial inner membrane;protein transport	integral component of membrane;membrane;mitochondrial inner membrane;mitochondrial inner membrane protein insertion complex;mitochondrial intermembrane space;mitochondrion			Q9BSF4	Q9BSF4	Uncharacterized protein C19orf52	+	C19orf52				0.187487	-0.122068	0.187487	-0.122068	Q9BSF4	Q9BSF4	Uncharacterized protein C19orf52	C19orf52	9	9	9	45	45	45	29.233	0	101.03	9974800000	139	28.3926	28.1661	27.9098	28.5379	28.6465	28.5363	28.6505	28.0504
NaN	23.9599	22.8817	NaN	24.4984	23.7924	22.6327	25.148	23.8221	25.2687	chromatin binding;ligand-dependent nuclear receptor transcription coactivator activity;protein binding;transcription coactivator activity	chromatin organization;histone deubiquitination;mRNA export from nucleus;mRNA transport;negative regulation of insulin secretion involved in cellular response to glucose stimulus;poly(A)+ mRNA export from nucleus;positive regulation of transcription, DNA-templated;protein transport;regulation of transcription by RNA polymerase II;regulation of transcription, DNA-templated;transcription, DNA-templ…	DUBm complex;mitochondrion;nuclear pore;nucleoplasm;nucleus;SAGA complex	Chromatin modifying enzymes;Chromatin organization;HATs acetylate histones	Response to elevated platelet cytosolic Ca2+	Q9NPA8	Q9NPA8	Transcription and mRNA export factor ENY2	+	ENY2				0.187192	0.35279	0.759912	1.19417	Q9NPA8	Q9NPA8	Transcription and mRNA export factor ENY2	ENY2	3	3	3	34.7	34.7	34.7	11.528	0	7.3554	467500000	11	20.8553	23.9599	22.8817	22.4978	24.4984	23.7924	22.6327	25.148
27.4196	25.3412	25.9078	25.1486	27.4506	25.7742	26.2326	25.4464	27.2276	25.1357	NADH dehydrogenase (ubiquinone) activity	mitochondrial electron transport, NADH to ubiquinone;mitochondrial respiratory chain complex I assembly;oxidation-reduction process	mitochondrial inner membrane;mitochondrial matrix;mitochondrial respiratory chain complex I;mitochondrion;myelin sheath;respiratory chain	Complex I biogenesis;Metabolism;Respiratory electron transport;Respiratory electron transport, ATP synthesis by chemiosmotic coupling, and heat production by uncoupling proteins.;The citric acid (TCA) cycle and respiratory electron transport	Response to elevated platelet cytosolic Ca2+	O95299	O95299	NADH dehydrogenase [ubiquinone] 1 alpha subcomplex subunit 10, mitochondrial	+	NDUFA10				0.186529	-0.29024	0.186529	-0.29024	O95299	O95299	NADH dehydrogenase [ubiquinone] 1 alpha subcomplex subunit 10, mitochondrial	NDUFA10	10	10	10	36.3	36.3	36.3	40.75	0	71.697	3084800000	81	27.4196	25.3412	25.9078	25.1486	27.4506	25.7742	26.2326	25.4464
[truncated: 1,967 more rows]
[truncated: 2 more columns]
