# Supplementary material for: Regulation of mitochondrial proteostasis by the proton gradient
Source: EMBO J. 2022 Aug 1;41(16):e110476. doi: 10.15252/embj.2021110476 (PMC9379554; doi:10.15252/embj.2021110476)
Supplement: Supplementary file 4 — Dataset EV2 [file EMBJ-41-e110476-s007.xlsx]

## Sheet: Description
HeLa WT versus TMBIM5 KO cells.
PRIDE ID
PRIDE Project ID	0022
Analysis Software	DiaNN 1.7
Statistical Testing:	Two-sided t-test and permutation-based FDR estimation (s0=0.1)
Factors
Genotype	WT, TMBIM5
Column Name	Column Description
WT_01	Log2 Transformed MaxLFQ Intensities
WT_02
WT_03
WT_04
WT_05
WT_06
TMBIM5_01
TMBIM5_02
TMBIM5_03
TMBIM5_04
TMBIM5_05
TMBIM5_06
Exclusively in KO	"+" sign indicates quantification in either TMBIM5 knock out or WT
Exclusively in WT
GOBP name	Gene Ontology Annotations
GOMF name
GOCC name
MitoCarta3.0_List	MitoCarta 3.0 Annotations (Rath et al, PMC7778944)
MitoCarta3.0_Evidence
MitoCarta3.0_SubMitoLocalization
MitoCarta3.0_MitoPathways
Significant TMBIM5_WT	"+" sign indicates significantly altered levels
-Log p-value TMBIM5_WT	Test Result of two-sided t-test of indicated contrast with permutation based q-value estimation (Tusher et al, PMC33173)
q-value TMBIM5_WT
Difference TMBIM5_WT
Test statistic TMBIM5_WT
Protein.Ids	Protein/Gene information (Uniprot)
Protein.Group
Protein.Names
Genes
First.Protein.Description

## Sheet: Data
WT_01	WT_02	WT_03	WT_04	WT_05	WT_06	TMBIM5_01	TMBIM5_02	TMBIM5_03	TMBIM5_04	TMBIM5_05	TMBIM5_06	Exclusively in KO	Exclusively in WT	GOBP name	GOMF name	GOCC name		MitoCarta3.0_List	MitoCarta3.0_Evidence	MitoCarta3.0_SubMitoLocalization	MitoCarta3.0_MitoPathways	Significant TMBIM5_WT	significant	-Log p-value TMBIM5_WT	q-value TMBIM5_WT	log2 ratio TMBIM5_WT	Test statistic TMBIM5_WT	Protein.Ids	Protein.Group	Protein.Names	Genes	First.Protein.Description	Complex I > CI subunits	Complex II > CII subunits	Complex III > CIII subunits	Complex IV > CIV subunits	Complex V > CV subunits
27.726	27.217	26.9088	28.0453	26.5075	26.632	27.5754	27.2262	26.604	26.6865	26.5682	26.4362			aerobic respiration;cellular metabolic process;cellular process;cellular respiration;electron transport chain;energy derivation by oxidation of organic compounds;generation of precursor metabolites and energy;metabolic process;oxidation-reduction process;oxidative phosphorylation;phosphate-containing compound metabolic process;phosphorus metabolic process;phosphorylation;respiratory electron tran…	binding;catalytic activity;cation binding;endopeptidase activity;hydrolase activity;ion binding;metal ion binding;metalloendopeptidase activity;metallopeptidase activity;peptidase activity;peptidase activity, acting on L-amino acid peptides	cell part;cytoplasmic part;extracellular membrane-bounded organelle;extracellular organelle;extracellular region part;extracellular vesicular exosome;intracellular membrane-bounded organelle;intracellular organelle;intracellular organelle part;intracellular part;macromolecular complex;membrane;membrane part;membrane-bounded organelle;membrane-bounded vesicle;mitochondrial inner membrane;mitochond…		MitoCarta3.0	literature, APEX_matrix, targetP signal, yeast mito homolog+, Rickettsial homolog, mito protein domain+, induction, coexpression++, MS/MS++	MIM	Protein import, sorting and homeostasis > Protein import and sorting > Preprotein cleavage;OXPHOS > Complex III > CIII subunits;OXPHOS > OXPHOS subunits			0.493226	0.287329	-0.32336	-0.789026	P22695	P22695	QCR2_HUMAN	UQCRC2	Cytochrome b-c1 complex subunit 2, mitochondrial	-	-	+	-	-
27.0609	26.5898	26.2133	27.2714	25.8717	25.8764	26.8504	26.4984	25.8576	26.0995	25.8019	25.7077			aerobic respiration;cellular metabolic process;cellular process;cellular respiration;electron transport chain;energy derivation by oxidation of organic compounds;generation of precursor metabolites and energy;metabolic process;mitochondrial electron transport, ubiquinol to cytochrome c;oxidation-reduction process;oxidative phosphorylation;phosphate-containing compound metabolic process;phosphorus…	binding;catalytic activity;cation binding;cation transmembrane transporter activity;enzyme binding;hydrogen ion transmembrane transporter activity;inorganic cation transmembrane transporter activity;ion binding;ion transmembrane transporter activity;metal ion binding;monovalent inorganic cation transmembrane transporter activity;oxidoreductase activity;oxidoreductase activity, acting on diphenols…	cell part;cytoplasmic part;intracellular membrane-bounded organelle;intracellular organelle;intracellular organelle part;intracellular part;macromolecular complex;membrane;membrane part;membrane-bounded organelle;mitochondrial inner membrane;mitochondrial membrane;mitochondrial membrane part;mitochondrial part;mitochondrial respiratory chain;mitochondrial respiratory chain complex III;mitochondri…		MitoCarta3.0	literature, APEX_matrix, targetP signal+, yeast mito homolog+, Rickettsial homolog, mito protein domain+, induction, coexpression++, MS/MS++	MIM	Protein import, sorting and homeostasis > Protein import and sorting > Preprotein cleavage;OXPHOS > Complex III > CIII subunits;OXPHOS > OXPHOS subunits			0.544657	0.254806	-0.344667	-0.850327	P31930	P31930	QCR1_HUMAN	UQCRC1	Cytochrome b-c1 complex subunit 1, mitochondrial	-	-	+	-	-
27.9428	27.5754	27.4629	27.9705	27.17	27.4394	27.6251	27.5969	27.3324	27.1604	27.3324	27.4154			cellular metabolic process;cellular process;electron transport chain;generation of precursor metabolites and energy;metabolic process;oxidation-reduction process;respiratory electron transport chain;response to antibiotic;response to chemical stimulus;response to drug;response to endogenous stimulus;response to hormone stimulus;response to organic substance;response to stimulus;small molecule met…	2 iron, 2 sulfur cluster binding;binding;catalytic activity;cation binding;cation transmembrane transporter activity;hydrogen ion transmembrane transporter activity;inorganic cation transmembrane transporter activity;ion binding;ion transmembrane transporter activity;iron-sulfur cluster binding;metal cluster binding;metal ion binding;monovalent inorganic cation transmembrane transporter activity;…	cell part;cytoplasmic part;intracellular membrane-bounded organelle;intracellular organelle;intracellular organelle part;intracellular part;macromolecular complex;membrane;membrane part;membrane-bounded organelle;mitochondrial inner membrane;mitochondrial membrane;mitochondrial membrane part;mitochondrial part;mitochondrial respiratory chain complex III;mitochondrion;organelle;organelle inner mem…		MitoCarta3.0	literature, APEX_matrix, targetP signal, yeast mito homolog++, Rickettsial homolog, mito protein domain+, coexpression++, MS/MS++	MIM	Metabolism > Metals and cofactors > Fe-S-containing proteins;OXPHOS > Complex III > CIII subunits;OXPHOS > OXPHOS subunits			0.62223	0.313492	-0.183062	-0.743913	P47985;P0C7P4	P47985	UCRI_HUMAN	UQCRFS1	Cytochrome b-c1 complex subunit Rieske, mitochondrial	-	-	+	-	-
22.3211	22.2792	22.019	23.3101	NaN	21.4923	21.9985	22.0292	21.85	21.3211	21.5451	21.8269			cellular metabolic process;cellular process;electron transport chain;generation of precursor metabolites and energy;metabolic process;mitochondrial electron transport, ubiquinol to cytochrome c;oxidation-reduction process;respiratory electron transport chain;small molecule metabolic process	binding;catalytic activity;cation binding;cation transmembrane transporter activity;electron carrier activity;hydrogen ion transmembrane transporter activity;inorganic cation transmembrane transporter activity;ion binding;ion transmembrane transporter activity;metal ion binding;monovalent inorganic cation transmembrane transporter activity;oxidoreductase activity;oxidoreductase activity, acting o…	cell part;cytoplasmic part;intracellular membrane-bounded organelle;intracellular organelle;intracellular organelle part;intracellular part;macromolecular complex;membrane;membrane part;membrane-bounded organelle;mitochondrial inner membrane;mitochondrial membrane;mitochondrial membrane part;mitochondrial part;mitochondrial respiratory chain complex III;mitochondrion;organelle;organelle inner mem…		MitoCarta3.0	literature, yeast mito homolog++, Rickettsial homolog, mito protein domain	MIM	Metabolism > Electron carriers > Cytochromes;Metabolism > Metals and cofactors > Heme-containing proteins;OXPHOS > Complex III > CIII subunits;OXPHOS > OXPHOS subunits			0.958737	0.0953801	-0.522559	-1.32389	P00156	P00156	CYB_HUMAN	MT-CYB	Cytochrome b	-	-	+	-	-
26.6458	26.3376	25.8974	26.141	26.5754	25.9066	26.3204	25.6264	25.8528	26.143	25.8881	25.673			aerobic respiration;cellular metabolic process;cellular process;cellular respiration;electron transport chain;energy derivation by oxidation of organic compounds;generation of precursor metabolites and energy;metabolic process;mitochondrial electron transport, ubiquinol to cytochrome c;oxidation-reduction process;oxidative phosphorylation;phosphate-containing compound metabolic process;phosphorus…		cell part;cytoplasmic part;intracellular organelle part;intracellular part;macromolecular complex;membrane;membrane part;mitochondrial inner membrane;mitochondrial membrane;mitochondrial membrane part;mitochondrial part;mitochondrial respiratory chain;mitochondrial respiratory chain complex III;organelle inner membrane;organelle membrane;organelle part;protein complex;respiratory chain;respirator…		MitoCarta3.0	literature, APEX_matrix, yeast mito homolog++, mito protein domain+, MS/MS++	MIM	OXPHOS > Complex III > CIII subunits;OXPHOS > OXPHOS subunits			1.08987	0.11594	-0.333321	-1.22561	P14927	P14927	QCR7_HUMAN	UQCRB	Cytochrome b-c1 complex subunit 7	-	-	+	-	-
27.6798	27.8385	27.5898	27.17	28.1312	27.0914	27.4473	27.019	27.2353	27.3066	27.2077	26.8741			aerobic respiration;cellular metabolic process;cellular process;cellular respiration;electron transport chain;energy derivation by oxidation of organic compounds;generation of precursor metabolites and energy;metabolic process;mitochondrial electron transport, ubiquinol to cytochrome c;oxidation-reduction process;oxidative phosphorylation;phosphate-containing compound metabolic process;phosphorus…	catalytic activity;cation transmembrane transporter activity;hydrogen ion transmembrane transporter activity;inorganic cation transmembrane transporter activity;ion transmembrane transporter activity;monovalent inorganic cation transmembrane transporter activity;oxidoreductase activity;oxidoreductase activity, acting on diphenols and related substances as donors;oxidoreductase activity, acting on…	cell part;cytoplasmic part;intracellular membrane-bounded organelle;intracellular organelle;intracellular organelle part;intracellular part;membrane;membrane part;membrane-bounded organelle;mitochondrial inner membrane;mitochondrial membrane;mitochondrial membrane part;mitochondrial part;mitochondrial respiratory chain;mitochondrion;organelle;organelle inner membrane;organelle membrane;organelle …		MitoCarta3.0	literature, APEX_IMS, yeast mito homolog++, mito protein domain+, induction, coexpression++, MS/MS++	MIM	OXPHOS > Complex III > CIII subunits;OXPHOS > OXPHOS subunits			1.2822	0.0756084	-0.401771	-1.42264	P07919	P07919	QCR6_HUMAN	UQCRH	Cytochrome b-c1 complex subunit 6, mitochondrial	-	-	+	-	-
26.5667	26.2408	25.9912	26.1352	26.2207	26.0711	26.2696	25.8167	25.8044	26.002	25.7568	25.792			anatomical structure development;cell development;cellular developmental process;cellular metabolic process;cellular process;central nervous system neuron development;cerebellar Purkinje cell layer development;developmental process;electron transport chain;forebrain neuron development;generation of precursor metabolites and energy;hippocampus development;hypothalamus development;metabolic process…	catalytic activity;cation transmembrane transporter activity;hydrogen ion transmembrane transporter activity;inorganic cation transmembrane transporter activity;ion transmembrane transporter activity;monovalent inorganic cation transmembrane transporter activity;oxidoreductase activity;oxidoreductase activity, acting on diphenols and related substances as donors;oxidoreductase activity, acting on…	cell part;cytoplasmic part;intracellular membrane-bounded organelle;intracellular organelle;intracellular organelle part;intracellular part;membrane;membrane part;membrane-bounded organelle;mitochondrial inner membrane;mitochondrial membrane;mitochondrial part;mitochondrion;organelle;organelle inner membrane;organelle membrane;organelle part;respiratory chain		MitoCarta3.0	literature, APEX_IMS, targetP signal, yeast mito homolog++, mito protein domain+, induction, coexpression++, MS/MS++	MIM	OXPHOS > Complex III > CIII subunits;OXPHOS > OXPHOS subunits			1.56839	0.0822181	-0.29736	-1.38389	O14949	O14949	QCR8_HUMAN	UQCRQ	Cytochrome b-c1 complex subunit 8	-	-	+	-	-
25.7338	25.6784	25.3778	25.7466	25.5898	25.6264	25.0691	24.6375	24.5045	24.7594	24.4923	24.7338			cellular metabolic process;cellular process;electron transport chain;generation of precursor metabolites and energy;metabolic process;mitochondrial electron transport, ubiquinol to cytochrome c;oxidation-reduction process;respiratory electron transport chain;small molecule metabolic process	catalytic activity;cation transmembrane transporter activity;hydrogen ion transmembrane transporter activity;inorganic cation transmembrane transporter activity;ion transmembrane transporter activity;monovalent inorganic cation transmembrane transporter activity;oxidoreductase activity;oxidoreductase activity, acting on diphenols and related substances as donors;oxidoreductase activity, acting on…	cell part;cytoplasmic part;extracellular membrane-bounded organelle;extracellular organelle;extracellular region part;extracellular vesicular exosome;intracellular organelle part;intracellular part;macromolecular complex;membrane;membrane part;membrane-bounded organelle;membrane-bounded vesicle;mitochondrial inner membrane;mitochondrial membrane;mitochondrial membrane part;mitochondrial part;mito…		MitoCarta3.0	literature, yeast mito homolog++, mito protein domain+, induction, coexpression++, MS/MS++	MIM	OXPHOS > Complex III > CIII subunits;OXPHOS > OXPHOS subunits	+	MICS1_WT	5.38104	0.000329268	-0.92606	-4.56294	Q9UDW1	Q9UDW1	QCR9_HUMAN	UQCR10	Cytochrome b-c1 complex subunit 9	-	-	+	-	-
27.019	26.7389	26.6595	27.6181	25.9203	26.515	27.1015	27.3153	26.5638	26.417	26.3376	26.558			anatomical structure development;ATP biosynthetic process;ATP metabolic process;ATP synthesis coupled proton transport;biosynthetic process;cation transport;cellular biosynthetic process;cellular metabolic process;cellular nitrogen compound biosynthetic process;cellular nitrogen compound metabolic process;cellular process;developmental process;electron transport chain;energy coupled proton transp…	cation transmembrane transporter activity;hydrogen ion transmembrane transporter activity;inorganic cation transmembrane transporter activity;ion transmembrane transporter activity;monovalent inorganic cation transmembrane transporter activity;substrate-specific transmembrane transporter activity;substrate-specific transporter activity;transmembrane transporter activity;transporter activity	cell part;cytoplasmic part;extracellular membrane-bounded organelle;extracellular organelle;extracellular region part;extracellular vesicular exosome;intracellular membrane-bounded organelle;intracellular organelle;intracellular organelle lumen;intracellular organelle part;intracellular part;macromolecular complex;membrane;membrane part;membrane-bounded organelle;membrane-bounded vesicle;membrane…		MitoCarta3.0	literature, APEX_matrix, yeast mito homolog++, mito protein domain+, MS/MS++	MIM	OXPHOS > Complex V > CV subunits;OXPHOS > OXPHOS subunits			0.0370937	0.920293	-0.0296043	-0.0777327	P24539	P24539	AT5F1_HUMAN	ATP5PB	ATP synthase F(0) complex subunit B1, mitochondrial	-	-	-	-	+
31.1052	30.8385	30.5203	31.0414	30.5933	30.2759	31.2535	30.9677	30.6198	30.6544	30.6022	30.4433			anatomical structure formation involved in morphogenesis;angiogenesis;ATP biosynthetic process;ATP hydrolysis coupled proton transport;ATP metabolic process;ATP synthesis coupled proton transport;biological regulation;biosynthetic process;cation homeostasis;cation transport;cell differentiation;cellular biosynthetic process;cellular cation homeostasis;cellular chemical homeostasis;cellular compon…	active transmembrane transporter activity;adenyl nucleotide binding;adenyl ribonucleotide binding;ATP binding;ATPase activity;ATPase activity, coupled;ATPase activity, coupled to movement of substances;ATPase activity, coupled to transmembrane movement of ions;ATPase activity, coupled to transmembrane movement of substances;binding;catalytic activity;cation transmembrane transporter activity;cati…	cell part;cell surface;cytoplasmic part;extracellular membrane-bounded organelle;extracellular organelle;extracellular region part;extracellular vesicular exosome;intracellular membrane-bounded organelle;intracellular non-membrane-bounded organelle;intracellular organelle;intracellular organelle lumen;intracellular organelle part;intracellular part;macromolecular complex;membrane;membrane part;me…		MitoCarta3.0	literature, APEX_matrix, targetP signal+, yeast mito homolog++, Rickettsial homolog, mito protein domain, coexpression++, MS/MS++	MIM	OXPHOS > Complex V > CV subunits;OXPHOS > OXPHOS subunits			0.0555391	0.896429	0.0277306	0.0993988	P06576	P06576	ATPB_HUMAN	ATP5F1B	ATP synthase subunit beta, mitochondrial	-	-	-	-	+
27.0914	26.9203	26.5667	27.4785	26.2803	26.341	27.0401	27.141	26.6458	26.6865	26.4457	26.5105			ATP biosynthetic process;ATP metabolic process;ATP synthesis coupled proton transport;biosynthetic process;cation transport;cellular biosynthetic process;cellular metabolic process;cellular nitrogen compound biosynthetic process;cellular nitrogen compound metabolic process;cellular process;electron transport chain;energy coupled proton transport, down electrochemical gradient;establishment of loc…	active transmembrane transporter activity;ATPase activity;ATPase activity, coupled;ATPase activity, coupled to movement of substances;ATPase activity, coupled to transmembrane movement of ions;ATPase activity, coupled to transmembrane movement of substances;catalytic activity;cation transmembrane transporter activity;cation-transporting ATPase activity;hydrogen ion transmembrane transporter activ…	cell part;cytoplasmic part;extracellular membrane-bounded organelle;extracellular organelle;extracellular region part;extracellular vesicular exosome;intracellular membrane-bounded organelle;intracellular organelle;intracellular organelle lumen;intracellular organelle part;intracellular part;macromolecular complex;membrane;membrane part;membrane-bounded organelle;membrane-bounded vesicle;membrane…		MitoCarta3.0	literature, yeast mito homolog++, Rickettsial homolog, mito protein domain, induction, MS/MS++	MIM	OXPHOS > Complex V > CV subunits;OXPHOS > OXPHOS subunits			0.0558524	0.888655	-0.0347617	-0.107563	P36542	P36542	ATPG_HUMAN	ATP5F1C	ATP synthase subunit gamma, mitochondrial	-	-	-	-	+
27.604	27.3066	26.9428	27.5014	26.9539	26.7129	27.6865	27.3992	26.9428	27.019	26.8974	26.8142			ATP biosynthetic process;ATP metabolic process;ATP synthesis coupled proton transport;biosynthetic process;cation transport;cellular biosynthetic process;cellular metabolic process;cellular nitrogen compound biosynthetic process;cellular nitrogen compound metabolic process;cellular process;electron transport chain;energy coupled proton transport, down electrochemical gradient;establishment of loc…	binding;cation transmembrane transporter activity;drug binding;hydrogen ion transmembrane transporter activity;hydrogen ion transporting ATP synthase activity, rotational mechanism;inorganic cation transmembrane transporter activity;ion transmembrane transporter activity;monovalent inorganic cation transmembrane transporter activity;substrate-specific transmembrane transporter activity;substrate-…	cell part;cytoplasmic part;extracellular membrane-bounded organelle;extracellular organelle;extracellular region part;extracellular vesicular exosome;intracellular membrane-bounded organelle;intracellular organelle;intracellular organelle part;intracellular part;macromolecular complex;membrane;membrane part;membrane-bounded organelle;membrane-bounded vesicle;mitochondrial inner membrane;mitochond…		MitoCarta3.0	literature, APEX_matrix, targetP signal, yeast mito homolog++, Rickettsial homolog, mito protein domain+, induction, MS/MS++	MIM	OXPHOS > Complex V > CV subunits;OXPHOS > OXPHOS subunits			0.0800635	0.852307	-0.0437778	-0.145631	P48047	P48047	ATPO_HUMAN	ATP5PO	ATP synthase subunit O, mitochondrial	-	-	-	-	+
29.0839	28.8203	28.6005	29.1312	28.258	28.4433	29.003	28.94	28.4668	28.6764	28.4234	28.5718			ATP biosynthetic process;ATP metabolic process;ATP synthesis coupled proton transport;biosynthetic process;cation transport;cellular biosynthetic process;cellular metabolic process;cellular nitrogen compound biosynthetic process;cellular nitrogen compound metabolic process;cellular process;electron transport chain;energy coupled proton transport, down electrochemical gradient;establishment of loc…	cation transmembrane transporter activity;hydrogen ion transmembrane transporter activity;inorganic cation transmembrane transporter activity;ion transmembrane transporter activity;monovalent inorganic cation transmembrane transporter activity;substrate-specific transmembrane transporter activity;substrate-specific transporter activity;transmembrane transporter activity;transporter activity	cell part;cytoplasmic part;extracellular membrane-bounded organelle;extracellular organelle;extracellular region part;extracellular vesicular exosome;intracellular membrane-bounded organelle;intracellular organelle;intracellular organelle part;intracellular part;macromolecular complex;membrane;membrane part;membrane-bounded organelle;membrane-bounded vesicle;mitochondrial inner membrane;mitochond…		MitoCarta3.0	literature, APEX_matrix, yeast mito homolog++, mito protein domain+, MS/MS++	MIM	Mitochondrial dynamics and surveillance > Cristae formation;OXPHOS > Complex V > CV subunits;OXPHOS > OXPHOS subunits			0.0905828	0.841708	-0.0426114	-0.155383	O75964	O75964	ATP5L_HUMAN	ATP5MG	ATP synthase subunit g, mitochondrial	-	-	-	-	+
28.4274	28.3787	28.0401	28.1556	28.4194	27.9484	28.5389	28.0711	28.1795	28.1214	28.217	28.0762			ATP biosynthetic process;ATP metabolic process;ATP synthesis coupled proton transport;biosynthetic process;cation transport;cellular biosynthetic process;cellular metabolic process;cellular nitrogen compound biosynthetic process;cellular nitrogen compound metabolic process;cellular process;electron transport chain;energy coupled proton transport, down electrochemical gradient;establishment of loc…	cation transmembrane transporter activity;hydrogen ion transmembrane transporter activity;inorganic cation transmembrane transporter activity;ion transmembrane transporter activity;monovalent inorganic cation transmembrane transporter activity;substrate-specific transmembrane transporter activity;substrate-specific transporter activity;transmembrane transporter activity;transporter activity	cell part;cytoplasm;cytoplasmic part;extracellular membrane-bounded organelle;extracellular organelle;extracellular region part;extracellular vesicular exosome;intracellular membrane-bounded organelle;intracellular organelle;intracellular organelle part;intracellular part;macromolecular complex;membrane;membrane part;membrane-bounded organelle;membrane-bounded vesicle;mitochondrial inner membrane…		MitoCarta3.0	literature, APEX_matrix, yeast mito homolog++, mito protein domain+, MS/MS++	MIM	OXPHOS > Complex V > CV subunits;OXPHOS > OXPHOS subunits			0.0918681	0.867328	-0.0275701	-0.130489	O75947	O75947	ATP5H_HUMAN	ATP5PD	ATP synthase subunit d, mitochondrial	-	-	-	-	+
24.8858	24.7995	24.4425	25.6757	24.0935	24.6811	25.0813	25.2243	24.8433	24.8191	24.3444	24.7129			ATP biosynthetic process;ATP metabolic process;ATP synthesis coupled proton transport;biosynthetic process;cation transport;cellular biosynthetic process;cellular metabolic process;cellular nitrogen compound biosynthetic process;cellular nitrogen compound metabolic process;cellular process;electron transport chain;energy coupled proton transport, down electrochemical gradient;establishment of loc…	cation transmembrane transporter activity;hydrogen ion transmembrane transporter activity;inorganic cation transmembrane transporter activity;ion transmembrane transporter activity;monovalent inorganic cation transmembrane transporter activity;substrate-specific transmembrane transporter activity;substrate-specific transporter activity;transmembrane transporter activity;transporter activity	cell part;cytoplasmic part;extracellular membrane-bounded organelle;extracellular organelle;extracellular region part;extracellular vesicular exosome;integral to membrane;intracellular organelle part;intracellular part;intrinsic to membrane;macromolecular complex;membrane;membrane part;membrane-bounded organelle;membrane-bounded vesicle;mitochondrial inner membrane;mitochondrial membrane;mitochon…		MitoCarta3.0	literature, yeast mito homolog++, Rickettsial homolog, mito protein domain+, MS/MS+	MIM	OXPHOS > Complex V > CV subunits;OXPHOS > OXPHOS subunits			0.112551	0.781607	0.0745417	0.212962	P00846	P00846	ATP6_HUMAN	MT-ATP6	ATP synthase subunit a	-	-	-	-	+
29.8519	29.5933	29.1795	30.0084	29.0217	29.0349	29.9259	29.837	29.3367	29.4012	29.267	29.3044			ATP biosynthetic process;ATP hydrolysis coupled proton transport;ATP metabolic process;ATP synthesis coupled proton transport;biological regulation;biosynthetic process;cation transport;cellular biosynthetic process;cellular metabolic process;cellular nitrogen compound biosynthetic process;cellular nitrogen compound metabolic process;cellular process;developmental process;electron transport chain…	active transmembrane transporter activity;adenyl nucleotide binding;adenyl ribonucleotide binding;ATP binding;ATPase activity;ATPase activity, coupled;ATPase activity, coupled to movement of substances;ATPase activity, coupled to transmembrane movement of ions;ATPase activity, coupled to transmembrane movement of substances;binding;catalytic activity;cation transmembrane transporter activity;cati…	cell part;cytoplasmic part;extracellular membrane-bounded organelle;extracellular organelle;extracellular region part;extracellular vesicular exosome;intracellular membrane-bounded organelle;intracellular organelle;intracellular organelle lumen;intracellular organelle part;intracellular part;macromolecular complex;membrane;membrane part;membrane-bounded organelle;membrane-bounded vesicle;membrane…		MitoCarta3.0	literature, APEX_matrix, targetP signal+, yeast mito homolog++, Rickettsial homolog, mito protein domain, induction, coexpression++, MS/MS++	MIM	OXPHOS > Complex V > CV subunits;OXPHOS > OXPHOS subunits			0.113738	0.790318	0.0637506	0.204454	P25705	P25705	ATPA_HUMAN	ATP5F1A	ATP synthase subunit alpha, mitochondrial	-	-	-	-	+
26.6595	26.4457	25.9998	26.632	26.0772	25.902	26.5754	26.2996	26.2262	26.3101	25.8647	26.0233			ATP biosynthetic process;ATP metabolic process;ATP synthesis coupled proton transport;biosynthetic process;cation transport;cellular biosynthetic process;cellular metabolic process;cellular nitrogen compound biosynthetic process;cellular nitrogen compound metabolic process;cellular process;electron transport chain;energy coupled proton transport, down electrochemical gradient;establishment of loc…	active transmembrane transporter activity;ATPase activity;ATPase activity, coupled;ATPase activity, coupled to movement of substances;ATPase activity, coupled to transmembrane movement of ions;ATPase activity, coupled to transmembrane movement of substances;catalytic activity;cation transmembrane transporter activity;cation-transporting ATPase activity;hydrogen ion transmembrane transporter activ…	cell part;cytoplasmic part;intracellular membrane-bounded organelle;intracellular organelle;intracellular organelle lumen;intracellular organelle part;intracellular part;macromolecular complex;membrane;membrane part;membrane-bounded organelle;membrane-enclosed lumen;mitochondrial inner membrane;mitochondrial matrix;mitochondrial membrane;mitochondrial membrane part;mitochondrial part;mitochondria…		MitoCarta3.0	literature, yeast mito homolog++, mito protein domain+, induction, coexpression++, MS/MS++	MIM	OXPHOS > Complex V > CV subunits;OXPHOS > OXPHOS subunits			0.160693	0.735472	-0.0694892	-0.257705	P56381;Q5VTU8	P56381;Q5VTU8	AT5EL_HUMAN;ATP5E_HUMAN	ATP5F1E;ATP5F1EP2	ATP synthase subunit epsilon, mitochondrial	-	-	-	-	+
27.6663	27.3324	27.1795	27.524	27.3239	27.1604	27.5754	27.4234	27.217	26.8741	27.3066	27.3828			ATP biosynthetic process;ATP hydrolysis coupled proton transport;ATP metabolic process;ATP synthesis coupled proton transport;biosynthetic process;cation transport;cellular biosynthetic process;cellular metabolic process;cellular nitrogen compound biosynthetic process;cellular nitrogen compound metabolic process;cellular process;electron transport chain;energy coupled proton transport, against el…	binding;cation transmembrane transporter activity;hydrogen ion transmembrane transporter activity;inorganic cation transmembrane transporter activity;ion transmembrane transporter activity;lipid binding;monovalent inorganic cation transmembrane transporter activity;substrate-specific transmembrane transporter activity;substrate-specific transporter activity;transmembrane transporter activity;tran…	cell part;cytoplasmic part;integral to membrane;intracellular membrane-bounded organelle;intracellular organelle;intracellular organelle part;intracellular part;intrinsic to membrane;macromolecular complex;membrane;membrane part;membrane-bounded organelle;mitochondrial inner membrane;mitochondrial membrane;mitochondrial membrane part;mitochondrial outer membrane;mitochondrial part;mitochondrial p…		MitoCarta3.0	literature, targetP signal, yeast mito homolog+, Rickettsial homolog, mito protein domain, coexpression++;"literature, yeast mito homolog+, Rickettsial homolog, mito protein domain"	MIM	OXPHOS > Complex V > CV subunits;OXPHOS > OXPHOS subunits			0.219126	0.691603	-0.0678724	-0.299443	P48201;Q06055;P05496	P05496;P48201;Q06055	AT5G1_HUMAN;AT5G2_HUMAN;AT5G3_HUMAN	ATP5MC1;ATP5MC2;ATP5MC3	ATP synthase F(0) complex subunit C1, mitochondrial	-	-	-	-	+
27.2891	27.3494	27.2353	26.7895	27.5315	26.9203	27.3066	26.8142	27.1214	27.1115	27.1604	27.0296			anatomical structure development;ATP biosynthetic process;ATP metabolic process;ATP synthesis coupled proton transport;biosynthetic process;cation transport;cellular biosynthetic process;cellular metabolic process;cellular nitrogen compound biosynthetic process;cellular nitrogen compound metabolic process;cellular process;developmental process;electron transport chain;energy coupled proton transp…	cation transmembrane transporter activity;hydrogen ion transmembrane transporter activity;inorganic cation transmembrane transporter activity;ion transmembrane transporter activity;monovalent inorganic cation transmembrane transporter activity;substrate-specific transmembrane transporter activity;substrate-specific transporter activity;transmembrane transporter activity;transporter activity	cell part;cytoplasmic part;intracellular membrane-bounded organelle;intracellular organelle;intracellular organelle part;intracellular part;macromolecular complex;membrane;membrane part;membrane-bounded organelle;mitochondrial inner membrane;mitochondrial membrane;mitochondrial membrane part;mitochondrial part;mitochondrial proton-transporting ATP synthase complex;mitochondrial proton-transportin…		MitoCarta3.0	literature, APEX_IMS, targetP signal+, mito protein domain+, induction, coexpression++, MS/MS++	MIM	OXPHOS > Complex V > CV subunits;OXPHOS > OXPHOS subunits			0.313409	0.578605	-0.0952495	-0.411178	P18859	P18859	ATP5J_HUMAN	ATP5PF	ATP synthase-coupling factor 6, mitochondrial	-	-	-	-	+
25.4041	25.239	25.3135	25.1908	25.3975	25.1642	25.5285	24.9716	25.228	25.3745	25.0148	25.0484			ATP biosynthetic process;ATP metabolic process;ATP synthesis coupled proton transport;biosynthetic process;cation transport;cellular biosynthetic process;cellular metabolic process;cellular nitrogen compound biosynthetic process;cellular nitrogen compound metabolic process;cellular process;electron transport chain;energy coupled proton transport, down electrochemical gradient;establishment of loc…	cation transmembrane transporter activity;hydrogen ion transmembrane transporter activity;inorganic cation transmembrane transporter activity;ion transmembrane transporter activity;monovalent inorganic cation transmembrane transporter activity;substrate-specific transmembrane transporter activity;substrate-specific transporter activity;transmembrane transporter activity;transporter activity	cell part;cytoplasmic part;integral to membrane;intracellular organelle part;intracellular part;intrinsic to membrane;macromolecular complex;membrane;membrane part;mitochondrial inner membrane;mitochondrial membrane;mitochondrial membrane part;mitochondrial part;mitochondrial proton-transporting ATP synthase complex;mitochondrial proton-transporting ATP synthase complex, coupling factor F(o);orga…		MitoCarta3.0	literature, mito protein domain+, MS/MS++	MIM	OXPHOS > Complex V > CV subunits;OXPHOS > OXPHOS subunits			0.411528	0.537692	-0.0905619	-0.452194	P03928	P03928	ATP8_HUMAN	MT-ATP8	ATP synthase protein 8	-	-	-	-	+
26.1984	25.9584	26.189	26.1585	25.5075	26.0401	26.1075	25.9316	25.7155	25.797	25.8019	25.9672					cell part;cytoplasmic part;integral to membrane;intracellular organelle part;intracellular part;intrinsic to membrane;macromolecular complex;membrane part;mitochondrial membrane part;mitochondrial part;mitochondrial proton-transporting ATP synthase complex;organelle part;protein complex;proton-transporting ATP synthase complex;proton-transporting two-sector ATPase complex		MitoCarta3.0	induction, coexpression++, MS/MS+	MIM	OXPHOS > Complex V > CV subunits;OXPHOS > OXPHOS subunits			0.466004	0.456783	-0.121832	-0.5485	P56378	P56378	ATP68_HUMAN	ATP5MPL	ATP synthase subunit ATP5MPL, mitochondrial	-	-	-	-	+
25.0813	25.0317	24.7745	25.3444	24.391	24.6971	24.6865	25.1095	24.5869	24.5463	24.6096	24.632			ATP biosynthetic process;ATP metabolic process;ATP synthesis coupled proton transport;biosynthetic process;cation transport;cellular biosynthetic process;cellular metabolic process;cellular nitrogen compound biosynthetic process;cellular nitrogen compound metabolic process;cellular process;electron transport chain;energy coupled proton transport, down electrochemical gradient;establishment of loc…	transmembrane transporter activity;transporter activity	cell part;cytoplasmic part;extracellular membrane-bounded organelle;extracellular organelle;extracellular region part;extracellular vesicular exosome;integral to membrane;intracellular membrane-bounded organelle;intracellular organelle;intracellular organelle part;intracellular part;intrinsic to membrane;macromolecular complex;membrane;membrane part;membrane-bounded organelle;membrane-bounded ves…		MitoCarta3.0	literature, coexpression++, MS/MS++	MIM	OXPHOS > Complex V > CV subunits;OXPHOS > OXPHOS subunits			0.581384	0.319512	-0.191539	-0.73332	P56134	P56134	ATPK_HUMAN	ATP5MF	ATP synthase subunit f, mitochondrial	-	-	-	-	+
27.7064	27.7129	27.6595	27.2353	27.965	27.4314	27.5389	27.1312	27.391	27.611	27.6527	27.4473			ATP biosynthetic process;ATP metabolic process;ATP synthesis coupled proton transport;biosynthetic process;cation transport;cellular biosynthetic process;cellular metabolic process;cellular nitrogen compound biosynthetic process;cellular nitrogen compound metabolic process;cellular process;electron transport chain;energy coupled proton transport, down electrochemical gradient;establishment of loc…	cation transmembrane transporter activity;hydrogen ion transmembrane transporter activity;inorganic cation transmembrane transporter activity;ion transmembrane transporter activity;monovalent inorganic cation transmembrane transporter activity;substrate-specific transmembrane transporter activity;substrate-specific transporter activity;transmembrane transporter activity;transporter activity	cell part;cytoplasmic part;intracellular membrane-bounded organelle;intracellular organelle;intracellular organelle part;intracellular part;macromolecular complex;membrane;membrane part;membrane-bounded organelle;mitochondrial inner membrane;mitochondrial membrane;mitochondrial membrane part;mitochondrial part;mitochondrial proton-transporting ATP synthase complex;mitochondrial proton-transportin…		MitoCarta3.0	literature, APEX_IMS, yeast mito homolog++, mito protein domain+, coexpression++, MS/MS++	MIM	Mitochondrial dynamics and surveillance > Cristae formation;OXPHOS > Complex V > CV subunits;OXPHOS > OXPHOS subunits			0.596432	0.35211	-0.156401	-0.682939	P56385	P56385	ATP5I_HUMAN	ATP5ME	ATP synthase subunit e, mitochondrial	-	-	-	-	+
21.6584	21.4118	21.7876	21.4576	21.5685	21.1079	21.5685	21.5915	21.4015	21.1079	21.1206	20.7634			ATP biosynthetic process;ATP metabolic process;ATP synthesis coupled proton transport;biosynthetic process;cation transport;cellular biosynthetic process;cellular metabolic process;cellular nitrogen compound biosynthetic process;cellular nitrogen compound metabolic process;cellular process;electron transport chain;energy coupled proton transport, down electrochemical gradient;establishment of loc…	binding;cation binding;cation transmembrane transporter activity;hydrogen ion transmembrane transporter activity;inorganic cation transmembrane transporter activity;ion binding;ion transmembrane transporter activity;metal ion binding;monovalent inorganic cation transmembrane transporter activity;substrate-specific transmembrane transporter activity;substrate-specific transporter activity;transmem…	cell part;cytoplasmic part;intracellular organelle part;intracellular part;macromolecular complex;membrane;membrane part;mitochondrial inner membrane;mitochondrial membrane;mitochondrial part;organelle inner membrane;organelle membrane;organelle part;protein complex;proton-transporting ATP synthase complex, coupling factor F(o);proton-transporting two-sector ATPase complex, proton-transporting do…		MitoCarta3.0	literature, APEX_matrix, MS/MS++	MIM	OXPHOS > Complex V > CV subunits;OXPHOS > OXPHOS subunits			0.768636	0.220877	-0.239739	-0.914085	Q99766	Q99766	ATP5S_HUMAN	DMAC2L	ATP synthase subunit s, mitochondrial	-	-	-	-	+
28.7549	28.7708	28.6355	28.3745	29.1288	28.3239	28.7096	28.2935	28.5165	28.3023	28.6216	28.258			ATP biosynthetic process;ATP metabolic process;ATP synthesis coupled proton transport;biosynthetic process;cation transport;cellular biosynthetic process;cellular metabolic process;cellular nitrogen compound biosynthetic process;cellular nitrogen compound metabolic process;cellular process;electron transport chain;energy coupled proton transport, down electrochemical gradient;establishment of loc…	active transmembrane transporter activity;ATPase activity;ATPase activity, coupled;ATPase activity, coupled to movement of substances;ATPase activity, coupled to transmembrane movement of ions;ATPase activity, coupled to transmembrane movement of substances;catalytic activity;cation transmembrane transporter activity;cation-transporting ATPase activity;hydrogen ion transmembrane transporter activ…	cell part;cytoplasmic part;intracellular membrane-bounded organelle;intracellular organelle;intracellular organelle lumen;intracellular organelle part;intracellular part;macromolecular complex;membrane;membrane part;membrane-bounded organelle;membrane-enclosed lumen;mitochondrial inner membrane;mitochondrial matrix;mitochondrial membrane;mitochondrial membrane part;mitochondrial part;mitochondria…		MitoCarta3.0	literature, APEX_matrix, targetP signal, yeast mito homolog++, Rickettsial homolog, mito protein domain+, induction, coexpression++, MS/MS+	MIM	OXPHOS > Complex V > CV subunits;OXPHOS > OXPHOS subunits			0.778017	0.239063	-0.214476	-0.879682	P30049	P30049	ATPD_HUMAN	ATP5F1D	ATP synthase subunit delta, mitochondrial	-	-	-	-	+
27.7325	27.9259	28.1459	27.1984	28.6931	27.4314	27.391	27.0296	27.3494	27.5536	27.7195	27.4551			anatomical structure formation involved in morphogenesis;angiogenesis;biological regulation;biosynthetic process;cell differentiation;cellular biosynthetic process;cellular chemical homeostasis;cellular component assembly;cellular component organization;cellular component organization or biogenesis;cellular developmental process;cellular homeostasis;cellular ion homeostasis;cellular metabolic pro…	angiostatin binding;ATPase binding;ATPase inhibitor activity;ATPase regulator activity;binding;calmodulin binding;enzyme binding;enzyme inhibitor activity;enzyme regulator activity;identical protein binding;nucleoside-triphosphatase regulator activity;protein binding;protein dimerization activity;protein homodimerization activity	cell part;cell surface;cytoplasmic part;intracellular membrane-bounded organelle;intracellular organelle;intracellular part;membrane-bounded organelle;mitochondrion;organelle		MitoCarta3.0	literature, APEX_matrix, targetP signal, yeast mito homolog++, mito protein domain+, MS/MS++	Matrix	OXPHOS > Complex V > CV subunits;OXPHOS > OXPHOS subunits			1.02594	0.0982876	-0.438154	-1.30028	Q9UII2	Q9UII2	ATIF1_HUMAN	ATP5IF1	ATPase inhibitor, mitochondrial	-	-	-	-	+
27.3662	27.4073	26.9316	27.217	27.1984	27.1115	27.2535	26.9203	26.9539	27.0401	26.7645	26.8385					cell part;cytoplasmic part;extracellular membrane-bounded organelle;extracellular organelle;extracellular region part;extracellular vesicular exosome;integral to membrane;intracellular organelle part;intracellular part;intrinsic to membrane;macromolecular complex;membrane part;membrane-bounded organelle;membrane-bounded vesicle;mitochondrial membrane part;mitochondrial part;mitochondrial proton-t…		MitoCarta3.0	GFP, MS/MS++	MIM	Mitochondrial dynamics and surveillance > Cristae formation;OXPHOS > Complex V > CV subunits;OXPHOS > OXPHOS subunits			1.46107	0.117337	-0.243529	-1.21992	Q96IX5	Q96IX5	ATPMD_HUMAN	ATP5MD	ATP synthase membrane subunit DAPIT, mitochondrial	-	-	-	-	+
28.7389	27.9923	27.6251	28.9787	27.6251	27.9869	28.8081	28.258	27.7958	28.0401	27.7958	28.1459			biosynthetic process;cellular biosynthetic process;cellular macromolecule metabolic process;cellular metabolic process;cellular nitrogen compound metabolic process;cellular process;electron transport chain;gene expression;generation of precursor metabolites and energy;macromolecule metabolic process;metabolic process;mitochondrial electron transport, cytochrome c to oxygen;nitrogen compound metab…	binding;catalytic activity;cation binding;cation transmembrane transporter activity;copper ion binding;cytochrome-c oxidase activity;heme-copper terminal oxidase activity;hydrogen ion transmembrane transporter activity;inorganic cation transmembrane transporter activity;ion binding;ion transmembrane transporter activity;metal ion binding;monovalent inorganic cation transmembrane transporter activ…	cell part;cytoplasmic part;extracellular membrane-bounded organelle;extracellular organelle;extracellular region part;extracellular vesicular exosome;integral to membrane;intracellular membrane-bounded organelle;intracellular organelle;intracellular organelle part;intracellular part;intrinsic to membrane;macromolecular complex;membrane;membrane part;membrane-bounded organelle;membrane-bounded ves…		MitoCarta3.0	literature, APEX_IMS, APEX_matrix, yeast mito homolog++, Rickettsial homolog, mito protein domain+, MS/MS+	MIM	OXPHOS > Complex IV > CIV subunits;OXPHOS > OXPHOS subunits			0.0213144	0.953456	-0.0172113	-0.045356	P00403	P00403	COX2_HUMAN	MT-CO2	Cytochrome c oxidase subunit 2	-	-	-	+	-
26.0935	25.6891	25.2961	26.2096	25.6237	26.2151	26.2785	25.7645	25.7543	25.6153	25.7846	25.6153				catalytic activity;cation transmembrane transporter activity;cytochrome-c oxidase activity;heme-copper terminal oxidase activity;hydrogen ion transmembrane transporter activity;inorganic cation transmembrane transporter activity;ion transmembrane transporter activity;monovalent inorganic cation transmembrane transporter activity;oxidoreductase activity;oxidoreductase activity, acting on a heme gr…	cell part;cytoplasmic part;extracellular membrane-bounded organelle;extracellular organelle;extracellular region part;extracellular vesicular exosome;intracellular organelle part;intracellular part;membrane part;membrane-bounded organelle;membrane-bounded vesicle;mitochondrial membrane part;mitochondrial part;mitochondrial respiratory chain;organelle;organelle part;respiratory chain;vesicle		MitoCarta3.0	literature, mito protein domain+, induction, coexpression++, MS/MS++	MIM	OXPHOS > Complex IV > CIV subunits;OXPHOS > OXPHOS subunits			0.107649	0.809515	-0.052446	-0.185218	P14406	P14406	CX7A2_HUMAN	COX7A2	Cytochrome c oxidase subunit 7A2, mitochondrial	-	-	-	+	-
22.1111	21.2877	20.8191	23.0756	20.0951	21.4626	22.1673	21.9352	21.2361	21.2185	21.5069	21.7955			aerobic electron transport chain;aerobic respiration;biosynthetic process;cellular biosynthetic process;cellular component assembly;cellular component assembly at cellular level;cellular component organization;cellular component organization at cellular level;cellular component organization or biogenesis;cellular component organization or biogenesis at cellular level;cellular macromolecular compl…	catalytic activity;cation transmembrane transporter activity;cytochrome-c oxidase activity;heme-copper terminal oxidase activity;hydrogen ion transmembrane transporter activity;inorganic cation transmembrane transporter activity;ion transmembrane transporter activity;monovalent inorganic cation transmembrane transporter activity;oxidoreductase activity;oxidoreductase activity, acting on a heme gr…	cell part;cytoplasmic part;integral to membrane;intracellular organelle part;intracellular part;intrinsic to membrane;macromolecular complex;membrane;membrane part;mitochondrial inner membrane;mitochondrial membrane;mitochondrial part;organelle inner membrane;organelle membrane;organelle part;protein complex;respiratory chain complex IV		MitoCarta3.0	literature, yeast mito homolog++, Rickettsial homolog, mito protein domain	MIM	OXPHOS > Complex IV > CIV subunits;OXPHOS > OXPHOS subunits			0.144574	0.685316	0.16803	0.305322	P00414	P00414	COX3_HUMAN	MT-CO3	Cytochrome c oxidase subunit 3	-	-	-	+	-
26.3595	26.2243	25.9912	26.3695	25.7771	26.141	26.425	26.2225	25.8974	25.8927	26.1293	25.9825			anatomical structure development;biosynthetic process;cellular biosynthetic process;cellular macromolecule metabolic process;cellular metabolic process;cellular nitrogen compound metabolic process;cellular process;central nervous system development;developmental process;electron transport chain;gene expression;generation of precursor metabolites and energy;macromolecule metabolic process;metaboli…	catalytic activity;cation transmembrane transporter activity;cytochrome-c oxidase activity;heme-copper terminal oxidase activity;hydrogen ion transmembrane transporter activity;inorganic cation transmembrane transporter activity;ion transmembrane transporter activity;monovalent inorganic cation transmembrane transporter activity;oxidoreductase activity;oxidoreductase activity, acting on a heme gr…	cell part;cytoplasmic part;integral to membrane;intracellular organelle part;intracellular part;intrinsic to membrane;membrane;membrane part;mitochondrial inner membrane;mitochondrial membrane;mitochondrial membrane part;mitochondrial part;mitochondrial respiratory chain;organelle inner membrane;organelle membrane;organelle part;respiratory chain		MitoCarta3.0	literature, targetP signal, mito protein domain+, induction, MS/MS+	MIM	OXPHOS > Complex IV > CIV subunits;OXPHOS > OXPHOS subunits			0.161966	0.763577	-0.0522095	-0.230423	P24311	P24311	COX7B_HUMAN	COX7B	Cytochrome c oxidase subunit 7B, mitochondrial	-	-	-	+	-
28.604	28.2399	28.0609	28.4823	28.203	28.066	28.5898	28.3023	28.1164	28.1507	28.0609	27.9869			biosynthetic process;cellular biosynthetic process;cellular macromolecule metabolic process;cellular metabolic process;cellular nitrogen compound metabolic process;cellular process;electron transport chain;gene expression;generation of precursor metabolites and energy;macromolecule metabolic process;metabolic process;nitrogen compound metabolic process;nucleic acid metabolic process;nucleobase-co…	catalytic activity;cation transmembrane transporter activity;cytochrome-c oxidase activity;heme-copper terminal oxidase activity;hydrogen ion transmembrane transporter activity;inorganic cation transmembrane transporter activity;ion transmembrane transporter activity;monovalent inorganic cation transmembrane transporter activity;oxidoreductase activity;oxidoreductase activity, acting on a heme gr…	cell part;cytoplasmic part;extracellular membrane-bounded organelle;extracellular organelle;extracellular region part;extracellular vesicular exosome;intracellular membrane-bounded organelle;intracellular organelle;intracellular organelle part;intracellular part;membrane;membrane-bounded organelle;membrane-bounded vesicle;mitochondrial inner membrane;mitochondrial membrane;mitochondrial part;mito…		MitoCarta3.0	literature, APEX_IMS, APEX_matrix, targetP signal, mito protein domain+, coexpression++, MS/MS++	MIM	OXPHOS > Complex IV > CIV subunits;OXPHOS > OXPHOS subunits			0.245212	0.659287	-0.0748625	-0.329815	P13073	P13073	COX41_HUMAN	COX4I1	Cytochrome c oxidase subunit 4 isoform 1, mitochondrial	-	-	-	+	-
27.4862	27.1214	26.7517	27.0401	27.2353	26.7895	27.3239	26.632	26.7895	27.1214	26.8741	26.8504			anatomical structure development;biosynthetic process;cellular biosynthetic process;cellular macromolecule metabolic process;cellular metabolic process;cellular nitrogen compound metabolic process;cellular process;developmental process;electron transport chain;gene expression;generation of precursor metabolites and energy;macromolecule metabolic process;metabolic process;nitrogen compound metabol…	catalytic activity;cation transmembrane transporter activity;cytochrome-c oxidase activity;heme-copper terminal oxidase activity;hydrogen ion transmembrane transporter activity;inorganic cation transmembrane transporter activity;ion transmembrane transporter activity;monovalent inorganic cation transmembrane transporter activity;oxidoreductase activity;oxidoreductase activity, acting on a heme gr…	cell part;cytoplasmic part;intracellular membrane-bounded organelle;intracellular organelle;intracellular organelle part;intracellular part;membrane;membrane-bounded organelle;membrane-enclosed lumen;mitochondrial inner membrane;mitochondrial intermembrane space;mitochondrial membrane;mitochondrial part;mitochondrion;organelle;organelle envelope lumen;organelle inner membrane;organelle membrane;o…		MitoCarta3.0	literature, APEX_IMS, yeast mito homolog+, mito protein domain+, coexpression++, MS/MS++	MIM	OXPHOS > Complex IV > CIV subunits;OXPHOS > OXPHOS subunits			0.417056	0.455084	-0.138823	-0.550737	P14854	P14854	CX6B1_HUMAN	COX6B1	Cytochrome c oxidase subunit 6B1	-	-	-	+	-
28.4976	28.5389	28.4113	28.1164	28.6285	27.976	28.5933	28.0965	28.2803	28.1507	28.3023	27.965			biosynthetic process;cellular biosynthetic process;cellular macromolecule metabolic process;cellular metabolic process;cellular nitrogen compound metabolic process;cellular process;electron transport chain;gene expression;generation of precursor metabolites and energy;macromolecule metabolic process;metabolic process;nitrogen compound metabolic process;nucleic acid metabolic process;nucleobase-co…	binding;catalytic activity;cation binding;cation transmembrane transporter activity;cytochrome-c oxidase activity;electron carrier activity;heme-copper terminal oxidase activity;hydrogen ion transmembrane transporter activity;inorganic cation transmembrane transporter activity;ion binding;ion transmembrane transporter activity;metal ion binding;monovalent inorganic cation transmembrane transporte…	cell part;cytoplasmic part;extracellular membrane-bounded organelle;extracellular organelle;extracellular region part;extracellular vesicular exosome;intracellular organelle part;intracellular part;membrane;membrane-bounded organelle;membrane-bounded vesicle;mitochondrial inner membrane;mitochondrial membrane;mitochondrial part;organelle;organelle inner membrane;organelle membrane;organelle part;…		MitoCarta3.0	literature, APEX_IMS, APEX_matrix, targetP signal+, yeast mito homolog++, mito protein domain+, induction, coexpression++, MS/MS++	MIM	OXPHOS > Complex IV > CIV subunits;OXPHOS > OXPHOS subunits			0.43646	0.457115	-0.130118	-0.548034	P20674	P20674	COX5A_HUMAN	COX5A	Cytochrome c oxidase subunit 5A, mitochondrial	-	-	-	+	-
23.5522	23.4041	23.5045	23.4041	22.3988	23.1488	23.8191	22.2273	22.6276	23.5165	22.7756	22.4221			biosynthetic process;cellular biosynthetic process;cellular macromolecule metabolic process;cellular metabolic process;cellular nitrogen compound metabolic process;cellular process;electron transport chain;gene expression;generation of precursor metabolites and energy;macromolecule metabolic process;metabolic process;nitrogen compound metabolic process;nucleic acid metabolic process;nucleobase-co…	catalytic activity;cation transmembrane transporter activity;cytochrome-c oxidase activity;heme-copper terminal oxidase activity;hydrogen ion transmembrane transporter activity;inorganic cation transmembrane transporter activity;ion transmembrane transporter activity;monovalent inorganic cation transmembrane transporter activity;oxidoreductase activity;oxidoreductase activity, acting on a heme gr…	cell part;cytoplasmic part;intracellular organelle part;intracellular part;macromolecular complex;membrane;membrane part;mitochondrial inner membrane;mitochondrial membrane;mitochondrial membrane part;mitochondrial part;mitochondrial respiratory chain complex IV;organelle inner membrane;organelle membrane;organelle part;protein complex;respiratory chain complex IV		MitoCarta3.0	literature, targetP signal+, yeast mito homolog+, mito protein domain+, induction, coexpression, MS/MS++	MIM	OXPHOS > Complex IV > CIV subunits;OXPHOS > OXPHOS subunits			0.514436	0.271417	-0.337367	-0.817578	P12074	P12074	CX6A1_HUMAN	COX6A1	Cytochrome c oxidase subunit 6A1, mitochondrial	-	-	-	+	-
27.2625	26.8142	27.0505	27.0711	26.9869	26.976	27.391	26.673	26.6181	26.9539	26.7645	26.7895			biosynthetic process;cellular biosynthetic process;cellular macromolecule metabolic process;cellular metabolic process;cellular nitrogen compound metabolic process;cellular process;electron transport chain;gene expression;generation of precursor metabolites and energy;macromolecule metabolic process;metabolic process;nitrogen compound metabolic process;nucleic acid metabolic process;nucleobase-co…	catalytic activity;cation transmembrane transporter activity;cytochrome-c oxidase activity;heme-copper terminal oxidase activity;hydrogen ion transmembrane transporter activity;inorganic cation transmembrane transporter activity;ion transmembrane transporter activity;monovalent inorganic cation transmembrane transporter activity;oxidoreductase activity;oxidoreductase activity, acting on a heme gr…	cell part;cytoplasmic part;integral to membrane;intracellular membrane-bounded organelle;intracellular organelle;intracellular organelle part;intracellular part;intrinsic to membrane;membrane;membrane part;membrane-bounded organelle;mitochondrial inner membrane;mitochondrial membrane;mitochondrial part;mitochondrion;organelle;organelle inner membrane;organelle membrane;organelle part		MitoCarta3.0	literature, APEX_IMS, APEX_matrix, targetP signal, mito protein domain+, induction, coexpression++, MS/MS++	MIM	OXPHOS > Complex IV > CIV subunits;OXPHOS > OXPHOS subunits			0.618091	0.338049	-0.161849	-0.704217	P09669	P09669	COX6C_HUMAN	COX6C	Cytochrome c oxidase subunit 6C	-	-	-	+	-
24.3778	23.9847	23.5165	24.4984	23.8764	23.6865	24.1488	23.848	23.5404	23.654	23.6757	23.5285			biosynthetic process;cellular biosynthetic process;cellular macromolecule metabolic process;cellular metabolic process;cellular nitrogen compound metabolic process;cellular process;electron transport chain;gene expression;generation of precursor metabolites and energy;macromolecule metabolic process;metabolic process;nitrogen compound metabolic process;nucleic acid metabolic process;nucleobase-co…	catalytic activity;cation transmembrane transporter activity;cytochrome-c oxidase activity;heme-copper terminal oxidase activity;hydrogen ion transmembrane transporter activity;inorganic cation transmembrane transporter activity;ion transmembrane transporter activity;monovalent inorganic cation transmembrane transporter activity;oxidoreductase activity;oxidoreductase activity, acting on a heme gr…	cell part;cytoplasmic part;intracellular organelle part;intracellular part;membrane;membrane part;mitochondrial inner membrane;mitochondrial membrane;mitochondrial membrane part;mitochondrial part;mitochondrial respiratory chain;organelle inner membrane;organelle membrane;organelle part;respiratory chain		MitoCarta3.0	literature, APEX_IMS, APEX_matrix, mito protein domain+, MS/MS+	MIM	OXPHOS > Complex IV > CIV subunits;OXPHOS > OXPHOS assembly factors;OXPHOS > OXPHOS subunits;OXPHOS > Respirasome assembly			0.718132	0.224211	-0.257469	-0.907454	O14548	O14548	COX7R_HUMAN	COX7A2L	Cytochrome c oxidase subunit 7A-related protein, mitochondrial	-	-	-	+	-
26.4441	25.6292	25.7821	25.989	25.9517	25.9738	26.2021	25.5812	25.5105	25.7077	25.7543	25.7389			biosynthetic process;cellular biosynthetic process;cellular macromolecule metabolic process;cellular metabolic process;cellular nitrogen compound metabolic process;cellular process;electron transport chain;gene expression;generation of precursor metabolites and energy;macromolecule metabolic process;metabolic process;nitrogen compound metabolic process;nucleic acid metabolic process;nucleobase-co…	catalytic activity;cation transmembrane transporter activity;cytochrome-c oxidase activity;heme-copper terminal oxidase activity;hydrogen ion transmembrane transporter activity;inorganic cation transmembrane transporter activity;ion transmembrane transporter activity;monovalent inorganic cation transmembrane transporter activity;oxidoreductase activity;oxidoreductase activity, acting on a heme gr…	cell part;cytoplasmic part;integral to membrane;intracellular membrane-bounded organelle;intracellular organelle;intracellular organelle part;intracellular part;intrinsic to membrane;membrane;membrane part;membrane-bounded organelle;mitochondrial inner membrane;mitochondrial membrane;mitochondrial part;mitochondrion;organelle;organelle inner membrane;organelle membrane;organelle part		MitoCarta3.0	literature, APEX_IMS, yeast mito homolog++, mito protein domain+, MS/MS++	MIM	OXPHOS > Complex IV > CIV subunits;OXPHOS > OXPHOS subunits			0.732812	0.253469	-0.212539	-0.852554	P15954	P15954	COX7C_HUMAN	COX7C	Cytochrome c oxidase subunit 7C, mitochondrial	-	-	-	+	-
27.2262	26.7895	26.5898	27.1312	26.4378	26.7771	27.0296	26.4504	26.3083	26.6998	26.3861	26.4089			cellular metabolic process;cellular process;electron transport chain;generation of precursor metabolites and energy;metabolic process;mitochondrial electron transport, NADH to ubiquinone;oxidation-reduction process;respiratory electron transport chain;small molecule metabolic process	binding;catalytic activity;NADH dehydrogenase (quinone) activity;NADH dehydrogenase (ubiquinone) activity;NADH dehydrogenase activity;oxidoreductase activity;oxidoreductase activity, acting on NADH or NADPH;oxidoreductase activity, acting on NADH or NADPH, quinone or similar compound as acceptor;protein binding;protein complex binding	cell part;cytoplasmic part;extracellular membrane-bounded organelle;extracellular organelle;extracellular region part;extracellular vesicular exosome;intracellular membrane-bounded organelle;intracellular organelle;intracellular organelle part;intracellular part;macromolecular complex;membrane;membrane part;membrane-bounded organelle;membrane-bounded vesicle;mitochondrial inner membrane;mitochond…		MitoCarta3.0	literature, mito protein domain, coexpression++, MS/MS++	MIM	OXPHOS > Complex IV > CIV subunits;OXPHOS > OXPHOS subunits			0.900601	0.168745	-0.27808	-1.0437	O00483	O00483	NDUA4_HUMAN	NDUFA4	Cytochrome c oxidase subunit NDUFA4	-	-	-	+	-
27.5826	27.2979	27.1115	27.1214	27.4473	27.17	27.4938	26.7895	26.8264	27.0813	26.9203	26.7895			biosynthetic process;cellular biosynthetic process;cellular macromolecule metabolic process;cellular metabolic process;cellular nitrogen compound metabolic process;cellular process;electron transport chain;gene expression;generation of precursor metabolites and energy;macromolecule metabolic process;metabolic process;multicellular organismal process;nitrogen compound metabolic process;nucleic aci…	binding;catalytic activity;cation binding;cation transmembrane transporter activity;cytochrome-c oxidase activity;heme-copper terminal oxidase activity;hydrogen ion transmembrane transporter activity;inorganic cation transmembrane transporter activity;ion binding;ion transmembrane transporter activity;metal ion binding;monovalent inorganic cation transmembrane transporter activity;oxidoreductase …	cell part;cytoplasmic part;extracellular membrane-bounded organelle;extracellular organelle;extracellular region part;extracellular vesicular exosome;intracellular membrane-bounded organelle;intracellular organelle;intracellular organelle part;intracellular part;membrane;membrane-bounded organelle;membrane-bounded vesicle;mitochondrial inner membrane;mitochondrial membrane;mitochondrial part;mito…		MitoCarta3.0	literature, APEX_IMS, APEX_matrix, targetP signal+, yeast mito homolog++, mito protein domain+, MS/MS++	MIM	OXPHOS > Complex IV > CIV subunits;OXPHOS > OXPHOS subunits			1.30538	0.100594	-0.30496	-1.28944	P10606	P10606	COX5B_HUMAN	COX5B	Cytochrome c oxidase subunit 5B, mitochondrial	-	-	-	+	-
24.1332	24.0609	25.0732	25.0609	NaN	24.4362	24.7182	NaN	NaN	NaN	NaN	NaN			biological regulation;biosynthetic process;cellular biosynthetic process;cellular macromolecule metabolic process;cellular metabolic process;cellular nitrogen compound metabolic process;cellular process;electron transport chain;gene expression;generation of precursor metabolites and energy;macromolecule metabolic process;metabolic process;nitrogen compound metabolic process;nucleic acid metabolic…	catalytic activity;cation transmembrane transporter activity;cytochrome-c oxidase activity;heme-copper terminal oxidase activity;hydrogen ion transmembrane transporter activity;inorganic cation transmembrane transporter activity;ion transmembrane transporter activity;monovalent inorganic cation transmembrane transporter activity;oxidoreductase activity;oxidoreductase activity, acting on a heme gr…	cell part;cytoplasmic part;integral to membrane;intracellular organelle part;intracellular part;intrinsic to membrane;membrane;membrane part;mitochondrial inner membrane;mitochondrial membrane;mitochondrial part;organelle inner membrane;organelle membrane;organelle part		MitoCarta3.0	literature, targetP signal, mito protein domain+, coexpression+, MS/MS	MIM	OXPHOS > Complex IV > CIV subunits;OXPHOS > OXPHOS subunits			NaN	1	0	NaN	P10176	P10176	COX8A_HUMAN	COX8A	Cytochrome c oxidase subunit 8A, mitochondrial	-	-	-	+	-
27.3578	27.1312	26.8504	27.7581	26.5551	26.8504	27.4707	27.2262	26.6865	26.7771	26.6865	26.965			acetyl-CoA catabolic process;acetyl-CoA metabolic process;anatomical structure development;carboxylic acid metabolic process;catabolic process;cellular catabolic process;cellular ketone metabolic process;cellular metabolic process;cellular process;coenzyme catabolic process;coenzyme metabolic process;cofactor catabolic process;cofactor metabolic process;developmental process;dicarboxylic acid met…	binding;catalytic activity;coenzyme binding;cofactor binding;flavin adenine dinucleotide binding;oxidoreductase activity;oxidoreductase activity, acting on the CH-CH group of donors;oxidoreductase activity, acting on the CH-CH group of donors, quinone or related compound as acceptor;succinate dehydrogenase (ubiquinone) activity;succinate dehydrogenase activity	cell part;cytoplasmic part;fumarate reductase complex;intracellular membrane-bounded organelle;intracellular organelle;intracellular organelle part;intracellular part;macromolecular complex;membrane;membrane part;membrane-bounded organelle;mitochondrial inner membrane;mitochondrial membrane;mitochondrial membrane part;mitochondrial part;mitochondrial respiratory chain complex II;mitochondrion;org…		MitoCarta3.0	literature, APEX_matrix, targetP signal+, yeast mito homolog++, Rickettsial homolog, mito protein domain, induction, coexpression++, MS/MS++	MIM	Metabolism > Carbohydrate metabolism > TCA cycle;OXPHOS > Complex II > CII subunits;OXPHOS > OXPHOS subunits			0.214795	0.626487	-0.11521	-0.361497	P31040	P31040	SDHA_HUMAN	SDHA	Succinate dehydrogenase [ubiquinone] flavoprotein subunit, mitochondrial	-	+	-	-	-
24.0772	23.8093	23.7695	24.6595	23.2185	23.7077	23.848	24.0526	23.7077	23.4425	23.2679	23.1534			acetyl-CoA catabolic process;acetyl-CoA metabolic process;aerobic respiration;catabolic process;cellular catabolic process;cellular metabolic process;cellular process;cellular respiration;coenzyme catabolic process;coenzyme metabolic process;cofactor catabolic process;cofactor metabolic process;electron transport chain;energy derivation by oxidation of organic compounds;generation of precursor me…	binding;catalytic activity;cation binding;electron carrier activity;heme binding;ion binding;iron ion binding;metal ion binding;oxidoreductase activity;oxidoreductase activity, acting on the CH-CH group of donors;succinate dehydrogenase activity;tetrapyrrole binding;transition metal ion binding	cell part;cytoplasmic part;fumarate reductase complex;integral to membrane;intracellular membrane-bounded organelle;intracellular organelle;intracellular organelle part;intracellular part;intrinsic to membrane;macromolecular complex;membrane;membrane part;membrane-bounded organelle;mitochondrial inner membrane;mitochondrial membrane;mitochondrial membrane part;mitochondrial part;mitochondrial res…		MitoCarta3.0	literature, targetP signal+, Rickettsial homolog, mito protein domain, induction, coexpression++, MS/MS+	MIM	Metabolism > Carbohydrate metabolism > TCA cycle;Metabolism > Metals and cofactors > Heme-containing proteins;OXPHOS > Complex II > CII subunits;OXPHOS > OXPHOS subunits			0.604047	0.246357	-0.294925	-0.865211	Q99643	Q99643	C560_HUMAN	SDHC	Succinate dehydrogenase cytochrome b560 subunit, mitochondrial	-	+	-	-	-
26.8385	26.4908	26.0772	26.7389	26.2909	26.1371	26.4923	26.1984	26.2058	26.2571	26.0894	25.9716			acetyl-CoA catabolic process;acetyl-CoA metabolic process;aerobic respiration;carboxylic acid metabolic process;catabolic process;cellular catabolic process;cellular ketone metabolic process;cellular metabolic process;cellular process;cellular respiration;coenzyme catabolic process;coenzyme metabolic process;cofactor catabolic process;cofactor metabolic process;dicarboxylic acid metabolic process…	2 iron, 2 sulfur cluster binding;3 iron, 4 sulfur cluster binding;4 iron, 4 sulfur cluster binding;binding;catalytic activity;cation binding;cofactor binding;electron carrier activity;ion binding;iron-sulfur cluster binding;metal cluster binding;metal ion binding;oxidoreductase activity;oxidoreductase activity, acting on the CH-CH group of donors;oxidoreductase activity, acting on the CH-CH group…	cell part;cytoplasmic part;extracellular membrane-bounded organelle;extracellular organelle;extracellular region part;extracellular vesicular exosome;fumarate reductase complex;intracellular membrane-bounded organelle;intracellular organelle;intracellular organelle part;intracellular part;macromolecular complex;membrane;membrane part;membrane-bounded organelle;membrane-bounded vesicle;mitochondri…		MitoCarta3.0	literature, APEX_matrix, targetP signal+, yeast mito homolog, Rickettsial homolog, mito protein domain+, induction, coexpression++, MS/MS++	MIM	Metabolism > Carbohydrate metabolism > TCA cycle;Metabolism > Metals and cofactors > Fe-S-containing proteins;OXPHOS > Complex II > CII subunits;OXPHOS > OXPHOS subunits			0.810963	0.219452	-0.226468	-0.916728	P21912	P21912	SDHB_HUMAN	SDHB	Succinate dehydrogenase [ubiquinone] iron-sulfur subunit, mitochondrial	-	+	-	-	-
24.002	24.0275	23.5869	24.1332	23.5869	23.5165	NaN	23.5983	23.5522	23.8191	23.184	22.7816			acetyl-CoA catabolic process;acetyl-CoA metabolic process;biological regulation;catabolic process;cellular catabolic process;cellular metabolic process;cellular process;cellular response to chemical stimulus;cellular response to hypoxia;cellular response to oxygen levels;cellular response to stimulus;cellular response to stress;coenzyme catabolic process;coenzyme metabolic process;cofactor catabo…	binding;catalytic activity;cation binding;cofactor binding;electron carrier activity;heme binding;ion binding;iron ion binding;metal ion binding;oxidoreductase activity;oxidoreductase activity, acting on the CH-CH group of donors;quinone binding;succinate dehydrogenase activity;tetrapyrrole binding;transition metal ion binding;ubiquinone binding	cell part;cytoplasmic part;envelope;fumarate reductase complex;integral to membrane;intracellular membrane-bounded organelle;intracellular organelle;intracellular organelle part;intracellular part;intrinsic to membrane;macromolecular complex;membrane;membrane part;membrane-bounded organelle;mitochondrial envelope;mitochondrial inner membrane;mitochondrial membrane;mitochondrial membrane part;mito…		MitoCarta3.0	literature, targetP signal, yeast mito homolog++, Rickettsial homolog, mito protein domain+, induction, coexpression++, MS/MS+	MIM	Metabolism > Carbohydrate metabolism > TCA cycle;Metabolism > Metals and cofactors > Heme-containing proteins;OXPHOS > Complex II > CII subunits;OXPHOS > OXPHOS subunits			1.15008	0.0850262	-0.4218	-1.37887	O14521	O14521	DHSD_HUMAN	SDHD	Succinate dehydrogenase [ubiquinone] cytochrome b small subunit, mitochondrial	-	+	-	-	-
22.1581	21.6186	NaN	23.0559	19.6196	21.6231	21.8307	22.0156	21.3484	NaN	20.9882	20.6886			cellular metabolic process;cellular process;electron transport chain;generation of precursor metabolites and energy;metabolic process;mitochondrial electron transport, NADH to ubiquinone;oxidation-reduction process;respiratory electron transport chain;small molecule metabolic process	catalytic activity;NADH dehydrogenase (quinone) activity;NADH dehydrogenase (ubiquinone) activity;NADH dehydrogenase activity;oxidoreductase activity;oxidoreductase activity, acting on NADH or NADPH;oxidoreductase activity, acting on NADH or NADPH, quinone or similar compound as acceptor	cell part;cytoplasmic part;integral to membrane;intracellular organelle part;intracellular part;intrinsic to membrane;macromolecular complex;membrane;membrane part;mitochondrial inner membrane;mitochondrial membrane;mitochondrial membrane part;mitochondrial part;mitochondrial respiratory chain complex I;NADH dehydrogenase complex;organelle inner membrane;organelle membrane;organelle part;protein …		MitoCarta3.0	literature, APEX_IMS, APEX_matrix, Rickettsial homolog, mito protein domain+, MS/MS+	MIM	OXPHOS > Complex I > CI subunits;OXPHOS > OXPHOS subunits			0.151093	0.655638	-0.240765	-0.336205	P03915	P03915	NU5M_HUMAN	MT-ND5	NADH-ubiquinone oxidoreductase chain 5	+	-	-	-	-
25.3877	24.8576	24.8576	25.705	24.2317	24.4105	25.1908	25.0691	24.4984	24.4923	24.5225	24.317			cellular component assembly;cellular component assembly at cellular level;cellular component biogenesis;cellular component organization;cellular component organization at cellular level;cellular component organization or biogenesis;cellular component organization or biogenesis at cellular level;cellular macromolecular complex assembly;cellular macromolecular complex subunit organization;cellular …	4 iron, 4 sulfur cluster binding;binding;catalytic activity;cation binding;cofactor binding;ion binding;iron-sulfur cluster binding;metal cluster binding;metal ion binding;NADH dehydrogenase (quinone) activity;NADH dehydrogenase (ubiquinone) activity;NADH dehydrogenase activity;oxidoreductase activity;oxidoreductase activity, acting on NADH or NADPH;oxidoreductase activity, acting on NADH or NADP…	cell body;cell part;cell projection;cytoplasmic part;intracellular organelle part;intracellular part;macromolecular complex;membrane;membrane part;mitochondrial inner membrane;mitochondrial membrane;mitochondrial membrane part;mitochondrial part;mitochondrial respiratory chain complex I;NADH dehydrogenase complex;neuron projection;neuronal cell body;organelle inner membrane;organelle membrane;org…		MitoCarta3.0	literature, APEX_matrix, targetP signal+, Rickettsial homolog, mito protein domain, induction, coexpression++, MS/MS++	MIM	Metabolism > Metals and cofactors > Fe-S-containing proteins;OXPHOS > Complex I > CI subunits;OXPHOS > OXPHOS subunits			0.373255	0.406691	-0.226669	-0.610036	O75251	O75251	NDUS7_HUMAN	NDUFS7	NADH dehydrogenase [ubiquinone] iron-sulfur protein 7, mitochondrial	+	-	-	-	-
25.726	25.4202	25.2821	26.2856	24.4488	24.8288	25.5404	25.8019	24.9043	24.5105	24.6209	24.558			cation transport;cellular metabolic process;cellular process;electron transport chain;establishment of localization;generation of precursor metabolites and energy;ion transport;metabolic process;metal ion transport;mitochondrial electron transport, NADH to ubiquinone;monovalent inorganic cation transport;oxidation-reduction process;respiratory electron transport chain;small molecule metabolic pro…	binding;catalytic activity;coenzyme binding;cofactor binding;NADH dehydrogenase (quinone) activity;NADH dehydrogenase (ubiquinone) activity;NADH dehydrogenase activity;oxidoreductase activity;oxidoreductase activity, acting on NADH or NADPH;oxidoreductase activity, acting on NADH or NADPH, quinone or similar compound as acceptor;protein binding;protein complex binding	cell part;cytoplasmic part;intracellular membrane-bounded organelle;intracellular organelle;intracellular organelle lumen;intracellular organelle part;intracellular part;macromolecular complex;membrane;membrane part;membrane-bounded organelle;membrane-enclosed lumen;mitochondrial inner membrane;mitochondrial matrix;mitochondrial membrane;mitochondrial membrane part;mitochondrial part;mitochondria…		MitoCarta3.0	literature, APEX_matrix, targetP signal+, mito protein domain, induction, coexpression++, MS/MS++	MIM	OXPHOS > Complex I > CI subunits;OXPHOS > OXPHOS subunits			0.45851	0.301316	-0.342593	-0.764947	Q16795	Q16795	NDUA9_HUMAN	NDUFA9	NADH dehydrogenase [ubiquinone] 1 alpha subcomplex subunit 9, mitochondrial	+	-	-	-	-
25.6622	25.2535	24.9316	26.0833	24.3101	24.1488	25.2996	25.1253	24.5165	24.5165	24.7234	24.0443			cellular metabolic process;cellular process;electron transport chain;generation of precursor metabolites and energy;metabolic process;mitochondrial electron transport, NADH to ubiquinone;oxidation-reduction process;respiratory electron transport chain;response to chemical stimulus;response to drug;response to stimulus;small molecule metabolic process	adenyl nucleotide binding;adenyl ribonucleotide binding;ATP binding;binding;catalytic activity;kinase activity;NADH dehydrogenase (quinone) activity;NADH dehydrogenase (ubiquinone) activity;NADH dehydrogenase activity;nucleobase-containing compound kinase activity;nucleoside kinase activity;nucleotide binding;oxidoreductase activity;oxidoreductase activity, acting on NADH or NADPH;oxidoreductase …	cell part;cytoplasmic part;intracellular organelle lumen;intracellular organelle part;intracellular part;macromolecular complex;membrane;membrane part;membrane-enclosed lumen;mitochondrial inner membrane;mitochondrial matrix;mitochondrial membrane;mitochondrial membrane part;mitochondrial part;mitochondrial respiratory chain complex I;NADH dehydrogenase complex;organelle inner membrane;organelle …		MitoCarta3.0	literature, targetP signal, mito protein domain, coexpression++, MS/MS++	MIM	OXPHOS > Complex I > CI subunits;OXPHOS > OXPHOS subunits			0.46792	0.291028	-0.360634	-0.78347	O95299	O95299	NDUAA_HUMAN	NDUFA10	NADH dehydrogenase [ubiquinone] 1 alpha subcomplex subunit 10, mitochondrial	+	-	-	-	-
25.7441	25.3712	24.895	25.7286	24.6703	24.4862	25.3477	25.3031	24.7745	24.6757	24.5696	24.2891			cellular metabolic process;cellular process;electron transport chain;generation of precursor metabolites and energy;metabolic process;mitochondrial electron transport, NADH to ubiquinone;oxidation-reduction process;respiratory electron transport chain;response to chemical stimulus;response to oxidative stress;response to stimulus;response to stress;small molecule metabolic process	4 iron, 4 sulfur cluster binding;binding;catalytic activity;cation binding;coenzyme binding;cofactor binding;electron carrier activity;enzyme binding;ion binding;iron-sulfur cluster binding;metal cluster binding;metal ion binding;NAD binding;NADH dehydrogenase (quinone) activity;NADH dehydrogenase (ubiquinone) activity;NADH dehydrogenase activity;nucleotide binding;oxidoreductase activity;oxidore…	cell part;cytoplasmic part;intracellular membrane-bounded organelle;intracellular organelle;intracellular organelle part;intracellular part;macromolecular complex;membrane;membrane part;membrane-bounded organelle;mitochondrial inner membrane;mitochondrial membrane;mitochondrial membrane part;mitochondrial part;mitochondrial respiratory chain complex I;mitochondrion;NADH dehydrogenase complex;nucl…		MitoCarta3.0	literature, APEX_matrix, targetP signal, Rickettsial homolog, mito protein domain, induction, coexpression++, MS/MS++	MIM	Metabolism > Metals and cofactors > Fe-S-containing proteins;OXPHOS > Complex I > CI subunits;OXPHOS > OXPHOS subunits			0.559039	0.255267	-0.322579	-0.848973	O75306	O75306	NDUS2_HUMAN	NDUFS2	NADH dehydrogenase [ubiquinone] iron-sulfur protein 2, mitochondrial	+	-	-	-	-
20.9388	20.002	19.9601	20.7634	NaN	20.6453	20.2302	20.7223	20.7056	19.9131	18.5072	18.989			cellular metabolic process;cellular process;electron transport chain;generation of precursor metabolites and energy;metabolic process;mitochondrial electron transport, NADH to ubiquinone;oxidation-reduction process;respiratory electron transport chain;small molecule metabolic process	catalytic activity;NADH dehydrogenase (quinone) activity;NADH dehydrogenase (ubiquinone) activity;NADH dehydrogenase activity;oxidoreductase activity;oxidoreductase activity, acting on NADH or NADPH;oxidoreductase activity, acting on NADH or NADPH, quinone or similar compound as acceptor	cell part;cytoplasmic part;integral to membrane;intracellular membrane-bounded organelle;intracellular organelle;intracellular organelle part;intracellular part;intrinsic to membrane;macromolecular complex;membrane;membrane part;membrane-bounded organelle;mitochondrial inner membrane;mitochondrial membrane;mitochondrial membrane part;mitochondrial part;mitochondrial respiratory chain complex I;mi…		MitoCarta3.0	literature, coexpression+, MS/MS++	MIM	OXPHOS > Complex I > CI subunits;OXPHOS > OXPHOS subunits			0.689114	0.146803	-0.617344	-1.11963	O15239	O15239	NDUA1_HUMAN	NDUFA1	NADH dehydrogenase [ubiquinone] 1 alpha subcomplex subunit 1	+	-	-	-	-
25.4425	25.0935	25.065	25.7208	24.5869	25.1332	25.2926	25.1095	24.7745	24.7945	24.848	24.7441			biological regulation;cell communication;cellular component organization;cellular component organization at cellular level;cellular component organization or biogenesis;cellular component organization or biogenesis at cellular level;cellular membrane organization;cellular metabolic process;cellular process;cellular response to chemical stimulus;cellular response to cytokine stimulus;cellular resp…	adenyl nucleotide binding;adenyl ribonucleotide binding;ATP binding;binding;catalytic activity;NADH dehydrogenase (quinone) activity;NADH dehydrogenase (ubiquinone) activity;NADH dehydrogenase activity;nucleotide binding;oxidoreductase activity;oxidoreductase activity, acting on NADH or NADPH;oxidoreductase activity, acting on NADH or NADPH, quinone or similar compound as acceptor;purine nucleoti…	cell part;cytoplasm;cytoplasmic part;extracellular membrane-bounded organelle;extracellular organelle;extracellular region part;extracellular vesicular exosome;integral to membrane;intracellular membrane-bounded organelle;intracellular organelle;intracellular organelle part;intracellular part;intrinsic to membrane;macromolecular complex;membrane;membrane part;membrane-bounded organelle;membrane-b…		MitoCarta3.0	literature, APEX_IMS, mito protein domain, coexpression++, MS/MS++	MIM	OXPHOS > Complex I > CI subunits;OXPHOS > OXPHOS subunits			0.691776	0.240687	-0.246426	-0.876838	Q9P0J0	Q9P0J0	NDUAD_HUMAN	NDUFA13	NADH dehydrogenase [ubiquinone] 1 alpha subcomplex subunit 13	+	-	-	-	-
27.2625	27.0505	26.4378	27.17	26.8142	26.1352	26.9428	26.673	26.2856	26.2353	26.5014	26.019			anatomical structure development;biological regulation;cellular metabolic process;cellular process;developmental process;electron transport chain;generation of precursor metabolites and energy;metabolic process;mitochondrial electron transport, NADH to ubiquinone;negative regulation of biological process;negative regulation of cell growth;negative regulation of cellular process;negative regulatio…	catalytic activity;electron carrier activity;NADH dehydrogenase (quinone) activity;NADH dehydrogenase (ubiquinone) activity;NADH dehydrogenase activity;oxidoreductase activity;oxidoreductase activity, acting on NADH or NADPH;oxidoreductase activity, acting on NADH or NADPH, quinone or similar compound as acceptor	cell part;cytoplasmic part;intracellular membrane-bounded organelle;intracellular organelle;intracellular organelle part;intracellular part;macromolecular complex;membrane;membrane part;membrane-bounded organelle;mitochondrial inner membrane;mitochondrial membrane;mitochondrial membrane part;mitochondrial part;mitochondrial respiratory chain complex I;mitochondrion;NADH dehydrogenase complex;nucl…		MitoCarta3.0	literature, APEX_matrix, targetP signal+, Rickettsial homolog, mito protein domain, MS/MS++	MIM	OXPHOS > Complex I > CI subunits;OXPHOS > OXPHOS subunits			0.870928	0.142193	-0.368814	-1.12939	O75489	O75489	NDUS3_HUMAN	NDUFS3	NADH dehydrogenase [ubiquinone] iron-sulfur protein 3, mitochondrial	+	-	-	-	-
25.5898	25.2571	24.9628	25.8019	24.4614	24.6264	25.2021	25.1332	24.5638	24.2243	24.5404	24.3645			apoptotic mitochondrial changes;ATP metabolic process;biological regulation;cellular chemical homeostasis;cellular component organization;cellular component organization at cellular level;cellular component organization or biogenesis;cellular component organization or biogenesis at cellular level;cellular homeostasis;cellular ion homeostasis;cellular metabolic process;cellular nitrogen compound m…	2 iron, 2 sulfur cluster binding;4 iron, 4 sulfur cluster binding;binding;catalytic activity;cation binding;electron carrier activity;ion binding;iron-sulfur cluster binding;metal cluster binding;metal ion binding;NADH dehydrogenase (quinone) activity;NADH dehydrogenase (ubiquinone) activity;NADH dehydrogenase activity;oxidoreductase activity;oxidoreductase activity, acting on NADH or NADPH;oxido…	cell part;cytoplasmic part;intracellular membrane-bounded organelle;intracellular organelle;intracellular organelle part;intracellular part;macromolecular complex;membrane;membrane part;membrane-bounded organelle;membrane-enclosed lumen;mitochondrial inner membrane;mitochondrial intermembrane space;mitochondrial membrane;mitochondrial membrane part;mitochondrial part;mitochondrial respiratory cha…		MitoCarta3.0	literature, APEX_matrix, targetP signal, Rickettsial homolog, mito protein domain+, induction, coexpression++, MS/MS++	MIM	Metabolism > Metals and cofactors > Fe-S-containing proteins;OXPHOS > Complex I > CI subunits;OXPHOS > OXPHOS subunits			0.875807	0.123248	-0.445175	-1.19579	P28331	P28331	NDUS1_HUMAN	NDUFS1	NADH-ubiquinone oxidoreductase 75 kDa subunit, mitochondrial	+	-	-	-	-
24.9584	24.5869	24.5754	25.3712	24.1719	24.848	24.6595	24.6703	24.3844	23.7995	24.2317	24.6153			cellular metabolic process;cellular process;electron transport chain;generation of precursor metabolites and energy;metabolic process;mitochondrial electron transport, NADH to ubiquinone;oxidation-reduction process;respiratory electron transport chain;small molecule metabolic process	catalytic activity;NADH dehydrogenase (quinone) activity;NADH dehydrogenase (ubiquinone) activity;NADH dehydrogenase activity;oxidoreductase activity;oxidoreductase activity, acting on NADH or NADPH;oxidoreductase activity, acting on NADH or NADPH, quinone or similar compound as acceptor	cell part;cytoplasmic part;integral to membrane;intracellular membrane-bounded organelle;intracellular organelle;intracellular organelle part;intracellular part;intrinsic to membrane;macromolecular complex;membrane;membrane part;membrane-bounded organelle;mitochondrial inner membrane;mitochondrial membrane;mitochondrial membrane part;mitochondrial part;mitochondrial respiratory chain complex I;mi…		MitoCarta3.0	literature, APEX_IMS, APEX_matrix, targetP signal+, mito protein domain+, induction, coexpression++, MS/MS+	MIM	OXPHOS > Complex I > CI subunits;OXPHOS > OXPHOS subunits			0.890477	0.141427	-0.358526	-1.13286	O43674	O43674	NDUB5_HUMAN	NDUFB5	NADH dehydrogenase [ubiquinone] 1 beta subcomplex subunit 5, mitochondrial	+	-	-	-	-
25.3135	24.7945	24.3844	25.6348	24.0105	24.0772	24.7645	24.5812	23.9495	23.9043	23.7695	23.632			cellular metabolic process;cellular process;electron transport chain;generation of precursor metabolites and energy;metabolic process;mitochondrial electron transport, NADH to ubiquinone;oxidation-reduction process;respiratory electron transport chain;small molecule metabolic process	4 iron, 4 sulfur cluster binding;binding;catalytic activity;cation binding;coenzyme binding;cofactor binding;FMN binding;ion binding;iron-sulfur cluster binding;metal cluster binding;metal ion binding;NAD binding;NADH dehydrogenase (quinone) activity;NADH dehydrogenase (ubiquinone) activity;NADH dehydrogenase activity;nucleotide binding;oxidoreductase activity;oxidoreductase activity, acting on N…	cell part;cytoplasmic part;intracellular organelle part;intracellular part;macromolecular complex;membrane;membrane part;mitochondrial inner membrane;mitochondrial membrane;mitochondrial membrane part;mitochondrial part;mitochondrial respiratory chain complex I;NADH dehydrogenase complex;organelle inner membrane;organelle membrane;organelle part;protein complex;respiratory chain complex I		MitoCarta3.0	literature, APEX_matrix, targetP signal, Rickettsial homolog, mito protein domain, induction, coexpression++, MS/MS++	MIM	Metabolism > Metals and cofactors > Fe-S-containing proteins;OXPHOS > Complex I > CI subunits;OXPHOS > OXPHOS subunits			1.00572	0.0796965	-0.602353	-1.398	P49821	P49821	NDUV1_HUMAN	NDUFV1	NADH dehydrogenase [ubiquinone] flavoprotein 1, mitochondrial	+	-	-	-	-
23.0983	22.5961	NaN	23.7182	NaN	22.5615	22.5045	22.9334	22.48	NaN	21.4626	21.9207			cellular metabolic process;cellular process;electron transport chain;generation of precursor metabolites and energy;metabolic process;mitochondrial electron transport, NADH to ubiquinone;oxidation-reduction process;respiratory electron transport chain;small molecule metabolic process	catalytic activity;NADH dehydrogenase (quinone) activity;NADH dehydrogenase (ubiquinone) activity;NADH dehydrogenase activity;oxidoreductase activity;oxidoreductase activity, acting on NADH or NADPH;oxidoreductase activity, acting on NADH or NADPH, quinone or similar compound as acceptor	cell part;cytoplasmic part;integral to membrane;intracellular organelle part;intracellular part;intrinsic to membrane;macromolecular complex;membrane;membrane part;mitochondrial inner membrane;mitochondrial membrane;mitochondrial membrane part;mitochondrial part;mitochondrial respiratory chain complex I;NADH dehydrogenase complex;organelle inner membrane;organelle membrane;organelle part;protein …		MitoCarta3.0	literature, APEX_IMS, APEX_matrix, Rickettsial homolog, mito protein domain+, MS/MS+	MIM	OXPHOS > Complex I > CI subunits;OXPHOS > OXPHOS subunits			1.03724	0.0653118	-0.733266	-1.54213	P03905	P03905	NU4M_HUMAN	MT-ND4	NADH-ubiquinone oxidoreductase chain 4	+	-	-	-	-
22.3725	22.0918	22.5237	23.2821	21.8385	22.3672	22.1457	22.4324	22.1206	21.5869	21.3101	21.8385			cellular metabolic process;cellular process;electron transport chain;generation of precursor metabolites and energy;metabolic process;mitochondrial electron transport, NADH to ubiquinone;oxidation-reduction process;respiratory electron transport chain;small molecule metabolic process	catalytic activity;NADH dehydrogenase (quinone) activity;NADH dehydrogenase (ubiquinone) activity;NADH dehydrogenase activity;oxidoreductase activity;oxidoreductase activity, acting on NADH or NADPH;oxidoreductase activity, acting on NADH or NADPH, quinone or similar compound as acceptor	cell part;cytoplasmic part;integral to membrane;intracellular organelle part;intracellular part;intrinsic to membrane;macromolecular complex;membrane;membrane part;mitochondrial inner membrane;mitochondrial membrane;mitochondrial membrane part;mitochondrial part;mitochondrial respiratory chain complex I;NADH dehydrogenase complex;organelle inner membrane;organelle membrane;organelle part;protein …		MitoCarta3.0	literature, Rickettsial homolog, mito protein domain, MS/MS	MIM	OXPHOS > Complex I > CI subunits;OXPHOS > OXPHOS subunits			1.09175	0.078738	-0.506948	-1.40356	P03886	P03886	NU1M_HUMAN	MT-ND1	NADH-ubiquinone oxidoreductase chain 1	+	-	-	-	-
27.6998	27.6798	27.7517	27.6458	27.9259	27.6865	27.673	27.611	27.7064	27.3578	27.5898	27.632			cellular metabolic process;cellular process;electron transport chain;generation of precursor metabolites and energy;metabolic process;oxidation-reduction process;respiratory electron transport chain;small molecule metabolic process		cell part;cytoplasmic part;integral to membrane;intracellular membrane-bounded organelle;intracellular organelle;intracellular organelle part;intracellular part;intrinsic to membrane;macromolecular complex;membrane;membrane part;membrane-bounded organelle;mitochondrial inner membrane;mitochondrial membrane;mitochondrial membrane part;mitochondrial part;mitochondrial respiratory chain complex I;mi…		MitoCarta3.0	literature, APEX_IMS, APEX_matrix, targetP signal+, coexpression++, MS/MS++	MIM	OXPHOS > Complex I > CI subunits;OXPHOS > OXPHOS subunits			1.20235	0.266462	-0.136566	-0.826509	Q9NX14	Q9NX14	NDUBB_HUMAN	NDUFB11	NADH dehydrogenase [ubiquinone] 1 beta subcomplex subunit 11, mitochondrial	+	-	-	-	-
24.1871	23.7695	22.9388	23.7594	23.9134	23.3101	23.6649	23.1063	23.1285	23.0625	23.0983	23.0935			cellular metabolic process;cellular process;electron transport chain;generation of precursor metabolites and energy;metabolic process;mitochondrial electron transport, NADH to ubiquinone;oxidation-reduction process;respiratory electron transport chain;small molecule metabolic process	catalytic activity;NADH dehydrogenase (quinone) activity;NADH dehydrogenase (ubiquinone) activity;NADH dehydrogenase activity;oxidoreductase activity;oxidoreductase activity, acting on NADH or NADPH;oxidoreductase activity, acting on NADH or NADPH, quinone or similar compound as acceptor	cell part;cytoplasmic part;intracellular membrane-bounded organelle;intracellular organelle;intracellular organelle part;intracellular part;macromolecular complex;membrane;membrane part;membrane-bounded organelle;membrane-enclosed lumen;mitochondrial inner membrane;mitochondrial intermembrane space;mitochondrial membrane;mitochondrial membrane part;mitochondrial part;mitochondrial respiratory cha…		MitoCarta3.0	literature, APEX_IMS, APEX_matrix, induction, coexpression++, MS/MS++	MIM	OXPHOS > Complex I > CI subunits;OXPHOS > OXPHOS subunits			1.28169	0.0663512	-0.454048	-1.48279	P17568	P17568	NDUB7_HUMAN	NDUFB7	NADH dehydrogenase [ubiquinone] 1 beta subcomplex subunit 7	+	-	-	-	-
25.5404	25.1795	24.1871	25.1871	24.7796	24.4041	25.0443	24.3712	24.2317	24.1642	23.8576	23.9672			cellular metabolic process;cellular process;electron transport chain;generation of precursor metabolites and energy;metabolic process;mitochondrial electron transport, NADH to ubiquinone;multicellular organismal process;neurological system process;oxidation-reduction process;respiratory electron transport chain;sensory perception;sensory perception of mechanical stimulus;sensory perception of sou…	catalytic activity;NADH dehydrogenase (quinone) activity;NADH dehydrogenase (ubiquinone) activity;NADH dehydrogenase activity;oxidoreductase activity;oxidoreductase activity, acting on NADH or NADPH;oxidoreductase activity, acting on NADH or NADPH, quinone or similar compound as acceptor	cell part;cytoplasmic part;extracellular membrane-bounded organelle;extracellular organelle;extracellular region part;extracellular vesicular exosome;intracellular membrane-bounded organelle;intracellular organelle;intracellular organelle part;intracellular part;macromolecular complex;membrane;membrane part;membrane-bounded organelle;membrane-bounded vesicle;mitochondrial inner membrane;mitochond…		MitoCarta3.0	literature, APEX_IMS, APEX_matrix, targetP signal, mito protein domain+, induction, coexpression++, MS/MS++	MIM	OXPHOS > Complex I > CI subunits;OXPHOS > OXPHOS subunits	+	MICS1_WT	1.30282	0.0477089	-0.606916	-1.6311	Q9Y6M9	Q9Y6M9	NDUB9_HUMAN	NDUFB9	NADH dehydrogenase [ubiquinone] 1 beta subcomplex subunit 9	+	-	-	-	-
24.2463	23.7895	22.5356	23.6096	23.7895	23.0037	23.3778	23.0342	22.9495	22.8538	22.239	21.7265			cellular metabolic process;cellular process;electron transport chain;generation of precursor metabolites and energy;metabolic process;mitochondrial electron transport, NADH to ubiquinone;oxidation-reduction process;respiratory electron transport chain;small molecule metabolic process	catalytic activity;NADH dehydrogenase (quinone) activity;NADH dehydrogenase (ubiquinone) activity;NADH dehydrogenase activity;oxidoreductase activity;oxidoreductase activity, acting on NADH or NADPH;oxidoreductase activity, acting on NADH or NADPH, quinone or similar compound as acceptor	cell part;cytoplasmic part;integral to membrane;intracellular membrane-bounded organelle;intracellular organelle;intracellular organelle part;intracellular part;intrinsic to membrane;macromolecular complex;membrane;membrane part;membrane-bounded organelle;mitochondrial inner membrane;mitochondrial membrane;mitochondrial membrane part;mitochondrial part;mitochondrial respiratory chain complex I;mi…		MitoCarta3.0	literature, targetP signal+, mito protein domain+, coexpression++	MIM	OXPHOS > Complex I > CI subunits;OXPHOS > OXPHOS subunits	+	MICS1_WT	1.32873	0.0353925	-0.798918	-1.76513	O43677	O43677	NDUC1_HUMAN	NDUFC1	NADH dehydrogenase [ubiquinone] 1 subunit C1, mitochondrial	+	-	-	-	-
26.9977	26.4457	26.5255	25.9847	27.3745	26.4785	26.425	26.0914	26.143	26.1757	26.2625	25.6125			biosynthetic process;carboxylic acid biosynthetic process;carboxylic acid metabolic process;cellular biosynthetic process;cellular ketone metabolic process;cellular lipid metabolic process;cellular macromolecule metabolic process;cellular metabolic process;cellular process;cellular protein metabolic process;electron transport chain;fatty acid biosynthetic process;fatty acid metabolic process;gene…	acyl carrier activity;binding;calcium ion binding;carboxylic acid binding;catalytic activity;cation binding;fatty acid binding;ion binding;lipid binding;metal ion binding;monocarboxylic acid binding;NADH dehydrogenase (quinone) activity;NADH dehydrogenase (ubiquinone) activity;NADH dehydrogenase activity;oxidoreductase activity;oxidoreductase activity, acting on NADH or NADPH;oxidoreductase activ…	cell part;cytoplasmic part;intracellular organelle lumen;intracellular organelle part;intracellular part;macromolecular complex;membrane;membrane part;membrane-enclosed lumen;mitochondrial inner membrane;mitochondrial matrix;mitochondrial membrane;mitochondrial membrane part;mitochondrial part;mitochondrial respiratory chain complex I;NADH dehydrogenase complex;organelle inner membrane;organelle …		MitoCarta3.0	literature, APEX_matrix, targetP signal+, yeast mito homolog, Rickettsial homolog, mito protein domain, MS/MS+	MIM	Metabolism > Lipid metabolism > Type II fatty acid synthesis;Metabolism > Metals and cofactors > Fe-S cluster biosynthesis;OXPHOS > Complex I > CI subunits;OXPHOS > OXPHOS subunits			1.33274	0.0541784	-0.516075	-1.5771	O14561	O14561	ACPM_HUMAN	NDUFAB1	Acyl carrier protein, mitochondrial	+	-	-	-	-
25.0317	24.8576	24.9803	24.7895	24.7895	24.8385	24.6918	24.632	24.7338	24.1488	24.7695	24.7846			cellular metabolic process;cellular process;electron transport chain;generation of precursor metabolites and energy;metabolic process;mitochondrial electron transport, NADH to ubiquinone;oxidation-reduction process;respiratory electron transport chain;small molecule metabolic process	catalytic activity;NADH dehydrogenase (quinone) activity;NADH dehydrogenase (ubiquinone) activity;NADH dehydrogenase activity;oxidoreductase activity;oxidoreductase activity, acting on NADH or NADPH;oxidoreductase activity, acting on NADH or NADPH, quinone or similar compound as acceptor	cell part;cytoplasmic part;integral to membrane;intracellular membrane-bounded organelle;intracellular organelle;intracellular organelle part;intracellular part;intrinsic to membrane;macromolecular complex;membrane;membrane part;membrane-bounded organelle;mitochondrial inner membrane;mitochondrial membrane;mitochondrial membrane part;mitochondrial part;mitochondrial respiratory chain complex I;mi…		MitoCarta3.0	literature, induction, coexpression++, MS/MS++	MIM	OXPHOS > Complex I > CI subunits;OXPHOS > OXPHOS subunits			1.41797	0.114475	-0.254454	-1.23145	O95167	O95167	NDUA3_HUMAN	NDUFA3	NADH dehydrogenase [ubiquinone] 1 alpha subcomplex subunit 3	+	-	-	-	-
25.8623	25.7234	25.5195	25.5869	25.8504	25.3645	25.6891	25.3943	25.341	25.2821	25.3745	24.976			cellular component assembly;cellular component assembly at cellular level;cellular component biogenesis;cellular component organization;cellular component organization at cellular level;cellular component organization or biogenesis;cellular component organization or biogenesis at cellular level;cellular macromolecular complex assembly;cellular macromolecular complex subunit organization;cellular …	4 iron, 4 sulfur cluster binding;binding;catalytic activity;cation binding;ion binding;iron-sulfur cluster binding;metal cluster binding;metal ion binding;NADH dehydrogenase (quinone) activity;NADH dehydrogenase (ubiquinone) activity;NADH dehydrogenase activity;oxidoreductase activity;oxidoreductase activity, acting on NADH or NADPH;oxidoreductase activity, acting on NADH or NADPH, quinone or sim…	cell part;cytoplasmic part;intracellular membrane-bounded organelle;intracellular organelle;intracellular organelle part;intracellular part;macromolecular complex;membrane;membrane part;membrane-bounded organelle;mitochondrial inner membrane;mitochondrial membrane;mitochondrial membrane part;mitochondrial part;mitochondrial respiratory chain complex I;mitochondrion;NADH dehydrogenase complex;orga…		MitoCarta3.0	literature, APEX_matrix, targetP signal, Rickettsial homolog, mito protein domain, induction, coexpression++, MS/MS++	MIM	Metabolism > Metals and cofactors > Fe-S-containing proteins;OXPHOS > Complex I > CI subunits;OXPHOS > OXPHOS subunits			1.5054	0.0824822	-0.308367	-1.38188	O00217	O00217	NDUS8_HUMAN	NDUFS8	NADH dehydrogenase [ubiquinone] iron-sulfur protein 8, mitochondrial	+	-	-	-	-
25.8385	25.7155	25.417	25.3477	25.7543	25.2243	25.4425	25.2207	25.2096	24.976	25.1565	24.8191			cellular metabolic process;cellular process;electron transport chain;generation of precursor metabolites and energy;metabolic process;mitochondrial electron transport, NADH to ubiquinone;oxidation-reduction process;respiratory electron transport chain;small molecule metabolic process	catalytic activity;NADH dehydrogenase (quinone) activity;NADH dehydrogenase (ubiquinone) activity;NADH dehydrogenase activity;oxidoreductase activity;oxidoreductase activity, acting on NADH or NADPH;oxidoreductase activity, acting on NADH or NADPH, quinone or similar compound as acceptor	cell part;cytoplasmic part;intracellular organelle part;intracellular part;macromolecular complex;membrane;membrane part;mitochondrial inner membrane;mitochondrial membrane;mitochondrial membrane part;mitochondrial part;mitochondrial respiratory chain complex I;NADH dehydrogenase complex;organelle inner membrane;organelle membrane;organelle part;protein complex;respiratory chain complex I		MitoCarta3.0	literature, APEX_matrix, mito protein domain+, induction, coexpression++, MS/MS++	MIM	OXPHOS > Complex I > CI subunits;OXPHOS > OXPHOS subunits	+	MICS1_WT	1.90745	0.0364143	-0.412175	-1.75096	Q16718	Q16718	NDUA5_HUMAN	NDUFA5	NADH dehydrogenase [ubiquinone] 1 alpha subcomplex subunit 5	+	-	-	-	-
25.4551	25.1795	24.6811	25.1795	24.5754	24.6264	24.7695	24.417	24.217	24.3712	24.1719	23.7182			cellular metabolic process;cellular process;electron transport chain;generation of precursor metabolites and energy;metabolic process;multicellular organismal process;oxidation-reduction process;respiratory electron transport chain;respiratory gaseous exchange;response to chemical stimulus;response to oxidative stress;response to stimulus;response to stress;small molecule metabolic process	catalytic activity;electron carrier activity;NADH dehydrogenase (quinone) activity;NADH dehydrogenase (ubiquinone) activity;NADH dehydrogenase activity;oxidoreductase activity;oxidoreductase activity, acting on NADH or NADPH;oxidoreductase activity, acting on NADH or NADPH, quinone or similar compound as acceptor	cell part;cytoplasm;cytoplasmic part;intracellular membrane-bounded organelle;intracellular organelle;intracellular organelle part;intracellular part;macromolecular complex;membrane;membrane part;membrane-bounded organelle;mitochondrial inner membrane;mitochondrial membrane;mitochondrial membrane part;mitochondrial part;mitochondrial respiratory chain complex I;mitochondrion;NADH dehydrogenase co…		MitoCarta3.0	literature, APEX_matrix, Rickettsial homolog, coexpression++, MS/MS++	MIM	OXPHOS > Complex I > CI subunits;OXPHOS > OXPHOS subunits	+	MICS1_WT	2.06607	0.0142119	-0.672064	-2.19472	Q9UI09	Q9UI09	NDUAC_HUMAN	NDUFA12	NADH dehydrogenase [ubiquinone] 1 alpha subcomplex subunit 12	+	-	-	-	-
25.9495	25.5105	25.1984	26.1115	24.8904	25.4008	25.2607	25.019	24.7182	24.3444	24.5045	24.6703			cellular metabolic process;cellular process;electron transport chain;generation of precursor metabolites and energy;metabolic process;mitochondrial electron transport, NADH to ubiquinone;oxidation-reduction process;respiratory electron transport chain;small molecule metabolic process	catalytic activity;NADH dehydrogenase (quinone) activity;NADH dehydrogenase (ubiquinone) activity;NADH dehydrogenase activity;oxidoreductase activity;oxidoreductase activity, acting on NADH or NADPH;oxidoreductase activity, acting on NADH or NADPH, quinone or similar compound as acceptor	cell part;cytoplasm;cytoplasmic part;integral to membrane;intracellular organelle part;intracellular part;intrinsic to membrane;macromolecular complex;membrane;membrane part;mitochondrial inner membrane;mitochondrial membrane;mitochondrial membrane part;mitochondrial part;mitochondrial respiratory chain complex I;NADH dehydrogenase complex;organelle inner membrane;organelle membrane;organelle par…		MitoCarta3.0	literature, APEX_IMS, mito protein domain+, coexpression++, MS/MS++	MIM	OXPHOS > Complex I > CI subunits;OXPHOS > OXPHOS subunits	+	MICS1_WT	2.07115	0.01167	-0.757335	-2.28188	O95298	O95298	NDUC2_HUMAN	NDUFC2	NADH dehydrogenase [ubiquinone] 1 subunit C2	+	-	-	-	-
24.0772	23.6096	23.5285	23.7389	23.7695	23.4676	23.5165	23.2021	23.2229	23.0459	23.0459	22.7348			cellular component assembly;cellular component assembly at cellular level;cellular component biogenesis;cellular component organization;cellular component organization at cellular level;cellular component organization or biogenesis;cellular component organization or biogenesis at cellular level;cellular macromolecular complex assembly;cellular macromolecular complex subunit organization;cellular …	catalytic activity;NADH dehydrogenase (quinone) activity;NADH dehydrogenase (ubiquinone) activity;NADH dehydrogenase activity;oxidoreductase activity;oxidoreductase activity, acting on NADH or NADPH;oxidoreductase activity, acting on NADH or NADPH, quinone or similar compound as acceptor	cell part;cytoplasmic part;intracellular membrane-bounded organelle;intracellular organelle;intracellular organelle part;intracellular part;macromolecular complex;membrane;membrane part;membrane-bounded organelle;membrane-enclosed lumen;mitochondrial inner membrane;mitochondrial intermembrane space;mitochondrial membrane;mitochondrial membrane part;mitochondrial part;mitochondrial respiratory cha…		MitoCarta3.0	literature, APEX_IMS, mito protein domain+, induction, coexpression++, MS/MS++	MIM	OXPHOS > Complex I > CI subunits;OXPHOS > OXPHOS subunits	+	MICS1_WT	2.68644	0.00919563	-0.570546	-2.3943	O43920	O43920	NDUS5_HUMAN	NDUFS5	NADH dehydrogenase [ubiquinone] iron-sulfur protein 5	+	-	-	-	-
24.3844	24.0105	23.391	24.5285	23.7286	24.1015	23.4676	23.4551	23.0088	23.2679	23.0756	23.2125			cellular metabolic process;cellular process;electron transport chain;generation of precursor metabolites and energy;metabolic process;oxidation-reduction process;respiratory electron transport chain;small molecule metabolic process		cell part;cytoplasmic part;integral to membrane;intracellular membrane-bounded organelle;intracellular organelle;intracellular organelle part;intracellular part;intrinsic to membrane;macromolecular complex;membrane;membrane part;membrane-bounded organelle;mitochondrial inner membrane;mitochondrial membrane;mitochondrial membrane part;mitochondrial part;mitochondrial respiratory chain complex I;mi…		MitoCarta3.0	literature, APEX_IMS, mito protein domain+, induction, MS/MS++	MIM	OXPHOS > Complex I > CI subunits;OXPHOS > OXPHOS subunits	+	MICS1_WT	2.69119	0.00480529	-0.776162	-2.69669	Q86Y39	Q86Y39	NDUAB_HUMAN	NDUFA11	NADH dehydrogenase [ubiquinone] 1 alpha subcomplex subunit 11	+	-	-	-	-
24.6486	24.4862	23.9134	24.1174	24.9847	24.5345	23.9933	23.654	23.654	23.0691	23.7895	23.4676			cellular metabolic process;cellular process;electron transport chain;generation of precursor metabolites and energy;metabolic process;mitochondrial electron transport, NADH to ubiquinone;oxidation-reduction process;respiratory electron transport chain;small molecule metabolic process	catalytic activity;NADH dehydrogenase (quinone) activity;NADH dehydrogenase (ubiquinone) activity;NADH dehydrogenase activity;oxidoreductase activity;oxidoreductase activity, acting on NADH or NADPH;oxidoreductase activity, acting on NADH or NADPH, quinone or similar compound as acceptor	cell part;cytoplasmic part;intracellular membrane-bounded organelle;intracellular organelle;intracellular organelle part;intracellular part;macromolecular complex;membrane;membrane part;membrane-bounded organelle;mitochondrial inner membrane;mitochondrial membrane;mitochondrial membrane part;mitochondrial part;mitochondrial respiratory chain complex I;mitochondrion;NADH dehydrogenase complex;nucl…		MitoCarta3.0	literature, APEX_matrix, targetP signal, induction, coexpression++, MS/MS++	MIM	OXPHOS > Complex I > CI subunits;OXPHOS > OXPHOS subunits	+	MICS1_WT	2.71433	0.00384453	-0.842842	-2.78792	P56181	P56181	NDUV3_HUMAN	NDUFV3	NADH dehydrogenase [ubiquinone] flavoprotein 3, mitochondrial	+	-	-	-	-
26.1661	26.0105	25.5667	25.7645	26.1095	25.5195	25.5955	25.2463	25.1642	25.2463	25.3811	25.0691			anatomical structure development;cardiac muscle tissue development;cellular metabolic process;cellular process;developmental process;electron transport chain;generation of precursor metabolites and energy;metabolic process;mitochondrial electron transport, NADH to ubiquinone;muscle tissue development;nervous system development;oxidation-reduction process;respiratory electron transport chain;small…	2 iron, 2 sulfur cluster binding;binding;catalytic activity;cation binding;electron carrier activity;ion binding;iron-sulfur cluster binding;metal cluster binding;metal ion binding;NADH dehydrogenase (quinone) activity;NADH dehydrogenase (ubiquinone) activity;NADH dehydrogenase activity;oxidoreductase activity;oxidoreductase activity, acting on NADH or NADPH;oxidoreductase activity, acting on NAD…	cell part;cytoplasmic part;intracellular membrane-bounded organelle;intracellular organelle;intracellular organelle part;intracellular part;macromolecular complex;membrane;membrane part;membrane-bounded organelle;mitochondrial inner membrane;mitochondrial membrane;mitochondrial membrane part;mitochondrial part;mitochondrial respiratory chain complex I;mitochondrion;NADH dehydrogenase complex;orga…		MitoCarta3.0	literature, APEX_matrix, targetP signal+, Rickettsial homolog, induction, coexpression++, MS/MS++	MIM	Metabolism > Metals and cofactors > Fe-S-containing proteins;OXPHOS > Complex I > CI subunits;OXPHOS > OXPHOS subunits	+	MICS1_WT	2.73217	0.00866979	-0.572407	-2.41975	P19404	P19404	NDUV2_HUMAN	NDUFV2	NADH dehydrogenase [ubiquinone] flavoprotein 2, mitochondrial	+	-	-	-	-
25.5522	25.4234	24.8433	24.989	25.5696	24.8576	24.7594	24.3578	24.558	24.5638	24.6486	24.2535			aging;anatomical structure development;anatomical structure morphogenesis;carboxylic acid metabolic process;cardiovascular system development;cell part morphogenesis;cellular component morphogenesis;cellular component organization;cellular component organization at cellular level;cellular component organization or biogenesis;cellular component organization or biogenesis at cellular level;cellular…	catalytic activity;electron carrier activity;NADH dehydrogenase (quinone) activity;NADH dehydrogenase (ubiquinone) activity;NADH dehydrogenase activity;oxidoreductase activity;oxidoreductase activity, acting on NADH or NADPH;oxidoreductase activity, acting on NADH or NADPH, quinone or similar compound as acceptor	cell part;cytoplasmic part;intracellular organelle part;intracellular part;macromolecular complex;membrane;membrane part;mitochondrial inner membrane;mitochondrial membrane;mitochondrial membrane part;mitochondrial part;mitochondrial respiratory chain complex I;NADH dehydrogenase complex;organelle inner membrane;organelle membrane;organelle part;protein complex;respiratory chain complex I		MitoCarta3.0	literature, APEX_matrix, targetP signal, mito protein domain+, coexpression++, MS/MS++	MIM	OXPHOS > Complex I > CI subunits;OXPHOS > OXPHOS subunits	+	MICS1_WT	2.77114	0.00573513	-0.682324	-2.6182	O75380	O75380	NDUS6_HUMAN	NDUFS6	NADH dehydrogenase [ubiquinone] iron-sulfur protein 6, mitochondrial	+	-	-	-	-
25.7771	25.3811	25.1214	25.7234	25.275	25.1174	25.1565	24.8764	24.6486	24.6595	24.7182	24.5463			cellular metabolic process;cellular process;electron transport chain;generation of precursor metabolites and energy;metabolic process;mitochondrial electron transport, NADH to ubiquinone;oxidation-reduction process;respiratory electron transport chain;response to chemical stimulus;response to oxidative stress;response to stimulus;response to stress;small molecule metabolic process	catalytic activity;NADH dehydrogenase (quinone) activity;NADH dehydrogenase (ubiquinone) activity;NADH dehydrogenase activity;oxidoreductase activity;oxidoreductase activity, acting on NADH or NADPH;oxidoreductase activity, acting on NADH or NADPH, quinone or similar compound as acceptor	cell part;cytoplasmic part;extracellular membrane-bounded organelle;extracellular organelle;extracellular region part;extracellular vesicular exosome;integral to membrane;intracellular membrane-bounded organelle;intracellular organelle;intracellular organelle part;intracellular part;intrinsic to membrane;macromolecular complex;membrane;membrane part;membrane-bounded organelle;membrane-bounded ves…		MitoCarta3.0	literature, mito protein domain+, MS/MS++	MIM	OXPHOS > Complex I > CI subunits;OXPHOS > OXPHOS subunits	+	MICS1_WT	2.77683	0.00675052	-0.631654	-2.54298	O95168	O95168	NDUB4_HUMAN	NDUFB4	NADH dehydrogenase [ubiquinone] 1 beta subcomplex subunit 4	+	-	-	-	-
24.3645	24.0935	24.4298	24.4862	23.8191	23.8191	23.9316	23.5983	22.9459	23.1795	23.2021	23.1332			cellular metabolic process;cellular process;electron transport chain;generation of precursor metabolites and energy;metabolic process;mitochondrial electron transport, NADH to ubiquinone;oxidation-reduction process;respiratory electron transport chain;small molecule metabolic process	catalytic activity;NADH dehydrogenase (quinone) activity;NADH dehydrogenase (ubiquinone) activity;NADH dehydrogenase activity;oxidoreductase activity;oxidoreductase activity, acting on NADH or NADPH;oxidoreductase activity, acting on NADH or NADPH, quinone or similar compound as acceptor	cell part;cytoplasmic part;integral to membrane;intracellular organelle part;intracellular part;intrinsic to membrane;macromolecular complex;membrane;membrane part;mitochondrial inner membrane;mitochondrial membrane;mitochondrial membrane part;mitochondrial part;mitochondrial respiratory chain complex I;NADH dehydrogenase complex;organelle inner membrane;organelle membrane;organelle part;protein …		MitoCarta3.0	literature, Rickettsial homolog, mito protein domain+, MS/MS	MIM	OXPHOS > Complex I > CI subunits;OXPHOS > OXPHOS subunits	+	MICS1_WT	2.83252	0.00326257	-0.836923	-2.85717	P03897	P03897	NU3M_HUMAN	MT-ND3	NADH-ubiquinone oxidoreductase chain 3	+	-	-	-	-
25.2096	25.0148	24.6096	24.8576	25.2891	24.918	24.7182	24.2317	24.3778	24.3239	24.5105	24.3444			anatomical structure development;biological regulation;brain development;cAMP-mediated signaling;cellular component assembly;cellular component assembly at cellular level;cellular component biogenesis;cellular component organization;cellular component organization at cellular level;cellular component organization or biogenesis;cellular component organization or biogenesis at cellular level;cellul…	catalytic activity;NADH dehydrogenase (quinone) activity;NADH dehydrogenase (ubiquinone) activity;NADH dehydrogenase activity;oxidoreductase activity;oxidoreductase activity, acting on NADH or NADPH;oxidoreductase activity, acting on NADH or NADPH, quinone or similar compound as acceptor	cell part;cytoplasmic part;intracellular membrane-bounded organelle;intracellular organelle;intracellular organelle part;intracellular part;macromolecular complex;membrane;membrane part;membrane-bounded organelle;mitochondrial inner membrane;mitochondrial membrane;mitochondrial membrane part;mitochondrial part;mitochondrial respiratory chain complex I;mitochondrion;NADH dehydrogenase complex;orga…		MitoCarta3.0	literature, APEX_matrix, targetP signal+, mito protein domain+, coexpression++, MS/MS++	MIM	OXPHOS > Complex I > CI subunits;OXPHOS > OXPHOS subunits	+	MICS1_WT	3.00372	0.00686812	-0.56537	-2.53406	O43181	O43181	NDUS4_HUMAN	NDUFS4	NADH dehydrogenase [ubiquinone] iron-sulfur protein 4, mitochondrial	+	-	-	-	-
26.8741	26.726	26.3545	26.5105	26.7389	26.5667	26.4378	26.1015	26.1312	26.0105	26.2372	26.1719			cellular metabolic process;cellular process;electron transport chain;generation of precursor metabolites and energy;metabolic process;mitochondrial electron transport, NADH to ubiquinone;oxidation-reduction process;respiratory electron transport chain;small molecule metabolic process	catalytic activity;NADH dehydrogenase (quinone) activity;NADH dehydrogenase (ubiquinone) activity;NADH dehydrogenase activity;oxidoreductase activity;oxidoreductase activity, acting on NADH or NADPH;oxidoreductase activity, acting on NADH or NADPH, quinone or similar compound as acceptor	cell part;cytoplasmic part;extracellular membrane-bounded organelle;extracellular organelle;extracellular region part;extracellular vesicular exosome;intracellular organelle part;intracellular part;macromolecular complex;membrane;membrane part;membrane-bounded organelle;membrane-bounded vesicle;mitochondrial inner membrane;mitochondrial membrane;mitochondrial membrane part;mitochondrial part;mito…		MitoCarta3.0	literature, APEX_matrix, mito protein domain+, induction, coexpression++, MS/MS++	MIM	OXPHOS > Complex I > CI subunits;OXPHOS > OXPHOS subunits	+	MICS1_WT	3.01484	0.0120195	-0.446771	-2.26868	O96000	O96000	NDUBA_HUMAN	NDUFB10	NADH dehydrogenase [ubiquinone] 1 beta subcomplex subunit 10	+	-	-	-	-
24.48	24.3239	24.0609	24.1332	24.3844	24.0935	23.895	23.7077	23.5165	23.2821	23.7389	23.9043			cellular metabolic process;cellular process;electron transport chain;generation of precursor metabolites and energy;metabolic process;mitochondrial electron transport, NADH to ubiquinone;oxidation-reduction process;respiratory electron transport chain;small molecule metabolic process	catalytic activity;NADH dehydrogenase (quinone) activity;NADH dehydrogenase (ubiquinone) activity;NADH dehydrogenase activity;oxidoreductase activity;oxidoreductase activity, acting on NADH or NADPH;oxidoreductase activity, acting on NADH or NADPH, quinone or similar compound as acceptor	cell part;cytoplasmic part;extracellular membrane-bounded organelle;extracellular organelle;extracellular region part;extracellular vesicular exosome;integral to membrane;intracellular organelle part;intracellular part;intrinsic to membrane;macromolecular complex;membrane;membrane part;membrane-bounded organelle;membrane-bounded vesicle;mitochondrial inner membrane;mitochondrial membrane;mitochon…		MitoCarta3.0	literature, APEX_IMS, APEX_matrix, mito protein domain+, coexpression+, MS/MS++	MIM	OXPHOS > Complex I > CI subunits;OXPHOS > OXPHOS subunits	+	MICS1_WT	3.1041	0.00597819	-0.571889	-2.59313	O43676	O43676	NDUB3_HUMAN	NDUFB3	NADH dehydrogenase [ubiquinone] 1 beta subcomplex subunit 3	+	-	-	-	-
26.2643	26.0233	26.1527	26.0995	26.1527	26.2838	26.0484	25.7945	25.8623	25.772	25.8599	25.8764			cellular metabolic process;cellular process;electron transport chain;generation of precursor metabolites and energy;metabolic process;mitochondrial electron transport, NADH to ubiquinone;oxidation-reduction process;respiratory electron transport chain;small molecule metabolic process	binding;catalytic activity;NADH dehydrogenase (quinone) activity;NADH dehydrogenase (ubiquinone) activity;NADH dehydrogenase activity;oxidoreductase activity;oxidoreductase activity, acting on NADH or NADPH;oxidoreductase activity, acting on NADH or NADPH, quinone or similar compound as acceptor;protein binding;protein complex binding	cell part;cytoplasmic part;intracellular membrane-bounded organelle;intracellular organelle;intracellular organelle part;intracellular part;macromolecular complex;membrane;membrane part;membrane-bounded organelle;membrane-enclosed lumen;mitochondrial inner membrane;mitochondrial intermembrane space;mitochondrial membrane;mitochondrial membrane part;mitochondrial part;mitochondrial respiratory cha…		MitoCarta3.0	literature, APEX_IMS, mito protein domain, induction, coexpression++, MS/MS++	MIM	OXPHOS > Complex I > CI subunits;OXPHOS > OXPHOS subunits	+	MICS1_WT	3.39286	0.0275386	-0.29376	-1.87639	P51970	P51970	NDUA8_HUMAN	NDUFA8	NADH dehydrogenase [ubiquinone] 1 alpha subcomplex subunit 8	+	-	-	-	-
24.848	24.7182	24.2961	24.4862	24.8904	24.391	24.2317	23.6649	23.9134	23.8385	23.8764	23.7594			cellular metabolic process;cellular process;electron transport chain;generation of precursor metabolites and energy;metabolic process;mitochondrial electron transport, NADH to ubiquinone;oxidation-reduction process;respiratory electron transport chain;small molecule metabolic process	catalytic activity;NADH dehydrogenase (quinone) activity;NADH dehydrogenase (ubiquinone) activity;NADH dehydrogenase activity;oxidoreductase activity;oxidoreductase activity, acting on NADH or NADPH;oxidoreductase activity, acting on NADH or NADPH, quinone or similar compound as acceptor	cell part;cytoplasmic part;intracellular organelle part;intracellular part;macromolecular complex;membrane;membrane part;mitochondrial inner membrane;mitochondrial membrane;mitochondrial membrane part;mitochondrial part;mitochondrial respiratory chain complex I;NADH dehydrogenase complex;organelle inner membrane;organelle membrane;organelle part;protein complex;respiratory chain complex I		MitoCarta3.0	literature, APEX_matrix, mito protein domain+, coexpression++, MS/MS++	MIM	OXPHOS > Complex I > CI subunits;OXPHOS > OXPHOS subunits	+	MICS1_WT	3.66239	0.00178519	-0.724269	-3.16854	O95182	O95182	NDUA7_HUMAN	NDUFA7	NADH dehydrogenase [ubiquinone] 1 alpha subcomplex subunit 7	+	-	-	-	-
25.5165	25.3645	25.2961	25.2426	25.5374	25.2021	25.0609	24.7129	24.9584	24.8811	24.8336	25.0148			cellular metabolic process;cellular process;electron transport chain;generation of precursor metabolites and energy;metabolic process;mitochondrial electron transport, NADH to ubiquinone;oxidation-reduction process;respiratory electron transport chain;small molecule metabolic process	catalytic activity;NADH dehydrogenase (quinone) activity;NADH dehydrogenase (ubiquinone) activity;NADH dehydrogenase activity;oxidoreductase activity;oxidoreductase activity, acting on NADH or NADPH;oxidoreductase activity, acting on NADH or NADPH, quinone or similar compound as acceptor	cell part;cytoplasmic part;extracellular membrane-bounded organelle;extracellular organelle;extracellular region part;extracellular vesicular exosome;integral to membrane;intracellular organelle part;intracellular part;intrinsic to membrane;macromolecular complex;membrane;membrane part;membrane-bounded organelle;membrane-bounded vesicle;mitochondrial inner membrane;mitochondrial membrane;mitochon…		MitoCarta3.0	literature, mito protein domain+	MIM	OXPHOS > Complex I > CI subunits;OXPHOS > OXPHOS subunits	+	MICS1_WT	3.76125	0.00686542	-0.449612	-2.53249	O75438	O75438	NDUB1_HUMAN	NDUFB1	NADH dehydrogenase [ubiquinone] 1 beta subcomplex subunit 1	+	-	-	-	-
26.3307	26.3645	26.2661	25.8881	26.4999	26.275	25.6703	25.5696	25.673	25.604	25.7745	25.7234			cellular metabolic process;cellular process;electron transport chain;generation of precursor metabolites and energy;metabolic process;mitochondrial electron transport, NADH to ubiquinone;oxidation-reduction process;respiratory electron transport chain;small molecule metabolic process	catalytic activity;NADH dehydrogenase (quinone) activity;NADH dehydrogenase (ubiquinone) activity;NADH dehydrogenase activity;oxidoreductase activity;oxidoreductase activity, acting on NADH or NADPH;oxidoreductase activity, acting on NADH or NADPH, quinone or similar compound as acceptor	cell part;cytoplasmic part;intracellular organelle part;intracellular part;macromolecular complex;membrane;membrane part;mitochondrial inner membrane;mitochondrial membrane;mitochondrial membrane part;mitochondrial part;mitochondrial respiratory chain complex I;NADH dehydrogenase complex;organelle inner membrane;organelle membrane;organelle part;protein complex;respiratory chain complex I		MitoCarta3.0	literature, APEX_matrix, targetP signal, mito protein domain, induction, coexpression++, MS/MS++	MIM	OXPHOS > Complex I > CI subunits;OXPHOS > OXPHOS subunits	+	MICS1_WT	4.28742	0.00177985	-0.601561	-3.17672	O43678	O43678	NDUA2_HUMAN	NDUFA2	NADH dehydrogenase [ubiquinone] 1 alpha subcomplex subunit 2	+	-	-	-	-
24.7234	24.7441	24.3712	24.8528	24.4862	24.0609	23.867	23.4298	23.2961	23.0037	23.1222	22.9061			cellular metabolic process;cellular process;electron transport chain;generation of precursor metabolites and energy;metabolic process;mitochondrial electron transport, NADH to ubiquinone;oxidation-reduction process;respiratory electron transport chain;response to chemical stimulus;response to oxidative stress;response to stimulus;response to stress;small molecule metabolic process	catalytic activity;NADH dehydrogenase (quinone) activity;NADH dehydrogenase (ubiquinone) activity;NADH dehydrogenase activity;oxidoreductase activity;oxidoreductase activity, acting on NADH or NADPH;oxidoreductase activity, acting on NADH or NADPH, quinone or similar compound as acceptor	cell part;cytoplasmic part;intracellular organelle part;intracellular part;macromolecular complex;membrane;membrane part;mitochondrial inner membrane;mitochondrial membrane;mitochondrial membrane part;mitochondrial part;mitochondrial respiratory chain complex I;NADH dehydrogenase complex;organelle inner membrane;organelle membrane;organelle part;protein complex;respiratory chain complex I		MitoCarta3.0	literature, APEX_matrix, mito protein domain+, induction, coexpression++, MS/MS++	MIM	OXPHOS > Complex I > CI subunits;OXPHOS > OXPHOS subunits	+	MICS1_WT	4.32883	0.000291892	-1.26892	-4.43111	P56556	P56556	NDUA6_HUMAN	NDUFA6	NADH dehydrogenase [ubiquinone] 1 alpha subcomplex subunit 6	+	-	-	-	-
25.4676	25.2643	25.1757	25.1135	25.4676	24.9271	24.6096	24.3578	24.4614	24.5638	24.5638	24.5045			cellular metabolic process;cellular process;electron transport chain;generation of precursor metabolites and energy;metabolic process;mitochondrial electron transport, NADH to ubiquinone;oxidation-reduction process;respiratory electron transport chain;small molecule metabolic process	catalytic activity;NADH dehydrogenase (quinone) activity;NADH dehydrogenase (ubiquinone) activity;NADH dehydrogenase activity;oxidoreductase activity;oxidoreductase activity, acting on NADH or NADPH;oxidoreductase activity, acting on NADH or NADPH, quinone or similar compound as acceptor	cell part;cytoplasmic part;endoplasmic reticulum;integral to membrane;intracellular membrane-bounded organelle;intracellular organelle;intracellular organelle part;intracellular part;intrinsic to membrane;macromolecular complex;membrane;membrane part;membrane-bounded organelle;mitochondrial inner membrane;mitochondrial membrane;mitochondrial membrane part;mitochondrial part;mitochondrial respirat…		MitoCarta3.0	literature, APEX_IMS, APEX_matrix, targetP signal+, mito protein domain+, induction, coexpression++, MS/MS++	MIM	OXPHOS > Complex I > CI subunits;OXPHOS > OXPHOS subunits	+	MICS1_WT	4.80619	0.000485207	-0.72579	-3.74671	O95169	O95169	NDUB8_HUMAN	NDUFB8	NADH dehydrogenase [ubiquinone] 1 beta subcomplex subunit 8, mitochondrial	+	-	-	-	-
26.5898	26.4754	26.6865	26.4738	26.5315	26.5696	25.9803	25.6568	25.6431	25.6403	25.7338	25.7995			cellular metabolic process;cellular process;electron transport chain;generation of precursor metabolites and energy;metabolic process;mitochondrial electron transport, NADH to ubiquinone;oxidation-reduction process;respiratory electron transport chain;small molecule metabolic process	catalytic activity;NADH dehydrogenase (quinone) activity;NADH dehydrogenase (ubiquinone) activity;NADH dehydrogenase activity;oxidoreductase activity;oxidoreductase activity, acting on NADH or NADPH;oxidoreductase activity, acting on NADH or NADPH, quinone or similar compound as acceptor	cell part;cytoplasmic part;integral to membrane;intracellular membrane-bounded organelle;intracellular organelle;intracellular organelle part;intracellular part;intrinsic to membrane;macromolecular complex;membrane;membrane part;membrane-bounded organelle;mitochondrial inner membrane;mitochondrial membrane;mitochondrial membrane part;mitochondrial part;mitochondrial respiratory chain complex I;mi…		MitoCarta3.0	literature, APEX_IMS, APEX_matrix, mito protein domain+, induction, coexpression++, MS/MS++	MIM	OXPHOS > Complex I > CI subunits;OXPHOS > OXPHOS subunits	+	MICS1_WT	6.81647	0.000355932	-0.812146	-4.977	O95139	O95139	NDUB6_HUMAN	NDUFB6	NADH dehydrogenase [ubiquinone] 1 beta subcomplex subunit 6	+	-	-	-	-
23.0493	23.1961	23.0658	23.3376	22.0886	21.9742	23.3239	23.3511	22.8727	22.5333	22.5638	22.0691				binding;catalytic activity;cation binding;ion binding;metal ion binding;oxidoreductase activity;transition metal ion binding;zinc ion binding	cell part;cytoplasmic part;intracellular membrane-bounded organelle;intracellular organelle;intracellular part;membrane-bounded organelle;mitochondrion;organelle		MitoCarta3.0	literature, APEX_matrix, targetP signal, yeast mito homolog, mito protein domain, induction, coexpression++, MS/MS++	Matrix	0			0.00040934	0.995178	0.000383377	0.000920058	Q8WWV3	Q8WWV3	RT4I1_HUMAN	RTN4IP1	Reticulon-4-interacting protein 1, mitochondrial	-	-	-	-	-
23.4041	22.8969	23.0542	23.6865	22.9707	23.7796	23.2477	23.2051	23.1472	23.391	22.937	23.8576				catalytic activity;oxidoreductase activity	cell part;cytoplasmic part;endoplasmic reticulum;intracellular membrane-bounded organelle;intracellular organelle;intracellular organelle part;intracellular part;membrane;membrane-bounded organelle;mitochondrial inner membrane;mitochondrial membrane;mitochondrial part;organelle;organelle inner membrane;organelle membrane;organelle part		MitoCarta3.0	Rickettsial homolog, mito protein domain, MS/MS++	MIM	Metabolism > Lipid metabolism > Cholesterol, bile acid, steroid synthesis			0.00178214	0.993232	-0.00105572	-0.00351178	Q96LJ7	Q96LJ7	DHRS1_HUMAN	DHRS1	Dehydrogenase/reductase SDR family member 1	-	-	-	-	-
22.3129	22.0592	20.5451	21.8152	20.343	20.714	21.7915	21.3752	20.7876	21.1143	21.4375	NaN			biosynthetic process;cellular biosynthetic process;cellular component disassembly;cellular component disassembly at cellular level;cellular component organization;cellular component organization at cellular level;cellular component organization or biogenesis;cellular component organization or biogenesis at cellular level;cellular macromolecular complex disassembly;cellular macromolecular complex …	binding;nucleic acid binding;RNA binding;translation factor activity, nucleic acid binding;translation release factor activity;translation release factor activity, codon specific;translation termination factor activity	cell part;cytoplasmic part;intracellular membrane-bounded organelle;intracellular organelle;intracellular organelle lumen;intracellular organelle part;intracellular part;membrane-bounded organelle;membrane-enclosed lumen;mitochondrial matrix;mitochondrial part;mitochondrion;organelle;organelle lumen;organelle part		MitoCarta3.0	literature, targetP signal+, yeast mito homolog+, Rickettsial homolog, mito protein domain	Matrix	Mitochondrial central dogma > Translation > Translation factors			0.0024167	0.991247	0.0029789	0.00576632	Q9UGC7	Q9UGC7	RF1ML_HUMAN	MTRF1L	Peptide chain release factor 1-like, mitochondrial	-	-	-	-	-
26.0422	25.8361	25.6403	26.4769	24.5045	24.945	26.2408	26.2408	25.6096	24.989	25.2891	25.0975			acid secretion;alcohol catabolic process;alcohol metabolic process;amine catabolic process;amine metabolic process;arachidonic acid metabolic process;arachidonic acid secretion;biological regulation;biosynthetic process;carboxylic acid biosynthetic process;carboxylic acid metabolic process;carboxylic acid transport;catabolic process;cell death;cellular amine metabolic process;cellular biogenic am…	adenyl nucleotide binding;adenyl ribonucleotide binding;ATP binding;beta-tubulin binding;binding;calcium-independent phospholipase A2 activity;carboxylic ester hydrolase activity;catalytic activity;cytoskeletal protein binding;DNA binding;enzyme binding;hydrolase activity;hydrolase activity, acting on ester bonds;lipase activity;lysophospholipase activity;microtubule binding;nucleic acid binding;…	cell part;chromosome;condensed chromosome;condensed nuclear chromosome;cytoplasmic part;cytoskeletal part;cytoskeleton;endoplasmic reticulum membrane;endoplasmic reticulum part;Golgi apparatus part;Golgi membrane;integral to membrane;intracellular;intracellular membrane-bounded organelle;intracellular non-membrane-bounded organelle;intracellular organelle;intracellular organelle part;intracellula…		MitoCarta3.0	APEX_matrix, Rickettsial homolog, induction, coexpression++, MS/MS+;"literature, APEX_matrix, targetP signal+, yeast mito homolog++, mito protein domain, induction, coexpression++, MS/MS++"	Matrix;MIM	Metabolism > Lipid metabolism > Cardiolipin synthesis;Metabolism > Lipid metabolism > Phospholipid metabolism;Mitochondrial central dogma > mtRNA metabolism > mtRNA stability and decay;Mitochondrial central dogma > Translation			0.00332124	0.989063	0.00365766	0.00772263	Q9NP80;P42704	P42704;Q9NP80	LPPRC_HUMAN;PLPL8_HUMAN	LRPPRC;PNPLA8	Leucine-rich PPR motif-containing protein, mitochondrial	-	-	-	-	-
24.7945	24.824	24.6865	24.9933	24.2463	24.48	24.8191	25.0772	24.6649	24.2463	24.7182	24.4862			cell proliferation;cellular component organization;cellular component organization at cellular level;cellular component organization or biogenesis;cellular component organization or biogenesis at cellular level;cellular process;macromolecule metabolic process;metabolic process;misfolded or incompletely synthesized protein catabolic process;mitochondrion organization;organelle organization;primary…	adenyl nucleotide binding;adenyl ribonucleotide binding;ATP binding;binding;catalytic activity;cation binding;endopeptidase activity;hydrolase activity;ion binding;metal ion binding;metalloendopeptidase activity;metallopeptidase activity;nucleotide binding;peptidase activity;peptidase activity, acting on L-amino acid peptides;purine nucleotide binding;purine ribonucleoside triphosphate binding;pu…	cell part;cytoplasmic part;integral to membrane;intracellular organelle part;intracellular part;intrinsic to membrane;membrane;membrane part;mitochondrial inner membrane;mitochondrial membrane;mitochondrial part;organelle inner membrane;organelle membrane;organelle part		MitoCarta3.0	literature, APEX_IMS, Rickettsial homolog, mito protein domain+, MS/MS+	MIM	Protein import, sorting and homeostasis > Protein homeostasis > Proteases			0.00450665	0.988608	-0.0021162	-0.00815417	Q96TA2	Q96TA2	YMEL1_HUMAN	YME1L1	ATP-dependent zinc metalloprotease YME1L1	-	-	-	-	-
25.6431	25.4862	25.0854	25.5195	25.019	24.9977	25.6153	25.4923	25.2207	25.0567	25.1604	25.2207			biological regulation;biosynthetic process;carboxylic acid biosynthetic process;carboxylic acid metabolic process;cell redox homeostasis;cellular biosynthetic process;cellular homeostasis;cellular ketone metabolic process;cellular lipid metabolic process;cellular metabolic process;cellular process;establishment of localization;fatty acid biosynthetic process;fatty acid metabolic process;homeostat…	amine binding;amino acid binding;binding;carboxylic acid binding;catalytic activity;cation binding;disulfide oxidoreductase activity;DNA binding;electron carrier activity;glutathione binding;heme binding;intramolecular oxidoreductase activity;ion binding;iron ion binding;isomerase activity;lyase activity;metal ion binding;modified amino acid binding;nucleic acid binding;oxidoreductase activity;ox…	cell part;cytoplasmic part;cytosol;Golgi apparatus part;Golgi membrane;integral to membrane;intracellular membrane-bounded organelle;intracellular organelle;intracellular organelle part;intracellular part;intrinsic to membrane;membrane;membrane part;membrane-bounded organelle;mitochondrion;nucleus;organelle;organelle membrane;organelle part;perinuclear region of cytoplasm		MitoCarta3.0	literature, APEX_IMS, APEX_matrix, targetP signal, mito protein domain, induction, coexpression+, MS/MS++	MIM	Metabolism > Lipid metabolism > Eicosanoid metabolism			0.0058719	0.987002	0.00252851	0.0102571	Q9H7Z7	Q9H7Z7	PGES2_HUMAN	PTGES2	Prostaglandin E synthase 2	-	-	-	-	-
27.7064	27.6931	27.3992	27.4073	27.6458	27.604	27.5969	27.4785	27.524	27.6998	27.5754	27.5898			establishment of localization;establishment of localization in cell;establishment of protein localization;establishment of protein localization in mitochondrion;establishment of protein localization to organelle;intracellular protein transport;intracellular transport;mitochondrial transport;protein import;protein targeting;protein targeting to mitochondrion;protein transport;transport	binding;heat shock protein binding;protein binding	cell part;cytoplasm;cytoplasmic part;integral to membrane;intracellular membrane-bounded organelle;intracellular organelle;intracellular organelle part;intracellular part;intrinsic to membrane;membrane;membrane part;membrane-bounded organelle;mitochondrial membrane;mitochondrial outer membrane;mitochondrial part;nuclear part;nucleoplasm;nucleus;organelle;organelle membrane;organelle outer membran…		MitoCarta3.0	literature, mito protein domain	MOM	Protein import, sorting and homeostasis > Protein import and sorting > TOM			0.00758305	0.988191	0.00143147	0.0087097	Q15785	Q15785	TOM34_HUMAN	TOMM34	Mitochondrial import receptor subunit TOM34	-	-	-	-	-
25.6153	25.2926	25.0772	26.1312	24.2891	24.48	25.7594	25.7234	25.1015	24.7129	25.0484	24.4923			aromatic compound biosynthetic process;biosynthetic process;carboxylic acid metabolic process;cellular aromatic compound metabolic process;cellular biosynthetic process;cellular ketone metabolic process;cellular metabolic process;cellular nitrogen compound biosynthetic process;cellular nitrogen compound metabolic process;cellular process;coenzyme biosynthetic process;coenzyme metabolic process;co…	adenyl nucleotide binding;adenyl ribonucleotide binding;ATP binding;binding;catalytic activity;formate-tetrahydrofolate ligase activity;identical protein binding;ligase activity;ligase activity, forming carbon-nitrogen bonds;nucleotide binding;protein binding;protein dimerization activity;protein homodimerization activity;purine nucleotide binding;purine ribonucleoside triphosphate binding;purine…	cell part;cytoplasmic part;intracellular membrane-bounded organelle;intracellular organelle;intracellular part;membrane;membrane-bounded organelle;mitochondrion;organelle		MitoCarta3.0	literature, APEX_matrix, targetP signal, yeast mito homolog+, Rickettsial homolog, mito protein domain, MS/MS++	Matrix	Metabolism > Vitamin metabolism > Folate and 1-C metabolism			0.0076706	0.979873	-0.00793393	-0.0175281	Q6UB35	Q6UB35	C1TM_HUMAN	MTHFD1L	Monofunctional C1-tetrahydrofolate synthase, mitochondrial	-	-	-	-	-
23.3511	23.1174	22.5869	23.7594	22.6029	22.4651	23.4041	23.632	22.9061	22.7265	23.0139	22.1519				binding;cation binding;GTP binding;guanyl nucleotide binding;guanyl ribonucleotide binding;ion binding;metal ion binding;nucleotide binding;purine nucleotide binding;purine ribonucleoside triphosphate binding;purine ribonucleotide binding;ribonucleotide binding			MitoCarta3.0	APEX_matrix, targetP signal+, Rickettsial homolog, mito protein domain	Matrix	0			0.00919512	0.977109	-0.00805791	-0.020181	O43824	O43824	GTPB6_HUMAN	GTPBP6	Putative GTP-binding protein 6	-	-	-	-	-
23.2535	23.2214	22.9189	23.895	22.0592	22.743	23.5165	23.4551	23.0224	22.867	22.6714	22.6096			biological regulation;carboxylic acid metabolic process;cellular ketone metabolic process;cellular metabolic process;cellular process;metabolic process;monocarboxylic acid metabolic process;organic acid metabolic process;oxoacid metabolic process;pyruvate metabolic process;regulation of acetyl-CoA biosynthetic process from pyruvate;regulation of biological process;regulation of biosynthetic proce…	catalytic activity;oxidoreductase activity	cell part;cytoplasm;cytoplasmic part;intracellular organelle lumen;intracellular organelle part;intracellular part;membrane-enclosed lumen;mitochondrial matrix;mitochondrial part;organelle lumen;organelle part		MitoCarta3.0	APEX_matrix, targetP signal+, mito protein domain, MS/MS++	Matrix	Metabolism > Carbohydrate metabolism > Pyruvate metabolism			0.00984906	0.975755	0.00851599	0.0215316	Q8NCN5	Q8NCN5	PDPR_HUMAN	PDPR	Pyruvate dehydrogenase phosphatase regulatory subunit, mitochondrial	-	-	-	-	-
23.8764	24.019	23.6971	24.2317	23.1871	23.8764	24.0105	24.217	23.9043	23.9933	23.2821	23.5165			biosynthetic process;cellular biosynthetic process;cellular metabolic process;cellular nitrogen compound biosynthetic process;cellular nitrogen compound metabolic process;cellular process;cofactor biosynthetic process;cofactor metabolic process;heme biosynthetic process;heme metabolic process;heterocycle biosynthetic process;heterocycle metabolic process;metabolic process;nitrogen compound metabo…		cell part;cytoplasmic part;integral to membrane;intracellular organelle part;intracellular part;intrinsic to membrane;membrane;membrane part;mitochondrial membrane;mitochondrial part;organelle membrane;organelle part		MitoCarta3.0	literature, mito protein domain+, induction, coexpression, MS/MS+	MIM	0			0.0100589	0.977357	0.00599066	0.0197326	Q9P0S9	Q9P0S9	TM14C_HUMAN	TMEM14C	Transmembrane protein 14C	-	-	-	-	-
20.5069	20.2302	19.5498	NaN	NaN	NaN	20.4375	19.7744	19.6601	NaN	20.5545	NaN					cell part;cytoplasmic part;intracellular membrane-bounded organelle;intracellular organelle;intracellular part;membrane-bounded organelle;mitochondrion;organelle		MitoCarta3.0	literature, APEX_IMS, yeast mito homolog++, mito protein domain+, induction, MS/MS	IMS	OXPHOS > Complex IV > CIV assembly factors;OXPHOS > OXPHOS assembly factors			0.0102136	0.974707	0.0109943	0.0239503	Q86WW8	Q86WW8	COA5_HUMAN	COA5	Cytochrome c oxidase assembly factor 5	-	-	-	-	-
23.867	23.7182	23.6209	24.3712	23.4676	23.9134	23.8093	23.9134	23.8288	24.002	23.5869	23.848			2'-deoxyribonucleotide metabolic process;base-excision repair;base-excision repair, AP site formation;biological regulation;catabolic process;cellular catabolic process;cellular macromolecule catabolic process;cellular macromolecule metabolic process;cellular metabolic process;cellular nitrogen compound catabolic process;cellular nitrogen compound metabolic process;cellular process;cellular respo…	catalytic activity;DNA N-glycosylase activity;hydrolase activity;hydrolase activity, acting on glycosyl bonds;hydrolase activity, hydrolyzing N-glycosyl compounds;uracil DNA N-glycosylase activity	cell part;cytoplasmic part;intracellular membrane-bounded organelle;intracellular organelle;intracellular organelle part;intracellular part;membrane-bounded organelle;mitochondrion;nuclear part;nucleoplasm;nucleus;organelle;organelle part		MitoCarta3.0	literature, targetP signal, yeast mito homolog, mito protein domain, induction	Matrix	Mitochondrial central dogma > mtDNA maintenance > mtDNA repair			0.0123411	0.976409	0.00502872	0.0209836	P13051	P13051	UNG_HUMAN	UNG	Uracil-DNA glycosylase	-	-	-	-	-
26.8142	26.4234	26.3324	27.1984	25.4676	25.8167	27.019	26.8504	26.1946	26.0732	26.0401	25.9672			biosynthetic process;carboxylic acid catabolic process;carboxylic acid metabolic process;cardiolipin acyl-chain remodeling;cardiolipin metabolic process;catabolic process;cellular biosynthetic process;cellular catabolic process;cellular ketone metabolic process;cellular lipid catabolic process;cellular lipid metabolic process;cellular metabolic process;cellular process;fatty acid beta-oxidation;f…	3-hydroxyacyl-CoA dehydrogenase activity;acetyl-CoA C-acyltransferase activity;binding;C-acyltransferase activity;carbon-oxygen lyase activity;carboxylic acid binding;catalytic activity;coenzyme binding;cofactor binding;enoyl-CoA hydratase activity;fatty acid binding;fatty-acyl-CoA binding;hydro-lyase activity;lipid binding;long-chain-3-hydroxyacyl-CoA dehydrogenase activity;long-chain-enoyl-CoA …	cell part;cytoplasmic part;endoplasmic reticulum;envelope;extracellular membrane-bounded organelle;extracellular organelle;extracellular region part;extracellular vesicular exosome;fatty acid beta-oxidation multienzyme complex;intracellular membrane-bounded organelle;intracellular non-membrane-bounded organelle;intracellular organelle;intracellular organelle part;intracellular part;macromolecular…		MitoCarta3.0	literature, targetP signal, Rickettsial homolog, mito protein domain, MS/MS++	MIM	Metabolism > Amino acid metabolism > Lysine metabolism;Metabolism > Carbohydrate metabolism > Ketone metabolism;Metabolism > Lipid metabolism > Fatty acid oxidation			0.0165367	0.962571	0.0153008	0.0365546	P55084	P55084	ECHB_HUMAN	HADHB	Trifunctional enzyme subunit beta, mitochondrial	-	-	-	-	-
22.7876	23.1238	22.7756	23.7389	22.4092	23.5045	NaN	NaN	23.2535	23.4923	22.1332	23.417			alcohol metabolic process;biological regulation;carbohydrate homeostasis;carbohydrate metabolic process;carboxylic acid metabolic process;cation homeostasis;cell communication;cell surface receptor linked signaling pathway;cellular carbohydrate metabolic process;cellular ketone metabolic process;cellular macromolecule metabolic process;cellular metabolic process;cellular process;cellular protein …	adenyl nucleotide binding;adenyl ribonucleotide binding;ATP binding;binding;catalytic activity;kinase activity;nucleotide binding;phosphotransferase activity, alcohol group as acceptor;protein kinase activity;purine nucleotide binding;purine ribonucleoside triphosphate binding;purine ribonucleotide binding;pyruvate dehydrogenase (acetyl-transferring) kinase activity;ribonucleotide binding;transfe…	cell part;cytoplasmic part;intracellular membrane-bounded organelle;intracellular organelle;intracellular organelle lumen;intracellular organelle part;intracellular part;membrane;membrane-bounded organelle;membrane-enclosed lumen;mitochondrial inner membrane;mitochondrial matrix;mitochondrial membrane;mitochondrial part;mitochondrion;organelle;organelle inner membrane;organelle lumen;organelle me…		MitoCarta3.0	literature, targetP signal, yeast mito homolog++, Rickettsial homolog, mito protein domain+, induction, coexpression, MS/MS++	MIM	Metabolism > Carbohydrate metabolism > Pyruvate metabolism			0.0166763	0.96128	0.0174108	0.0380736	Q16654	Q16654	PDK4_HUMAN	PDK4	[Pyruvate dehydrogenase (acetyl-transferring)] kinase isozyme 4, mitochondrial	-	-	-	-	-
21.8385	21.2302	21.5545	22.0493	NaN	21.1395	22.3239	21.8113	21.1886	21.391	21.5404	21.1946				catalytic activity;oxidoreductase activity	cell part;intracellular membrane-bounded organelle;intracellular organelle;intracellular part;membrane-bounded organelle;nucleus;organelle		MitoCarta3.0	mito protein domain, coexpression, MS/MS++	unknown	0			0.0171998	0.963119	0.012572	0.0358021	Q9NRG7	Q9NRG7	D39U1_HUMAN	SDR39U1	Epimerase family protein SDR39U1	-	-	-	-	-
22.8689	22.3484	22.2036	23.0376	22.3101	22.1642	23.0999	22.8014	22.1734	22.4375	22.0756	22.417			acyl-CoA metabolic process;amine catabolic process;amine metabolic process;anatomical structure development;biosynthetic process;branched chain family amino acid catabolic process;branched chain family amino acid metabolic process;carboxylic acid catabolic process;carboxylic acid metabolic process;catabolic process;cellular amine metabolic process;cellular amino acid catabolic process;cellular am…	binding;carbon-carbon lyase activity;carboxylic acid binding;catalytic activity;cation binding;coenzyme binding;cofactor binding;fatty acid binding;fatty-acyl-CoA binding;hydroxymethylglutaryl-CoA lyase activity;identical protein binding;ion binding;lipid binding;lyase activity;magnesium ion binding;manganese ion binding;metal ion binding;monocarboxylic acid binding;oxo-acid-lyase activity;protei…	cell part;cytoplasmic part;intracellular membrane-bounded organelle;intracellular organelle;intracellular organelle lumen;intracellular organelle part;intracellular part;membrane;membrane-bounded organelle;membrane-enclosed lumen;microbody;mitochondrial inner membrane;mitochondrial matrix;mitochondrial membrane;mitochondrial part;mitochondrion;organelle;organelle inner membrane;organelle lumen;or…		MitoCarta3.0	literature, APEX_matrix, targetP signal+, mito protein domain, coexpression, MS/MS++	Matrix	Metabolism > Amino acid metabolism > Branched-chain amino acid metabolism;Metabolism > Carbohydrate metabolism > Ketone metabolism			0.0189602	0.961432	0.0120007	0.0376787	P35914	P35914	HMGCL_HUMAN	HMGCL	Hydroxymethylglutaryl-CoA lyase, mitochondrial	-	-	-	-	-
21.9423	21.6584	21.2764	22.4775	NaN	20.9098	22.2736	22.155	21.5685	20.9388	21.8034	21.0625			cellular metabolic process;cellular process;cellular respiration;energy derivation by oxidation of organic compounds;generation of precursor metabolites and energy;metabolic process;oxidation-reduction process	catalytic activity;kinase activity;phosphotransferase activity, alcohol group as acceptor;protein kinase activity;transferase activity;transferase activity, transferring phosphorus-containing groups	cell part;cytoplasmic part;intracellular membrane-bounded organelle;intracellular organelle;intracellular part;membrane-bounded organelle;mitochondrion;organelle		MitoCarta3.0	APEX_matrix, induction, coexpression++	Matrix	Mitochondrial central dogma > mtRNA metabolism > mtRNA granules;Mitochondrial central dogma > mtRNA metabolism > mtRNA stability and decay;Mitochondrial central dogma > mtRNA metabolism > Polycistronic mtRNA processing			0.0190385	0.95551	-0.0192719	-0.0429687	Q53R41	Q53R41	FAKD1_HUMAN	FASTKD1	FAST kinase domain-containing protein 1, mitochondrial	-	-	-	-	-
24.3376	23.895	23.5638	24.4676	23.5045	23.7286	24.4676	24.141	23.6971	24.002	23.6649	23.5983			amine catabolic process;amine metabolic process;branched chain family amino acid catabolic process;branched chain family amino acid metabolic process;carboxylic acid catabolic process;carboxylic acid metabolic process;catabolic process;cellular amine metabolic process;cellular amino acid catabolic process;cellular amino acid metabolic process;cellular catabolic process;cellular ketone metabolic p…	3-methyl-2-oxobutanoate dehydrogenase (2-methylpropanoyl-transferring) activity;alpha-ketoacid dehydrogenase activity;binding;carbon-carbon lyase activity;carboxy-lyase activity;catalytic activity;cation binding;ion binding;lyase activity;metal ion binding;oxidoreductase activity;oxidoreductase activity, acting on the aldehyde or oxo group of donors;oxidoreductase activity, acting on the aldehyde…	cell part;cytoplasmic part;dihydrolipoyl dehydrogenase complex;intracellular membrane-bounded organelle;intracellular organelle;intracellular organelle lumen;intracellular organelle part;intracellular part;macromolecular complex;membrane-bounded organelle;membrane-enclosed lumen;mitochondrial alpha-ketoglutarate dehydrogenase complex;mitochondrial matrix;mitochondrial part;mitochondrial tricarbox…		MitoCarta3.0	literature, APEX_matrix, targetP signal+, yeast mito homolog+, Rickettsial homolog, mito protein domain+, coexpression+, MS/MS++	MIM	Metabolism > Amino acid metabolism > Branched-chain amino acid dehydrogenase complex;Metabolism > Amino acid metabolism > Branched-chain amino acid metabolism			0.0197999	0.960051	0.0123088	0.0391	P12694	P12694	ODBA_HUMAN	BCKDHA	2-oxoisovalerate dehydrogenase subunit alpha, mitochondrial	-	-	-	-	-
24.4425	24.1946	23.8093	24.7338	23.3101	23.2961	24.5812	24.5404	23.6757	23.7492	23.867	23.48			anatomical structure morphogenesis;biological regulation;catabolic process;cell part morphogenesis;cellular catabolic process;cellular component maintenance;cellular component maintenance at cellular level;cellular component morphogenesis;cellular component organization;cellular component organization at cellular level;cellular component organization or biogenesis;cellular component organization …	3'-5' RNA helicase activity;adenyl nucleotide binding;adenyl ribonucleotide binding;ATP binding;ATPase activity;ATPase activity, coupled;ATP-dependent helicase activity;ATP-dependent RNA helicase activity;binding;catalytic activity;DNA binding;DNA helicase activity;double-stranded RNA binding;helicase activity;hydrolase activity;hydrolase activity, acting on acid anhydrides;hydrolase activity, ac…	cell part;cytoplasmic exosome (RNase complex);cytoplasmic part;exosome (RNase complex);intracellular membrane-bounded organelle;intracellular non-membrane-bounded organelle;intracellular organelle;intracellular organelle lumen;intracellular organelle part;intracellular part;macromolecular complex;membrane-bounded organelle;membrane-enclosed lumen;mitochondrial degradosome;mitochondrial matrix;mit…		MitoCarta3.0	literature, APEX_matrix, targetP signal+, yeast mito homolog++, mito protein domain, induction, coexpression+, MS/MS+	Matrix	Mitochondrial central dogma > mtRNA metabolism > mtRNA granules;Mitochondrial central dogma > mtRNA metabolism > mtRNA stability and decay			0.0199912	0.954714	0.0178487	0.0436866	Q8IYB8	Q8IYB8	SUV3_HUMAN	SUPV3L1	ATP-dependent RNA helicase SUPV3L1, mitochondrial	-	-	-	-	-
21.3645	19.6663	20.8802	22.0983	NaN	NaN	21.714	21.5069	20.9098	20.6364	20.3857	21.0292			cellular macromolecule metabolic process;cellular metabolic process;cellular nitrogen compound metabolic process;cellular process;macromolecule metabolic process;macromolecule modification;metabolic process;ncRNA metabolic process;ncRNA processing;nitrogen compound metabolic process;nucleic acid metabolic process;nucleobase-containing compound metabolic process;primary metabolic process;pseudouri…	binding;catalytic activity;intramolecular transferase activity;isomerase activity;nucleic acid binding;pseudouridine synthase activity;RNA binding	cell part;intracellular membrane-bounded organelle;intracellular organelle;intracellular part;membrane-bounded organelle;organelle		MitoCarta3.0	APEX_matrix, yeast mito homolog+, Rickettsial homolog, mito protein domain	Matrix	Mitochondrial central dogma > Translation			0.0200704	0.950556	0.0280097	0.0483462	Q8N0Z8	Q8N0Z8	PUSL1_HUMAN	PUSL1	tRNA pseudouridine synthase-like 1	-	-	-	-	-
25.3712	25.2058	25.3578	25.5345	24.7389	25.3477	25.4008	25.4073	25.1681	25.0317	25.1719	25.4298			cellular macromolecule metabolic process;cellular metabolic process;cellular process;cellular protein metabolic process;establishment of localization;establishment of localization in cell;establishment of protein localization;establishment of protein localization in mitochondrion;establishment of protein localization to organelle;intracellular protein transport;intracellular transport;macromolecu…		cell part;cytoplasmic part;integral to membrane;intracellular organelle part;intracellular part;intrinsic to membrane;membrane;membrane part;mitochondrial membrane;mitochondrial outer membrane;mitochondrial part;organelle membrane;organelle outer membrane;organelle part;outer membrane		MitoCarta3.0	literature, yeast mito homolog++, mito protein domain+, coexpression, MS/MS++	MOM	Protein import, sorting and homeostasis > Protein import and sorting > SAM;Mitochondrial dynamics and surveillance > Intramitochondrial membrane interactions			0.0235982	0.96059	0.00893497	0.0386187	Q13505	Q13505	MTX1_HUMAN	MTX1	Metaxin-1	-	-	-	-	-
22.6518	22.4476	22.3184	23.4425	21.2419	22.1916	23.0838	22.6757	22.0459	22.1238	22.1015	22.1143			adenosine metabolic process;cellular macromolecule metabolic process;cellular metabolic process;cellular nitrogen compound metabolic process;cellular process;heterocycle metabolic process;macromolecule metabolic process;macromolecule modification;metabolic process;ncRNA metabolic process;ncRNA processing;nitrogen compound metabolic process;nucleic acid metabolic process;nucleobase-containing comp…	binding;catalytic activity;cation binding;endopeptidase activity;hydrolase activity;ion binding;metal ion binding;metalloendopeptidase activity;metallopeptidase activity;peptidase activity;peptidase activity, acting on L-amino acid peptides;transferase activity;transferase activity, transferring acyl groups;transferase activity, transferring acyl groups other than amino-acyl groups	cell part;cytoplasmic part;EKC/KEOPS complex;intracellular membrane-bounded organelle;intracellular organelle;intracellular part;macromolecular complex;membrane-bounded organelle;mitochondrion;organelle;protein complex		MitoCarta3.0	APEX_matrix, targetP signal, yeast mito homolog, Rickettsial homolog, mito protein domain, coexpression	Matrix	Mitochondrial central dogma > mtRNA metabolism > mt-tRNA modifications			0.0254529	0.940944	-0.0248187	-0.0565382	Q9H4B0	Q9H4B0	OSGP2_HUMAN	OSGEPL1	Probable tRNA N6-adenosine threonylcarbamoyltransferase, mitochondrial	-	-	-	-	-
22.3129	21.9495	21.0359	22.1426	NaN	20.3857	22.019	22.0122	21.2877	21.0821	NaN	NaN			anatomical structure development;biological regulation;biosynthetic process;camera-type eye development;cellular biosynthetic process;cellular component assembly;cellular component assembly at cellular level;cellular component organization;cellular component organization at cellular level;cellular component organization or biogenesis;cellular component organization or biogenesis at cellular level…	binding;DNA binding;double-stranded DNA binding;nucleic acid binding;RNA binding;rRNA binding;structure-specific DNA binding	cell part;cytoplasm;cytoplasmic part;intracellular membrane-bounded organelle;intracellular organelle;intracellular organelle part;intracellular part;large ribosomal subunit;macromolecular complex;membrane-bounded organelle;mitochondrial large ribosomal subunit;mitochondrial part;mitochondrion;organellar large ribosomal subunit;organelle;organelle part;ribonucleoprotein complex		MitoCarta3.0	APEX_matrix, targetP signal, mito protein domain+, coexpression	Matrix	Mitochondrial central dogma > Translation > Mitochondrial ribosome assembly			0.0256392	0.936391	0.0349601	0.0614345	Q7Z6M4	Q7Z6M4	MTEF4_HUMAN	MTERF4	Transcription termination factor 4, mitochondrial	-	-	-	-	-
24.2317	24.0275	23.8288	24.2535	23.5983	23.5045	24.4105	24.1015	23.8093	23.7182	23.7695	23.5522					cell part;cytoplasmic part;intracellular membrane-bounded organelle;intracellular organelle;intracellular part;membrane-bounded organelle;mitochondrion;organelle		MitoCarta3.0	GFP, targetP signal, induction, coexpression, MS/MS+	Matrix	Protein import, sorting and homeostasis > Protein homeostasis > Chaperones			0.0266199	0.949341	-0.0138493	-0.0492708	Q8WWC4	Q8WWC4	MAIP1_HUMAN	MAIP1	m-AAA protease-interacting protein 1, mitochondrial	-	-	-	-	-
23.7695	24.0443	23.7492	23.7594	24.0359	23.8385	23.5638	24.1332	23.9134	23.7695	23.9406	23.9225				binding;catalytic activity;methyltransferase activity;nucleic acid binding;transferase activity;transferase activity, transferring one-carbon groups			MitoCarta3.0	Rickettsial homolog, mito protein domain+, induction, coexpression	Matrix	Mitochondrial central dogma > mtRNA metabolism > mt-rRNA modifications			0.0279387	0.959762	0.00772127	0.0393285	Q9NRN9	Q9NRN9	METL5_HUMAN	METTL5	Methyltransferase-like protein 5	-	-	-	-	-
25.7024	25.2317	25.0894	25.8997	24.6811	24.6918	25.7208	25.3778	24.9933	25.0772	25.0975	24.9134			acetyl-CoA catabolic process;acetyl-CoA metabolic process;carboxylic acid metabolic process;catabolic process;cellular catabolic process;cellular ketone metabolic process;cellular metabolic process;cellular process;coenzyme catabolic process;coenzyme metabolic process;cofactor catabolic process;cofactor metabolic process;dicarboxylic acid metabolic process;metabolic process;organic acid metabolic…	acid-thiol ligase activity;adenyl nucleotide binding;adenyl ribonucleotide binding;ATP binding;binding;catalytic activity;CoA-ligase activity;GDP binding;GTP binding;guanyl nucleotide binding;guanyl ribonucleotide binding;ligase activity;ligase activity, forming carbon-sulfur bonds;nucleotide binding;purine nucleotide binding;purine ribonucleoside triphosphate binding;purine ribonucleotide bindin…	cell part;cytoplasmic part;intracellular membrane-bounded organelle;intracellular organelle;intracellular organelle lumen;intracellular organelle part;intracellular part;macromolecular complex;membrane;membrane-bounded organelle;membrane-enclosed lumen;mitochondrial matrix;mitochondrial part;mitochondrial tricarboxylic acid cycle enzyme complex;mitochondrion;organelle;organelle lumen;organelle pa…		MitoCarta3.0	literature, APEX_matrix, targetP signal, yeast mito homolog+, Rickettsial homolog, mito protein domain, coexpression, MS/MS++	Matrix	Metabolism > Carbohydrate metabolism > Itaconate metabolism;Metabolism > Carbohydrate metabolism > TCA cycle;Metabolism > Nucleotide metabolism > Nucleotide synthesis and processing			0.0280214	0.940622	-0.0193281	-0.0567741	Q96I99	Q96I99	SUCB2_HUMAN	SUCLG2	Succinate--CoA ligase [GDP-forming] subunit beta, mitochondrial	-	-	-	-	-
24.2317	23.7796	23.5983	24.1488	22.8014	22.9584	24.0691	23.7492	23.1825	23.6431	23.6865	23.0476			amine metabolic process;amino acid activation;carboxylic acid metabolic process;cell differentiation;cellular amine metabolic process;cellular amino acid metabolic process;cellular developmental process;cellular ketone metabolic process;cellular macromolecule metabolic process;cellular metabolic process;cellular nitrogen compound metabolic process;cellular process;developmental process;gene expre…	adenyl nucleotide binding;adenyl ribonucleotide binding;aminoacyl-tRNA ligase activity;ATP binding;binding;catalytic activity;ligase activity;ligase activity, forming aminoacyl-tRNA and related compounds;ligase activity, forming carbon-oxygen bonds;nucleotide binding;purine nucleotide binding;purine ribonucleoside triphosphate binding;purine ribonucleotide binding;ribonucleotide binding;tryptopha…	cell part;cytoplasmic part;intracellular organelle lumen;intracellular organelle part;intracellular part;membrane-enclosed lumen;mitochondrial matrix;mitochondrial part;organelle lumen;organelle part		MitoCarta3.0	literature, APEX_matrix, targetP signal, yeast mito homolog++, Rickettsial homolog, mito protein domain, coexpression, MS/MS	Matrix	Mitochondrial central dogma > Translation > mt-tRNA synthetases			0.0282173	0.936775	-0.0233796	-0.0601204	Q9UGM6	Q9UGM6	SYWM_HUMAN	WARS2	Tryptophan--tRNA ligase, mitochondrial	-	-	-	-	-
25.1488	24.9803	24.5105	24.8717	24.417	23.8288	25.2096	24.9088	24.5345	24.5285	24.6918	24.0105			biosynthetic process;cellular biosynthetic process;cellular component disassembly;cellular component disassembly at cellular level;cellular component organization;cellular component organization at cellular level;cellular component organization or biogenesis;cellular component organization or biogenesis at cellular level;cellular macromolecular complex disassembly;cellular macromolecular complex …	structural constituent of ribosome;structural molecule activity	cell part;cytoplasmic part;intracellular membrane-bounded organelle;intracellular organelle;intracellular organelle part;intracellular part;large ribosomal subunit;macromolecular complex;membrane;membrane-bounded organelle;mitochondrial inner membrane;mitochondrial membrane;mitochondrial part;mitochondrion;nuclear part;nucleoplasm;organelle;organelle inner membrane;organelle membrane;organelle pa…		MitoCarta3.0	literature, APEX_matrix, targetP signal, yeast mito homolog++, mito protein domain, induction, coexpression, MS/MS++	Matrix	Mitochondrial central dogma > Translation > Mitochondrial ribosome			0.0286929	0.937561	0.0210816	0.0591687	Q9BYD6	Q9BYD6	RM01_HUMAN	MRPL1	39S ribosomal protein L1, mitochondrial	-	-	-	-	-
26.3014	26.1352	NaN	26.2661	25.6292	NaN	26.4346	26.4362	26.1155	25.9088	25.9271	25.772			apoptosis;apoptotic mitochondrial changes;biological regulation;biosynthetic process;carbohydrate metabolic process;carbohydrate transport;cell cycle;cell cycle process;cell death;cell surface receptor linked signaling pathway;cellular biosynthetic process;cellular component assembly;cellular component disassembly;cellular component disassembly at cellular level;cellular component organization;ce…	binding;catalytic activity;cation binding;cis-trans isomerase activity;cyclosporin A binding;drug binding;enzyme binding;estrogen receptor binding;GTPase binding;heat shock protein binding;hormone receptor binding;Hsp70 protein binding;Hsp90 protein binding;ion binding;isomerase activity;ligase activity;metal ion binding;nuclear hormone receptor binding;nucleic acid binding;peptide binding;peptid…	cell part;cytoplasm;cytoplasmic part;cytosol;inclusion body;intracellular membrane-bounded organelle;intracellular non-membrane-bounded organelle;intracellular organelle;intracellular organelle lumen;intracellular organelle part;intracellular part;macromolecular complex;membrane;membrane part;membrane-bounded organelle;membrane-enclosed lumen;mitochondrial inner membrane;mitochondrial matrix;mito…		MitoCarta3.0	literature, APEX_matrix, targetP signal+, mito protein domain, induction, coexpression, MS/MS++	Matrix	Signaling > Calcium homeostasis > Mitochondrial permeability transition pore			0.0294264	0.942639	0.0160688	0.0555163	P30405;P49792;Q08752	P30405;P49792;Q08752	PPID_HUMAN;PPIF_HUMAN;RBP2_HUMAN	PPID;PPIF;RANBP2	Peptidyl-prolyl cis-trans isomerase F, mitochondrial	-	-	-	-	-
23.1332	22.7594	22.1047	23.4551	NaN	21.6971	23.2317	22.8839	22.2933	22.1673	22.5685	22.4576			biotin metabolic process;carboxylic acid catabolic process;carboxylic acid metabolic process;catabolic process;cellular amide metabolic process;cellular catabolic process;cellular ketone metabolic process;cellular lipid catabolic process;cellular lipid metabolic process;cellular metabolic process;cellular nitrogen compound metabolic process;cellular process;cofactor metabolic process;fatty acid b…	adenyl nucleotide binding;adenyl ribonucleotide binding;ATP binding;binding;biotin binding;biotin carboxylase activity;carboxylic acid binding;catalytic activity;cation binding;CoA carboxylase activity;enzyme binding;ion binding;ligase activity;ligase activity, forming carbon-carbon bonds;ligase activity, forming carbon-nitrogen bonds;metal ion binding;monocarboxylic acid binding;nucleotide bindi…	cell part;cytoplasmic part;cytosol;intracellular organelle lumen;intracellular organelle part;intracellular part;membrane-enclosed lumen;mitochondrial matrix;mitochondrial part;organelle lumen;organelle part		MitoCarta3.0	literature, targetP signal, Rickettsial homolog, mito protein domain, induction, coexpression+, MS/MS++	Matrix	Metabolism > Carbohydrate metabolism > Propanoate metabolism;Metabolism > Lipid metabolism > Fatty acid oxidation;Metabolism > Vitamin metabolism > Biotin utilizing proteins			0.0300171	0.930919	-0.0295127	-0.0666966	P05165	P05165	PCCA_HUMAN	PCCA	Propionyl-CoA carboxylase alpha chain, mitochondrial	-	-	-	-	-
25.7441	25.1449	25.3645	25.9606	24.2096	25.1527	26.1273	25.6865	25.0317	24.9584	24.9495	25.002			ATP biosynthetic process;ATP metabolic process;biological regulation;biosynthetic process;cellular biosynthetic process;cellular metabolic process;cellular nitrogen compound biosynthetic process;cellular nitrogen compound metabolic process;cellular process;generation of precursor metabolites and energy;heterocycle biosynthetic process;heterocycle metabolic process;metabolic process;negative regul…		cell part;cytoplasmic part;integral to membrane;integral to plasma membrane;intracellular membrane-bounded organelle;intracellular organelle;intracellular part;intrinsic to membrane;intrinsic to plasma membrane;membrane;membrane part;membrane-bounded organelle;mitochondrion;organelle;plasma membrane part		MitoCarta3.0	literature, APEX_matrix, targetP signal+, induction, coexpression, MS/MS++	Matrix	Mitochondrial dynamics and surveillance > Autophagy;Mitochondrial dynamics and surveillance > Mitophagy			0.0325093	0.926688	0.029829	0.0707933	O75323	O75323	NIPS2_HUMAN	NIPSNAP2	Protein NipSnap homolog 2	-	-	-	-	-
28.4194	28.3239	28.2759	28.4551	28.1263	28.3787	28.4234	28.362	28.203	28.5278	28.1937	28.3109			aging;anatomical structure homeostasis;base-excision repair;biological regulation;biosynthetic process;cell cycle;cell redox homeostasis;cellular biosynthetic process;cellular component organization;cellular component organization at cellular level;cellular component organization or biogenesis;cellular component organization or biogenesis at cellular level;cellular homeostasis;cellular macromolec…	3'-5' exonuclease activity;3'-5'-exodeoxyribonuclease activity;binding;carbon-oxygen lyase activity;catalytic activity;cation binding;chromatin binding;chromatin DNA binding;damaged DNA binding;deoxyribonuclease activity;DNA binding;DNA N-glycosylase activity;DNA-(apurinic or apyrimidinic site) lyase activity;double-stranded DNA specific 3'-5' exodeoxyribonuclease activity;double-stranded DNA spe…	cell part;centrosome;cytoplasm;cytoplasmic part;cytoskeletal part;endoplasmic reticulum;intracellular membrane-bounded organelle;intracellular non-membrane-bounded organelle;intracellular organelle;intracellular organelle part;intracellular part;macromolecular complex;membrane-bounded organelle;microtubule organizing center;mitochondrion;non-membrane-bounded organelle;nuclear body;nuclear part;nu…		MitoCarta3.0	literature, Rickettsial homolog, mito protein domain	Matrix	Mitochondrial central dogma > mtDNA maintenance > mtDNA repair			0.0339066	0.95858	0.00692908	0.0403613	P27695	P27695	APEX1_HUMAN	APEX1	DNA-(apurinic or apyrimidinic site) lyase	-	-	-	-	-
24.0691	23.9134	23.48	23.8576	24.0772	23.1976	23.9043	24.0443	23.7594	23.654	23.8191	23.3101			biological regulation;cell communication;cellular process;cellular response to external stimulus;cellular response to extracellular stimulus;cellular response to nutrient levels;cellular response to starvation;cellular response to stimulus;cellular response to stress;establishment of localization;establishment of protein localization;negative regulation of biological process;negative regulation o…		cell part;cytoplasmic part;integral to membrane;intracellular organelle part;intracellular part;intrinsic to membrane;membrane;membrane part;mitochondrial inner membrane;mitochondrial membrane;mitochondrial part;organelle inner membrane;organelle membrane;organelle part		MitoCarta3.0	GFP, mito protein domain, induction, coexpression, MS/MS+	MIM	Protein import, sorting and homeostasis > Protein import and sorting > Import motor			0.0342587	0.934933	-0.017299	-0.0624127	Q9Y5T4	Q9Y5T4	DJC15_HUMAN	DNAJC15	DnaJ homolog subfamily C member 15	-	-	-	-	-
20.714	NaN	20.3645	21.68	19.5106	20.1946	21.2243	20.9024	20.1581	NaN	NaN	19.8825			9-cis-retinoic acid biosynthetic process;9-cis-retinoic acid metabolic process;alcohol catabolic process;alcohol metabolic process;anatomical structure development;anatomical structure maturation;anatomical structure morphogenesis;anterior/posterior pattern specification;apocarotenoid metabolic process;appendage morphogenesis;biological regulation;biosynthetic process;blood vessel development;cam…	3-chloroallyl aldehyde dehydrogenase activity;aldehyde dehydrogenase (NAD) activity;aldehyde dehydrogenase [NAD(P)+] activity;binding;catalytic activity;electron carrier activity;isoprenoid binding;lipid binding;oxidoreductase activity;oxidoreductase activity, acting on the aldehyde or oxo group of donors;oxidoreductase activity, acting on the aldehyde or oxo group of donors, NAD or NADP as accep…	cell part;cytoplasm;cytoplasmic part;cytosol;extracellular membrane-bounded organelle;extracellular organelle;extracellular region part;extracellular vesicular exosome;intracellular organelle lumen;intracellular organelle part;intracellular part;membrane-bounded organelle;membrane-bounded vesicle;membrane-enclosed lumen;mitochondrial matrix;mitochondrial part;organelle;organelle lumen;organelle p…		MitoCarta3.0	literature, APEX_matrix, targetP signal+, yeast mito homolog+, mito protein domain, coexpression, MS/MS++	Matrix	Metabolism > Detoxification > Xenobiotic metabolism			0.0349315	0.915044	0.0490884	0.0834645	P05091;O94788	O94788;P05091	AL1A2_HUMAN;ALDH2_HUMAN	ALDH1A2;ALDH2	Retinal dehydrogenase 2	-	-	-	-	-
23.5638	23.417	23.3778	23.5983	23.0376	23.5869	23.417	23.6431	23.2679	23.417	23.417	23.48			biological regulation;blood coagulation;cellular process;cellular response to stimulus;coagulation;hemostasis;localization;macromolecule localization;multicellular organismal process;negative regulation of biological process;negative regulation of cell communication;negative regulation of cellular process;negative regulation of G-protein coupled receptor protein signaling pathway;negative regulat…		cell part;cytoplasm;cytoplasmic part;cytosol;intracellular membrane-bounded organelle;intracellular organelle;intracellular part;membrane;membrane-bounded organelle;mitochondrion;organelle;plasma membrane		MitoCarta3.0	literature, mito protein domain	MOM	Signaling > cAMP-PKA signaling			0.0352648	0.948465	0.0100705	0.0502767	O43572	O43572	AKA10_HUMAN	AKAP10	A-kinase anchor protein 10, mitochondrial	-	-	-	-	-
24.1253	23.6209	23.1269	24.5045	22.8171	22.7756	24.2243	24.1095	23.2229	23.3239	23.3511	22.9548			biosynthetic process;catabolic process;cellular biosynthetic process;cellular catabolic process;cellular macromolecule biosynthetic process;cellular macromolecule catabolic process;cellular macromolecule metabolic process;cellular metabolic process;cellular nitrogen compound metabolic process;cellular process;histone mRNA catabolic process;histone mRNA metabolic process;macromolecule biosynthetic…	adenyl nucleotide binding;adenyl ribonucleotide binding;adenylyltransferase activity;ATP binding;binding;catalytic activity;cation binding;identical protein binding;ion binding;magnesium ion binding;manganese ion binding;metal ion binding;nucleotide binding;nucleotidyltransferase activity;polynucleotide adenylyltransferase activity;protein binding;protein dimerization activity;protein homodimeriz…	cell part;cytoplasmic part;intracellular membrane-bounded organelle;intracellular organelle;intracellular part;membrane-bounded organelle;mitochondrion;organelle		MitoCarta3.0	literature, APEX_matrix, targetP signal+, mito protein domain, induction	Matrix	Mitochondrial central dogma > mtRNA metabolism > mt-mRNA modifications;Mitochondrial central dogma > mtRNA metabolism > mtRNA granules;Mitochondrial central dogma > mtRNA metabolism > mtRNA stability and decay;Mitochondrial central dogma > mtRNA metabolism > mt-rRNA modifications			0.0352819	0.919427	0.0360422	0.0785561	Q9NVV4	Q9NVV4	PAPD1_HUMAN	MTPAP	Poly(A) RNA polymerase, mitochondrial	-	-	-	-	-
26.3562	26.4346	26.1527	25.9495	26.632	25.9473	26.3083	26.1585	26.3494	26.217	26.3222	26.0422					cell part;cytoplasmic part;endosome;intracellular membrane-bounded organelle;intracellular organelle;intracellular part;membrane;membrane-bounded organelle;mitochondrion;organelle		MitoCarta3.0	APEX_IMS, GFP, MS/MS++	MOM	0			0.0356073	0.94189	-0.0124391	-0.0558448	Q9NX40	Q9NX40	OCAD1_HUMAN	OCIAD1	OCIA domain-containing protein 1	-	-	-	-	-
23.4676	23.4298	23.1976	23.5869	23.5983	23.3376	23.5285	23.391	23.3101	23.6971	23.4425	23.1901			alcohol catabolic process;alcohol metabolic process;carbohydrate catabolic process;carbohydrate metabolic process;catabolic process;cellular carbohydrate catabolic process;cellular carbohydrate metabolic process;cellular metabolic process;cellular nitrogen compound metabolic process;cellular process;coenzyme metabolic process;cofactor metabolic process;glucose catabolic process;glucose metabolic …	binding;carbohydrate binding;catalytic activity;intramolecular oxidoreductase activity;intramolecular oxidoreductase activity, interconverting aldoses and ketoses;isomerase activity;monosaccharide binding;ribose-5-phosphate isomerase activity;sugar binding	cell part;cytoplasmic part;cytosol;intracellular membrane-bounded organelle;intracellular organelle;intracellular part;membrane-bounded organelle;organelle		MitoCarta3.0	APEX_matrix	Matrix	Metabolism > Carbohydrate metabolism			0.0360709	0.948439	-0.00975768	-0.0500156	P49247	P49247	RPIA_HUMAN	RPIA	Ribose-5-phosphate isomerase	-	-	-	-	-
23.5754	23.2066	22.7265	23.7594	22.0691	22.1856	23.2405	23.3239	22.7512	22.5309	22.5731	NaN			biosynthetic process;cellular biosynthetic process;cellular metabolic process;cellular nitrogen compound biosynthetic process;cellular nitrogen compound metabolic process;cellular process;cofactor biosynthetic process;cofactor metabolic process;heme biosynthetic process;heme metabolic process;heterocycle biosynthetic process;heterocycle metabolic process;iron-sulfur cluster assembly;metabolic pro…	catalytic activity;transferase activity	cell part;cytoplasmic part;intracellular organelle lumen;intracellular organelle part;intracellular part;membrane-enclosed lumen;mitochondrial matrix;mitochondrial part;organelle lumen;organelle part		MitoCarta3.0	APEX_matrix, targetP signal, yeast mito homolog++, Rickettsial homolog, mito protein domain, coexpression, MS/MS++	Matrix	Metabolism > Metals and cofactors > Fe-S cluster biosynthesis			0.036147	0.917888	-0.036505	-0.0803995	Q5T440	Q5T440	CAF17_HUMAN	IBA57	Putative transferase CAF17, mitochondrial	-	-	-	-	-
26.2961	25.9406	25.5725	26.4551	25.002	24.8623	26.3101	26.3031	25.5696	25.2535	25.4645	25.0062			anatomical structure morphogenesis;biological regulation;catabolic process;cell cycle arrest;cell cycle process;cell part morphogenesis;cellular catabolic process;cellular component assembly;cellular component morphogenesis;cellular component organization;cellular component organization at cellular level;cellular component organization or biogenesis;cellular component organization or biogenesis a…	3'-5' exonuclease activity;3'-5'-exoribonuclease activity;binding;catalytic activity;exonuclease activity;exonuclease activity, active with either ribo- or deoxyribonucleic acids and producing 5'-phosphomonoesters;exoribonuclease activity;exoribonuclease activity, producing 5'-phosphomonoesters;hydrolase activity;hydrolase activity, acting on ester bonds;miRNA binding;nuclease activity;nucleic ac…	cell part;cytoplasm;cytoplasmic exosome (RNase complex);cytoplasmic part;exosome (RNase complex);intracellular membrane-bounded organelle;intracellular organelle;intracellular organelle part;intracellular part;macromolecular complex;membrane;membrane-bounded organelle;membrane-enclosed lumen;mitochondrial degradosome;mitochondrial intermembrane space;mitochondrial part;mitochondrion;organelle;org…		MitoCarta3.0	literature, APEX_matrix, targetP signal, Rickettsial homolog, mito protein domain	Matrix|IMS	Mitochondrial central dogma > mtRNA metabolism > mtRNA stability and decay			0.0371882	0.915597	-0.0369218	-0.0821561	Q8TCS8	Q8TCS8	PNPT1_HUMAN	PNPT1	Polyribonucleotide nucleotidyltransferase 1, mitochondrial	-	-	-	-	-
26.0567	25.8576	25.9225	26.0629	25.2891	25.945	26.0041	26.0422	25.7568	25.6458	25.7568	25.8433			cellular macromolecule metabolic process;cellular metabolic process;cellular process;cellular protein metabolic process;establishment of localization;establishment of localization in cell;establishment of protein localization;establishment of protein localization in mitochondrion;establishment of protein localization to organelle;intracellular protein transport;intracellular transport;macromolecu…	macromolecule transmembrane transporter activity;protein transmembrane transporter activity;protein transporter activity;substrate-specific transmembrane transporter activity;substrate-specific transporter activity;transmembrane transporter activity;transporter activity	cell part;cytoplasmic part;extracellular membrane-bounded organelle;extracellular organelle;extracellular region part;extracellular vesicular exosome;integral to membrane;intracellular membrane-bounded organelle;intracellular organelle;intracellular organelle part;intracellular part;intrinsic to membrane;macromolecular complex;membrane;membrane part;membrane-bounded organelle;membrane-bounded ves…		MitoCarta3.0	literature, yeast mito homolog+, mito protein domain, induction, coexpression	MOM	Protein import, sorting and homeostasis > Protein import and sorting > TOM			0.0372198	0.936609	-0.0141379	-0.0604998	O94826	O94826	TOM70_HUMAN	TOMM70	Mitochondrial import receptor subunit TOM70	-	-	-	-	-
NaN	NaN	20.6714	NaN	21.8538	NaN	21.3101	20.6276	22.1734	20.6628	20.343	22.0426			amide biosynthetic process;amine metabolic process;anatomical structure development;arginine metabolic process;biosynthetic process;carboxylic acid metabolic process;cellular amide metabolic process;cellular amine metabolic process;cellular amino acid metabolic process;cellular biosynthetic process;cellular ketone metabolic process;cellular metabolic process;cellular nitrogen compound biosyntheti…	arginase activity;binding;catalytic activity;cation binding;hydrolase activity;hydrolase activity, acting on carbon-nitrogen (but not peptide) bonds;hydrolase activity, acting on carbon-nitrogen (but not peptide) bonds, in linear amidines;ion binding;metal ion binding	cell part;cytoplasmic part;intracellular membrane-bounded organelle;intracellular organelle;intracellular organelle lumen;intracellular organelle part;intracellular part;membrane-bounded organelle;membrane-enclosed lumen;mitochondrial matrix;mitochondrial part;mitochondrion;organelle;organelle lumen;organelle part		MitoCarta3.0	literature, APEX_matrix, targetP signal+, mito protein domain, MS/MS	Matrix	Metabolism > Amino acid metabolism			0.0373483	0.905065	-0.0693585	-0.0933704	P78540	P78540	ARGI2_HUMAN	ARG2	Arginase-2, mitochondrial	-	-	-	-	-
19.0129	17.8011	17.8059	19.4233	NaN	NaN	NaN	NaN	NaN	18.6744	NaN	18.2044			biosynthetic process;cellular biosynthetic process;cellular metabolic process;cellular nitrogen compound biosynthetic process;cellular nitrogen compound metabolic process;cellular process;cofactor biosynthetic process;cofactor metabolic process;heterocycle biosynthetic process;heterocycle metabolic process;metabolic process;nitrogen compound metabolic process;porphyrin-containing compound biosynt…	4 iron, 4 sulfur cluster binding;binding;catalytic activity;cation binding;coproporphyrinogen oxidase activity;ion binding;iron-sulfur cluster binding;metal cluster binding;metal ion binding;oxidoreductase activity;oxidoreductase activity, acting on the CH-CH group of donors;oxidoreductase activity, acting on the CH-CH group of donors, oxygen as acceptor	cell part;cytoplasmic part;intracellular membrane-bounded organelle;intracellular organelle;intracellular part;membrane-bounded organelle;mitochondrion;organelle		MitoCarta3.0	APEX_matrix, targetP signal, Rickettsial homolog, mito protein domain, coexpression	MIM	Metabolism > Metals and cofactors > Fe-S-containing proteins			0.0377262	0.904113	-0.0713663	-0.096225	Q9HA92	Q9HA92	RSAD1_HUMAN	RSAD1	Radical S-adenosyl methionine domain-containing protein 1, mitochondrial	-	-	-	-	-
25.0317	24.8191	24.7441	25.7568	23.8858	24.3844	25.4041	25.4425	24.6264	24.2891	24.6918	24.391			biological regulation;cell cycle arrest;cell cycle process;cellular metabolic process;cellular process;cellular respiration;energy derivation by oxidation of organic compounds;generation of precursor metabolites and energy;metabolic process;negative regulation of biological process;negative regulation of cell cycle;negative regulation of cellular process;oxidation-reduction process;positive regul…	catalytic activity;kinase activity;phosphotransferase activity, alcohol group as acceptor;protein kinase activity;transferase activity;transferase activity, transferring phosphorus-containing groups	cell part;cytoplasmic part;intracellular membrane-bounded organelle;intracellular organelle;intracellular part;membrane-bounded organelle;mitochondrion;organelle		MitoCarta3.0	literature, APEX_matrix, targetP signal+, coexpression, MS/MS++	Matrix	Mitochondrial central dogma > mtRNA metabolism > mtRNA stability and decay;Mitochondrial central dogma > mtRNA metabolism > Polycistronic mtRNA processing			0.0400272	0.910456	0.0371736	0.0868959	Q969Z0	Q969Z0	FAKD4_HUMAN	TBRG4	FAST kinase domain-containing protein 4	-	-	-	-	-
23.6649	23.6757	22.9985	23.9406	NaN	22.4996	23.6971	23.239	23.3239	23.1673	23.7492	23.1488				catalytic activity;methyltransferase activity;transferase activity;transferase activity, transferring one-carbon groups	cell part;cytoplasm;intracellular membrane-bounded organelle;intracellular organelle;intracellular part;membrane-bounded organelle;nucleus;organelle		MitoCarta3.0	APEX_matrix, targetP signal, Rickettsial homolog, mito protein domain	Matrix	Mitochondrial central dogma > mtRNA metabolism			0.0417266	0.911482	0.0316797	0.0861598	Q9H825	Q9H825	METL8_HUMAN	METTL8	mRNA N(3)-methylcytidine methyltransferase METTL8	-	-	-	-	-
24.7234	24.4614	24.2317	24.7077	24.0854	24.2317	24.7995	24.7492	24.239	24.2317	24.3645	24.1719			cellular component organization;cellular component organization at cellular level;cellular component organization or biogenesis;cellular component organization or biogenesis at cellular level;cellular macromolecule metabolic process;cellular membrane organization;cellular metabolic process;cellular process;cellular protein metabolic process;establishment of localization;establishment of localizat…	channel activity;macromolecule transmembrane transporter activity;passive transmembrane transporter activity;protein channel activity;protein transmembrane transporter activity;protein transporter activity;substrate-specific transmembrane transporter activity;substrate-specific transporter activity;transmembrane transporter activity;transporter activity	cell part;cytoplasmic part;integral to membrane;intracellular organelle part;intracellular part;intrinsic to membrane;membrane;membrane part;mitochondrial inner membrane;mitochondrial membrane;mitochondrial part;organelle inner membrane;organelle membrane;organelle part		MitoCarta3.0	literature, yeast mito homolog++, mito protein domain+, induction, coexpression, MS/MS	MIM	Protein import, sorting and homeostasis > Protein import and sorting > TIM22 carrier pathway			0.0429357	0.923476	0.0190922	0.0741693	Q9Y584	Q9Y584	TIM22_HUMAN	TIMM22	Mitochondrial import inner membrane translocase subunit Tim22	-	-	-	-	-
27.0609	26.8264	26.8142	27.17	26.3645	26.6595	27.1115	27.0505	26.7895	26.5898	26.6998	26.7645			biological regulation;calcium ion homeostasis;cation homeostasis;cellular calcium ion homeostasis;cellular cation homeostasis;cellular chemical homeostasis;cellular divalent inorganic cation homeostasis;cellular homeostasis;cellular ion homeostasis;cellular metal ion homeostasis;cellular process;chemical homeostasis;divalent inorganic cation homeostasis;homeostatic process;ion homeostasis;metal i…		cell part;cytoplasmic part;integral to membrane;intracellular membrane-bounded organelle;intracellular organelle;intracellular organelle part;intracellular part;intrinsic to membrane;membrane;membrane part;membrane-bounded organelle;mitochondrial inner membrane;mitochondrial membrane;mitochondrial part;mitochondrion;organelle;organelle inner membrane;organelle membrane;organelle part		MitoCarta3.0	literature, targetP signal, yeast mito homolog, mito protein domain+, coexpression++, MS/MS++	MIM	Mitochondrial dynamics and surveillance > Cristae formation > MICOS complex			0.0452115	0.922453	0.0183481	0.0751987	Q16891	Q16891	MIC60_HUMAN	IMMT	MICOS complex subunit MIC60	-	-	-	-	-
24.3645	24.3239	24.1174	23.8191	23.8576	24.3239	24.275	24.2821	24.1174	23.7695	24.1565	24.1095			biosynthetic process;cellular biosynthetic process;cellular component disassembly;cellular component disassembly at cellular level;cellular component organization;cellular component organization at cellular level;cellular component organization or biogenesis;cellular component organization or biogenesis at cellular level;cellular macromolecular complex disassembly;cellular macromolecular complex …	structural constituent of ribosome;structural molecule activity	cell part;cytoplasmic part;intracellular non-membrane-bounded organelle;intracellular organelle;intracellular organelle part;intracellular part;large ribosomal subunit;macromolecular complex;membrane;mitochondrial inner membrane;mitochondrial large ribosomal subunit;mitochondrial membrane;mitochondrial part;mitochondrial ribosome;non-membrane-bounded organelle;organellar large ribosomal subunit;o…		MitoCarta3.0	literature, APEX_matrix, targetP signal, mito protein domain+, coexpression, MS/MS++	Matrix	Mitochondrial central dogma > Translation > Mitochondrial ribosome			0.0452706	0.926529	-0.016065	-0.0711092	Q4U2R6	Q4U2R6	RM51_HUMAN	MRPL51	39S ribosomal protein L51, mitochondrial	-	-	-	-	-
24.3031	23.9406	24.1332	24.141	22.8557	23.9495	24.239	NaN	NaN	23.6431	NaN	NaN							MitoCarta3.0	APEX_IMS, MS/MS	Membrane	0			0.045335	0.892981	0.0538518	0.104668	Q96BQ5	Q96BQ5	CC127_HUMAN	CCDC127	Coiled-coil domain-containing protein 127	-	-	-	-	-
26.8019	26.5565	26.4282	27.2535	25.8881	26.3376	26.6595	26.8974	26.3811	26.1507	26.4073	26.604			biological regulation;cell death;cellular metabolic process;cellular process;cellular response to stimulus;death;dephosphorylation;intracellular signal transduction;metabolic process;necroptosis;necrotic cell death;phosphate-containing compound metabolic process;phosphorus metabolic process;positive regulation of catalytic activity;positive regulation of GTPase activity;positive regulation of hyd…	binding;catalytic activity;enzyme activator activity;enzyme regulator activity;GTPase activator activity;GTPase regulator activity;hydrolase activity;hydrolase activity, acting on ester bonds;molecular transducer activity;nucleoside-triphosphatase regulator activity;phosphatase activity;phosphoprotein phosphatase activity;phosphoric ester hydrolase activity;protein binding;protein complex binding…	cell part;cytoplasmic part;integral to membrane;intracellular membrane-bounded organelle;intracellular organelle;intracellular organelle part;intracellular part;intrinsic to membrane;membrane;membrane part;membrane-bounded organelle;mitochondrial membrane;mitochondrial outer membrane;mitochondrial part;mitochondrion;organelle;organelle membrane;organelle outer membrane;organelle part;outer membra…		MitoCarta3.0	APEX_IMS, mito protein domain, coexpression, MS/MS++	MOM	Mitochondrial dynamics and surveillance > Autophagy;Mitochondrial dynamics and surveillance > Mitophagy			0.0455193	0.909932	-0.0276407	-0.087603	Q96HS1	Q96HS1	PGAM5_HUMAN	PGAM5	Serine/threonine-protein phosphatase PGAM5, mitochondrial	-	-	-	-	-
23.7286	23.184	23.2229	23.8764	22.3831	22.821	23.8191	23.6209	23.2679	23.0173	22.6074	23.1079			biotin metabolic process;carboxylic acid catabolic process;carboxylic acid metabolic process;catabolic process;cellular amide metabolic process;cellular catabolic process;cellular ketone metabolic process;cellular lipid catabolic process;cellular lipid metabolic process;cellular metabolic process;cellular nitrogen compound metabolic process;cellular process;cofactor metabolic process;fatty acid b…	adenyl nucleotide binding;adenyl ribonucleotide binding;ATP binding;binding;catalytic activity;CoA carboxylase activity;ligase activity;ligase activity, forming carbon-carbon bonds;nucleotide binding;propionyl-CoA carboxylase activity;purine nucleotide binding;purine ribonucleoside triphosphate binding;purine ribonucleotide binding;ribonucleotide binding	cell part;cytoplasmic part;cytosol;intracellular membrane-bounded organelle;intracellular organelle;intracellular organelle lumen;intracellular organelle part;intracellular part;membrane-bounded organelle;membrane-enclosed lumen;mitochondrial matrix;mitochondrial part;mitochondrion;organelle;organelle lumen;organelle part		MitoCarta3.0	literature, targetP signal+, Rickettsial homolog, mito protein domain, coexpression+, MS/MS++	Matrix	Metabolism > Carbohydrate metabolism > Propanoate metabolism;Metabolism > Lipid metabolism > Fatty acid oxidation			0.0460217	0.899772	0.0373901	0.0962413	P05166	P05166	PCCB_HUMAN	PCCB	Propionyl-CoA carboxylase beta chain, mitochondrial	-	-	-	-	-
24.9271	24.5754	24.275	25.1015	24.0443	24.0443	25.0813	24.9539	24.4984	24.141	24.239	24.2463			amine catabolic process;amine metabolic process;branched chain family amino acid catabolic process;branched chain family amino acid metabolic process;carboxylic acid catabolic process;carboxylic acid metabolic process;catabolic process;cellular amine metabolic process;cellular amino acid catabolic process;cellular amino acid metabolic process;cellular catabolic process;cellular ketone metabolic p…	acyl-CoA dehydrogenase activity;binding;catalytic activity;coenzyme binding;cofactor binding;flavin adenine dinucleotide binding;isovaleryl-CoA dehydrogenase activity;oxidoreductase activity;oxidoreductase activity, acting on the CH-CH group of donors	cell part;cytoplasmic part;intracellular membrane-bounded organelle;intracellular organelle;intracellular organelle lumen;intracellular organelle part;intracellular part;membrane-bounded organelle;membrane-enclosed lumen;mitochondrial matrix;mitochondrial part;mitochondrion;nuclear part;nucleoplasm;organelle;organelle lumen;organelle part		MitoCarta3.0	literature, APEX_matrix, targetP signal, mito protein domain+, coexpression+, MS/MS++	Matrix	Metabolism > Amino acid metabolism > Branched-chain amino acid metabolism			0.0462925	0.904055	0.0320721	0.09267	P26440	P26440	IVD_HUMAN	IVD	Isovaleryl-CoA dehydrogenase, mitochondrial	-	-	-	-	-
NaN	23.8288	24.417	24.632	23.895	23.3778	24.9316	23.6209	23.4676	24.8528	22.7098	24.239			carbohydrate metabolic process;carboxylic acid metabolic process;cellular ketone metabolic process;cellular metabolic process;cellular process;metabolic process;organic acid metabolic process;oxoacid metabolic process;primary metabolic process;small molecule metabolic process	catalytic activity;lactate dehydrogenase activity;L-lactate dehydrogenase activity;oxidoreductase activity;oxidoreductase activity, acting on CH-OH group of donors;oxidoreductase activity, acting on the CH-OH group of donors, NAD or NADP as acceptor	cell part;cytoplasm;intracellular membrane-bounded organelle;intracellular organelle;intracellular part;membrane-bounded organelle;nucleus;organelle		MitoCarta3.0	targetP signal, Rickettsial homolog, mito protein domain, MS/MS	Matrix	Metabolism > Carbohydrate metabolism			0.0483765	0.88632	-0.0598618	-0.111017	Q9BYZ2	Q9BYZ2	LDH6B_HUMAN	LDHAL6B	L-lactate dehydrogenase A-like 6B	-	-	-	-	-
26.3083	25.9134	25.5374	26.8741	24.945	25.391	26.239	26.5754	25.558	25.5195	25.7129	25.6375			biological regulation;cell growth;cellular process;growth;negative regulation of apoptosis;negative regulation of biological process;negative regulation of cell death;negative regulation of cellular process;negative regulation of programmed cell death;regulation of apoptosis;regulation of biological process;regulation of cell death;regulation of cellular process;regulation of programmed cell death	adenyl nucleotide binding;adenyl ribonucleotide binding;ATP binding;binding;nucleotide binding;purine nucleotide binding;purine ribonucleoside triphosphate binding;purine ribonucleotide binding;ribonucleotide binding	cell part;cytoplasmic part;integral to membrane;intracellular membrane-bounded organelle;intracellular non-membrane-bounded organelle;intracellular organelle;intracellular organelle part;intracellular part;intrinsic to membrane;membrane;membrane part;membrane-bounded organelle;mitochondrial inner membrane;mitochondrial membrane;mitochondrial nucleoid;mitochondrial part;mitochondrion;non-membrane-…		MitoCarta3.0	APEX_IMS, APEX_matrix, GFP, Rickettsial homolog, mito protein domain+, coexpression, MS/MS++	MIM	Mitochondrial central dogma > mtDNA maintenance > mtDNA nucleoid;Mitochondrial dynamics and surveillance > Intramitochondrial membrane interactions;Mitochondrial dynamics and surveillance > Organelle contact sites			0.0487258	0.890655	0.045523	0.105216	Q9NVI7	Q9NVI7	ATD3A_HUMAN	ATAD3A	ATPase family AAA domain-containing protein 3A	-	-	-	-	-
27.6998	27.5165	27.1214	28.17	26.3762	26.4583	27.8203	27.7958	26.9977	26.726	27.1015	26.604			biological regulation;biosynthetic process;cellular biosynthetic process;cellular component movement;cellular macromolecule biosynthetic process;cellular macromolecule metabolic process;cellular metabolic process;cellular nitrogen compound metabolic process;cellular process;cytoskeleton-dependent intracellular transport;establishment of localization;establishment of localization in cell;establish…	beta-tubulin binding;binding;cytoskeletal protein binding;DNA binding;enzyme binding;microtubule binding;nucleic acid binding;protein binding;RNA binding;single-stranded DNA binding;structure-specific DNA binding;tubulin binding;ubiquitin protein ligase binding	cell part;chromosome;condensed chromosome;condensed nuclear chromosome;cytoplasmic part;cytoskeletal part;cytoskeleton;intracellular membrane-bounded organelle;intracellular non-membrane-bounded organelle;intracellular organelle;intracellular organelle part;intracellular part;macromolecular complex;membrane;membrane part;membrane-bounded organelle;microtubule;mitochondrial nucleoid;mitochondrial …		MitoCarta3.0	literature, APEX_matrix, targetP signal+, yeast mito homolog++, mito protein domain, induction, coexpression++, MS/MS++	Matrix	Mitochondrial central dogma > mtRNA metabolism > mtRNA stability and decay;Mitochondrial central dogma > Translation			0.0489462	0.888553	-0.0494808	-0.107559	P42704	P42704	LPPRC_HUMAN	LRPPRC	Leucine-rich PPR motif-containing protein, mitochondrial	-	-	-	-	-
22.8442	22.6364	22.2593	23.0526	21.7512	21.8576	22.9829	23.0789	22.4874	21.9777	22.3184	21.8073			alcohol metabolic process;alditol metabolic process;biosynthetic process;carbohydrate metabolic process;cellular biosynthetic process;cellular carbohydrate metabolic process;cellular ketone metabolic process;cellular metabolic process;cellular process;coenzyme biosynthetic process;coenzyme metabolic process;cofactor biosynthetic process;cofactor metabolic process;glycerol metabolic process;metabo…	2-polyprenyl-6-methoxy-1,4-benzoquinone methyltransferase activity;3-demethylubiquinone-9 3-O-methyltransferase activity;catalytic activity;C-methyltransferase activity;hexaprenyldihydroxybenzoate methyltransferase activity;methyltransferase activity;O-methyltransferase activity;polyprenyldihydroxybenzoate methyltransferase activity;quinone cofactor methyltransferase activity;S-adenosylmethionine…	cell part;cytoplasmic part;intracellular membrane-bounded organelle;intracellular organelle;intracellular organelle lumen;intracellular organelle part;intracellular part;membrane;membrane-bounded organelle;membrane-enclosed lumen;mitochondrial inner membrane;mitochondrial matrix;mitochondrial membrane;mitochondrial part;mitochondrion;organelle;organelle inner membrane;organelle lumen;organelle me…		MitoCarta3.0	APEX_matrix, targetP signal, yeast mito homolog++, Rickettsial homolog, mito protein domain+, induction, coexpression+, MS/MS+	MIM	Metabolism > Metals and cofactors > Coenzyme Q metabolism			0.0493109	0.89156	0.0418892	0.104033	Q9NZJ6	Q9NZJ6	COQ3_HUMAN	COQ3	Ubiquinone biosynthesis O-methyltransferase, mitochondrial	-	-	-	-	-
26.0084	25.2353	25.019	25.7517	24.5165	24.7594	26.2517	25.5374	24.989	25.4362	24.7286	24.632			cellular macromolecule metabolic process;cellular metabolic process;cellular nitrogen compound metabolic process;cellular process;cellular protein metabolic process;cellular response to stimulus;cellular response to stress;heterocycle metabolic process;macromolecule metabolic process;macromolecule modification;metabolic process;nitrogen compound metabolic process;nucleobase-containing compound me…	catalytic activity;deacetylase activity;hydrolase activity;hydrolase activity, acting on glycosyl bonds	cell part;cytoplasmic part;intracellular membrane-bounded organelle;intracellular organelle;intracellular part;membrane-bounded organelle;mitochondrion;nucleus;organelle		MitoCarta3.0	APEX_matrix, targetP signal+, coexpression, MS/MS++	Matrix	Signaling			0.0495109	0.888596	0.0474129	0.107452	Q9BQ69	Q9BQ69	MACD1_HUMAN	MACROD1	ADP-ribose glycohydrolase MACROD1	-	-	-	-	-
27.726	27.3662	26.9539	28.0349	26.5492	26.6458	27.6798	27.391	26.965	27.0609	27.0296	26.9203			adipose tissue development;anatomical structure development;biological regulation;brain development;catabolic process;cellular catabolic process;cellular ketone body metabolic process;cellular ketone metabolic process;cellular lipid metabolic process;cellular metabolic process;cellular process;developmental process;heart development;ketone body catabolic process;ketone catabolic process;lipid met…	3-oxoacid CoA-transferase activity;binding;catalytic activity;CoA-transferase activity;identical protein binding;protein binding;protein dimerization activity;protein homodimerization activity;transferase activity;transferase activity, transferring sulfur-containing groups	cell part;cell projection;cilium;cytoplasmic part;intracellular membrane-bounded organelle;intracellular organelle;intracellular organelle lumen;intracellular organelle part;intracellular part;membrane-bounded organelle;membrane-enclosed lumen;mitochondrial matrix;mitochondrial part;mitochondrion;motile cilium;organelle;organelle lumen;organelle part		MitoCarta3.0	literature, APEX_matrix, targetP signal, mito protein domain, induction, coexpression++, MS/MS++;"manual, targetP signal+, mito protein domain"	Matrix	Metabolism > Carbohydrate metabolism > Ketone metabolism			0.0499575	0.893392	-0.0382579	-0.102564	Q9BYC2;P55809	P55809	SCOT1_HUMAN	OXCT1	Succinyl-CoA:3-ketoacid coenzyme A transferase 1, mitochondrial	-	-	-	-	-
24.5165	24.141	24.0359	25.002	23.5638	23.5165	24.7234	24.4488	23.8764	23.9316	23.9134	23.632			amine transport;amino acid transmembrane transport;amino acid transport;betaine transport;carboxylic acid catabolic process;carboxylic acid metabolic process;carboxylic acid transport;carnitine shuttle;carnitine transport;catabolic process;cation transport;cellular catabolic process;cellular ketone metabolic process;cellular lipid catabolic process;cellular lipid metabolic process;cellular metabo…	carnitine O-acyltransferase activity;carnitine O-palmitoyltransferase activity;catalytic activity;O-acyltransferase activity;O-palmitoyltransferase activity;palmitoyltransferase activity;transferase activity;transferase activity, transferring acyl groups;transferase activity, transferring acyl groups other than amino-acyl groups	cell part;cytoplasmic part;intracellular membrane-bounded organelle;intracellular non-membrane-bounded organelle;intracellular organelle;intracellular organelle part;intracellular part;membrane;membrane-bounded organelle;mitochondrial inner membrane;mitochondrial membrane;mitochondrial part;mitochondrion;non-membrane-bounded organelle;nuclear part;nucleolus;nucleoplasm;organelle;organelle inner m…		MitoCarta3.0	literature, APEX_matrix, targetP signal+, yeast mito homolog++, mito protein domain, induction, coexpression+, MS/MS++	MIM	Metabolism > Lipid metabolism > Fatty acid oxidation;Metabolism > Metals and cofactors > Carnitine shuttle;Metabolism > Metals and cofactors > Carnitine synthesis and transport			0.0520386	0.888394	-0.0416889	-0.107949	P23786	P23786	CPT2_HUMAN	CPT2	Carnitine O-palmitoyltransferase 2, mitochondrial	-	-	-	-	-
23.976	23.632	22.976	23.8093	23.1063	22.6843	24.019	23.7695	23.1395	23.2081	23.417	22.8727			cellular macromolecule metabolic process;cellular metabolic process;cellular nitrogen compound metabolic process;cellular process;macromolecule metabolic process;metabolic process;ncRNA metabolic process;ncRNA processing;nitrogen compound metabolic process;nucleic acid metabolic process;nucleobase-containing compound metabolic process;primary metabolic process;RNA metabolic process;RNA processing…	catalytic activity;methyltransferase activity;RNA methyltransferase activity;transferase activity;transferase activity, transferring one-carbon groups	cell part;cytoplasmic part;intracellular membrane-bounded organelle;intracellular organelle;intracellular part;membrane-bounded organelle;mitochondrion;organelle		MitoCarta3.0	APEX_matrix, targetP signal+, yeast mito homolog++, Rickettsial homolog, mito protein domain+, induction, coexpression	Matrix	Mitochondrial central dogma > mtRNA metabolism > mtRNA granules;Mitochondrial central dogma > mtRNA metabolism > mt-rRNA modifications			0.0529121	0.88837	0.0403137	0.10825	Q6IN84	Q6IN84	MRM1_HUMAN	MRM1	rRNA methyltransferase 1, mitochondrial	-	-	-	-	-
25.4707	25.8069	25.8834	25.7745	25.8167	25.9539	25.5225	25.8457	25.8409	25.8167	25.9111	25.848			biological regulation;cell migration;cell motility;cell proliferation;cellular component movement;cellular component organization;cellular component organization or biogenesis;cellular process;locomotion;macromolecule metabolic process;metabolic process;neuromuscular junction development;positive regulation of biological process;positive regulation of catabolic process;positive regulation of cell…	binding;catalytic activity;cation binding;endopeptidase activity;epidermal growth factor binding;growth factor binding;hormone binding;hydrolase activity;ion binding;metal ion binding;metalloendopeptidase activity;metallopeptidase activity;peptidase activity;peptidase activity, acting on L-amino acid peptides;protein binding	cell part;cell surface;cytoplasmic part;cytosol;intracellular part		MitoCarta3.0	targetP signal, Rickettsial homolog, mito protein domain+	Matrix	Protein import, sorting and homeostasis > Protein homeostasis > Chaperones;Protein import, sorting and homeostasis > Protein import and sorting			0.0531023	0.927895	0.0131207	0.0696573	O43847	O43847	NRDC_HUMAN	NRDC	Nardilysin	-	-	-	-	-
20.4676	19.2871	20.3321	21.3645	20.8727	21.0821	20.953	20.6276	NaN	21.1269	NaN	19.2606			alcohol biosynthetic process;alcohol metabolic process;alditol biosynthetic process;alditol metabolic process;biological regulation;biosynthetic process;carbohydrate biosynthetic process;carbohydrate homeostasis;carbohydrate metabolic process;carboxylic acid metabolic process;cellular biosynthetic process;cellular carbohydrate biosynthetic process;cellular carbohydrate metabolic process;cellular …	binding;carbon-carbon lyase activity;carboxylic acid binding;carboxy-lyase activity;catalytic activity;cation binding;GDP binding;GTP binding;guanyl nucleotide binding;guanyl ribonucleotide binding;ion binding;lyase activity;magnesium ion binding;manganese ion binding;metal ion binding;nucleotide binding;phosphoenolpyruvate carboxykinase (GTP) activity;phosphoenolpyruvate carboxykinase activity;p…	cell part;cytoplasm;cytoplasmic part;cytosol;extracellular membrane-bounded organelle;extracellular organelle;extracellular region part;extracellular vesicular exosome;intracellular membrane-bounded organelle;intracellular organelle;intracellular organelle lumen;intracellular organelle part;intracellular part;membrane-bounded organelle;membrane-bounded vesicle;membrane-enclosed lumen;mitochondria…		MitoCarta3.0	literature, targetP signal, mito protein domain, coexpression, MS/MS++	Matrix	Metabolism > Carbohydrate metabolism > Gluconeogenesis;Metabolism > Carbohydrate metabolism > TCA-associated			0.0535319	0.872767	-0.0756707	-0.125591	Q16822;P35558	P35558;Q16822	PCKGC_HUMAN;PCKGM_HUMAN	PCK1;PCK2	Phosphoenolpyruvate carboxykinase, cytosolic [GTP]	-	-	-	-	-
26.6998	26.632	26.8974	26.604	26.2096	26.2207	26.8019	26.8019	26.6595	26.4122	26.3894	26.329			acetyl-CoA catabolic process;acetyl-CoA metabolic process;amine catabolic process;amine metabolic process;anatomical structure morphogenesis;aspartate family amino acid catabolic process;aspartate family amino acid metabolic process;biological regulation;branched chain family amino acid catabolic process;branched chain family amino acid metabolic process;carboxylic acid catabolic process;carboxyl…	binding;catalytic activity;coenzyme binding;cofactor binding;dihydrolipoyl dehydrogenase activity;flavin adenine dinucleotide binding;oxidoreductase activity;oxidoreductase activity, acting on a sulfur group of donors;oxidoreductase activity, acting on a sulfur group of donors, NAD or NADP as acceptor;oxidoreductase activity, acting on NADH or NADPH	acrosomal matrix;cell part;cell projection;cilium;cytoplasmic part;cytoplasmic vesicle part;intracellular membrane-bounded organelle;intracellular organelle;intracellular organelle lumen;intracellular organelle part;intracellular part;membrane-bounded organelle;membrane-enclosed lumen;mitochondrial matrix;mitochondrial part;mitochondrion;nuclear part;nucleoplasm;organelle;organelle lumen;organell…		MitoCarta3.0	literature, APEX_matrix, targetP signal, yeast mito homolog, Rickettsial homolog, mito protein domain, induction, coexpression++, MS/MS++	Matrix	Metabolism > Amino acid metabolism > Branched-chain amino acid dehydrogenase complex;Metabolism > Amino acid metabolism > Branched-chain amino acid metabolism;Metabolism > Amino acid metabolism > Glycine cleavage system;Metabolism > Amino acid metabolism > Glycine metabolism;Metabolism > Amino acid metabolism > Lysine metabolism;Metabolism > Carbohydrate metabolism > Pyruvate metabolism;Metabolis…			0.0547598	0.907198	0.0217628	0.0897971	P09622	P09622	DLDH_HUMAN	DLD	Dihydrolipoyl dehydrogenase, mitochondrial	-	-	-	-	-
23.9933	24.0359	23.2081	24.3101	23.3239	23.8093	23.9933	23.6757	23.8576	23.5165	23.654	23.8093			biological regulation;biosynthetic process;cellular biosynthetic process;cellular component disassembly;cellular component disassembly at cellular level;cellular component organization;cellular component organization at cellular level;cellular component organization or biogenesis;cellular component organization or biogenesis at cellular level;cellular macromolecular complex disassembly;cellular m…		cell part;cytoplasmic part;intracellular membrane-bounded organelle;intracellular organelle;intracellular organelle part;intracellular part;membrane;membrane-bounded organelle;mitochondrial inner membrane;mitochondrial membrane;mitochondrial part;mitochondrion;nuclear part;nucleoplasm;nucleus;organelle;organelle inner membrane;organelle membrane;organelle part		MitoCarta3.0	GFP, targetP signal, yeast mito homolog++, mito protein domain, coexpression+	Matrix	Mitochondrial central dogma > Translation > Mitochondrial ribosome			0.0550003	0.895376	-0.0290124	-0.100392	Q9NWT8	Q9NWT8	AKIP_HUMAN	AURKAIP1	Aurora kinase A-interacting protein	-	-	-	-	-
23.1795	22.9899	22.8288	23.8858	22.2302	22.5213	23.4923	23.5638	22.9043	22.68	22.7836	22.4849			cellular macromolecule metabolic process;cellular metabolic process;cellular nitrogen compound metabolic process;cellular process;macromolecule metabolic process;metabolic process;ncRNA metabolic process;ncRNA processing;nitrogen compound metabolic process;nucleic acid metabolic process;nucleobase-containing compound metabolic process;primary metabolic process;RNA metabolic process;RNA processing…		cell part;cytoplasmic part;intracellular membrane-bounded organelle;intracellular organelle;intracellular part;membrane-bounded organelle;mitochondrion;organelle		MitoCarta3.0	APEX_matrix	Matrix	Mitochondrial central dogma > mtRNA metabolism > mtRNA granules;Mitochondrial central dogma > mtRNA metabolism > Polycistronic mtRNA processing			0.0551628	0.881858	0.045565	0.115066	O15091	O15091	MRPP3_HUMAN	PRORP	Mitochondrial ribonuclease P catalytic subunit	-	-	-	-	-
26.2299	26.7771	26.5165	26.1757	27.217	26.5225	26.3943	26.2481	26.574	26.5045	26.604	26.9428			biological regulation;biosynthetic process;cellular biosynthetic process;cellular macromolecule biosynthetic process;cellular macromolecule metabolic process;cellular metabolic process;cellular nitrogen compound metabolic process;cellular process;macromolecule biosynthetic process;macromolecule metabolic process;metabolic process;nitrogen compound metabolic process;nucleic acid metabolic process;…	binding;DNA binding;nucleic acid binding;protein binding;sequence-specific DNA binding;transcription factor binding	cell part;cytoplasmic part;intracellular membrane-bounded organelle;intracellular organelle;intracellular part;membrane-bounded organelle;mitochondrion;nucleus;organelle		MitoCarta3.0	APEX_IMS, targetP signal, yeast mito homolog+, mito protein domain, coexpression	IMS	Mitochondrial dynamics and surveillance > Apoptosis			0.0556297	0.895339	-0.0285107	-0.100484	Q9Y6H1;Q5T1J5	Q9Y6H1	CHCH2_HUMAN	CHCHD2	Coiled-coil-helix-coiled-coil-helix domain-containing protein 2	-	-	-	-	-
22.68	23.1332	23.0443	23.5869	21.7756	22.1886	22.4726	23.1749	22.8708	22.8913	22.9548	22.3294			establishment of localization;transport		cell part;cytoplasmic part;integral to membrane;intracellular organelle part;intracellular part;intrinsic to membrane;membrane;membrane part;mitochondrial inner membrane;mitochondrial membrane;mitochondrial part;organelle inner membrane;organelle membrane;organelle part		MitoCarta3.0	yeast mito homolog++, mito protein domain+, induction	MOM	Mitochondrial dynamics and surveillance > Fission;Mitochondrial dynamics and surveillance > Intramitochondrial membrane interactions;Small molecule transport > SLC25A family			0.0568159	0.878442	0.0475496	0.118761	Q96AG3	Q96AG3	S2546_HUMAN	SLC25A46	Solute carrier family 25 member 46	-	-	-	-	-
21.4972	21.8269	NaN	21.9316	21.8727	21.3538	21.654	21.5731	21.7098	NaN	21.8576	21.5869			amine metabolic process;carboxylic acid metabolic process;cellular amine metabolic process;cellular amino acid metabolic process;cellular ketone metabolic process;cellular metabolic process;cellular modified amino acid metabolic process;cellular nitrogen compound metabolic process;cellular process;creatine metabolic process;metabolic process;multicellular organismal process;muscle contraction;mus…	adenyl nucleotide binding;adenyl ribonucleotide binding;ATP binding;binding;catalytic activity;creatine kinase activity;kinase activity;nucleotide binding;phosphotransferase activity, nitrogenous group as acceptor;purine nucleotide binding;purine ribonucleoside triphosphate binding;purine ribonucleotide binding;ribonucleotide binding;transferase activity;transferase activity, transferring phospho…	cell part;cytoplasmic part;extracellular membrane-bounded organelle;extracellular organelle;extracellular region part;extracellular vesicular exosome;intracellular membrane-bounded organelle;intracellular organelle;intracellular organelle part;intracellular part;membrane;membrane-bounded organelle;membrane-bounded vesicle;mitochondrial inner membrane;mitochondrial membrane;mitochondrial part;mito…		MitoCarta3.0	literature, targetP signal, mito protein domain, induction, coexpression, MS/MS++	MIM	Metabolism > Nucleotide metabolism > Creatine metabolism			0.057375	0.908514	-0.0201336	-0.089397	P17540;P12532	P12532;P17540	KCRS_HUMAN;KCRU_HUMAN	CKMT1A;CKMT2	Creatine kinase U-type, mitochondrial	-	-	-	-	-
24.5983	24.5522	24.3844	26.0588	24.1488	25.1833	24.7745	25.6891	24.5045	24.7077	24.3101	25.2821			anatomical structure development;androgen metabolic process;bile acid biosynthetic process;bile acid metabolic process;biological regulation;biosynthetic process;carboxylic acid biosynthetic process;carboxylic acid catabolic process;carboxylic acid metabolic process;catabolic process;cell development;cell differentiation;cellular biosynthetic process;cellular catabolic process;cellular developmen…	3alpha,7alpha,12alpha-trihydroxy-5beta-cholest-24-enoyl-CoA hydratase activity;3-hydroxyacyl-CoA dehydrogenase activity;binding;carbon-oxygen lyase activity;catalytic activity;hydro-lyase activity;identical protein binding;isomerase activity;long-chain-enoyl-CoA hydratase activity;lyase activity;oxidoreductase activity;oxidoreductase activity, acting on CH-OH group of donors;oxidoreductase activi…	cell part;cytoplasmic part;intracellular membrane-bounded organelle;intracellular organelle;intracellular organelle lumen;intracellular organelle part;intracellular part;membrane;membrane-bounded organelle;membrane-enclosed lumen;microbody;microbody lumen;microbody membrane;microbody part;mitochondrion;organelle;organelle lumen;organelle membrane;organelle part;peroxisomal matrix;peroxisomal memb…		MitoCarta3.0	Rickettsial homolog, mito protein domain+, induction, coexpression	unknown	Metabolism > Lipid metabolism			0.0579511	0.872138	0.0570272	0.125726	P51659	P51659	DHB4_HUMAN	HSD17B4	Peroxisomal multifunctional enzyme type 2	-	-	-	-	-
24.9672	24.5983	24.5463	25.3204	23.8764	24.1719	25.0275	24.945	24.4425	24.3101	24.317	24.1871			amine catabolic process;amine metabolic process;biotin metabolic process;branched chain family amino acid catabolic process;branched chain family amino acid metabolic process;carboxylic acid catabolic process;carboxylic acid metabolic process;catabolic process;cellular amide metabolic process;cellular amine metabolic process;cellular amino acid catabolic process;cellular amino acid metabolic proc…	adenyl nucleotide binding;adenyl ribonucleotide binding;ATP binding;binding;catalytic activity;CoA carboxylase activity;ligase activity;ligase activity, forming carbon-carbon bonds;methylcrotonoyl-CoA carboxylase activity;nucleotide binding;purine nucleotide binding;purine ribonucleoside triphosphate binding;purine ribonucleotide binding;ribonucleotide binding	cell part;cytoplasmic part;cytosol;intracellular membrane-bounded organelle;intracellular organelle;intracellular organelle lumen;intracellular organelle part;intracellular part;membrane-bounded organelle;membrane-enclosed lumen;mitochondrial matrix;mitochondrial part;mitochondrion;organelle;organelle lumen;organelle part		MitoCarta3.0	literature, targetP signal, Rickettsial homolog, mito protein domain, coexpression+, MS/MS++	Matrix	Metabolism > Amino acid metabolism > Branched-chain amino acid metabolism			0.0583246	0.879759	-0.0418917	-0.11696	Q9HCC0	Q9HCC0	MCCB_HUMAN	MCCC2	Methylcrotonoyl-CoA carboxylase beta chain, mitochondrial	-	-	-	-	-
20.4375	21.0156	21.0359	20.5356	NaN	20.5638	20.6628	20.8802	21.1395	20.3752	20.9098	20.5069					cell part;integral to membrane;intrinsic to membrane;membrane part		MitoCarta3.0	literature	Membrane	0			0.0583412	0.893358	0.0280053	0.10294	Q7L4S7	Q7L4S7	ARMX6_HUMAN	ARMCX6	Protein ARMCX6	-	-	-	-	-
20.0426	20.6971	20.8269	20.0559	NaN	20.7056	20.6886	20.5638	20.343	19.6765	20.5356	20.7471			autophagy;biological regulation;catabolic process;cell communication;cellular catabolic process;cellular component assembly;cellular component organization;cellular component organization or biogenesis;cellular metabolic process;cellular process;cellular response to external stimulus;cellular response to extracellular stimulus;cellular response to nutrient levels;cellular response to starvation;c…	binding;cation binding;enzyme binding;ion binding;kinase binding;metal ion binding;mitogen-activated protein kinase binding;protein binding;protein kinase binding;small conjugating protein binding;transition metal ion binding;ubiquitin binding;zinc ion binding	autophagic vacuole;cell part;contractile fiber part;cytoplasmic part;cytoplasmic vesicle;cytosol;endosome;extracellular membrane-bounded organelle;extracellular organelle;extracellular region part;extracellular vesicular exosome;intracellular membrane-bounded organelle;intracellular organelle;intracellular part;late endosome;lysosome;lytic vacuole;M band;membrane;membrane-bounded organelle;membra…		MitoCarta3.0	APEX_IMS, coexpression	IMS	Mitochondrial dynamics and surveillance > Autophagy			0.0607881	0.878583	-0.039831	-0.118752	Q14596	Q14596	NBR1_HUMAN	NBR1	Next to BRCA1 gene 1 protein	-	-	-	-	-
22.4775	22.5685	22.6693	22.9672	21.823	22.7161	22.5141	22.8073	22.6992	22.1111	22.3045	22.9951			biological regulation;calcium ion homeostasis;calcium ion import;calcium ion transmembrane transport;calcium ion transport;cation homeostasis;cation transport;cellular calcium ion homeostasis;cellular cation homeostasis;cellular chemical homeostasis;cellular component assembly;cellular component organization;cellular component organization or biogenesis;cellular divalent inorganic cation homeosta…	binding;calcium ion binding;cation binding;identical protein binding;ion binding;metal ion binding;protein binding;protein dimerization activity;protein heterodimerization activity	calcium channel complex;cation channel complex;cell part;cytoplasmic part;integral to membrane;integral to mitochondrial membrane;integral to organelle membrane;intracellular;intracellular membrane-bounded organelle;intracellular organelle;intracellular organelle part;intracellular part;intrinsic to membrane;intrinsic to organelle membrane;ion channel complex;macromolecular complex;membrane;membr…		MitoCarta3.0	literature, APEX_IMS, GFP, targetP signal, mito protein domain, MS/MS+	MIM	Signaling > Calcium homeostasis > Calcium cycle;Signaling > Calcium homeostasis > EF hand proteins;Small molecule transport > Calcium uniporter			0.0608438	0.88282	0.0349731	0.113877	Q9BPX6	Q9BPX6	MICU1_HUMAN	MICU1	Calcium uptake protein 1, mitochondrial	-	-	-	-	-
25.9584	25.6595	26.2803	26.0317	25.1795	26.2679	25.7466	25.9584	25.9157	25.9912	25.6676	25.9157			aging;biological regulation;cell aging;cellular process;cellular response to chemical stimulus;cellular response to oxidative stress;cellular response to reactive oxygen species;cellular response to stimulus;cellular response to stress;defense response;defense response to bacterium;developmental process;multi-organism process;positive regulation of biological process;positive regulation of cell p…		cell part;cytoplasmic part;integral to membrane;intracellular membrane-bounded organelle;intracellular organelle;intracellular organelle part;intracellular part;intrinsic to membrane;membrane;membrane part;membrane-bounded organelle;mitochondrial inner membrane;mitochondrial membrane;mitochondrial part;mitochondrion;organelle;organelle inner membrane;organelle membrane;organelle part		MitoCarta3.0	literature, APEX_IMS, yeast mito homolog++, mito protein domain+, MS/MS	MIM	Protein import, sorting and homeostasis > Protein import and sorting > TIM23 presequence pathway;Small molecule transport			0.061099	0.888034	-0.030331	-0.108746	P60602	P60602	ROMO1_HUMAN	ROMO1	Reactive oxygen species modulator 1	-	-	-	-	-
25.6838	25.2317	24.6865	25.7415	24.632	24.3239	25.4298	25.3342	24.8623	24.9043	24.9628	24.5225			biosynthetic process;cellular biosynthetic process;cellular component disassembly;cellular component disassembly at cellular level;cellular component organization;cellular component organization at cellular level;cellular component organization or biogenesis;cellular component organization or biogenesis at cellular level;cellular macromolecular complex disassembly;cellular macromolecular complex …	structural constituent of ribosome;structural molecule activity	cell part;cytoplasmic part;intracellular membrane-bounded organelle;intracellular non-membrane-bounded organelle;intracellular organelle;intracellular organelle part;intracellular part;macromolecular complex;membrane;membrane-bounded organelle;mitochondrial inner membrane;mitochondrial membrane;mitochondrial part;non-membrane-bounded organelle;nuclear membrane;nuclear part;nucleus;organelle;organ…		MitoCarta3.0	literature, APEX_matrix, targetP signal, yeast mito homolog++, Rickettsial homolog, mito protein domain, coexpression, MS/MS+	Matrix	Mitochondrial central dogma > Translation > Mitochondrial ribosome			0.061508	0.872196	-0.0472441	-0.125337	P49406	P49406	RM19_HUMAN	MRPL19	39S ribosomal protein L19, mitochondrial	-	-	-	-	-
NaN	NaN	NaN	24.4234	23.1596	23.4298	23.8191	24.0691	23.6209	NaN	NaN	23.4298			anatomical structure morphogenesis;biological regulation;cell part morphogenesis;cellular component morphogenesis;cellular component organization;cellular component organization at cellular level;cellular component organization or biogenesis;cellular component organization or biogenesis at cellular level;cellular developmental process;cellular process;developmental process;growth;mitochondrion mo…		cell part;cytoplasmic part;intracellular membrane-bounded organelle;intracellular organelle;intracellular part;membrane-bounded organelle;mitochondrion;organelle		MitoCarta3.0	literature, targetP signal, coexpression, MS/MS++	MOM	0			0.062302	0.862314	0.0637604	0.13862	Q9H6K4	Q9H6K4	OPA3_HUMAN	OPA3	Optic atrophy 3 protein	-	-	-	-	-
24.1015	24.1095	23.6757	24.604	24.317	23.3645	24.2243	24.1946	23.6431	24.1332	23.9134	23.848					cell part;cytoplasmic part;integral to membrane;intracellular membrane-bounded organelle;intracellular organelle;intracellular part;intrinsic to membrane;membrane part;membrane-bounded organelle;mitochondrion;organelle		MitoCarta3.0	literature, APEX_matrix, targetP signal+, coexpression, MS/MS++	MIM	0			0.0634395	0.879099	-0.0359246	-0.117959	Q6PI78	Q6PI78	TMM65_HUMAN	TMEM65	Transmembrane protein 65	-	-	-	-	-
25.5725	25.4862	25.1984	25.726	25.065	24.5812	25.6757	25.6703	25.1833	25.0317	25.0609	24.7645			2-oxoglutarate metabolic process;acetyl-CoA catabolic process;acetyl-CoA metabolic process;carboxylic acid metabolic process;catabolic process;cellular catabolic process;cellular ketone metabolic process;cellular metabolic process;cellular nitrogen compound metabolic process;cellular process;coenzyme catabolic process;coenzyme metabolic process;cofactor catabolic process;cofactor metabolic proces…	binding;catalytic activity;cation binding;coenzyme binding;cofactor binding;electron carrier activity;ion binding;isocitrate dehydrogenase (NAD+) activity;isocitrate dehydrogenase activity;magnesium ion binding;metal ion binding;NAD binding;nucleotide binding;oxidoreductase activity;oxidoreductase activity, acting on CH-OH group of donors;oxidoreductase activity, acting on the CH-OH group of dono…	cell part;cytoplasmic part;intracellular membrane-bounded organelle;intracellular organelle;intracellular organelle lumen;intracellular organelle part;intracellular part;membrane-bounded organelle;membrane-enclosed lumen;mitochondrial matrix;mitochondrial part;mitochondrion;nucleus;organelle;organelle lumen;organelle part		MitoCarta3.0	literature, APEX_matrix, targetP signal+, yeast mito homolog+, Rickettsial homolog, mito protein domain, induction, coexpression, MS/MS++	Matrix	Metabolism > Carbohydrate metabolism > TCA cycle			0.0644312	0.873849	-0.0404695	-0.123723	O43837	O43837	IDH3B_HUMAN	IDH3B	Isocitrate dehydrogenase [NAD] subunit beta, mitochondrial	-	-	-	-	-
26.2058	26.0105	25.4362	26.1391	25.767	25.0359	26.0588	26.0296	25.6431	25.5869	25.8167	25.217			anatomical structure morphogenesis;anterior/posterior pattern specification;cellular macromolecule metabolic process;cellular metabolic process;cellular nitrogen compound metabolic process;cellular process;developmental process;embryonic morphogenesis;macromolecule metabolic process;metabolic process;morphogenesis of an epithelium;morphogenesis of embryonic epithelium;mRNA 3'-end processing;mRNA …	binding;mRNA binding;nucleic acid binding;nucleotide binding;RNA binding	cell part;cytoplasm;cytoplasmic part;intracellular membrane-bounded organelle;intracellular non-membrane-bounded organelle;intracellular organelle;intracellular organelle part;intracellular part;membrane-bounded organelle;mitochondrial nucleoid;mitochondrial part;mitochondrion;non-membrane-bounded organelle;nucleoid;organelle;organelle part		MitoCarta3.0	APEX_matrix, mito protein domain, induction, coexpression, MS/MS	Matrix	Mitochondrial central dogma > mtRNA metabolism > mtRNA granules;Mitochondrial central dogma > mtRNA metabolism > mtRNA stability and decay;Mitochondrial central dogma > mtRNA metabolism > Polycistronic mtRNA processing;Mitochondrial central dogma > Translation > Mitochondrial ribosome assembly			0.064712	0.873594	-0.0404177	-0.124025	Q12849	Q12849	GRSF1_HUMAN	GRSF1	G-rich sequence factor 1	-	-	-	-	-
22.9916	23.1379	22.2302	23.5045	22.8442	22.1856	23.1395	23.2679	23.0459	22.2506	22.8858	22.5892			amine metabolic process;amino acid activation;arginyl-tRNA aminoacylation;biosynthetic process;carboxylic acid metabolic process;cellular amine metabolic process;cellular amino acid metabolic process;cellular biosynthetic process;cellular component organization;cellular component organization at cellular level;cellular component organization or biogenesis;cellular component organization or biogen…	adenyl nucleotide binding;adenyl ribonucleotide binding;aminoacyl-tRNA ligase activity;arginine-tRNA ligase activity;ATP binding;binding;catalytic activity;ligase activity;ligase activity, forming aminoacyl-tRNA and related compounds;ligase activity, forming carbon-oxygen bonds;nucleotide binding;purine nucleotide binding;purine ribonucleoside triphosphate binding;purine ribonucleotide binding;ri…	cell part;cytoplasmic part;intracellular membrane-bounded organelle;intracellular organelle;intracellular organelle lumen;intracellular organelle part;intracellular part;membrane-bounded organelle;membrane-enclosed lumen;mitochondrial matrix;mitochondrial part;mitochondrion;organelle;organelle lumen;organelle part		MitoCarta3.0	literature, APEX_matrix, GFP, Rickettsial homolog, mito protein domain, coexpression, MS/MS++	Matrix	Mitochondrial central dogma > Translation > mt-tRNA synthetases			0.0653392	0.866912	0.0474758	0.130809	Q5T160	Q5T160	SYRM_HUMAN	RARS2	Probable arginine--tRNA ligase, mitochondrial	-	-	-	-	-
22.7995	22.5869	22.6865	23.4551	NaN	22.2477	22.8269	23.2679	22.7348	NaN	22.3321	22.3752					cell part;cytoplasmic part;intracellular membrane-bounded organelle;intracellular organelle;intracellular part;membrane-bounded organelle;mitochondrion;organelle		MitoCarta3.0	APEX_matrix, GFP, targetP signal+, Rickettsial homolog, mito protein domain, MS/MS	MIM	0			0.0658401	0.866287	-0.0477768	-0.132332	Q96LL9	Q96LL9	DJC30_HUMAN	DNAJC30	DnaJ homolog subfamily C member 30, mitochondrial	-	-	-	-	-
23.5404	23.7895	23.9406	24.0526	22.6971	24.1719	23.3778	24.0105	24.019	23.2679	23.7182	24.0854					cell part;cytoplasm;cytoplasmic part;integral to membrane;intracellular membrane-bounded organelle;intracellular organelle;intracellular organelle part;intracellular part;intrinsic to membrane;macromolecular complex;membrane;membrane part;membrane-bounded organelle;microbody;microbody membrane;microbody part;mitochondrion;organelle;organelle membrane;organelle part;peroxisomal membrane;peroxisoma…		MitoCarta3.0	GFP, targetP signal, yeast mito homolog+, mito protein domain, induction	MIM	0			0.0658842	0.866068	0.0477854	0.131785	Q9NR77	Q9NR77	PXMP2_HUMAN	PXMP2	Peroxisomal membrane protein 2	-	-	-	-	-
26.0752	25.7796	25.3877	26.1776	25.2353	25.0443	26.2353	25.8647	25.3204	25.3877	25.3778	25.2426			aging;biological regulation;catabolic process;cellular catabolic process;cellular component assembly;cellular component assembly at cellular level;cellular component organization;cellular component organization at cellular level;cellular component organization or biogenesis;cellular component organization or biogenesis at cellular level;cellular macromolecular complex assembly;cellular macromolec…	adenyl nucleotide binding;adenyl ribonucleotide binding;ADP binding;ATP binding;ATPase activity;ATPase activity, coupled;ATP-dependent peptidase activity;binding;catalytic activity;DNA binding;DNA polymerase binding;endopeptidase activity;enzyme binding;G-quadruplex DNA binding;hydrolase activity;hydrolase activity, acting on acid anhydrides;hydrolase activity, acting on acid anhydrides, in phosp…	cell part;cytoplasm;cytoplasmic part;intracellular membrane-bounded organelle;intracellular non-membrane-bounded organelle;intracellular organelle;intracellular organelle lumen;intracellular organelle part;intracellular part;membrane;membrane-bounded organelle;membrane-enclosed lumen;mitochondrial matrix;mitochondrial nucleoid;mitochondrial part;mitochondrion;non-membrane-bounded organelle;nucleo…		MitoCarta3.0	literature, APEX_matrix, targetP signal+, yeast mito homolog+, Rickettsial homolog, mito protein domain, induction, coexpression, MS/MS++	Matrix	Protein import, sorting and homeostasis > Protein homeostasis > Proteases			0.0659432	0.867912	-0.0451771	-0.129797	P36776	P36776	LONM_HUMAN	LONP1	Lon protease homolog, mitochondrial	-	-	-	-	-
22.2564	21.8987	22.1916	22.7223	21.1457	22.0821	22.0854	22.5685	22.2535	21.9243	21.9566	21.7756			acyl-CoA metabolic process;acylglycerol biosynthetic process;acylglycerol metabolic process;biological regulation;biosynthetic process;carboxylic acid biosynthetic process;carboxylic acid metabolic process;CDP-diacylglycerol biosynthetic process;CDP-diacylglycerol metabolic process;cellular biosynthetic process;cellular ketone metabolic process;cellular lipid metabolic process;cellular metabolic …	catalytic activity;glycerol-3-phosphate O-acyltransferase activity;O-acyltransferase activity;transferase activity;transferase activity, transferring acyl groups;transferase activity, transferring acyl groups other than amino-acyl groups	cell part;cytoplasmic part;integral to membrane;intracellular organelle part;intracellular part;intrinsic to membrane;membrane;membrane part;mitochondrial inner membrane;mitochondrial membrane;mitochondrial outer membrane;mitochondrial part;organelle inner membrane;organelle membrane;organelle outer membrane;organelle part;outer membrane;plasma membrane		MitoCarta3.0	literature, mito protein domain, coexpression	Membrane	Metabolism > Lipid metabolism > Cardiolipin synthesis;Metabolism > Lipid metabolism > Phospholipid metabolism			0.0666326	0.867744	0.0444946	0.130123	Q9HCL2	Q9HCL2	GPAT1_HUMAN	GPAM	Glycerol-3-phosphate acyltransferase 1, mitochondrial	-	-	-	-	-
28.7864	28.391	28.2714	28.7292	28.5933	28.8019	28.8623	28.2759	28.2262	29.0057	28.3787	28.6458			biological regulation;biosynthetic process;catabolic process;cellular biosynthetic process;cellular catabolic process;cellular macromolecule metabolic process;cellular metabolic process;cellular nitrogen compound metabolic process;cellular process;cellular response to chemical stimulus;cellular response to hydrogen peroxide;cellular response to oxidative stress;cellular response to reactive oxyge…	antioxidant activity;binding;caspase inhibitor activity;caspase regulator activity;catalytic activity;cysteine-type endopeptidase inhibitor activity;DNA binding;endopeptidase inhibitor activity;endopeptidase regulator activity;enzyme inhibitor activity;enzyme regulator activity;nucleic acid binding;oxidoreductase activity;oxidoreductase activity, acting on paired donors, with incorporation or red…	cell part;cytoplasm;cytoplasmic part;cytoplasmic vesicle;cytosol;extracellular membrane-bounded organelle;extracellular organelle;extracellular region part;extracellular space;extracellular vesicular exosome;intracellular membrane-bounded organelle;intracellular organelle;intracellular organelle lumen;intracellular organelle part;intracellular part;membrane-bounded organelle;membrane-bounded vesi…		MitoCarta3.0	literature, APEX_matrix, targetP signal, mito protein domain, induction, MS/MS++	Matrix	Metabolism > Detoxification > ROS and glutathione metabolism			0.0676434	0.882161	-0.0298052	-0.114724	P30044	P30044	PRDX5_HUMAN	PRDX5	Peroxiredoxin-5, mitochondrial	-	-	-	-	-
21.9171	21.4576	20.002	21.417	NaN	19.8674	21.9243	21.1886	20.3962	21.4015	20.8576	19.1809			amine metabolic process;apoptosis;biological regulation;carboxylic acid metabolic process;cell communication;cell death;cell differentiation;cell redox homeostasis;cellular amine metabolic process;cellular amino acid metabolic process;cellular developmental process;cellular homeostasis;cellular ketone metabolic process;cellular macromolecule metabolic process;cellular metabolic process;cellular m…	2 iron, 2 sulfur cluster binding;arsenate reductase (glutaredoxin) activity;arsenate reductase activity;binding;catalytic activity;cation binding;disulfide oxidoreductase activity;electron carrier activity;glutathione disulfide oxidoreductase activity;intramolecular oxidoreductase activity;intramolecular oxidoreductase activity, interconverting keto- and enol-groups;intramolecular oxidoreductase …	cell part;cytoplasmic part;intracellular membrane-bounded organelle;intracellular organelle;intracellular organelle part;intracellular part;membrane-bounded organelle;mitochondrion;nuclear part;nucleoplasm;nucleus;organelle;organelle part		MitoCarta3.0	literature, targetP signal+, yeast mito homolog, Rickettsial homolog, mito protein domain, coexpression, MS/MS	Matrix	Metabolism > Detoxification > ROS and glutathione metabolism;Metabolism > Metals and cofactors > Fe-S-containing proteins;Metabolism > Vitamin metabolism > Vitamin C metabolism			0.0678565	0.83791	-0.107378	-0.159701	Q9NS18	Q9NS18	GLRX2_HUMAN	GLRX2	Glutaredoxin-2, mitochondrial	-	-	-	-	-
22.9171	22.8307	23.0918	22.9777	22.654	22.3936	22.9672	23.1991	22.6074	22.4425	22.6606	22.8152					cell part;cytoplasmic part;integral to membrane;intracellular membrane-bounded organelle;intracellular organelle;intracellular organelle part;intracellular part;intrinsic to membrane;membrane;membrane part;membrane-bounded organelle;mitochondrial membrane;mitochondrial part;mitochondrion;nuclear part;nucleoplasm;organelle;organelle membrane;organelle part		MitoCarta3.0	literature, APEX_IMS, APEX_matrix, mito protein domain+, MS/MS++	MIM	OXPHOS > Complex I > CI assembly factors;OXPHOS > OXPHOS assembly factors			0.069222	0.882222	-0.0288407	-0.114754	Q9NPL8	Q9NPL8	TIDC1_HUMAN	TIMMDC1	Complex I assembly factor TIMMDC1, mitochondrial	-	-	-	-	-
25.7543	25.6292	25.2207	25.1908	25.6431	24.976	25.7208	25.2571	25.2463	25.4831	25.452	25.0691			cellular component organization;cellular component organization at cellular level;cellular component organization or biogenesis;cellular component organization or biogenesis at cellular level;cellular macromolecule metabolic process;cellular membrane organization;cellular metabolic process;cellular process;cellular protein metabolic process;chaperone-mediated protein transport;establishment of lo…	binding;cation binding;chaperone binding;identical protein binding;ion binding;metal ion binding;protein binding;protein dimerization activity;protein homodimerization activity;transition metal ion binding;transporter activity;zinc ion binding	cell part;cytoplasmic part;intracellular membrane-bounded organelle;intracellular organelle;intracellular organelle part;intracellular part;macromolecular complex;membrane;membrane-bounded organelle;membrane-enclosed lumen;mitochondrial inner membrane;mitochondrial intermembrane space;mitochondrial intermembrane space protein transporter complex;mitochondrial membrane;mitochondrial part;mitochond…		MitoCarta3.0	literature, APEX_IMS, yeast mito homolog++, mito protein domain+, induction, coexpression+, MS/MS++	MIM	Protein import, sorting and homeostasis > Protein homeostasis > Chaperones;Protein import, sorting and homeostasis > Protein import and sorting			0.0710591	0.877518	-0.0309626	-0.119762	Q9Y5J7	Q9Y5J7	TIM9_HUMAN	TIMM9	Mitochondrial import inner membrane translocase subunit Tim9	-	-	-	-	-
26.2151	25.7771	25.6622	26.726	24.7594	25.1449	26.317	26.2517	25.4551	25.3778	25.275	25.1908			biosynthetic process;carboxylic acid catabolic process;carboxylic acid metabolic process;cardiolipin acyl-chain remodeling;cardiolipin metabolic process;catabolic process;cellular biosynthetic process;cellular catabolic process;cellular ketone metabolic process;cellular lipid catabolic process;cellular lipid metabolic process;cellular metabolic process;cellular process;fatty acid beta-oxidation;f…	3-hydroxyacyl-CoA dehydrogenase activity;acetyl-CoA C-acetyltransferase activity;acetyl-CoA C-acyltransferase activity;acetyltransferase activity;binding;C-acetyltransferase activity;C-acyltransferase activity;carbon-oxygen lyase activity;carboxylic acid binding;catalytic activity;coenzyme binding;cofactor binding;enoyl-CoA hydratase activity;fatty acid binding;fatty-acyl-CoA binding;hydro-lyase …	cell part;cytoplasmic part;fatty acid beta-oxidation multienzyme complex;intracellular membrane-bounded organelle;intracellular non-membrane-bounded organelle;intracellular organelle;intracellular organelle part;intracellular part;macromolecular complex;membrane;membrane-bounded organelle;mitochondrial inner membrane;mitochondrial membrane;mitochondrial nucleoid;mitochondrial part;mitochondrion;n…		MitoCarta3.0	literature, APEX_matrix, targetP signal+, yeast mito homolog+, Rickettsial homolog, mito protein domain, coexpression++, MS/MS++	MIM	Metabolism > Amino acid metabolism > Branched-chain amino acid metabolism;Metabolism > Lipid metabolism > Cardiolipin synthesis;Metabolism > Lipid metabolism > Fatty acid oxidation			0.071215	0.844403	-0.0695356	-0.152722	P40939	P40939	ECHA_HUMAN	HADHA	Trifunctional enzyme subunit alpha, mitochondrial	-	-	-	-	-
22.7471	22.4751	21.8651	23.0443	20.9459	21.5961	22.58	22.7244	22.0658	21.6276	21.9061	21.2989			adenosine metabolic process;cellular component organization;cellular component organization at cellular level;cellular component organization or biogenesis;cellular component organization or biogenesis at cellular level;cellular macromolecule metabolic process;cellular metabolic process;cellular nitrogen compound metabolic process;cellular process;heterocycle metabolic process;macromolecule metab…	binding;coenzyme binding;cofactor binding;flavin adenine dinucleotide binding	cell part;cytoplasmic part;intracellular membrane-bounded organelle;intracellular organelle;intracellular part;membrane-bounded organelle;mitochondrion;organelle		MitoCarta3.0	literature, APEX_matrix, targetP signal, yeast mito homolog++, Rickettsial homolog, mito protein domain, coexpression++	Matrix	Metabolism > Vitamin metabolism > Folate and 1-C metabolism;Mitochondrial central dogma > mtRNA metabolism > mt-tRNA modifications			0.073129	0.837609	-0.0784585	-0.159758	Q9Y2Z2	Q9Y2Z2	MTO1_HUMAN	MTO1	Protein MTO1 homolog, mitochondrial	-	-	-	-	-
28.7064	28.7031	28.3324	28.3282	28.5426	28.0813	28.6865	28.4551	28.4707	28.4394	28.4823	28.2979			anatomical structure morphogenesis;biological regulation;biosynthetic process;cell part morphogenesis;cellular biosynthetic process;cellular component morphogenesis;cellular component organization;cellular component organization at cellular level;cellular component organization or biogenesis;cellular component organization or biogenesis at cellular level;cellular developmental process;cellular ma…	binding;chromatin binding;DNA binding;nucleic acid binding;single-stranded DNA binding;structure-specific DNA binding	cell part;cytoplasmic part;extracellular membrane-bounded organelle;extracellular organelle;extracellular region part;extracellular vesicular exosome;intracellular membrane-bounded organelle;intracellular non-membrane-bounded organelle;intracellular organelle;intracellular organelle lumen;intracellular organelle part;intracellular part;membrane-bounded organelle;membrane-bounded vesicle;membrane-…		MitoCarta3.0	literature, APEX_matrix, targetP signal, yeast mito homolog++, Rickettsial homolog, mito protein domain, MS/MS	Matrix	Mitochondrial central dogma > mtDNA maintenance > mtDNA nucleoid;Mitochondrial central dogma > mtDNA maintenance > mtDNA replication			0.0744944	0.888468	0.0229902	0.108115	Q04837	Q04837	SSBP_HUMAN	SSBP1	Single-stranded DNA-binding protein, mitochondrial	-	-	-	-	-
23.9406	24.1253	23.848	23.632	24.48	23.9134	23.895	23.9672	24.4551	23.7995	24.0691	23.5404			cellular macromolecule metabolic process;cellular metabolic process;cellular process;cellular protein metabolic process;macromolecule metabolic process;metabolic process;primary metabolic process;protein metabolic process;protein repair;response to chemical stimulus;response to oxidative stress;response to stimulus;response to stress	binding;catalytic activity;cation binding;ion binding;metal ion binding;oxidoreductase activity;oxidoreductase activity, acting on a sulfur group of donors;oxidoreductase activity, acting on a sulfur group of donors, disulfide as acceptor;peptide-methionine (R)-S-oxide reductase activity;transition metal ion binding;zinc ion binding	cell part;cytoplasmic part;endoplasmic reticulum;intracellular membrane-bounded organelle;intracellular organelle;intracellular part;membrane-bounded organelle;mitochondrion;organelle		MitoCarta3.0	literature, yeast mito homolog+, mito protein domain	unknown	Metabolism > Detoxification > ROS and glutathione metabolism			0.0758726	0.86678	-0.0355161	-0.131018	Q8IXL7	Q8IXL7	MSRB3_HUMAN	MSRB3	Methionine-R-sulfoxide reductase B3	-	-	-	-	-
24.6264	24.2679	23.9406	24.5812	24.0935	23.867	24.7129	24.4041	24.0443	24.0443	24.2021	24.1795			biological regulation;biosynthetic process;body fluid secretion;cellular aromatic compound metabolic process;cellular biosynthetic process;cellular metabolic process;cellular nitrogen compound biosynthetic process;cellular nitrogen compound metabolic process;cellular process;'de novo' pyrimidine base biosynthetic process;'de novo' UMP biosynthetic process;establishment of localization;female preg…	binding;catalytic activity;coenzyme binding;cofactor binding;dihydroorotate dehydrogenase activity;drug binding;FMN binding;nucleotide binding;oxidoreductase activity;oxidoreductase activity, acting on the CH-CH group of donors;oxidoreductase activity, acting on the CH-CH group of donors, quinone or related compound as acceptor;quinone binding;ubiquinone binding	cell body;cell part;cytoplasmic part;integral to membrane;intracellular membrane-bounded organelle;intracellular organelle;intracellular organelle part;intracellular part;intrinsic to membrane;intrinsic to mitochondrial inner membrane;intrinsic to organelle membrane;membrane;membrane part;membrane-bounded organelle;mitochondrial inner membrane;mitochondrial membrane;mitochondrial membrane part;mi…		MitoCarta3.0	literature, mito protein domain, MS/MS++	MIM	Metabolism > Nucleotide metabolism > Nucleotide synthesis and processing;Metabolism > Electron carriers > Q-linked reactions, other			0.0764835	0.866837	0.0350981	0.131057	Q02127	Q02127	PYRD_HUMAN	DHODH	Dihydroorotate dehydrogenase (quinone), mitochondrial	-	-	-	-	-
25.9847	25.9933	25.4769	25.7129	25.6676	24.7695	26.0317	25.9361	25.5696	25.4676	25.7594	25.1293			biological regulation;cellular macromolecule metabolic process;cellular metabolic process;cellular process;cellular protein metabolic process;macromolecule metabolic process;metabolic process;positive regulation of catalytic activity;positive regulation of hydrolase activity;positive regulation of molecular function;positive regulation of peptidase activity;primary metabolic process;protein foldi…	adenyl nucleotide binding;adenyl ribonucleotide binding;ATP binding;ATPase activity;binding;catalytic activity;cation binding;enzyme activator activity;enzyme regulator activity;hydrolase activity;hydrolase activity, acting on acid anhydrides;hydrolase activity, acting on acid anhydrides, in phosphorus-containing anhydrides;ion binding;metal ion binding;nucleoside-triphosphatase activity;nucleoti…	cell part;cytoplasm;cytoplasmic part;endopeptidase Clp complex;intracellular membrane-bounded organelle;intracellular non-membrane-bounded organelle;intracellular organelle;intracellular organelle lumen;intracellular organelle part;intracellular part;macromolecular complex;membrane;membrane-bounded organelle;membrane-enclosed lumen;mitochondrial endopeptidase Clp complex;mitochondrial inner membr…		MitoCarta3.0	literature, APEX_matrix, yeast mito homolog++, Rickettsial homolog, mito protein domain, induction, coexpression, MS/MS++	Matrix	Protein import, sorting and homeostasis > Protein homeostasis > Proteases			0.0768043	0.852021	0.0481141	0.146178	O76031	O76031	CLPX_HUMAN	CLPX	ATP-dependent Clp protease ATP-binding subunit clpX-like, mitochondrial	-	-	-	-	-
23.7389	23.4041	23.3101	23.0805	23.9134	23.2535	23.7594	23.48	23.5638	23.1961	23.5404	23.3511					cell part;cytoplasmic part;integral to membrane;intracellular organelle part;intracellular part;intrinsic to membrane;membrane;membrane part;mitochondrial membrane;mitochondrial part;organelle membrane;organelle part		MitoCarta3.0	APEX_IMS, GFP, yeast mito homolog++, mito protein domain+, MS/MS+	MIM	OXPHOS > Complex IV > CIV assembly factors;OXPHOS > OXPHOS assembly factors			0.0770343	0.871758	0.031723	0.126556	Q9P0S2	Q9P0S2	COX16_HUMAN	COX16	Cytochrome c oxidase assembly protein COX16 homolog, mitochondrial	-	-	-	-	-
23.2961	22.8288	22.3403	23.1596	22.4874	22.7348	23.184	22.8876	22.7796	22.928	22.5615	22.7327			amine catabolic process;amine metabolic process;aromatic amino acid family catabolic process;aromatic amino acid family metabolic process;aromatic compound catabolic process;carboxylic acid catabolic process;carboxylic acid metabolic process;catabolic process;cellular amine metabolic process;cellular amino acid catabolic process;cellular amino acid metabolic process;cellular aromatic compound met…	antioxidant activity;binding;catalytic activity;cis-trans isomerase activity;glutathione peroxidase activity;glutathione transferase activity;identical protein binding;isomerase activity;maleylacetoacetate isomerase activity;oxidoreductase activity;oxidoreductase activity, acting on peroxide as acceptor;peroxidase activity;protein binding;protein dimerization activity;protein homodimerization act…	cell part;cytoplasmic part;cytosol;intracellular membrane-bounded organelle;intracellular organelle;intracellular part;membrane-bounded organelle;mitochondrion;organelle		MitoCarta3.0	APEX_matrix, mito protein domain, coexpression, MS/MS++	Matrix	Metabolism > Detoxification > Xenobiotic metabolism			0.0794321	0.859868	0.0377328	0.13762	O43708	O43708	MAAI_HUMAN	GSTZ1	Maleylacetoacetate isomerase	-	-	-	-	-
20.9951	NaN	NaN	21.4221	NaN	NaN	NaN	20.1079	NaN	21.5915	21.4726	NaN			anatomical structure development;ATP synthesis coupled electron transport;biosynthetic process;cardiac muscle contraction;cardiac muscle tissue development;cardiolipin acyl-chain remodeling;cardiolipin biosynthetic process;cardiolipin metabolic process;cellular biosynthetic process;cellular component assembly;cellular component assembly at cellular level;cellular component biogenesis;cellular com…	1-acylglycerophosphocholine O-acyltransferase activity;catalytic activity;O-acyltransferase activity;transferase activity;transferase activity, transferring acyl groups;transferase activity, transferring acyl groups other than amino-acyl groups	cell part;cytoplasmic part;cytosol;integral to membrane;intracellular membrane-bounded organelle;intracellular organelle;intracellular organelle part;intracellular part;intrinsic to membrane;membrane;membrane part;membrane-bounded organelle;mitochondrial inner membrane;mitochondrial membrane;mitochondrial part;mitochondrion;nucleus;organelle;organelle inner membrane;organelle membrane;organelle p…		MitoCarta3.0	literature, yeast mito homolog++, mito protein domain	IMS	Metabolism > Lipid metabolism > Cardiolipin synthesis			0.0825093	0.800454	-0.151281	-0.205898	Q16635	Q16635	TAZ_HUMAN	TAZ	Tafazzin	-	-	-	-	-
24.9043	24.7234	24.3511	24.9933	24.417	24.6375	25.0401	24.9316	24.5165	24.5983	24.417	24.3101			apoptosis;biological regulation;biosynthetic process;cell death;cellular biosynthetic process;cellular metabolic process;cellular nitrogen compound biosynthetic process;cellular nitrogen compound metabolic process;cellular process;coenzyme biosynthetic process;coenzyme metabolic process;cofactor biosynthetic process;cofactor metabolic process;death;flavin-containing compound biosynthetic process;…	adenyl nucleotide binding;adenyl ribonucleotide binding;ATP binding;binding;catalytic activity;cation binding;ion binding;kinase activity;metal ion binding;nucleotide binding;phosphotransferase activity, alcohol group as acceptor;purine nucleotide binding;purine ribonucleoside triphosphate binding;purine ribonucleotide binding;riboflavin kinase activity;ribonucleotide binding;transferase activity…	cell part;cytoplasm;cytoplasmic part;cytosol;intracellular membrane-bounded organelle;intracellular organelle;intracellular part;membrane-bounded organelle;mitochondrion;organelle		MitoCarta3.0	targetP signal, yeast mito homolog++, MS/MS	Matrix	Metabolism > Vitamin metabolism > Vitamin B2 metabolism			0.0826066	0.85981	-0.0355075	-0.13759	Q969G6	Q969G6	RIFK_HUMAN	RFK	Riboflavin kinase	-	-	-	-	-
26.4473	26.2445	26.2021	26.8264	25.7441	26.0833	26.53	26.5389	26.0813	25.9248	26.0874	26.141			alcohol biosynthetic process;alcohol catabolic process;alcohol metabolic process;alditol catabolic process;alditol metabolic process;anatomical structure development;biosynthetic process;camera-type eye development;carbohydrate biosynthetic process;carbohydrate catabolic process;carbohydrate metabolic process;catabolic process;cellular biosynthetic process;cellular carbohydrate biosynthetic proce…	binding;calcium ion binding;catalytic activity;cation binding;glycerol-3-phosphate dehydrogenase activity;ion binding;metal ion binding;oxidoreductase activity;oxidoreductase activity, acting on CH-OH group of donors;oxidoreductase activity, acting on the CH-OH group of donors, quinone or similar compound as acceptor;sn-glycerol-3-phosphate:ubiquinone oxidoreductase activity;sn-glycerol-3-phospha…	cell part;cytoplasmic part;glycerol-3-phosphate dehydrogenase complex;intracellular organelle part;intracellular part;macromolecular complex;membrane;mitochondrial inner membrane;mitochondrial membrane;mitochondrial part;organelle inner membrane;organelle membrane;organelle part;protein complex		MitoCarta3.0	literature, APEX_IMS, yeast mito homolog++, mito protein domain, coexpression, MS/MS++	MIM	Metabolism > Carbohydrate metabolism > Glycerol phosphate shuttle;Metabolism > Electron carriers > Q-linked reactions, other			0.0826069	0.853317	-0.0406993	-0.144745	P43304	P43304	GPDM_HUMAN	GPD2	Glycerol-3-phosphate dehydrogenase, mitochondrial	-	-	-	-	-
24.1565	24.1253	24.1015	24.7945	23.8191	24.2317	24.2891	24.391	24.0526	23.6757	24.141	24.4425			acidic amino acid transport;alcohol biosynthetic process;alcohol metabolic process;amine transport;amino acid transport;anion transport;aspartate transport;biosynthetic process;carbohydrate biosynthetic process;carbohydrate metabolic process;carboxylic acid transport;cellular biosynthetic process;cellular carbohydrate biosynthetic process;cellular carbohydrate metabolic process;cellular metabolic…	acidic amino acid transmembrane transporter activity;active transmembrane transporter activity;amine transmembrane transporter activity;amino acid transmembrane transporter activity;binding;calcium ion binding;carboxylic acid transmembrane transporter activity;cation binding;ion binding;L-amino acid transmembrane transporter activity;L-aspartate transmembrane transporter activity;L-glutamate tran…	cell part;cytoplasmic part;integral to membrane;intracellular membrane-bounded organelle;intracellular organelle;intracellular organelle part;intracellular part;intrinsic to membrane;membrane;membrane part;membrane-bounded organelle;mitochondrial inner membrane;mitochondrial membrane;mitochondrial part;mitochondrion;organelle;organelle inner membrane;organelle membrane;organelle part		MitoCarta3.0	literature, yeast mito homolog+, mito protein domain+, induction, MS/MS++	MIM	Metabolism > Amino acid metabolism > Glutamate metabolism;Metabolism > Carbohydrate metabolism > Malate-aspartate shuttle;Signaling > Calcium homeostasis > EF hand proteins;Small molecule transport > SLC25A family			0.0832137	0.854338	-0.0394471	-0.143747	O75746	O75746	CMC1_HUMAN	SLC25A12	Calcium-binding mitochondrial carrier protein Aralar1	-	-	-	-	-
NaN	NaN	22.4118	23.4041	NaN	22.4626	22.4247	23.5285	22.7348	NaN	NaN	21.895			biological regulation;biosynthetic process;cellular biosynthetic process;cellular chemical homeostasis;cellular component assembly;cellular component assembly at cellular level;cellular component biogenesis;cellular component organization;cellular component organization at cellular level;cellular component organization or biogenesis;cellular component organization or biogenesis at cellular level;…	nucleobase-containing compound transmembrane transporter activity;nucleotide transmembrane transporter activity;pyrimidine nucleotide transmembrane transporter activity;substrate-specific transmembrane transporter activity;substrate-specific transporter activity;transmembrane transporter activity;transporter activity	cell part;cytoplasmic part;integral to membrane;intracellular membrane-bounded organelle;intracellular organelle;intracellular organelle part;intracellular part;intrinsic to membrane;membrane;membrane part;membrane-bounded organelle;mitochondrial inner membrane;mitochondrial membrane;mitochondrial part;mitochondrion;organelle;organelle inner membrane;organelle membrane;organelle part		MitoCarta3.0	GFP, yeast mito homolog+, mito protein domain+, coexpression;"literature, yeast mito homolog+, mito protein domain+"	MIM	Metabolism > Nucleotide metabolism > Nucleotide import;Small molecule transport > SLC25A family			0.0839632	0.805214	-0.113748	-0.194128	Q9BSK2;Q96CQ1	Q96CQ1	S2536_HUMAN	SLC25A36	Solute carrier family 25 member 36	-	-	-	-	-
26.1055	25.8927	25.6068	25.9825	25.5783	25.1253	26.1871	25.9406	25.5725	25.5898	25.4831	25.2426			biosynthetic process;cellular biosynthetic process;cellular component disassembly;cellular component disassembly at cellular level;cellular component organization;cellular component organization at cellular level;cellular component organization or biogenesis;cellular component organization or biogenesis at cellular level;cellular macromolecular complex disassembly;cellular macromolecular complex …	structural constituent of ribosome;structural molecule activity	cell part;cytoplasmic part;intracellular membrane-bounded organelle;intracellular non-membrane-bounded organelle;intracellular organelle;intracellular organelle part;intracellular part;macromolecular complex;membrane;membrane-bounded organelle;mitochondrial inner membrane;mitochondrial membrane;mitochondrial part;mitochondrial ribosome;mitochondrion;non-membrane-bounded organelle;organellar ribos…		MitoCarta3.0	literature, APEX_matrix, targetP signal, Rickettsial homolog, mito protein domain, induction, coexpression+, MS/MS	Matrix	Mitochondrial central dogma > Translation > Mitochondrial ribosome			0.0842926	0.844483	-0.0459223	-0.152744	Q9BYD2	Q9BYD2	RM09_HUMAN	MRPL9	39S ribosomal protein L9, mitochondrial	-	-	-	-	-
25.6153	25.4707	25.0275	25.8336	25.0854	25.1833	25.5869	25.8788	25.317	24.945	25.2207	24.9977			cellular macromolecule metabolic process;cellular metabolic process;cellular process;cellular protein metabolic process;establishment of localization;establishment of localization in cell;establishment of protein localization;establishment of protein localization in mitochondrion;establishment of protein localization to organelle;intracellular protein transport;intracellular transport;macromolecu…	active transmembrane transporter activity;macromolecule transmembrane transporter activity;P-P-bond-hydrolysis-driven protein transmembrane transporter activity;P-P-bond-hydrolysis-driven transmembrane transporter activity;primary active transmembrane transporter activity;protein transmembrane transporter activity;protein transporter activity;substrate-specific transmembrane transporter activity;…	cell part;cytoplasmic part;integral to membrane;integral to mitochondrial inner membrane;integral to mitochondrial membrane;integral to organelle membrane;intracellular membrane-bounded organelle;intracellular organelle;intracellular organelle part;intracellular part;intrinsic to membrane;intrinsic to mitochondrial inner membrane;intrinsic to organelle membrane;macromolecular complex;membrane;mem…		MitoCarta3.0	literature, APEX_IMS, yeast mito homolog++, mito protein domain+, MS/MS++	MIM	Protein import, sorting and homeostasis > Protein import and sorting > TIM23 presequence pathway			0.0843501	0.845542	-0.0449588	-0.151726	Q5SRD1;O14925	O14925	TIM23_HUMAN	TIMM23	Mitochondrial import inner membrane translocase subunit Tim23	-	-	-	-	-
26.4024	26.0772	26.0629	26.4551	25.5522	26.189	26.4831	26.1946	26.1604	25.8433	25.8191	26.0084			biological regulation;regulation of biological process;regulation of cellular metabolic process;regulation of cellular process;regulation of cellular respiration;regulation of generation of precursor metabolites and energy;regulation of metabolic process	2 iron, 2 sulfur cluster binding;binding;cation binding;ion binding;iron-sulfur cluster binding;metal cluster binding;metal ion binding	cell part;cytoplasmic part;extracellular membrane-bounded organelle;extracellular organelle;extracellular region part;extracellular vesicular exosome;integral to membrane;intracellular membrane-bounded organelle;intracellular organelle;intracellular organelle part;intracellular part;intrinsic to membrane;membrane;membrane part;membrane-bounded organelle;membrane-bounded vesicle;mitochondrial memb…		MitoCarta3.0	literature, mito protein domain, induction, coexpression++, MS/MS++	MOM	Metabolism > Metals and cofactors > Fe-S cluster biosynthesis;Metabolism > Metals and cofactors > Fe-S-containing proteins			0.0846324	0.854415	-0.0383364	-0.143645	Q9NZ45	Q9NZ45	CISD1_HUMAN	CISD1	CDGSH iron-sulfur domain-containing protein 1	-	-	-	-	-
23.6431	23.4425	23.2448	24.1871	22.9882	22.9006	23.5638	23.5983	23.2961	23.2535	23.2185	23.1901			biosynthetic process;cellular biosynthetic process;cellular component organization;cellular component organization at cellular level;cellular component organization or biogenesis;cellular component organization or biogenesis at cellular level;cellular macromolecule biosynthetic process;cellular macromolecule metabolic process;cellular metabolic process;cellular nitrogen compound metabolic process…	catalytic activity;deoxyribonuclease activity;exodeoxyribonuclease activity;exodeoxyribonuclease activity, producing 5'-phosphomonoesters;exonuclease activity;exonuclease activity, active with either ribo- or deoxyribonucleic acids and producing 5'-phosphomonoesters;hydrolase activity;hydrolase activity, acting on ester bonds;nuclease activity;single-stranded DNA specific exodeoxyribonuclease act…	cell part;cytoplasmic part;intracellular membrane-bounded organelle;intracellular organelle;intracellular part;membrane-bounded organelle;mitochondrion;organelle		MitoCarta3.0	literature, APEX_matrix, GFP, targetP signal	Matrix	Mitochondrial central dogma > mtDNA maintenance > mtDNA replication;Mitochondrial central dogma > mtDNA maintenance > mtDNA stability and decay			0.0847958	0.841825	-0.0476449	-0.155178	Q9BQP7	Q9BQP7	MGME1_HUMAN	MGME1	Mitochondrial genome maintenance exonuclease 1	-	-	-	-	-
24.604	24.3031	23.8576	24.1795	24.8811	24.1642	24.6971	24.0526	23.9495	24.824	24.558	24.2021					cell part;cytoplasmic part;intracellular membrane-bounded organelle;intracellular organelle;intracellular part;membrane-bounded organelle;mitochondrion;organelle		MitoCarta3.0	yeast mito homolog++, mito protein domain, MS/MS	IMS	OXPHOS > Complex IV > CIV assembly factors;OXPHOS > OXPHOS assembly factors			0.0865796	0.838457	0.0489537	0.158593	Q9NYJ1	Q9NYJ1	COA4_HUMAN	COA4	Cytochrome c oxidase assembly factor 4 homolog, mitochondrial	-	-	-	-	-
NaN	20.6714	20.5069	20.6714	21.0359	20.7471	20.9098	20.9098	NaN	20.4775	NaN	NaN			autophagy;catabolic process;cellular catabolic process;cellular metabolic process;cellular process;metabolic process;mitochondrion degradation;response to chemical stimulus;response to hypoxia;response to oxygen levels;response to stimulus;response to stress		cell part;cytoplasmic part;integral to membrane;integral to mitochondrial membrane;integral to mitochondrial outer membrane;integral to organelle membrane;intracellular organelle part;intracellular part;intrinsic to membrane;intrinsic to mitochondrial outer membrane;intrinsic to organelle membrane;membrane;membrane part;mitochondrial membrane;mitochondrial membrane part;mitochondrial outer membra…		MitoCarta3.0	yeast mito homolog, mito protein domain+, MS/MS	MOM	Mitochondrial dynamics and surveillance > Autophagy;Mitochondrial dynamics and surveillance > Mitophagy			0.0911382	0.847346	0.0391346	0.152662	Q8IVP5	Q8IVP5	FUND1_HUMAN	FUNDC1	FUN14 domain-containing protein 1	-	-	-	-	-
23.9672	23.8858	23.5165	23.5045	24.1871	23.3239	23.7389	23.8576	23.8385	23.8764	23.8191	23.48			adult behavior;adult locomotory behavior;adult walking behavior;aerobic respiration;behavior;biological regulation;biosynthetic process;cation homeostasis;cellular biosynthetic process;cellular cation homeostasis;cellular chemical homeostasis;cellular component organization;cellular component organization at cellular level;cellular component organization or biogenesis;cellular component organizat…	2 iron, 2 sulfur cluster binding;binding;catalytic activity;cation binding;ferric iron binding;ferrous iron binding;ferroxidase activity;ion binding;iron chaperone activity;iron ion binding;iron-sulfur cluster binding;metal cluster binding;metal ion binding;metallochaperone activity;oxidoreductase activity;oxidoreductase activity, oxidizing metal ions;oxidoreductase activity, oxidizing metal ions…	cell part;cytoplasmic part;cytosol;intracellular membrane-bounded organelle;intracellular organelle;intracellular organelle lumen;intracellular organelle part;intracellular part;membrane-bounded organelle;membrane-enclosed lumen;mitochondrial matrix;mitochondrial part;mitochondrion;organelle;organelle lumen;organelle part		MitoCarta3.0	literature, APEX_matrix, targetP signal, yeast mito homolog++, Rickettsial homolog, mito protein domain, coexpression, MS/MS+	Matrix	Metabolism > Metals and cofactors > Fe-S cluster biosynthesis			0.0940333	0.846052	0.0375961	0.151267	Q16595	Q16595	FRDA_HUMAN	FXN	Frataxin, mitochondrial	-	-	-	-	-
24.5696	24.6264	24.6209	24.5983	24.6486	24.5869	24.3975	24.5812	24.7338	24.6865	24.6375	24.6918				carbon-carbon lyase activity;carboxy-lyase activity;catalytic activity;lyase activity;methylmalonyl-CoA decarboxylase activity	cell part;cytoplasmic part;cytosol;extracellular membrane-bounded organelle;extracellular organelle;extracellular region part;extracellular vesicular exosome;intracellular part;membrane-bounded organelle;membrane-bounded vesicle;organelle;vesicle		MitoCarta3.0	yeast mito homolog+, Rickettsial homolog, mito protein domain, coexpression, MS/MS+	unknown	Metabolism > Lipid metabolism			0.0941655	0.911835	0.0129191	0.0855698	Q9NTX5	Q9NTX5	ECHD1_HUMAN	ECHDC1	Ethylmalonyl-CoA decarboxylase	-	-	-	-	-
25.3844	25.4862	25.3645	25.4707	25.4583	25.4425	25.5195	25.3545	25.3101	25.6431	25.3545	25.3376			biological regulation;cell differentiation;cellular developmental process;cellular process;developmental process;neuron differentiation;positive regulation of biological process;positive regulation of biosynthetic process;positive regulation of cellular biosynthetic process;positive regulation of cellular metabolic process;positive regulation of cellular process;positive regulation of gene expres…	binding;identical protein binding;protein binding;transcription factor binding	cell part;cytoplasm;cytoplasmic part;intracellular membrane-bounded organelle;intracellular organelle;intracellular part;membrane-bounded organelle;mitochondrion;nucleus;organelle		MitoCarta3.0	APEX_matrix, targetP signal, yeast mito homolog, coexpression, MS/MS+	Matrix	0			0.0942091	0.904134	-0.014575	-0.0925473	Q9GZT8	Q9GZT8	NIF3L_HUMAN	NIF3L1	NIF3-like protein 1	-	-	-	-	-
21.3699	20.9742	NaN	22.1238	NaN	NaN	22.5045	21.8113	20.5261	21.6453	21.4118	21.7223			carboxylic acid metabolic process;cellular ketone metabolic process;cellular lipid metabolic process;cellular metabolic process;cellular process;fatty acid metabolic process;lipid metabolic process;metabolic process;monocarboxylic acid metabolic process;organic acid metabolic process;oxoacid metabolic process;primary metabolic process;small molecule metabolic process	adenyl nucleotide binding;adenyl ribonucleotide binding;ATP binding;binding;catalytic activity;ligase activity;nucleotide binding;purine nucleotide binding;purine ribonucleoside triphosphate binding;purine ribonucleotide binding;ribonucleotide binding	cell part;cytoplasmic part;intracellular membrane-bounded organelle;intracellular organelle;intracellular part;membrane-bounded organelle;mitochondrion;organelle		MitoCarta3.0	APEX_matrix, targetP signal+, Rickettsial homolog, mito protein domain, MS/MS++	Matrix	Metabolism > Lipid metabolism > Fatty acid oxidation			0.0947601	0.786302	0.114269	0.21035	Q96CM8	Q96CM8	ACSF2_HUMAN	ACSF2	Medium-chain acyl-CoA ligase ACSF2, mitochondrial	-	-	-	-	-
25.0062	24.7024	24.558	25.5374	23.7695	24.3031	25.1604	25.317	24.5045	24.3975	24.48	24.4738			anatomical structure development;anatomical structure morphogenesis;axon ensheathment;axonogenesis;biological regulation;cell development;cell part morphogenesis;cell projection morphogenesis;cell projection organization;cellular component morphogenesis;cellular component organization;cellular component organization at cellular level;cellular component organization or biogenesis;cellular componen…	adenyl nucleotide binding;adenyl ribonucleotide binding;ATP binding;binding;catalytic activity;cation binding;endopeptidase activity;hydrolase activity;ion binding;metal ion binding;metalloendopeptidase activity;metallopeptidase activity;nucleotide binding;peptidase activity;peptidase activity, acting on L-amino acid peptides;protein binding;purine nucleotide binding;purine ribonucleoside triphos…	cell part;cytoplasmic part;integral to membrane;intracellular membrane-bounded organelle;intracellular organelle;intracellular organelle part;intracellular part;intrinsic to membrane;membrane;membrane part;membrane-bounded organelle;mitochondrial inner membrane;mitochondrial membrane;mitochondrial part;mitochondrion;organelle;organelle inner membrane;organelle membrane;organelle part		MitoCarta3.0	literature, APEX_matrix, targetP signal, Rickettsial homolog, mito protein domain+, induction, coexpression++, MS/MS++	MIM	Protein import, sorting and homeostasis > Protein homeostasis > Proteases			0.0954033	0.802578	0.0760851	0.191818	Q9Y4W6	Q9Y4W6	AFG32_HUMAN	AFG3L2	AFG3-like protein 2	-	-	-	-	-
21.2302	21.8651	22.8932	22.0088	21.0559	22.4923	21.7955	22.1886	22.2243	21.265	22.1426	22.4501					cell part;integral to membrane;intrinsic to membrane;membrane part		MitoCarta3.0	literature	Membrane	0			0.0959366	0.795786	0.0867602	0.19874	Q7L311	Q7L311	ARMX2_HUMAN	ARMCX2	Armadillo repeat-containing X-linked protein 2	-	-	-	-	-
22.0526	21.7098	21.3211	22.4144	21.0756	20.9882	21.9637	22.0493	21.6276	21.6671	21.1519	21.5213			biological regulation;biosynthetic process;cellular biosynthetic process;cellular component assembly;cellular component organization;cellular component organization or biogenesis;cellular ketone metabolic process;cellular lipid metabolic process;cellular metabolic process;cellular process;coenzyme biosynthetic process;coenzyme metabolic process;cofactor biosynthetic process;cofactor metabolic pro…	binding;catalytic activity;protein binding;protein dimerization activity;protein heterodimerization activity;transferase activity;transferase activity, transferring alkyl or aryl (other than methyl) groups;trans-hexaprenyltranstransferase activity;trans-octaprenyltranstransferase activity	cell part;cytoplasm;cytoplasmic part;intracellular organelle lumen;intracellular organelle part;intracellular part;membrane-enclosed lumen;mitochondrial matrix;mitochondrial part;organelle lumen;organelle part		MitoCarta3.0	literature, APEX_matrix, targetP signal, yeast mito homolog+, Rickettsial homolog, mito protein domain, coexpression+	MIM	Metabolism > Metals and cofactors > Coenzyme Q metabolism			0.0977371	0.803924	0.069856	0.190651	Q86YH6	Q86YH6	DLP1_HUMAN	PDSS2	Decaprenyl-diphosphate synthase subunit 2	-	-	-	-	-
25.8717	25.5638	25.1135	26.2714	25.0359	25.1719	26.0995	25.7771	25.1449	25.2571	25.1757	25.1488			amine biosynthetic process;amine metabolic process;biosynthetic process;carboxylic acid biosynthetic process;carboxylic acid metabolic process;cellular amine metabolic process;cellular amino acid biosynthetic process;cellular amino acid metabolic process;cellular biosynthetic process;cellular ketone metabolic process;cellular metabolic process;cellular nitrogen compound biosynthetic process;cellu…	catalytic activity;oxidoreductase activity;oxidoreductase activity, acting on the CH-NH group of donors;oxidoreductase activity, acting on the CH-NH group of donors, NAD or NADP as acceptor;pyrroline-5-carboxylate reductase activity	cell part;cytoplasm;intracellular part		MitoCarta3.0	APEX_matrix, mito protein domain, MS/MS++	Matrix	Metabolism > Amino acid metabolism > Proline metabolism			0.101824	0.797017	-0.0708644	-0.196665	Q96C36	Q96C36	P5CR2_HUMAN	PYCR2	Pyrroline-5-carboxylate reductase 2	-	-	-	-	-
26.6181	26.5285	26.275	26.7389	26.2207	25.7492	26.7771	26.6181	26.2114	26.3273	26.329	26.1565			acetyl-CoA catabolic process;acetyl-CoA metabolic process;alcohol metabolic process;biological regulation;carbohydrate metabolic process;carboxylic acid metabolic process;catabolic process;cellular carbohydrate metabolic process;cellular catabolic process;cellular ketone metabolic process;cellular metabolic process;cellular process;coenzyme catabolic process;coenzyme metabolic process;cofactor ca…	acetyltransferase activity;catalytic activity;dihydrolipoamide S-acyltransferase activity;dihydrolipoyllysine-residue acetyltransferase activity;S-acetyltransferase activity;S-acyltransferase activity;transferase activity;transferase activity, transferring acyl groups;transferase activity, transferring acyl groups other than amino-acyl groups	cell part;cytoplasmic part;intracellular membrane-bounded organelle;intracellular organelle;intracellular organelle lumen;intracellular organelle part;intracellular part;macromolecular complex;membrane-bounded organelle;membrane-enclosed lumen;mitochondrial matrix;mitochondrial part;mitochondrial pyruvate dehydrogenase complex;mitochondrion;organelle;organelle lumen;organelle part;protein complex…		MitoCarta3.0	literature, APEX_matrix, yeast mito homolog+, Rickettsial homolog, mito protein domain+, induction, coexpression++, MS/MS++	Matrix	Metabolism > Carbohydrate metabolism > Pyruvate metabolism			0.102237	0.822265	0.0481815	0.174349	P10515	P10515	ODP2_HUMAN	DLAT	Dihydrolipoyllysine-residue acetyltransferase component of pyruvate dehydrogenase complex, mitochondrial	-	-	-	-	-
27.3324	26.9316	26.7517	27.5898	26.8623	26.6458	27.5609	27.0711	26.726	26.9539	26.8264	26.632			cellular metabolic process;cellular process;electron transport chain;generation of precursor metabolites and energy;metabolic process;oxidation-reduction process;respiratory electron transport chain;small molecule metabolic process	binding;catalytic activity;coenzyme binding;cofactor binding;electron carrier activity;flavin adenine dinucleotide binding;oxidoreductase activity	cell part;cytoplasmic part;extracellular membrane-bounded organelle;extracellular organelle;extracellular region part;extracellular vesicular exosome;intracellular membrane-bounded organelle;intracellular organelle;intracellular organelle lumen;intracellular organelle part;intracellular part;membrane-bounded organelle;membrane-bounded vesicle;membrane-enclosed lumen;mitochondrial matrix;mitochond…		MitoCarta3.0	literature, APEX_matrix, targetP signal, yeast mito homolog++, mito protein domain, induction, coexpression++, MS/MS++	Matrix	Metabolism > Lipid metabolism > Fatty acid oxidation;Metabolism > Amino acid metabolism > Branched-chain amino acid metabolism;Metabolism > Amino acid metabolism > Glycine metabolism;Metabolism > Amino acid metabolism > Lysine metabolism;Metabolism > Electron carriers > Q-linked reactions, other;Metabolism > Vitamin metabolism > Choline and betaine metabolism			0.106542	0.804809	-0.0572179	-0.189646	P13804	P13804	ETFA_HUMAN	ETFA	Electron transfer flavoprotein subunit alpha, mitochondrial	-	-	-	-	-
24.2535	24.1253	23.9584	24.6971	23.5045	23.7594	24.3101	24.391	23.9495	23.6096	24.0772	23.5754			cellular metabolic process;cellular process;cellular respiration;energy derivation by oxidation of organic compounds;generation of precursor metabolites and energy;metabolic process;oxidation-reduction process	catalytic activity;kinase activity;phosphotransferase activity, alcohol group as acceptor;protein kinase activity;transferase activity;transferase activity, transferring phosphorus-containing groups	cell part;cytoplasmic part;intracellular membrane-bounded organelle;intracellular organelle;intracellular part;membrane-bounded organelle;mitochondrion;organelle		MitoCarta3.0	APEX_matrix, targetP signal, coexpression	Matrix	Mitochondrial central dogma > mtRNA metabolism > mtRNA granules;Mitochondrial central dogma > mtRNA metabolism > mtRNA stability and decay;Mitochondrial central dogma > mtRNA metabolism > Polycistronic mtRNA processing			0.110227	0.79361	-0.0642122	-0.200986	Q7L8L6	Q7L8L6	FAKD5_HUMAN	FASTKD5	FAST kinase domain-containing protein 5, mitochondrial	-	-	-	-	-
24.0772	24.0443	23.7492	24.3444	23.4923	23.4425	24.3511	24.239	23.8191	23.3645	23.8288	23.1111			biological regulation;posttranscriptional regulation of gene expression;regulation of biological process;regulation of biosynthetic process;regulation of cellular biosynthetic process;regulation of cellular macromolecule biosynthetic process;regulation of cellular metabolic process;regulation of cellular process;regulation of cellular protein metabolic process;regulation of gene expression;regula…		cell part;cytoplasmic part;intracellular membrane-bounded organelle;intracellular organelle;intracellular organelle part;intracellular part;membrane-bounded organelle;mitochondrion;nuclear part;nucleoplasm;nucleus;organelle;organelle part		MitoCarta3.0	literature, APEX_matrix, targetP signal+, yeast mito homolog, Rickettsial homolog, mito protein domain+, MS/MS++	Matrix	Mitochondrial central dogma > Translation > Translation factors;OXPHOS > Complex IV > CIV assembly factors;OXPHOS > OXPHOS assembly factors			0.112071	0.783641	-0.0727091	-0.21086	Q9BSH4	Q9BSH4	TACO1_HUMAN	TACO1	Translational activator of cytochrome c oxidase 1	-	-	-	-	-
23.0772	22.8461	22.1488	23.4551	NaN	22.3321	23.5522	23.1488	22.3484	22.8132	22.8708	22.4324			adipose tissue development;anatomical structure development;biosynthetic process;brain development;catabolic process;cellular biosynthetic process;cellular catabolic process;cellular ketone body metabolic process;cellular lipid metabolic process;cellular metabolic process;cellular process;developmental process;ketone body biosynthetic process;ketone body catabolic process;lipid metabolic process;…	3-hydroxybutyrate dehydrogenase activity;binding;catalytic activity;lipid binding;oxidoreductase activity;oxidoreductase activity, acting on CH-OH group of donors;oxidoreductase activity, acting on the CH-OH group of donors, NAD or NADP as acceptor;phospholipid binding	cell part;cytoplasm;cytoplasmic part;intracellular membrane-bounded organelle;intracellular organelle;intracellular organelle lumen;intracellular organelle part;intracellular part;membrane;membrane-bounded organelle;membrane-enclosed lumen;mitochondrial inner membrane;mitochondrial matrix;mitochondrial membrane;mitochondrial part;mitochondrion;nuclear part;nucleoplasm;organelle;organelle inner me…		MitoCarta3.0	literature, APEX_matrix, targetP signal+, Rickettsial homolog, mito protein domain, induction, coexpression, MS/MS++	MIM	Metabolism > Carbohydrate metabolism > Ketone metabolism			0.113166	0.769597	0.0890774	0.224708	Q02338	Q02338	BDH_HUMAN	BDH1	D-beta-hydroxybutyrate dehydrogenase, mitochondrial	-	-	-	-	-
22.0559	21.8651	21.7836	22.9423	NaN	21.5213	21.7594	22.4751	21.7675	21.7471	NaN	NaN			cellular component assembly;cellular component assembly at cellular level;cellular component organization;cellular component organization at cellular level;cellular component organization or biogenesis;cellular component organization or biogenesis at cellular level;cellular macromolecular complex assembly;cellular macromolecular complex subunit organization;cellular process;cellular protein compl…		cell part;cytoplasmic part;integral to membrane;integral to mitochondrial membrane;integral to organelle membrane;intracellular membrane-bounded organelle;intracellular organelle;intracellular organelle part;intracellular part;intrinsic to membrane;intrinsic to organelle membrane;membrane;membrane part;membrane-bounded organelle;mitochondrial inner membrane;mitochondrial membrane;mitochondrial me…		MitoCarta3.0	literature, APEX_matrix, mito protein domain+, coexpression++, MS/MS	MIM	OXPHOS > Complex I > CI assembly factors;OXPHOS > Complex V > CV assembly factors;OXPHOS > OXPHOS assembly factors			0.113458	0.765224	-0.0963845	-0.231008	Q9BUB7	Q9BUB7	TMM70_HUMAN	TMEM70	Transmembrane protein 70, mitochondrial	-	-	-	-	-
22.1457	21.7389	21.4526	22.3484	20.654	21.3752	22.2933	21.8913	21.0493	21.6051	21.3101	20.9812			anatomical structure development;biological regulation;cellular component organization;cellular component organization at cellular level;cellular component organization or biogenesis;cellular component organization or biogenesis at cellular level;cellular metabolic process;cellular process;cellular response to chemical stimulus;cellular response to oxidative stress;cellular response to reactive o…		cell part;cytoplasmic part;integral to membrane;intracellular membrane-bounded organelle;intracellular organelle;intracellular organelle part;intracellular part;intrinsic to membrane;membrane;membrane part;membrane-bounded organelle;microbody;mitochondrial inner membrane;mitochondrial membrane;mitochondrial part;mitochondrion;organelle;organelle inner membrane;organelle membrane;organelle part;pe…		MitoCarta3.0	literature, yeast mito homolog+, mito protein domain, coexpression, MS/MS++	MIM	Small molecule transport			0.113771	0.764081	-0.0974185	-0.229985	P39210	P39210	MPV17_HUMAN	MPV17	Protein Mpv17	-	-	-	-	-
24.654	24.3511	23.8191	25.1946	23.4298	23.3778	24.848	25.0609	24.1015	23.6971	24.1174	23.6865			cellular metabolic process;cellular process;cellular respiration;energy derivation by oxidation of organic compounds;generation of precursor metabolites and energy;metabolic process;oxidation-reduction process	catalytic activity;kinase activity;phosphotransferase activity, alcohol group as acceptor;protein kinase activity;transferase activity;transferase activity, transferring phosphorus-containing groups	cell part;cytoplasmic part;intracellular membrane-bounded organelle;intracellular organelle;intracellular part;membrane-bounded organelle;mitochondrion;organelle		MitoCarta3.0	literature, APEX_matrix, induction, coexpression, MS/MS	Matrix	Mitochondrial central dogma > mtRNA metabolism > mtRNA granules;Mitochondrial central dogma > mtRNA metabolism > mtRNA stability and decay;Mitochondrial central dogma > mtRNA metabolism > Polycistronic mtRNA processing;Mitochondrial central dogma > Translation > Mitochondrial ribosome assembly			0.114148	0.754585	0.114151	0.238794	Q9NYY8	Q9NYY8	FAKD2_HUMAN	FASTKD2	FAST kinase domain-containing protein 2, mitochondrial	-	-	-	-	-
23.8764	23.4551	23.2679	24.1488	23.0983	22.7695	23.9584	23.8385	23.1627	23.1206	23.1143	22.9079			carboxylic acid catabolic process;carboxylic acid metabolic process;catabolic process;cellular catabolic process;cellular ketone metabolic process;cellular lipid catabolic process;cellular lipid metabolic process;cellular metabolic process;cellular process;electron transport chain;fatty acid beta-oxidation;fatty acid beta-oxidation using acyl-CoA dehydrogenase;fatty acid catabolic process;fatty a…	4 iron, 4 sulfur cluster binding;binding;catalytic activity;cation binding;coenzyme binding;cofactor binding;electron carrier activity;electron-transferring-flavoprotein dehydrogenase activity;flavin adenine dinucleotide binding;ion binding;iron-sulfur cluster binding;metal cluster binding;metal ion binding;oxidoreductase activity;oxidoreductase activity, acting on the CH-NH group of donors;oxido…	cell part;cytoplasmic part;integral to membrane;integral to mitochondrial inner membrane;integral to mitochondrial membrane;integral to organelle membrane;intracellular organelle lumen;intracellular organelle part;intracellular part;intrinsic to membrane;intrinsic to mitochondrial inner membrane;intrinsic to organelle membrane;membrane;membrane part;membrane-enclosed lumen;mitochondrial matrix;mi…		MitoCarta3.0	literature, APEX_matrix, yeast mito homolog++, mito protein domain+, induction, coexpression++, MS/MS++	MIM	Metabolism > Lipid metabolism > Fatty acid oxidation;Metabolism > Amino acid metabolism > Branched-chain amino acid metabolism;Metabolism > Amino acid metabolism > Glycine metabolism;Metabolism > Amino acid metabolism > Lysine metabolism;Metabolism > Electron carriers > Q-linked reactions, other;Metabolism > Metals and cofactors > Fe-S-containing proteins;Metabolism > Vitamin metabolism > Choline…			0.119022	0.764416	-0.0856148	-0.229512	Q16134	Q16134	ETFD_HUMAN	ETFDH	Electron transfer flavoprotein-ubiquinone oxidoreductase, mitochondrial	-	-	-	-	-
25.9738	25.9955	25.8927	26.509	26.3844	26.5754	26.1174	26.2463	26.2768	26.0233	26.3444	26.604			anatomical structure development;biological regulation;biosynthetic process;brain development;cation homeostasis;cellular biosynthetic process;cellular cation homeostasis;cellular chemical homeostasis;cellular homeostasis;cellular ion homeostasis;cellular iron ion homeostasis;cellular metabolic process;cellular metal ion homeostasis;cellular nitrogen compound biosynthetic process;cellular nitroge…	active transmembrane transporter activity;adenyl nucleotide binding;adenyl ribonucleotide binding;ATP binding;ATPase activity;ATPase activity, coupled;ATPase activity, coupled to movement of substances;ATPase activity, coupled to transmembrane movement of substances;binding;catalytic activity;cation binding;cofactor transporter activity;efflux transmembrane transporter activity;heme binding;heme …	ATP-binding cassette (ABC) transporter complex;cell part;cytoplasmic part;endoplasmic reticulum;endosome;envelope;extracellular membrane-bounded organelle;extracellular organelle;extracellular region part;extracellular vesicular exosome;Golgi apparatus;integral to membrane;integral to mitochondrial membrane;integral to mitochondrial outer membrane;integral to organelle membrane;intracellular memb…		MitoCarta3.0	literature, yeast mito homolog+, Rickettsial homolog, mito protein domain, coexpression, MS/MS	MOM	Metabolism > Metals and cofactors > Heme synthesis and processing;Small molecule transport > ABC transporters			0.120361	0.805297	0.0468683	0.18901	Q9NP58	Q9NP58	ABCB6_HUMAN	ABCB6	ATP-binding cassette sub-family B member 6, mitochondrial	-	-	-	-	-
20.5165	19.3606	19.5843	20.5638	NaN	18.9111	21.2302	20.5823	19.2245	20.0426	19.185	19.3893				acyl-CoA dehydrogenase activity;binding;catalytic activity;coenzyme binding;cofactor binding;flavin adenine dinucleotide binding;hydrolase activity;oxidoreductase activity;oxidoreductase activity, acting on the CH-CH group of donors;transferase activity;transferase activity, transferring phosphorus-containing groups	cell part;cytoplasmic part;intracellular membrane-bounded organelle;intracellular organelle;intracellular part;membrane-bounded organelle;mitochondrion;organelle		MitoCarta3.0	APEX_matrix, targetP signal+, mito protein domain+, coexpression, MS/MS++	Matrix	Metabolism > Lipid metabolism > Fatty acid oxidation			0.123295	0.726304	0.155063	0.268466	Q6JQN1	Q6JQN1	ACD10_HUMAN	ACAD10	Acyl-CoA dehydrogenase family member 10	-	-	-	-	-
26.2353	25.9847	26.1391	26.5448	25.3239	25.5841	26.5419	26.3695	26.1075	25.7234	25.772	25.7492			carboxylic acid catabolic process;carboxylic acid metabolic process;catabolic process;cellular catabolic process;cellular ketone metabolic process;cellular lipid catabolic process;cellular lipid metabolic process;cellular metabolic process;cellular process;fatty acid beta-oxidation;fatty acid catabolic process;fatty acid metabolic process;fatty acid oxidation;lipid catabolic process;lipid metabol…	carbon-oxygen lyase activity;catalytic activity;enoyl-CoA hydratase activity;hydro-lyase activity;lyase activity	cell part;cytoplasmic part;extracellular membrane-bounded organelle;extracellular organelle;extracellular region part;extracellular vesicular exosome;intracellular membrane-bounded organelle;intracellular organelle;intracellular organelle lumen;intracellular organelle part;intracellular part;membrane-bounded organelle;membrane-bounded vesicle;membrane-enclosed lumen;mitochondrial matrix;mitochond…		MitoCarta3.0	literature, APEX_matrix, targetP signal+, yeast mito homolog+, Rickettsial homolog, mito protein domain, induction, coexpression+, MS/MS++	Matrix	Metabolism > Amino acid metabolism > Branched-chain amino acid metabolism;Metabolism > Amino acid metabolism > Lysine metabolism;Metabolism > Lipid metabolism > Fatty acid oxidation			0.123498	0.766889	0.0752722	0.226585	P30084	P30084	ECHM_HUMAN	ECHS1	Enoyl-CoA hydratase, mitochondrial	-	-	-	-	-
23.0241	22.502	22.1856	22.5568	23.391	22.9079	23.2821	22.8783	22.9316	22.9006	22.1301	22.9043			aerobic respiration;cellular metabolic process;cellular process;cellular respiration;energy derivation by oxidation of organic compounds;generation of precursor metabolites and energy;metabolic process;oxidation-reduction process		cell part;cytoplasmic part;intracellular organelle part;intracellular part;membrane-enclosed lumen;mitochondrial intermembrane space;mitochondrial part;organelle envelope lumen;organelle part		MitoCarta3.0	APEX_IMS, yeast mito homolog++, mito protein domain, coexpression, MS/MS	IMS	0			0.124695	0.764661	0.0765603	0.229126	Q9BSY4	Q9BSY4	CHCH5_HUMAN	CHCHD5	Coiled-coil-helix-coiled-coil-helix domain-containing protein 5	-	-	-	-	-
24.9933	24.895	25.0567	25.3877	24.4425	25.0526	25.002	25.4234	25.1946	24.8044	24.8385	24.8811			cellular component organization;cellular component organization at cellular level;cellular component organization or biogenesis;cellular component organization or biogenesis at cellular level;cellular membrane fusion;cellular membrane organization;cellular process;membrane fusion;membrane organization;mitochondrial fusion;mitochondrion organization;organelle fusion;organelle organization	binding;catalytic activity;GTP binding;GTPase activity;guanyl nucleotide binding;guanyl ribonucleotide binding;hydrolase activity;hydrolase activity, acting on acid anhydrides;hydrolase activity, acting on acid anhydrides, in phosphorus-containing anhydrides;nucleoside-triphosphatase activity;nucleotide binding;purine nucleotide binding;purine ribonucleoside triphosphate binding;purine ribonucleo…	cell part;cytoplasmic part;integral to membrane;intracellular membrane-bounded organelle;intracellular organelle;intracellular organelle part;intracellular part;intrinsic to membrane;membrane;membrane part;membrane-bounded organelle;mitochondrial membrane;mitochondrial outer membrane;mitochondrial part;mitochondrion;organelle;organelle membrane;organelle outer membrane;organelle part;outer membra…		MitoCarta3.0	literature, yeast mito homolog++, mito protein domain+, induction, coexpression, MS/MS+	MOM	Mitochondrial dynamics and surveillance > Fusion;Mitochondrial dynamics and surveillance > Organelle contact sites			0.12586	0.791623	0.0526667	0.202775	Q8IWA4	Q8IWA4	MFN1_HUMAN	MFN1	Mitofusin-1	-	-	-	-	-
25.6181	25.2607	24.9933	26.0443	24.4984	24.8191	25.6264	25.5345	24.9088	24.8764	24.8858	24.8576			cellular component assembly;cellular component assembly at cellular level;cellular component biogenesis;cellular component organization;cellular component organization at cellular level;cellular component organization or biogenesis;cellular component organization or biogenesis at cellular level;cellular macromolecular complex assembly;cellular macromolecular complex subunit organization;cellular …	acyl-CoA dehydrogenase activity;binding;catalytic activity;coenzyme binding;cofactor binding;flavin adenine dinucleotide binding;oxidoreductase activity;oxidoreductase activity, acting on the CH-CH group of donors	cell part;cell projection;cytoplasmic part;dendrite;intracellular membrane-bounded organelle;intracellular organelle;intracellular part;membrane-bounded organelle;mitochondrion;neuron projection;nucleus;organelle		MitoCarta3.0	literature, APEX_matrix, targetP signal+, mito protein domain+, MS/MS++	MIM	OXPHOS > Complex I > CI assembly factors;OXPHOS > OXPHOS assembly factors			0.127252	0.748908	-0.090724	-0.243587	Q9H845	Q9H845	ACAD9_HUMAN	ACAD9	Complex I assembly factor ACAD9, mitochondrial	-	-	-	-	-
22.6714	22.1946	NaN	22.155	21.9601	21.2877	22.1111	22.1111	22.0325	22.2989	22.2933	21.9061							MitoCarta3.0	APEX_matrix, mito protein domain, MS/MS	Matrix	Mitochondrial central dogma > mtRNA metabolism > mt-mRNA modifications			0.127862	0.765612	0.071741	0.228576	Q5VTE6	Q5VTE6	ANGE2_HUMAN	ANGEL2	Protein angel homolog 2	-	-	-	-	-
26.1469	26.1965	25.9847	25.7338	26.3083	25.5551	26.1115	25.8264	25.9088	25.8764	26.1984	25.7182			cellular component organization;cellular component organization at cellular level;cellular component organization or biogenesis;cellular component organization or biogenesis at cellular level;cellular macromolecule metabolic process;cellular membrane organization;cellular metabolic process;cellular process;cellular protein metabolic process;chaperone-mediated protein transport;establishment of lo…	binding;cation binding;chaperone binding;identical protein binding;ion binding;metal ion binding;protein binding;protein dimerization activity;protein homodimerization activity;protein transporter activity;substrate-specific transporter activity;transition metal ion binding;transporter activity;zinc ion binding	cell part;cytoplasmic part;intracellular membrane-bounded organelle;intracellular organelle;intracellular organelle part;intracellular part;macromolecular complex;membrane;membrane part;membrane-bounded organelle;membrane-enclosed lumen;mitochondrial inner membrane;mitochondrial inner membrane presequence translocase complex;mitochondrial intermembrane space;mitochondrial intermembrane space prot…		MitoCarta3.0	literature, APEX_IMS, yeast mito homolog++, mito protein domain+, induction, coexpression++, MS/MS++	MIM	Protein import, sorting and homeostasis > Protein homeostasis > Chaperones;Protein import, sorting and homeostasis > Protein import and sorting			0.130388	0.796054	-0.0475922	-0.198432	P62072	P62072	TIM10_HUMAN	TIMM10	Mitochondrial import inner membrane translocase subunit Tim10	-	-	-	-	-
32.0117	31.6881	31.13	31.6198	31.4678	30.5109	31.8645	31.6066	31.13	31.3776	31.2193	30.6629			activation of caspase activity;activation of immune response;activation of innate immune response;adaptive immune response;adaptive immune response based on somatic recombination of immune receptors built from immunoglobulin superfamily domains;B cell activation;B cell activation involved in immune response;B cell cytokine production;B cell mediated immunity;B cell proliferation;biological regula…	adenyl nucleotide binding;adenyl ribonucleotide binding;ATP binding;ATPase activity;binding;catalytic activity;chaperone binding;DNA binding;DNA replication origin binding;double-stranded RNA binding;enzyme binding;hydrolase activity;hydrolase activity, acting on acid anhydrides;hydrolase activity, acting on acid anhydrides, in phosphorus-containing anhydrides;lipopolysaccharide binding;nucleic a…	cell part;cell surface;coated pit;coated vesicle;cytoplasm;cytoplasmic membrane-bounded vesicle;cytoplasmic part;cytoplasmic vesicle;cytosol;early endosome;endosome;extracellular membrane-bounded organelle;extracellular organelle;extracellular region part;extracellular space;extracellular vesicular exosome;intracellular membrane-bounded organelle;intracellular organelle;intracellular organelle lu…		MitoCarta3.0	literature, APEX_matrix, targetP signal+, yeast mito homolog++, Rickettsial homolog, mito protein domain, MS/MS++	Matrix	Protein import, sorting and homeostasis > Protein homeostasis > Chaperones			0.133095	0.739115	-0.0945689	-0.253661	P10809	P10809	CH60_HUMAN	HSPD1	60 kDa heat shock protein, mitochondrial	-	-	-	-	-
23.391	22.8054	22.6409	23.2535	22.4067	22.155	23.5522	23.1871	22.5685	22.6822	22.5777	22.6231			biosynthetic process;carboxylic acid biosynthetic process;carboxylic acid metabolic process;cellular biosynthetic process;cellular ketone metabolic process;cellular lipid metabolic process;cellular metabolic process;cellular process;fatty acid biosynthetic process;fatty acid metabolic process;lipid biosynthetic process;lipid metabolic process;metabolic process;monocarboxylic acid metabolic proces…	binding;catalytic activity;cation binding;ion binding;metal ion binding;oxidoreductase activity;oxidoreductase activity, acting on the CH-CH group of donors;oxidoreductase activity, acting on the CH-CH group of donors, NAD or NADP as acceptor;trans-2-enoyl-CoA reductase (NADPH) activity;transition metal ion binding;zinc ion binding	cell part;cytoplasmic part;intracellular membrane-bounded organelle;intracellular organelle;intracellular part;membrane-bounded organelle;mitochondrion;nucleus;organelle		MitoCarta3.0	literature, APEX_matrix, targetP signal+, yeast mito homolog++, mito protein domain, coexpression, MS/MS++	Matrix	Metabolism > Lipid metabolism > Type II fatty acid synthesis			0.133999	0.7413	0.089722	0.251129	Q9BV79	Q9BV79	MECR_HUMAN	MECR	Enoyl-[acyl-carrier-protein] reductase, mitochondrial	-	-	-	-	-
25.7745	25.6458	25.0275	25.9847	25.2243	25.2714	25.8528	25.8069	25.3578	25.4923	25.5135	25.2821			biological regulation;cellular macromolecule metabolic process;cellular metabolic process;cellular nitrogen compound metabolic process;cellular process;macromolecule metabolic process;macromolecule modification;metabolic process;ncRNA metabolic process;ncRNA processing;nitrogen compound metabolic process;nucleic acid metabolic process;nucleobase-containing compound metabolic process;positive regu…	carbon-oxygen lyase activity;catalytic activity;hydro-lyase activity;intramolecular transferase activity;isomerase activity;ligand-dependent nuclear receptor transcription coactivator activity;lyase activity;protein binding transcription factor activity;pseudouridine synthase activity;pseudouridylate synthase activity;transcription coactivator activity;transcription cofactor activity;transcriptio…	cell part;chromatin;chromosomal part;cytoplasmic part;intracellular membrane-bounded organelle;intracellular non-membrane-bounded organelle;intracellular organelle;intracellular organelle part;intracellular part;macromolecular complex;membrane-bounded organelle;mitochondrion;non-membrane-bounded organelle;nuclear chromatin;nuclear chromosome part;nuclear part;nucleolus;nucleoplasm part;nucleus;or…		MitoCarta3.0	APEX_matrix, targetP signal, yeast mito homolog+, mito protein domain, coexpression	Matrix	Mitochondrial central dogma > mtRNA metabolism > mtRNA granules;Mitochondrial central dogma > mtRNA metabolism > mt-tRNA modifications			0.135646	0.767626	0.0628455	0.225857	Q9Y606	Q9Y606	TRUA_HUMAN	PUS1	tRNA pseudouridine synthase A	-	-	-	-	-
23.3511	23.3511	23.5404	23.848	23.4551	23.895	23.6209	23.6865	23.848	23.4041	23.2066	24.002				catalytic activity;oxidoreductase activity	cell part;cytoplasmic part;intracellular membrane-bounded organelle;intracellular organelle;intracellular part;membrane-bounded organelle;mitochondrion;organelle		MitoCarta3.0	GFP, Rickettsial homolog, mito protein domain, MS/MS++	unknown	0			0.136208	0.779765	0.0545254	0.214594	Q3SXM5	Q3SXM5	HSDL1_HUMAN	HSDL1	Inactive hydroxysteroid dehydrogenase-like protein 1	-	-	-	-	-
28.5278	28.459	28.1937	28.7958	28.0914	28.3109	28.5165	28.6898	28.4512	28.2262	28.3196	28.4394			anion transport;biological regulation;establishment of localization;ion transport;negative regulation of biological process;negative regulation of cellular component organization;negative regulation of cellular process;negative regulation of protein complex assembly;negative regulation of protein polymerization;regulation of biological process;regulation of cellular component biogenesis;regulatio…	anion channel activity;anion transmembrane transporter activity;binding;channel activity;gated channel activity;ion channel activity;ion transmembrane transporter activity;nucleotide binding;passive transmembrane transporter activity;porin activity;substrate-specific channel activity;substrate-specific transmembrane transporter activity;substrate-specific transporter activity;transmembrane transp…	cell part;cytoplasmic part;extracellular membrane-bounded organelle;extracellular organelle;extracellular region part;extracellular vesicular exosome;intracellular membrane-bounded organelle;intracellular non-membrane-bounded organelle;intracellular organelle;intracellular organelle part;intracellular part;macromolecular complex;membrane;membrane part;membrane raft;membrane-bounded organelle;memb…		MitoCarta3.0	literature, APEX_IMS, yeast mito homolog+, mito protein domain+, induction, coexpression, MS/MS++	MOM	Small molecule transport			0.138461	0.796439	0.0440095	0.197738	P45880	P45880	VDAC2_HUMAN	VDAC2	Voltage-dependent anion-selective channel protein 2	-	-	-	-	-
24.3578	24.2096	24.1332	24.4488	23.3645	23.5404	24.5225	24.2961	23.976	23.8288	24.0275	23.867			amine catabolic process;amine metabolic process;branched chain family amino acid catabolic process;branched chain family amino acid metabolic process;carboxylic acid catabolic process;carboxylic acid metabolic process;catabolic process;cellular amine metabolic process;cellular amino acid catabolic process;cellular amino acid metabolic process;cellular catabolic process;cellular ketone metabolic p…	3-hydroxyisobutyryl-CoA hydrolase activity;catalytic activity;CoA hydrolase activity;hydrolase activity;hydrolase activity, acting on ester bonds;thiolester hydrolase activity	cell part;cytoplasmic part;extracellular membrane-bounded organelle;extracellular organelle;extracellular region part;extracellular vesicular exosome;intracellular organelle lumen;intracellular organelle part;intracellular part;membrane-bounded organelle;membrane-bounded vesicle;membrane-enclosed lumen;mitochondrial matrix;mitochondrial part;organelle;organelle lumen;organelle part;vesicle		MitoCarta3.0	literature, APEX_matrix, targetP signal+, yeast mito homolog+, mito protein domain, induction, coexpression, MS/MS++	Matrix	Metabolism > Amino acid metabolism > Branched-chain amino acid metabolism			0.139548	0.745979	0.0772708	0.246317	Q6NVY1	Q6NVY1	HIBCH_HUMAN	HIBCH	3-hydroxyisobutyryl-CoA hydrolase, mitochondrial	-	-	-	-	-
26.7129	26.4785	26.3828	27.0609	25.5492	25.7745	26.8385	26.7389	26.3762	26.1507	26.3307	26.0975			biological regulation;biosynthetic process;cellular biosynthetic process;cellular component organization;cellular component organization at cellular level;cellular component organization or biogenesis;cellular component organization or biogenesis at cellular level;cellular macromolecule biosynthetic process;cellular macromolecule metabolic process;cellular metabolic process;cellular process;cellu…	binding;nucleic acid binding;RNA binding;translation elongation factor activity;translation factor activity, nucleic acid binding	cell part;cytoplasmic part;intracellular membrane-bounded organelle;intracellular organelle;intracellular organelle part;intracellular part;membrane-bounded organelle;mitochondrion;nuclear part;nucleoplasm;nucleus;organelle;organelle part		MitoCarta3.0	literature, APEX_matrix, targetP signal+, Rickettsial homolog, mito protein domain, induction, coexpression, MS/MS++	Matrix	Mitochondrial central dogma > Translation > Translation factors			0.139967	0.731334	0.0956202	0.262875	P43897	P43897	EFTS_HUMAN	TSFM	Elongation factor Ts, mitochondrial	-	-	-	-	-
22.8913	22.6276	22.9298	22.9619	22.1704	23.0918	22.895	23.0426	22.7776	22.3592	22.6757	22.5522							MitoCarta3.0	targetP signal+, yeast mito homolog, mito protein domain+, coexpression	Matrix	Metabolism > Detoxification > Selenoproteins			0.141061	0.764461	-0.0617504	-0.229427	Q9BVL4	Q9BVL4	SELO_HUMAN	SELENOO	Protein adenylyltransferase SelO, mitochondrial	-	-	-	-	-
23.6209	23.417	23.0935	23.9672	22.2961	22.7915	23.4298	23.8093	22.5638	22.9795	22.8113	22.9134			amide biosynthetic process;amine metabolic process;amine transport;amino acid transport;biosynthetic process;carboxylic acid metabolic process;carboxylic acid transport;cellular amide metabolic process;cellular amine metabolic process;cellular amino acid metabolic process;cellular biosynthetic process;cellular ketone metabolic process;cellular metabolic process;cellular nitrogen compound biosynth…	active transmembrane transporter activity;amine transmembrane transporter activity;amino acid transmembrane transporter activity;carboxylic acid transmembrane transporter activity;L-amino acid transmembrane transporter activity;L-ornithine transmembrane transporter activity;organic acid transmembrane transporter activity;substrate-specific transmembrane transporter activity;substrate-specific tra…	cell part;cytoplasmic part;integral to membrane;intracellular organelle part;intracellular part;intrinsic to membrane;membrane;membrane part;mitochondrial inner membrane;mitochondrial membrane;mitochondrial part;organelle inner membrane;organelle membrane;organelle part		MitoCarta3.0	literature, yeast mito homolog+, mito protein domain+, coexpression, MS/MS++	MIM	Metabolism > Amino acid metabolism > Urea cycle;Small molecule transport > SLC25A family			0.142313	0.715327	-0.113179	-0.277669	Q9Y619	Q9Y619	ORNT1_HUMAN	SLC25A15	Mitochondrial ornithine transporter 1	-	-	-	-	-
23.8764	23.848	23.7895	24.141	23.2477	23.848	23.9933	24.1253	23.7389	23.6757	23.7895	23.7389			biosynthetic process;cellular biosynthetic process;cellular metabolic process;cellular nitrogen compound biosynthetic process;cellular nitrogen compound metabolic process;cellular process;coenzyme biosynthetic process;coenzyme metabolic process;cofactor biosynthetic process;cofactor metabolic process;FAD biosynthetic process;FAD metabolic process;flavin adenine dinucleotide biosynthetic process;f…	adenyl nucleotide binding;adenyl ribonucleotide binding;adenylyltransferase activity;ATP binding;binding;catalytic activity;FMN adenylyltransferase activity;nucleotide binding;nucleotidyltransferase activity;purine nucleotide binding;purine ribonucleoside triphosphate binding;purine ribonucleotide binding;ribonucleotide binding;transferase activity;transferase activity, transferring phosphorus-co…	cell part;cytoplasm;cytoplasmic part;cytosol;intracellular organelle lumen;intracellular organelle part;intracellular part;membrane;membrane-enclosed lumen;mitochondrial matrix;mitochondrial part;organelle lumen;organelle part;plasma membrane		MitoCarta3.0	APEX_matrix, targetP signal, mito protein domain, induction, coexpression	Matrix	Metabolism > Vitamin metabolism > Vitamin B2 metabolism			0.143555	0.778396	0.0518347	0.216161	Q8NFF5	Q8NFF5	FAD1_HUMAN	FLAD1	FAD synthase	-	-	-	-	-
24.7745	24.7286	24.558	24.9043	24.4298	24.9933	24.7796	24.867	24.7024	24.8904	24.604	24.7594			biological regulation;cell cycle;cell junction assembly;cell junction organization;cell-cell junction assembly;cell-cell junction organization;cellular component assembly;cellular component assembly at cellular level;cellular component organization;cellular component organization at cellular level;cellular component organization or biogenesis;cellular component organization or biogenesis at cellu…	binding;catalytic activity;enzyme inhibitor activity;enzyme regulator activity;GTP binding;GTPase activity;GTPase inhibitor activity;GTPase regulator activity;guanyl nucleotide binding;guanyl ribonucleotide binding;hydrolase activity;hydrolase activity, acting on acid anhydrides;hydrolase activity, acting on acid anhydrides, in phosphorus-containing anhydrides;nucleoside-triphosphatase activity;n…	cell part;centrosome;cytoplasmic part;cytoskeletal part;cytosol;extracellular membrane-bounded organelle;extracellular organelle;extracellular region part;extracellular vesicular exosome;intracellular membrane-bounded organelle;intracellular non-membrane-bounded organelle;intracellular organelle;intracellular organelle lumen;intracellular organelle part;intracellular part;lateral plasma membrane;…		MitoCarta3.0	literature, mito protein domain, coexpression, MS/MS+	IMS	Mitochondrial dynamics and surveillance > Fusion			0.143727	0.813412	0.035704	0.181986	P36404	P36404	ARL2_HUMAN	ARL2	ADP-ribosylation factor-like protein 2	-	-	-	-	-
25.5105	25.4041	24.945	25.7568	24.6757	24.217	25.6458	25.7895	25.1565	24.7338	25.1174	24.7338			anatomical structure morphogenesis;cell part morphogenesis;cellular component morphogenesis;cellular component organization;cellular component organization at cellular level;cellular component organization or biogenesis;cellular component organization or biogenesis at cellular level;cellular developmental process;cellular process;developmental process;mitochondrion morphogenesis;mitochondrion org…	binding;DNA binding;nucleic acid binding	cell part;cytoplasmic part;intracellular membrane-bounded organelle;intracellular non-membrane-bounded organelle;intracellular organelle;intracellular organelle part;intracellular part;membrane-bounded organelle;mitochondrial nucleoid;mitochondrial part;mitochondrion;non-membrane-bounded organelle;nucleoid;nucleus;organelle;organelle part		MitoCarta3.0	literature, APEX_matrix, targetP signal+, induction, coexpression++, MS/MS++	Matrix	Mitochondrial central dogma > mtDNA maintenance > mtDNA nucleoid			0.144703	0.7137	0.111286	0.279598	Q9Y2S7	Q9Y2S7	PDIP2_HUMAN	POLDIP2	Polymerase delta-interacting protein 2	-	-	-	-	-
23.9043	23.7594	23.7594	23.3239	23.5285	22.8895	23.3645	23.8093	23.7995	22.9795	23.6431	23.0951					extracellular region		MitoCarta3.0	targetP signal, mito protein domain, MS/MS	Matrix	Metabolism > Metals and cofactors > Fe-S cluster biosynthesis;Metabolism > Metals and cofactors > Fe-S-containing proteins			0.144802	0.739202	-0.0790027	-0.253669	Q53S33	Q53S33	BOLA3_HUMAN	BOLA3	BolA-like protein 3	-	-	-	-	-
23.4551	23.3376	23.1627	23.5983	22.7675	22.7955	23.867	23.654	23.0088	22.6074	22.7695	22.6186			biosynthetic process;cellular biosynthetic process;cellular ketone metabolic process;cellular metabolic process;cellular process;coenzyme biosynthetic process;coenzyme metabolic process;cofactor biosynthetic process;cofactor metabolic process;metabolic process;oxidoreduction coenzyme metabolic process;phosphate-containing compound metabolic process;phosphorus metabolic process;phosphorylation;qui…	adenyl nucleotide binding;adenyl ribonucleotide binding;ADP binding;ATP binding;binding;catalytic activity;kinase activity;nucleotide binding;purine nucleotide binding;purine ribonucleoside triphosphate binding;purine ribonucleotide binding;ribonucleotide binding;transferase activity;transferase activity, transferring phosphorus-containing groups	cell part;cytoplasmic part;integral to membrane;intracellular membrane-bounded organelle;intracellular organelle;intracellular part;intrinsic to membrane;membrane part;membrane-bounded organelle;mitochondrion;organelle		MitoCarta3.0	literature, APEX_matrix, yeast mito homolog+, Rickettsial homolog, mito protein domain, induction, coexpression+, MS/MS++	MIM	Metabolism > Metals and cofactors > Coenzyme Q metabolism			0.145084	0.722608	-0.0985514	-0.271264	Q8NI60	Q8NI60	COQ8A_HUMAN	COQ8A	Atypical kinase COQ8A, mitochondrial	-	-	-	-	-
26.7517	26.4298	26.3222	27.0609	25.6811	25.9157	26.7895	26.5898	26.1661	26.1135	26.0691	25.8647			acetyl-CoA catabolic process;acetyl-CoA metabolic process;carboxylic acid metabolic process;catabolic process;cellular catabolic process;cellular ketone metabolic process;cellular metabolic process;cellular process;coenzyme catabolic process;coenzyme metabolic process;cofactor catabolic process;cofactor metabolic process;dicarboxylic acid metabolic process;metabolic process;organic acid metabolic…	acid-thiol ligase activity;ATP citrate synthase activity;binding;catalytic activity;CoA-ligase activity;cofactor binding;GDP binding;GTP binding;guanyl nucleotide binding;guanyl ribonucleotide binding;ligase activity;ligase activity, forming carbon-sulfur bonds;nucleotide binding;purine nucleotide binding;purine ribonucleoside triphosphate binding;purine ribonucleotide binding;ribonucleotide bind…	cell part;cytoplasm;cytoplasmic part;extracellular membrane-bounded organelle;extracellular organelle;extracellular region part;extracellular vesicular exosome;intracellular membrane-bounded organelle;intracellular organelle;intracellular organelle lumen;intracellular organelle part;intracellular part;macromolecular complex;membrane;membrane-bounded organelle;membrane-bounded vesicle;membrane-enc…		MitoCarta3.0	yeast mito homolog+, Rickettsial homolog, mito protein domain, induction, coexpression++, MS/MS++	Matrix	Metabolism > Carbohydrate metabolism > Itaconate metabolism;Metabolism > Carbohydrate metabolism > TCA cycle;Metabolism > Nucleotide metabolism > Nucleotide synthesis and processing			0.145196	0.725634	-0.0947844	-0.26846	P53597	P53597	SUCA_HUMAN	SUCLG1	Succinate--CoA ligase [ADP/GDP-forming] subunit alpha, mitochondrial	-	-	-	-	-
25.9803	25.9316	25.4394	26.3811	25.0317	24.9933	26.2002	26.204	25.6125	25.4862	25.5522	25.3376			2-oxoglutarate metabolic process;acetyl-CoA catabolic process;acetyl-CoA metabolic process;alcohol catabolic process;alcohol metabolic process;amine catabolic process;amine metabolic process;anatomical structure development;aspartate family amino acid catabolic process;aspartate family amino acid metabolic process;carbohydrate catabolic process;carbohydrate metabolic process;carboxylic acid catab…	binding;catalytic activity;cation binding;coenzyme binding;cofactor binding;ion binding;metal ion binding;oxidoreductase activity;oxidoreductase activity, acting on the aldehyde or oxo group of donors;oxidoreductase activity, acting on the aldehyde or oxo group of donors, disulfide as acceptor;oxidoreductase activity, acting on the aldehyde or oxo group of donors, NAD or NADP as acceptor;oxogluta…	cell part;cytoplasmic part;intracellular membrane-bounded organelle;intracellular organelle;intracellular organelle lumen;intracellular organelle part;intracellular part;macromolecular complex;membrane;membrane-bounded organelle;membrane-enclosed lumen;mitochondrial matrix;mitochondrial membrane;mitochondrial part;mitochondrion;organelle;organelle lumen;organelle membrane;organelle part;oxoglutar…		MitoCarta3.0	APEX_matrix, targetP signal+, yeast mito homolog+, Rickettsial homolog, mito protein domain+, MS/MS++;"literature, APEX_matrix, targetP signal, yeast mito homolog+, Rickettsial homolog, mito protein domain+, induction, coexpression++, MS/MS++"	Matrix	Metabolism > Carbohydrate metabolism > TCA cycle			0.149244	0.711301	0.105847	0.281653	Q02218;Q9ULD0	Q02218;Q9ULD0	ODO1_HUMAN;OGDHL_HUMAN	OGDH;OGDHL	2-oxoglutarate dehydrogenase, mitochondrial	-	-	-	-	-
25.9361	25.8215	25.8336	26.1642	25.6891	26.0732	25.9781	26.0443	25.9134	25.9361	25.792	26.0464			amine biosynthetic process;amine metabolic process;anatomical structure development;betaine biosynthetic process;betaine metabolic process;biological regulation;biosynthetic process;carboxylic acid biosynthetic process;carboxylic acid metabolic process;carnitine biosynthetic process;carnitine metabolic process;cellular aldehyde metabolic process;cellular amine metabolic process;cellular amino aci…	1-pyrroline dehydrogenase activity;3-chloroallyl aldehyde dehydrogenase activity;4-trimethylammoniobutyraldehyde dehydrogenase activity;aldehyde dehydrogenase (NAD) activity;amine binding;aminobutyraldehyde dehydrogenase activity;binding;catalytic activity;coenzyme binding;cofactor binding;NAD binding;nucleotide binding;oxidoreductase activity;oxidoreductase activity, acting on the aldehyde or ox…	cell part;cytoplasm;cytoplasmic part;cytosol;extracellular membrane-bounded organelle;extracellular organelle;extracellular region part;extracellular vesicular exosome;intracellular membrane-bounded organelle;intracellular organelle;intracellular part;membrane-bounded organelle;membrane-bounded vesicle;mitochondrion;organelle;vesicle		MitoCarta3.0	APEX_matrix, targetP signal+, yeast mito homolog+, mito protein domain, coexpression, MS/MS++	Matrix	Metabolism > Amino acid metabolism > GABA metabolism;Metabolism > Detoxification > ROS and glutathione metabolism			0.153643	0.81973	0.0320892	0.176803	P49189	P49189	AL9A1_HUMAN	ALDH9A1	4-trimethylaminobutyraldehyde dehydrogenase	-	-	-	-	-
25.4202	25.3778	25.4831	25.6458	24.7441	25.0317	25.417	25.6068	25.275	24.6971	25.0443	25.2207			apoptotic mitochondrial changes;cellular component organization;cellular component organization at cellular level;cellular component organization or biogenesis;cellular component organization or biogenesis at cellular level;cellular macromolecule metabolic process;cellular membrane organization;cellular metabolic process;cellular process;cellular protein metabolic process;dephosphorylation;establ…	binding;catalytic activity;cytokine receptor binding;growth factor receptor binding;hydrolase activity;hydrolase activity, acting on ester bonds;interleukin-2 receptor binding;nucleic acid binding;phosphatase activity;phosphoprotein phosphatase activity;phosphoric ester hydrolase activity;protein binding;protein serine/threonine phosphatase activity;protein tyrosine phosphatase activity;receptor …	cell part;cytoplasmic part;integral to membrane;intracellular membrane-bounded organelle;intracellular organelle;intracellular organelle part;intracellular part;intrinsic to membrane;macromolecular complex;membrane;membrane part;membrane-bounded organelle;mitochondrial inner membrane;mitochondrial inner membrane presequence translocase complex;mitochondrial membrane;mitochondrial membrane part;mi…		MitoCarta3.0	literature, APEX_IMS, yeast mito homolog++, mito protein domain, coexpression++, MS/MS++	MIM	Protein import, sorting and homeostasis > Protein import and sorting > TIM23 presequence pathway			0.153747	0.736406	-0.0736462	-0.256672	Q3ZCQ8	Q3ZCQ8	TIM50_HUMAN	TIMM50	Mitochondrial import inner membrane translocase subunit TIM50	-	-	-	-	-
27.3494	27.3578	27.1795	27.7064	27.1015	27.2803	27.341	27.611	27.4154	27.1507	27.2891	27.4234			adenine transport;cellular process;establishment of localization;nitrogen compound transport;nucleobase transport;nucleobase-containing compound transport;purine base transport;purine-containing compound transmembrane transport;transmembrane transport;transport	anion channel activity;anion transmembrane transporter activity;binding;channel activity;gated channel activity;ion channel activity;ion transmembrane transporter activity;nucleotide binding;passive transmembrane transporter activity;porin activity;substrate-specific channel activity;substrate-specific transmembrane transporter activity;substrate-specific transporter activity;transmembrane transp…	cell part;cytoplasmic part;extracellular membrane-bounded organelle;extracellular organelle;extracellular region part;extracellular vesicular exosome;intracellular membrane-bounded organelle;intracellular organelle;intracellular organelle part;intracellular part;macromolecular complex;membrane;membrane part;membrane-bounded organelle;membrane-bounded vesicle;mitochondrial membrane;mitochondrial o…		MitoCarta3.0	literature, yeast mito homolog+, mito protein domain+, MS/MS++	MOM	Signaling > Calcium homeostasis > Mitochondrial permeability transition pore;Small molecule transport			0.156975	0.78773	0.0426289	0.206699	Q9Y277	Q9Y277	VDAC3_HUMAN	VDAC3	Voltage-dependent anion-selective channel protein 3	-	-	-	-	-
23.976	23.7077	23.9933	24.5754	23.2821	24.0691	23.6431	23.9672	23.8191	23.7695	23.8093	24.141			acylglycerol biosynthetic process;acylglycerol metabolic process;biosynthetic process;carboxylic acid biosynthetic process;carboxylic acid metabolic process;CDP-diacylglycerol biosynthetic process;CDP-diacylglycerol metabolic process;cell differentiation;cellular biosynthetic process;cellular developmental process;cellular ketone metabolic process;cellular lipid metabolic process;cellular metabol…	1-acylglycerol-3-phosphate O-acyltransferase activity;acylglycerol O-acyltransferase activity;catalytic activity;O-acyltransferase activity;transferase activity;transferase activity, transferring acyl groups;transferase activity, transferring acyl groups other than amino-acyl groups	cell part;cytoplasmic part;endoplasmic reticulum membrane;endoplasmic reticulum part;envelope;integral to membrane;intracellular membrane-bounded organelle;intracellular organelle;intracellular organelle part;intracellular part;intrinsic to membrane;membrane;membrane part;membrane-bounded organelle;mitochondrial membrane;mitochondrial outer membrane;mitochondrial part;mitochondrion;nuclear envelo…		MitoCarta3.0	literature, Rickettsial homolog, mito protein domain, induction, MS/MS	MOM	Metabolism > Lipid metabolism > Cardiolipin synthesis;Metabolism > Lipid metabolism > Phospholipid metabolism			0.157586	0.731236	-0.0757249	-0.262868	Q9NUQ2	Q9NUQ2	PLCE_HUMAN	AGPAT5	1-acyl-sn-glycerol-3-phosphate acyltransferase epsilon	-	-	-	-	-
24.019	23.7286	23.6096	24.2961	22.928	23.2535	23.9406	24.0105	23.391	23.5404	23.2214	23.1143			biosynthetic process;cellular biosynthetic process;cellular component disassembly;cellular component disassembly at cellular level;cellular component organization;cellular component organization at cellular level;cellular component organization or biogenesis;cellular component organization or biogenesis at cellular level;cellular macromolecular complex disassembly;cellular macromolecular complex …	binding;nucleic acid binding;RNA binding;rRNA binding;structural constituent of ribosome;structural molecule activity	cell part;cytoplasmic part;intracellular organelle part;intracellular part;large ribosomal subunit;macromolecular complex;membrane;mitochondrial inner membrane;mitochondrial large ribosomal subunit;mitochondrial membrane;mitochondrial part;organellar large ribosomal subunit;organelle inner membrane;organelle membrane;organelle part;ribonucleoprotein complex		MitoCarta3.0	literature, yeast mito homolog++, Rickettsial homolog, mito protein domain, coexpression++, MS/MS+	Matrix	Mitochondrial central dogma > Translation > Mitochondrial ribosome			0.158934	0.701503	-0.102788	-0.29087	Q9NX20	Q9NX20	RM16_HUMAN	MRPL16	39S ribosomal protein L16, mitochondrial	-	-	-	-	-
28.459	27.9923	27.509	28.5754	27.6251	27.4473	28.6181	28.3367	27.7645	27.9539	27.7771	27.7708			amine biosynthetic process;amine metabolic process;biological regulation;biosynthetic process;carboxylic acid biosynthetic process;carboxylic acid metabolic process;cellular amine metabolic process;cellular amino acid biosynthetic process;cellular amino acid metabolic process;cellular aromatic compound metabolic process;cellular biosynthetic process;cellular component assembly;cellular component …	aldehyde-lyase activity;amine binding;amino acid binding;binding;carbon-carbon lyase activity;carboxylic acid binding;catalytic activity;chromatin binding;cofactor binding;glycine hydroxymethyltransferase activity;hydroxymethyl-, formyl- and related transferase activity;L-allo-threonine aldolase activity;lyase activity;pyridoxal phosphate binding;threonine aldolase activity;transferase activity;t…	cell part;cytoplasmic part;cytoskeleton;extracellular membrane-bounded organelle;extracellular organelle;extracellular region part;extracellular vesicular exosome;intracellular membrane-bounded organelle;intracellular non-membrane-bounded organelle;intracellular organelle;intracellular organelle lumen;intracellular organelle part;intracellular part;membrane;membrane-bounded organelle;membrane-bou…		MitoCarta3.0	literature, APEX_matrix, targetP signal, Rickettsial homolog, mito protein domain, coexpression, MS/MS++	Matrix	Metabolism > Amino acid metabolism > Glycine metabolism;Metabolism > Amino acid metabolism > Serine metabolism;Metabolism > Vitamin metabolism > Folate and 1-C metabolism			0.161458	0.699657	0.102159	0.293251	P34897	P34897	GLYM_HUMAN	SHMT2	Serine hydroxymethyltransferase, mitochondrial	-	-	-	-	-
32.3905	32.5085	32.1694	32.1177	32.8422	31.9609	32.4507	32.0737	32.2842	32.2279	32.4309	32.1634			activation of caspase activity;biological regulation;cell differentiation;cellular developmental process;cellular macromolecule metabolic process;cellular metabolic process;cellular process;cellular protein metabolic process;developmental process;macromolecule metabolic process;metabolic process;osteoblast differentiation;positive regulation of caspase activity;positive regulation of catalytic ac…	adenyl nucleotide binding;adenyl ribonucleotide binding;ATP binding;binding;chaperone binding;nucleotide binding;protein binding;purine nucleotide binding;purine ribonucleoside triphosphate binding;purine ribonucleotide binding;ribonucleotide binding;unfolded protein binding	cell part;cytoplasmic part;extracellular membrane-bounded organelle;extracellular organelle;extracellular region part;extracellular vesicular exosome;intracellular membrane-bounded organelle;intracellular organelle;intracellular organelle lumen;intracellular organelle part;intracellular part;membrane;membrane-bounded organelle;membrane-bounded vesicle;membrane-enclosed lumen;mitochondrial matrix;…		MitoCarta3.0	literature, APEX_IMS, APEX_matrix, yeast mito homolog++, Rickettsial homolog, mito protein domain, MS/MS++	Matrix	Protein import, sorting and homeostasis > Protein homeostasis > Chaperones			0.164003	0.746879	-0.0597277	-0.245561	P61604	P61604	CH10_HUMAN	HSPE1	10 kDa heat shock protein, mitochondrial	-	-	-	-	-
26.8385	26.726	26.0505	27.1604	25.4614	25.7103	26.7645	26.6595	26.1833	26.0401	25.8019	25.6622			acetyl-CoA biosynthetic process;acetyl-CoA biosynthetic process from pyruvate;acetyl-CoA catabolic process;acetyl-CoA metabolic process;alcohol catabolic process;alcohol metabolic process;biological regulation;biosynthetic process;carbohydrate catabolic process;carbohydrate metabolic process;carboxylic acid metabolic process;catabolic process;cellular biosynthetic process;cellular carbohydrate ca…	catalytic activity;oxidoreductase activity;oxidoreductase activity, acting on the aldehyde or oxo group of donors;oxidoreductase activity, acting on the aldehyde or oxo group of donors, disulfide as acceptor;pyruvate dehydrogenase (acetyl-transferring) activity;pyruvate dehydrogenase activity	cell part;cytoplasmic part;intracellular membrane-bounded organelle;intracellular organelle;intracellular organelle lumen;intracellular organelle part;intracellular part;macromolecular complex;membrane-bounded organelle;membrane-enclosed lumen;mitochondrial matrix;mitochondrial part;mitochondrion;nucleus;organelle;organelle lumen;organelle part;protein complex;pyruvate dehydrogenase complex		MitoCarta3.0	literature, APEX_matrix, targetP signal+, yeast mito homolog+, Rickettsial homolog, mito protein domain+, induction, coexpression++, MS/MS++;"targetP signal+, yeast mito homolog+, Rickettsial homolog, mito protein domain+"	Matrix	Metabolism > Carbohydrate metabolism > Pyruvate metabolism			0.164634	0.667284	-0.139261	-0.321744	P08559;P29803	P08559;P29803	ODPAT_HUMAN;ODPA_HUMAN	PDHA1;PDHA2	Pyruvate dehydrogenase E1 component subunit alpha, somatic form, mitochondrial	-	-	-	-	-
24.3645	24.4676	24.5165	24.1174	24.1015	24.0443	24.5926	24.5463	24.3975	23.9847	24.239	24.1719			anatomical structure development;cellular macromolecule metabolic process;cellular metabolic process;cellular process;cellular protein metabolic process;developmental process;developmental process involved in reproduction;establishment of localization;establishment of localization in cell;establishment of protein localization;establishment of protein localization in mitochondrion;establishment of…		cell part;cytoplasmic part;integral to membrane;intracellular membrane-bounded organelle;intracellular organelle;intracellular organelle part;intracellular part;intrinsic to membrane;macromolecular complex;membrane;membrane part;membrane-bounded organelle;mitochondrial inner membrane;mitochondrial membrane;mitochondrial part;mitochondrion;organelle;organelle inner membrane;organelle membrane;orga…		MitoCarta3.0	literature, APEX_matrix, mito protein domain, MS/MS++	MIM	Protein import, sorting and homeostasis > Protein import and sorting > Import motor			0.165408	0.758795	0.0533559	0.235052	Q96DA6	Q96DA6	TIM14_HUMAN	DNAJC19	Mitochondrial import inner membrane translocase subunit TIM14	-	-	-	-	-
26.8264	26.5075	26.4008	27.5536	25.4362	25.9111	26.9316	27.4707	26.4122	26.1927	26.2021	26.3477			biological regulation;cell growth;cellular process;growth;negative regulation of apoptosis;negative regulation of biological process;negative regulation of cell death;negative regulation of cellular process;negative regulation of programmed cell death;regulation of apoptosis;regulation of biological process;regulation of cell death;regulation of cellular process;regulation of programmed cell death	adenyl nucleotide binding;adenyl ribonucleotide binding;ATP binding;binding;nucleotide binding;purine nucleotide binding;purine ribonucleoside triphosphate binding;purine ribonucleotide binding;ribonucleotide binding	cell part;cytoplasmic part;integral to membrane;intracellular membrane-bounded organelle;intracellular non-membrane-bounded organelle;intracellular organelle;intracellular organelle part;intracellular part;intrinsic to membrane;membrane;membrane part;membrane-bounded organelle;mitochondrial inner membrane;mitochondrial membrane;mitochondrial nucleoid;mitochondrial part;mitochondrion;non-membrane-…		MitoCarta3.0	APEX_IMS, APEX_matrix, GFP, Rickettsial homolog, mito protein domain+;"APEX_IMS, APEX_matrix, GFP, Rickettsial homolog, mito protein domain+, coexpression, MS/MS++"	MIM	Mitochondrial central dogma > mtDNA maintenance > mtDNA nucleoid;Mitochondrial dynamics and surveillance > Intramitochondrial membrane interactions;Mitochondrial dynamics and surveillance > Organelle contact sites			0.166217	0.65815	0.153564	0.330992	Q5T9A4;Q9NVI7	Q5T9A4;Q9NVI7	ATD3A_HUMAN;ATD3B_HUMAN	ATAD3A;ATAD3B	ATPase family AAA domain-containing protein 3B	-	-	-	-	-
24.1332	24.002	23.8288	24.2535	24.1015	23.8093	24.2821	24.0359	23.8858	23.9847	23.8764	23.8093			activation of caspase activity;activation of caspase activity by cytochrome c;apoptosis;biological regulation;cell death;cellular process;death;induction of apoptosis;induction of apoptosis by extracellular signals;induction of apoptosis by intracellular signals;induction of apoptosis by oxidative stress;induction of apoptosis via death domain receptors;induction of programmed cell death;neuron a…		CD40 receptor complex;cell part;cytoplasmic part;cytosol;internal side of plasma membrane;intracellular membrane-bounded organelle;intracellular organelle;intracellular organelle part;intracellular part;macromolecular complex;membrane part;membrane-bounded organelle;membrane-enclosed lumen;mitochondrial intermembrane space;mitochondrial part;mitochondrion;organelle;organelle envelope lumen;organe…		MitoCarta3.0	literature, APEX_IMS, targetP signal+, mito protein domain+, MS/MS	IMS	Mitochondrial dynamics and surveillance > Apoptosis			0.167455	0.782484	-0.0423527	-0.212053	Q9NR28	Q9NR28	DBLOH_HUMAN	DIABLO	Diablo homolog, mitochondrial	-	-	-	-	-
24.6209	24.2891	24.1095	25.1332	23.6431	23.391	24.5926	24.7645	23.8858	23.848	24.0275	23.1658			biological regulation;biosynthetic process;cellular biosynthetic process;cellular component organization;cellular component organization at cellular level;cellular component organization or biogenesis;cellular component organization or biogenesis at cellular level;cellular macromolecule biosynthetic process;cellular macromolecule metabolic process;cellular metabolic process;cellular nitrogen comp…	catalytic activity;methyltransferase activity;N-methyltransferase activity;protein binding transcription factor activity;RNA methyltransferase activity;rRNA (adenine) methyltransferase activity;rRNA (adenine-N6,N6-)-dimethyltransferase activity;rRNA methyltransferase activity;S-adenosylmethionine-dependent methyltransferase activity;transcription cofactor activity;transcription factor binding tra…	cell part;cytoplasmic part;intracellular non-membrane-bounded organelle;intracellular organelle;intracellular organelle lumen;intracellular organelle part;intracellular part;membrane-enclosed lumen;mitochondrial matrix;mitochondrial nucleoid;mitochondrial part;non-membrane-bounded organelle;nucleoid;organelle;organelle lumen;organelle part		MitoCarta3.0	literature, APEX_matrix, targetP signal+, mito protein domain	Matrix	Mitochondrial central dogma > mtDNA maintenance > mtDNA replication;Mitochondrial central dogma > mtRNA metabolism > Transcription			0.16953	0.655577	-0.15043	-0.33398	Q9H5Q4	Q9H5Q4	TFB2M_HUMAN	TFB2M	Dimethyladenosine transferase 2, mitochondrial	-	-	-	-	-
22.4118	22.2125	21.8423	22.502	NaN	21.5961	22.4501	22.7203	22.0258	21.4576	22.5165	22.1704			biological regulation;cation homeostasis;chemical homeostasis;homeostatic process;ion homeostasis;iron ion homeostasis;regulation of biological quality	ion transmembrane transporter activity;substrate-specific transmembrane transporter activity;substrate-specific transporter activity;transmembrane transporter activity;transporter activity	cell part;cytoplasmic part;integral to membrane;intracellular membrane-bounded organelle;intracellular organelle;intracellular organelle part;intracellular part;intrinsic to membrane;membrane;membrane part;membrane-bounded organelle;mitochondrial inner membrane;mitochondrial membrane;mitochondrial part;organelle;organelle inner membrane;organelle membrane;organelle part		MitoCarta3.0	literature, mito protein domain+	MIM	Small molecule transport > Sideroflexins			0.17026	0.680495	0.1105	0.310747	Q6P4A7	Q6P4A7	SFXN4_HUMAN	SFXN4	Sideroflexin-4	-	-	-	-	-
28.7549	28.5826	28.1263	28.7739	28.3196	28.0557	28.7771	28.7064	28.2935	28.2935	28.5278	28.4113			biological regulation;biosynthetic process;cell differentiation;cellular biosynthetic process;cellular component organization;cellular component organization at cellular level;cellular component organization or biogenesis;cellular component organization or biogenesis at cellular level;cellular developmental process;cellular macromolecule biosynthetic process;cellular macromolecule metabolic proce…	binding;complement binding;complement component C3a binding;complement component C3b binding;DNA binding;enzyme binding;G-protein-coupled receptor binding;histone deacetylase binding;nucleic acid binding;nucleic acid binding transcription factor activity;opsonin binding;protein binding;proteinase activated receptor binding;receptor binding;regulatory region DNA binding;regulatory region nucleic a…	cell part;cell surface;cytoplasm;cytoplasmic part;early endosome;endosome;extracellular membrane-bounded organelle;extracellular organelle;extracellular region part;extracellular vesicular exosome;integral to membrane;integral to plasma membrane;intracellular membrane-bounded organelle;intracellular organelle;intracellular organelle part;intracellular part;intrinsic to membrane;intrinsic to plasm…		MitoCarta3.0	literature, yeast mito homolog+, Rickettsial homolog, mito protein domain, induction, coexpression++, MS/MS++	MIM	Protein import, sorting and homeostasis > Protein homeostasis > Chaperones			0.170362	0.732494	0.0660782	0.260903	P35232	P35232	PHB_HUMAN	PHB	Prohibitin	-	-	-	-	-
23.3239	23.0576	23.3101	23.4041	22.9985	23.4676	23.5983	23.2821	22.9864	23.3101	23.3101	23.3645			autophagic vacuole fusion;cellular component organization;cellular component organization at cellular level;cellular component organization or biogenesis;cellular component organization or biogenesis at cellular level;cellular localization;cellular macromolecule localization;cellular membrane fusion;cellular membrane organization;cellular process;cellular protein localization;endoplasmic reticulu…	binding;enzyme binding;phosphatase binding;protein binding;protein phosphatase binding;SNAP receptor activity;SNARE binding	autophagic vacuole membrane;cell part;coated vesicle;coated vesicle membrane;cytoplasmic membrane-bounded vesicle;cytoplasmic part;cytoplasmic vesicle;cytoplasmic vesicle membrane;cytoplasmic vesicle part;cytosol;endoplasmic reticulum membrane;endoplasmic reticulum part;endoplasmic reticulum-Golgi intermediate compartment;endoplasmic reticulum-Golgi intermediate compartment membrane;ER to Golgi t…		MitoCarta3.0	APEX_IMS, coexpression	MOM	Mitochondrial dynamics and surveillance > Autophagy;Mitochondrial dynamics and surveillance > Fission;Mitochondrial dynamics and surveillance > Organelle contact sites			0.171699	0.765151	0.0482976	0.228613	P56962	P56962	STX17_HUMAN	STX17	Syntaxin-17	-	-	-	-	-
23.3101	23.1301	22.8876	22.9225	23.632	23.5404	23.7695	22.8014	23.1143	23.6649	23.2317	23.3511			actin cytoskeleton organization;actin filament organization;actin filament polymerization;actin filament-based process;actin polymerization or depolymerization;biological regulation;cellular component assembly;cellular component assembly at cellular level;cellular component organization;cellular component organization at cellular level;cellular component organization or biogenesis;cellular compon…	actin binding;binding;catalytic activity;cation binding;cytoskeletal protein binding;ion binding;metal ion binding;nucleic acid binding transcription factor activity;oxidoreductase activity;oxidoreductase activity, acting on a sulfur group of donors;oxidoreductase activity, acting on a sulfur group of donors, disulfide as acceptor;peptide-methionine (R)-S-oxide reductase activity;protein binding;…	cell part;cytoplasmic part;intracellular membrane-bounded organelle;intracellular organelle;intracellular part;membrane-bounded organelle;mitochondrion;organelle		MitoCarta3.0	APEX_matrix, targetP signal, yeast mito homolog+, mito protein domain, coexpression, MS/MS++	Matrix	Metabolism > Detoxification > ROS and glutathione metabolism;Metabolism > Sulfur metabolism			0.173841	0.702882	0.085043	0.289454	Q9Y3D2	Q9Y3D2	MSRB2_HUMAN	MSRB2	Methionine-R-sulfoxide reductase B2, mitochondrial	-	-	-	-	-
24.9628	25.0567	24.7077	24.7129	24.9716	24.2535	24.9847	24.8093	24.7594	24.5404	24.7182	24.48			biological regulation;carboxylic acid metabolic process;cellular ketone metabolic process;cellular metabolic process;cellular process;metabolic process;monocarboxylic acid metabolic process;organic acid metabolic process;oxoacid metabolic process;pyruvate metabolic process;regulation of acetyl-CoA biosynthetic process from pyruvate;regulation of biological process;regulation of biosynthetic proce…	catalytic activity;transferase activity;transferase activity, transferring acyl groups	cell part;cytoplasmic part;intracellular organelle lumen;intracellular organelle part;intracellular part;membrane-enclosed lumen;mitochondrial matrix;mitochondrial part;organelle lumen;organelle part		MitoCarta3.0	literature, APEX_matrix, targetP signal, yeast mito homolog+, Rickettsial homolog, mito protein domain+, induction, coexpression++, MS/MS+	Matrix	Metabolism > Carbohydrate metabolism > Pyruvate metabolism			0.173853	0.735806	-0.0622107	-0.25732	O00330	O00330	ODPX_HUMAN	PDHX	Pyruvate dehydrogenase protein X component, mitochondrial	-	-	-	-	-
26.2785	26.3894	26.3679	26.1984	26.558	26.1527	26.3014	26.2077	26.3695	26.4707	26.4089	26.3729			bile acid biosynthetic process;bile acid metabolic process;biological regulation;biosynthetic process;C21-steroid hormone biosynthetic process;C21-steroid hormone metabolic process;carboxylic acid biosynthetic process;carboxylic acid catabolic process;carboxylic acid metabolic process;catabolic process;cellular biosynthetic process;cellular catabolic process;cellular component organization;cellul…	binding;C-acyltransferase activity;carboxylic acid binding;catalytic activity;cholesterol binding;coenzyme binding;cofactor binding;fatty acid binding;fatty-acyl-CoA binding;lipid binding;lipid transporter activity;monocarboxylic acid binding;oleic acid binding;phosphatidylinositol transporter activity;phospholipid transporter activity;propanoyl-CoA C-acyltransferase activity;protein binding;rece…	cell part;cytoplasm;cytoplasmic part;extracellular membrane-bounded organelle;extracellular organelle;extracellular region part;extracellular vesicular exosome;intracellular membrane-bounded organelle;intracellular organelle;intracellular organelle lumen;intracellular organelle part;intracellular part;macromolecular complex;membrane;membrane-bounded organelle;membrane-bounded vesicle;membrane-enc…		MitoCarta3.0	Rickettsial homolog, mito protein domain+	MIM	Metabolism > Lipid metabolism > Cholesterol, bile acid, steroid synthesis			0.174291	0.813472	0.0310535	0.182016	P22307	P22307	NLTP_HUMAN	SCP2	Non-specific lipid-transfer protein	-	-	-	-	-
23.7995	23.7389	23.9584	24.1795	23.1395	23.9316	23.7895	24.1488	23.8576	23.7182	23.7077	23.9495			biological regulation;cellular localization;cellular macromolecule localization;cellular macromolecule metabolic process;cellular metabolic process;cellular process;cellular protein localization;cellular protein metabolic process;localization;macromolecule localization;macromolecule metabolic process;macromolecule modification;metabolic process;negative regulation of biological process;negative r…	acid-amino acid ligase activity;binding;catalytic activity;cation binding;enzyme binding;GTPase binding;ion binding;ligase activity;ligase activity, forming carbon-nitrogen bonds;metal ion binding;protein binding;small conjugating protein ligase activity;transition metal ion binding;ubiquitin-protein ligase activity;zinc ion binding	cell part;cytoplasmic part;endoplasmic reticulum;endoplasmic reticulum membrane;endoplasmic reticulum part;integral to membrane;intracellular membrane-bounded organelle;intracellular organelle;intracellular organelle part;intracellular part;intrinsic to membrane;membrane;membrane part;membrane-bounded organelle;mitochondrial membrane;mitochondrial outer membrane;mitochondrial part;organelle;organ…		MitoCarta3.0	literature, mito protein domain, coexpression, MS/MS	MOM	Mitochondrial dynamics and surveillance > Autophagy;Mitochondrial dynamics and surveillance > Mitophagy			0.175427	0.722236	0.07066	0.272023	Q9NX47	Q9NX47	MARH5_HUMAN	2005-03-01	E3 ubiquitin-protein ligase MARCH5	-	-	-	-	-
26.3894	26.2262	26.1449	26.7771	26.4923	26.1738	26.5045	26.391	26.2372	26.3444	26.2961	26.1273			autophagy;catabolic process;cellular catabolic process;cellular metabolic process;cellular process;metabolic process;mitochondrion degradation		cell part;cytoplasmic part;integral to membrane;integral to mitochondrial membrane;integral to mitochondrial outer membrane;integral to organelle membrane;intracellular membrane-bounded organelle;intracellular organelle;intracellular organelle part;intracellular part;intrinsic to membrane;intrinsic to mitochondrial outer membrane;intrinsic to organelle membrane;membrane part;membrane-bounded orga…		MitoCarta3.0	mito protein domain+, MS/MS++	MOM	Mitochondrial dynamics and surveillance > Organelle contact sites;Signaling			0.179829	0.754866	-0.0505273	-0.238561	Q9BWH2	Q9BWH2	FUND2_HUMAN	FUNDC2	FUN14 domain-containing protein 2	-	-	-	-	-
25.5463	24.9043	24.6918	26.0041	24.5812	24.7995	25.5725	25.1946	24.6264	24.989	24.6865	24.7129			alcohol catabolic process;alcohol metabolic process;biological regulation;biosynthetic process;carbohydrate metabolic process;catabolic process;cell communication;cell-cell signaling;cellular biosynthetic process;cellular metabolic process;cellular process;ethanol catabolic process;ethanol metabolic process;ethanol oxidation;metabolic process;neurotransmitter biosynthetic process;neurotransmitter…	aldehyde dehydrogenase (NAD) activity;aldehyde dehydrogenase [NAD(P)+] activity;catalytic activity;electron carrier activity;oxidoreductase activity;oxidoreductase activity, acting on the aldehyde or oxo group of donors;oxidoreductase activity, acting on the aldehyde or oxo group of donors, NAD or NADP as acceptor	cell part;cytoplasmic part;extracellular membrane-bounded organelle;extracellular organelle;extracellular region part;extracellular vesicular exosome;intracellular organelle lumen;intracellular organelle part;intracellular part;membrane-bounded organelle;membrane-bounded vesicle;membrane-enclosed lumen;mitochondrial matrix;mitochondrial part;organelle;organelle lumen;organelle part;vesicle		MitoCarta3.0	literature, APEX_matrix, targetP signal+, yeast mito homolog+, mito protein domain, coexpression, MS/MS++	Matrix	Metabolism > Detoxification > Xenobiotic metabolism			0.180137	0.657851	-0.124181	-0.331713	P05091	P05091	ALDH2_HUMAN	ALDH2	Aldehyde dehydrogenase, mitochondrial	-	-	-	-	-
19.3011	19.8863	NaN	20.8876	20.0691	19.6421	20.2185	20.417	19.75	20.2066	19.7028	20.1946			acid secretion;alcohol catabolic process;alcohol metabolic process;amine catabolic process;amine metabolic process;arachidonic acid metabolic process;arachidonic acid secretion;biosynthetic process;carboxylic acid biosynthetic process;carboxylic acid metabolic process;carboxylic acid transport;catabolic process;cell death;cellular amine metabolic process;cellular biogenic amine catabolic process;…	adenyl nucleotide binding;adenyl ribonucleotide binding;ATP binding;binding;calcium-independent phospholipase A2 activity;carboxylic ester hydrolase activity;catalytic activity;hydrolase activity;hydrolase activity, acting on ester bonds;lipase activity;lysophospholipase activity;nucleotide binding;phospholipase A2 activity;phospholipase activity;purine nucleotide binding;purine ribonucleoside tr…	cell part;cytoplasmic part;endoplasmic reticulum membrane;endoplasmic reticulum part;Golgi apparatus part;Golgi membrane;integral to membrane;intracellular;intracellular membrane-bounded organelle;intracellular organelle;intracellular organelle part;intracellular part;intrinsic to membrane;membrane;membrane part;membrane-bounded organelle;microbody;microbody membrane;microbody part;organelle;orga…		MitoCarta3.0	APEX_matrix, Rickettsial homolog, induction, coexpression++, MS/MS+	MIM	Metabolism > Lipid metabolism > Cardiolipin synthesis;Metabolism > Lipid metabolism > Phospholipid metabolism			0.180898	0.657061	0.124321	0.333523	Q9NP80	Q9NP80	PLPL8_HUMAN	PNPLA8	Calcium-independent phospholipase A2-gamma	-	-	-	-	-
22.0122	20.9459	NaN	NaN	21.8191	21.8191	21.8651	21.8307	21.7098	21.8538	21.502	NaN					cell part;cytoplasmic part;intracellular membrane-bounded organelle;intracellular organelle;intracellular part;membrane-bounded organelle;mitochondrion;organelle		MitoCarta3.0	targetP signal, induction, coexpression+, MS/MS	IMS	OXPHOS > Complex I > CI assembly factors;OXPHOS > OXPHOS assembly factors			0.181516	0.674207	0.103207	0.318934	A1L188	A1L188	NDUF8_HUMAN	NDUFAF8	NADH dehydrogenase [ubiquinone] 1 alpha subcomplex assembly factor 8	-	-	-	-	-
24.1946	23.8288	24.2096	24.4425	23.8093	24.2891	24.3645	24.3239	24.1332	24.1253	23.9316	24.2317			apoptosis;biological regulation;cell death;cellular process;death;metabolic process;negative regulation of anoikis;negative regulation of apoptosis;negative regulation of biological process;negative regulation of cell death;negative regulation of cellular process;negative regulation of gene expression;negative regulation of macromolecule metabolic process;negative regulation of metabolic process;…	aminoacyl-tRNA hydrolase activity;carboxylic ester hydrolase activity;catalytic activity;hydrolase activity;hydrolase activity, acting on ester bonds	cell part;cytoplasmic part;cytosol;intracellular membrane-bounded organelle;intracellular organelle;intracellular part;membrane;membrane-bounded organelle;mitochondrion;organelle		MitoCarta3.0	literature, yeast mito homolog, mito protein domain, MS/MS++	MOM	0			0.182152	0.740945	0.0560481	0.251743	Q9Y3E5	Q9Y3E5	PTH2_HUMAN	PTRH2	Peptidyl-tRNA hydrolase 2, mitochondrial	-	-	-	-	-
24.558	24.6649	24.8093	24.0772	25.2961	24.6595	24.8576	24.6811	24.9134	24.5045	24.918	24.6703			biosynthetic process;cellular biosynthetic process;cellular metabolic process;cellular process;cofactor biosynthetic process;cofactor metabolic process;iron-sulfur cluster assembly;metabolic process;metallo-sulfur cluster assembly	4 iron, 4 sulfur cluster binding;binding;cation binding;ion binding;iron ion binding;iron-sulfur cluster binding;metal cluster binding;metal ion binding;transition metal ion binding	cell part;cytoplasm;cytoplasmic part;cytosol;intracellular membrane-bounded organelle;intracellular organelle;intracellular organelle part;intracellular part;membrane-bounded organelle;mitochondrion;nuclear part;nucleoplasm;nucleus;organelle;organelle part		MitoCarta3.0	APEX_matrix, targetP signal, yeast mito homolog++, Rickettsial homolog, mito protein domain, coexpression, MS/MS+	Matrix	Metabolism > Metals and cofactors > Fe-S cluster biosynthesis;Metabolism > Metals and cofactors > Fe-S-containing proteins			0.182795	0.701287	0.079958	0.291368	Q9UMS0	Q9UMS0	NFU1_HUMAN	NFU1	NFU1 iron-sulfur cluster scaffold homolog, mitochondrial	-	-	-	-	-
22.7995	22.4874	22.3073	22.8614	NaN	22.019	23.181	22.9261	22.3348	22.1886	22.5938	22.3672			biological regulation;carboxylic acid metabolic process;cell surface receptor linked signaling pathway;cellular ketone metabolic process;cellular lipid metabolic process;cellular metabolic process;cellular process;cellular response to chemical stimulus;cellular response to endogenous stimulus;cellular response to fibroblast growth factor stimulus;cellular response to growth factor stimulus;cellul…	acyl-CoA thioesterase activity;catalytic activity;CoA hydrolase activity;hydrolase activity;hydrolase activity, acting on ester bonds;palmitoyl-CoA hydrolase activity;thiolester hydrolase activity	cell part;cell projection membrane;cell projection part;cytoplasmic part;cytosol;intracellular membrane-bounded organelle;intracellular organelle;intracellular organelle part;intracellular part;leading edge membrane;membrane;membrane part;membrane-bounded organelle;membrane-enclosed lumen;mitochondrial inner membrane;mitochondrial intermembrane space;mitochondrial membrane;mitochondrial part;mito…		MitoCarta3.0	literature, APEX_matrix, targetP signal+, yeast mito homolog, mito protein domain, induction, MS/MS++	MIM	Metabolism > Lipid metabolism			0.184566	0.669886	0.103683	0.320467	Q5T1C6	Q5T1C6	THEM4_HUMAN	THEM4	Acyl-coenzyme A thioesterase THEM4	-	-	-	-	-
26.3943	26.391	25.3778	25.604	26.2317	25.3031	26.1927	25.7594	26.1055	25.8576	26.1871	25.8215			amine catabolic process;amine metabolic process;carboxylic acid catabolic process;carboxylic acid metabolic process;catabolic process;cellular amine metabolic process;cellular amino acid catabolic process;cellular amino acid metabolic process;cellular catabolic process;cellular ketone metabolic process;cellular metabolic process;cellular nitrogen compound metabolic process;cellular process;glycin…	aminomethyltransferase activity;catalytic activity;methyltransferase activity;transferase activity;transferase activity, transferring one-carbon groups	cell part;cytoplasmic part;glycine cleavage complex;intracellular membrane-bounded organelle;intracellular organelle;intracellular part;macromolecular complex;membrane-bounded organelle;mitochondrion;organelle;protein complex		MitoCarta3.0	literature, APEX_matrix, targetP signal, yeast mito homolog, mito protein domain+, MS/MS	Matrix	Metabolism > Amino acid metabolism > Glycine cleavage system;Metabolism > Amino acid metabolism > Glycine metabolism;Metabolism > Lipid metabolism > Lipoate insertion			0.184946	0.669378	0.103643	0.320077	P23434	P23434	GCSH_HUMAN	GCSH	Glycine cleavage system H protein, mitochondrial	-	-	-	-	-
24.8811	24.7441	24.3645	24.3844	24.9134	24.391	24.989	24.4105	24.5926	24.8336	24.7846	24.4614			biological regulation;cellular macromolecule metabolic process;cellular metabolic process;cellular process;cellular protein metabolic process;dephosphorylation;electron transport chain;generation of precursor metabolites and energy;macromolecule metabolic process;macromolecule modification;metabolic process;mitochondrial electron transport, succinate to ubiquinone;negative regulation of biologica…		cell part;cytoplasmic part;intracellular membrane-bounded organelle;intracellular organelle;intracellular organelle lumen;intracellular organelle part;intracellular part;membrane-bounded organelle;membrane-enclosed lumen;mitochondrial matrix;mitochondrial part;mitochondrion;organelle;organelle lumen;organelle part		MitoCarta3.0	GFP, targetP signal, yeast mito homolog++, Rickettsial homolog, mito protein domain+, induction, coexpression, MS/MS	Matrix	OXPHOS > Complex II > CII assembly factors;OXPHOS > OXPHOS assembly factors			0.184994	0.722731	0.0655406	0.271394	Q9NX18	Q9NX18	SDHF2_HUMAN	SDHAF2	Succinate dehydrogenase assembly factor 2, mitochondrial	-	-	-	-	-
21.4273	21.4425	21.417	22.4726	NaN	20.1946	21.9882	22.3239	20.5069	20.7223	20.2185	21.1886			biological regulation;macromolecule metabolic process;membrane protein proteolysis;metabolic process;negative regulation of biological process;negative regulation of cellular component organization;negative regulation of cellular process;negative regulation of mitochondrion organization;negative regulation of organelle organization;negative regulation of release of cytochrome c from mitochondria;…	catalytic activity;endopeptidase activity;hydrolase activity;peptidase activity;peptidase activity, acting on L-amino acid peptides;serine hydrolase activity;serine-type endopeptidase activity;serine-type peptidase activity	cell part;cytoplasmic part;integral to membrane;intracellular membrane-bounded organelle;intracellular organelle;intracellular organelle part;intracellular part;intrinsic to membrane;membrane;membrane part;membrane-bounded organelle;mitochondrial inner membrane;mitochondrial membrane;mitochondrial part;mitochondrion;nucleus;organelle;organelle inner membrane;organelle membrane;organelle part		MitoCarta3.0	literature, yeast mito homolog++, mito protein domain, MS/MS	MIM	Protein import, sorting and homeostasis > Protein homeostasis > Proteases;Mitochondrial dynamics and surveillance > Autophagy;Mitochondrial dynamics and surveillance > Mitophagy			0.185062	0.602125	-0.232747	-0.387508	Q9H300	Q9H300	PARL_HUMAN	PARL	Presenilins-associated rhomboid-like protein, mitochondrial	-	-	-	-	-
23.9406	23.6649	23.2679	24.1253	22.8385	22.695	23.7796	23.9134	23.1348	22.9189	23.0342	22.9098			cellular component biogenesis;cellular component biogenesis at cellular level;cellular component organization or biogenesis;cellular component organization or biogenesis at cellular level;cellular process;ribonucleoprotein complex biogenesis;ribosome biogenesis	binding;catalytic activity;cation binding;GTP binding;GTPase activity;guanyl nucleotide binding;guanyl ribonucleotide binding;hydrolase activity;hydrolase activity, acting on acid anhydrides;hydrolase activity, acting on acid anhydrides, in phosphorus-containing anhydrides;ion binding;magnesium ion binding;metal ion binding;nucleoside-triphosphatase activity;nucleotide binding;purine nucleotide b…	cell part;chromosome;cytoplasmic part;intracellular membrane-bounded organelle;intracellular non-membrane-bounded organelle;intracellular organelle;intracellular organelle part;intracellular part;membrane-bounded organelle;mitochondrion;non-membrane-bounded organelle;nuclear part;nucleolus;organelle;organelle part		MitoCarta3.0	APEX_matrix, yeast mito homolog+, Rickettsial homolog, mito protein domain	Matrix	Mitochondrial central dogma > Translation > Mitochondrial ribosome assembly			0.186367	0.638234	-0.140246	-0.349878	A4D1E9	A4D1E9	GTPBA_HUMAN	GTPBP10	GTP-binding protein 10	-	-	-	-	-
26.4041	26.391	25.9998	26.1546	25.9955	25.9781	26.2571	26.1833	26.0935	26.3342	26.0212	25.6865			asymmetric Golgi ribbon formation;biological adhesion;biological regulation;biosynthetic process;cell adhesion;cell adhesion molecule production;cell migration;cell motility;cell projection assembly;cell projection organization;cell proliferation;cell-cell adhesion;cellular biosynthetic process;cellular component assembly;cellular component assembly at cellular level;cellular component movement;c…	binding;enzyme binding;lipid binding;phosphatidylinositol binding;phosphatidylinositol-4-phosphate binding;phospholipid binding;protein binding	cell part;cytoplasmic part;cytosol;endosome;Golgi apparatus;Golgi apparatus part;Golgi cisterna;Golgi cisterna membrane;Golgi membrane;intracellular membrane-bounded organelle;intracellular organelle;intracellular organelle part;intracellular part;membrane;membrane-bounded organelle;membrane-enclosed lumen;mitochondrial intermembrane space;mitochondrial part;mitochondrion;nuclear part;nucleoplasm…		MitoCarta3.0	literature, induction	IMS	0			0.186587	0.73491	-0.0579192	-0.258434	Q9H4A6	Q9H4A6	GOLP3_HUMAN	GOLPH3	Golgi phosphoprotein 3	-	-	-	-	-
24.4923	24.3778	24.1871	24.7846	23.654	23.9134	24.2821	24.5165	24.1565	24.1332	24.4041	24.417			cellular component assembly;cellular component assembly at cellular level;cellular component biogenesis;cellular component organization;cellular component organization at cellular level;cellular component organization or biogenesis;cellular component organization or biogenesis at cellular level;cellular macromolecular complex assembly;cellular macromolecular complex subunit organization;cellular …		cell part;cytoplasmic part;integral to membrane;intracellular organelle part;intracellular part;intrinsic to membrane;macromolecular complex;membrane part;mitochondrial inner membrane presequence translocase complex;mitochondrial membrane part;mitochondrial part;organelle part;protein complex		MitoCarta3.0	APEX_IMS, GFP, yeast mito homolog++, mito protein domain+, coexpression, MS/MS	MIM	Mitochondrial central dogma > Translation > Translation factors;OXPHOS > Complex IV > CIV assembly factors;OXPHOS > OXPHOS assembly factors;Protein import, sorting and homeostasis > Protein import and sorting > TIM23 presequence pathway			0.187426	0.691141	0.0833645	0.299927	Q9BVV7	Q9BVV7	TIM21_HUMAN	TIMM21	Mitochondrial import inner membrane translocase subunit Tim21	-	-	-	-	-
23.4298	22.9189	22.2821	23.632	21.8034	22.1426	23.0542	23.0838	22.2477	22.2506	22.4144	22.1704			acylglycerol biosynthetic process;acylglycerol metabolic process;biosynthetic process;cardiolipin biosynthetic process;cardiolipin metabolic process;CDP-diacylglycerol biosynthetic process;CDP-diacylglycerol metabolic process;cellular biosynthetic process;cellular lipid metabolic process;cellular metabolic process;cellular process;diacylglycerol biosynthetic process;diacylglycerol metabolic proce…	catalytic activity;cytidylyltransferase activity;nucleotidyltransferase activity;phosphatidate cytidylyltransferase activity;transferase activity;transferase activity, transferring phosphorus-containing groups	cell part;cytoplasmic part;extrinsic to membrane;extrinsic to mitochondrial inner membrane;extrinsic to organelle membrane;intracellular organelle part;intracellular part;membrane part;mitochondrial membrane part;mitochondrial part;organelle part		MitoCarta3.0	GFP, yeast mito homolog++, mito protein domain+, MS/MS++	MIM	Metabolism > Lipid metabolism > Cardiolipin synthesis;Metabolism > Lipid metabolism > Phospholipid metabolism			0.189928	0.619945	-0.164614	-0.367957	Q96BW9	Q96BW9	TAM41_HUMAN	TAMM41	Phosphatidate cytidylyltransferase, mitochondrial	-	-	-	-	-
25.1214	24.7995	24.4923	25.4831	23.9316	24.0772	25.1293	25.1214	24.391	24.2535	24.1795	23.9134			biosynthetic process;cellular biosynthetic process;cellular component disassembly;cellular component disassembly at cellular level;cellular component organization;cellular component organization at cellular level;cellular component organization or biogenesis;cellular component organization or biogenesis at cellular level;cellular macromolecular complex disassembly;cellular macromolecular complex …	binding;nucleotide binding	cell part;cytoplasmic part;intracellular non-membrane-bounded organelle;intracellular organelle;intracellular organelle part;intracellular part;macromolecular complex;membrane;mitochondrial inner membrane;mitochondrial membrane;mitochondrial part;mitochondrial ribosome;non-membrane-bounded organelle;organellar ribosome;organelle;organelle inner membrane;organelle membrane;organelle part;ribonucle…		MitoCarta3.0	literature, APEX_matrix, targetP signal, Rickettsial homolog, induction, coexpression, MS/MS	Matrix	Mitochondrial central dogma > Translation > Mitochondrial ribosome			0.190315	0.625615	-0.152826	-0.362206	Q9NYK5	Q9NYK5	RM39_HUMAN	MRPL39	39S ribosomal protein L39, mitochondrial	-	-	-	-	-
26.0914	25.7796	25.3975	26.2058	25.2243	25.065	26.0127	25.848	25.3477	25.3877	25.4769	24.9933			cellular component organization;cellular component organization at cellular level;cellular component organization or biogenesis;cellular component organization or biogenesis at cellular level;cellular macromolecule metabolic process;cellular metabolic process;cellular nitrogen compound metabolic process;cellular process;macromolecule metabolic process;metabolic process;mitochondrial RNA 5'-end pr…	catalytic activity;methyltransferase activity;transferase activity;transferase activity, transferring one-carbon groups	cell part;cytoplasmic part;intracellular membrane-bounded organelle;intracellular non-membrane-bounded organelle;intracellular organelle;intracellular organelle part;intracellular part;membrane-bounded organelle;mitochondrial nucleoid;mitochondrial part;mitochondrion;non-membrane-bounded organelle;nuclear part;nucleoid;nucleoplasm;organelle;organelle part		MitoCarta3.0	literature, APEX_matrix, GFP, targetP signal+, mito protein domain, coexpression	Matrix	Mitochondrial central dogma > mtRNA metabolism > mtRNA granules;Mitochondrial central dogma > mtRNA metabolism > mt-tRNA modifications;Mitochondrial central dogma > mtRNA metabolism > Polycistronic mtRNA processing			0.191363	0.651111	-0.116214	-0.338178	Q7L0Y3	Q7L0Y3	TM10C_HUMAN	TRMT10C	tRNA methyltransferase 10 homolog C	-	-	-	-	-
27.0296	26.7771	26.3477	26.7645	26.6181	26.0609	27.0401	26.7771	26.5463	26.5565	26.7517	26.4138			cellular macromolecule metabolic process;cellular metabolic process;cellular process;cellular protein metabolic process;establishment of localization;establishment of localization in cell;establishment of protein localization;establishment of protein localization in mitochondrion;establishment of protein localization to organelle;intracellular protein transport;intracellular transport;macromolecu…	adenyl nucleotide binding;adenyl-nucleotide exchange factor activity;ATPase regulator activity;binding;enzyme regulator activity;nucleoside-triphosphatase regulator activity;nucleotide binding;protein binding;purine nucleotide binding;unfolded protein binding	cell part;cytoplasmic part;intracellular membrane-bounded organelle;intracellular organelle;intracellular organelle lumen;intracellular organelle part;intracellular part;membrane-bounded organelle;membrane-enclosed lumen;mitochondrial matrix;mitochondrial part;mitochondrion;organelle;organelle lumen;organelle part		MitoCarta3.0	literature, APEX_matrix, targetP signal+, Rickettsial homolog, mito protein domain+, induction, coexpression++, MS/MS++	Matrix	Protein import, sorting and homeostasis > Protein import and sorting > Import motor;Metabolism > Metals and cofactors > Fe-S cluster biosynthesis			0.194679	0.687535	0.0812874	0.303411	Q9HAV7	Q9HAV7	GRPE1_HUMAN	GRPEL1	GrpE protein homolog 1, mitochondrial	-	-	-	-	-
24.7945	24.7945	24.6486	24.8288	25.0935	24.8288	24.867	24.6096	24.8811	24.8764	24.9933	25.002					cell part;cytoplasmic part;integral to membrane;intracellular membrane-bounded organelle;intracellular organelle;intracellular organelle part;intracellular part;intrinsic to membrane;membrane;membrane part;membrane-bounded organelle;mitochondrial membrane;mitochondrial outer membrane;mitochondrial part;mitochondrion;organelle;organelle membrane;organelle outer membrane;organelle part;outer membra…		MitoCarta3.0	APEX_IMS, mito protein domain, coexpression, MS/MS+	MOM	Mitochondrial dynamics and surveillance > Organelle contact sites			0.195135	0.774506	0.0401395	0.219645	P57105	P57105	SYJ2B_HUMAN	SYNJ2BP	Synaptojanin-2-binding protein	-	-	-	-	-
25.0975	24.8142	24.6703	25.0691	24.6209	24.4488	25.3444	25.065	24.7129	24.8385	24.7895	24.4488			cellular component assembly;cellular component organization;cellular component organization or biogenesis;macromolecular complex assembly;macromolecular complex subunit organization;macromolecule metabolic process;metabolic process;primary metabolic process;protein complex assembly;protein complex subunit organization;protein homooligomerization;protein metabolic process;protein oligomerization;p…	catalytic activity;endopeptidase activity;hydrolase activity;peptidase activity;peptidase activity, acting on L-amino acid peptides;serine hydrolase activity;serine-type endopeptidase activity;serine-type peptidase activity	cell part;cytoplasmic part;endopeptidase Clp complex;intracellular membrane-bounded organelle;intracellular organelle;intracellular organelle lumen;intracellular organelle part;intracellular part;macromolecular complex;membrane-bounded organelle;membrane-enclosed lumen;mitochondrial matrix;mitochondrial part;mitochondrion;organelle;organelle lumen;organelle part;protein complex		MitoCarta3.0	literature, APEX_matrix, targetP signal+, Rickettsial homolog, mito protein domain, induction, coexpression+, MS/MS++	Matrix	Protein import, sorting and homeostasis > Protein homeostasis > Proteases			0.195894	0.688569	0.0797145	0.3022	Q16740	Q16740	CLPP_HUMAN	CLPP	ATP-dependent Clp protease proteolytic subunit, mitochondrial	-	-	-	-	-
21.4375	21.343	NaN	22.391	NaN	NaN	22.2006	22.3484	21.9171	21.5961	21.6231	21.5451			cellular metabolic process;cellular process;dephosphorylation;metabolic process;phosphate-containing compound metabolic process;phosphorus metabolic process	5'-nucleotidase activity;binding;catalytic activity;cation binding;hydrolase activity;hydrolase activity, acting on ester bonds;ion binding;metal ion binding;nucleotidase activity;phosphatase activity;phosphoric ester hydrolase activity	cell part;cytoplasmic part;cytosol;intracellular membrane-bounded organelle;intracellular organelle;intracellular part;macromolecular complex;membrane-bounded organelle;mitochondrion;organelle;protein complex;receptor complex		MitoCarta3.0	APEX_matrix, targetP signal, MS/MS++	Matrix	0			0.196329	0.621663	0.147904	0.370411	Q86UY8	Q86UY8	NT5D3_HUMAN	NT5DC3	5'-nucleotidase domain-containing protein 3	-	-	-	-	-
24.8385	24.6264	24.2891	25.1055	23.7895	23.7895	24.8385	24.6918	24.1488	24.0772	24.141	23.7077			biosynthetic process;cellular biosynthetic process;cellular component disassembly;cellular component disassembly at cellular level;cellular component organization;cellular component organization at cellular level;cellular component organization or biogenesis;cellular component organization or biogenesis at cellular level;cellular macromolecular complex disassembly;cellular macromolecular complex …	catalytic activity;endonuclease activity;endonuclease activity, active with either ribo- or deoxyribonucleic acids and producing 5'-phosphomonoesters;endoribonuclease activity;endoribonuclease activity, producing 5'-phosphomonoesters;hydrolase activity;hydrolase activity, acting on ester bonds;nuclease activity;ribonuclease activity;ribonuclease III activity	cell part;cytoplasmic part;intracellular non-membrane-bounded organelle;intracellular organelle;intracellular organelle part;intracellular part;macromolecular complex;membrane;mitochondrial inner membrane;mitochondrial membrane;mitochondrial part;non-membrane-bounded organelle;organelle;organelle inner membrane;organelle membrane;organelle part;ribonucleoprotein complex;ribosome		MitoCarta3.0	literature, APEX_matrix, targetP signal, yeast mito homolog++, induction, coexpression+, MS/MS++	Matrix	Mitochondrial central dogma > Translation > Mitochondrial ribosome			0.198755	0.623761	-0.138939	-0.363794	Q9H9J2	Q9H9J2	RM44_HUMAN	MRPL44	39S ribosomal protein L44, mitochondrial	-	-	-	-	-
26.2372	25.9248	25.5926	26.4908	25.065	25.141	26.0894	26.1095	25.5105	25.3204	25.4138	25.1488			cellular macromolecule metabolic process;cellular metabolic process;cellular process;cellular protein metabolic process;establishment of localization;establishment of localization in cell;establishment of protein localization;establishment of protein localization in mitochondrion;establishment of protein localization to organelle;intracellular protein transport;intracellular transport;macromolecu…	binding;catalytic activity;cation binding;endopeptidase activity;hydrolase activity;ion binding;metal ion binding;metalloendopeptidase activity;metallopeptidase activity;peptidase activity;peptidase activity, acting on L-amino acid peptides	cell part;cytoplasmic part;intracellular organelle lumen;intracellular organelle part;intracellular part;membrane;membrane-enclosed lumen;mitochondrial inner membrane;mitochondrial matrix;mitochondrial membrane;mitochondrial part;organelle inner membrane;organelle lumen;organelle membrane;organelle part		MitoCarta3.0	literature, APEX_matrix, targetP signal+, yeast mito homolog+, Rickettsial homolog, mito protein domain+, induction, coexpression++, MS/MS++	Matrix	Protein import, sorting and homeostasis > Protein import and sorting > Preprotein cleavage;Protein import, sorting and homeostasis > Protein homeostasis > Proteases			0.199972	0.619905	-0.143152	-0.368056	O75439	O75439	MPPB_HUMAN	PMPCB	Mitochondrial-processing peptidase subunit beta	-	-	-	-	-
23.3376	22.969	22.3184	23.6431	22.4701	22.5045	23.6096	23.3101	22.9079	22.4118	22.7265	23.1079			amine catabolic process;amine metabolic process;biotin metabolic process;branched chain family amino acid catabolic process;branched chain family amino acid metabolic process;carboxylic acid catabolic process;carboxylic acid metabolic process;catabolic process;cellular amide metabolic process;cellular amine metabolic process;cellular amino acid catabolic process;cellular amino acid metabolic proc…	adenyl nucleotide binding;adenyl ribonucleotide binding;ATP binding;binding;biotin binding;biotin carboxylase activity;carboxylic acid binding;catalytic activity;cation binding;CoA carboxylase activity;ion binding;ligase activity;ligase activity, forming carbon-carbon bonds;ligase activity, forming carbon-nitrogen bonds;metal ion binding;methylcrotonoyl-CoA carboxylase activity;monocarboxylic aci…	cell part;cytoplasmic part;cytosol;intracellular membrane-bounded organelle;intracellular organelle;intracellular organelle lumen;intracellular organelle part;intracellular part;membrane;membrane-bounded organelle;membrane-enclosed lumen;mitochondrial inner membrane;mitochondrial matrix;mitochondrial membrane;mitochondrial part;mitochondrion;organelle;organelle inner membrane;organelle lumen;orga…		MitoCarta3.0	literature, targetP signal, Rickettsial homolog, mito protein domain, induction, coexpression+, MS/MS++	Matrix	Metabolism > Amino acid metabolism > Branched-chain amino acid metabolism;Metabolism > Vitamin metabolism > Biotin utilizing proteins			0.200718	0.621742	0.13856	0.365808	Q96RQ3	Q96RQ3	MCCA_HUMAN	MCCC1	Methylcrotonoyl-CoA carboxylase subunit alpha, mitochondrial	-	-	-	-	-
23.5522	23.4676	23.0002	24.2317	22.7286	23.3645	23.5638	24.0691	23.5045	23.0207	23.2229	23.7389			biosynthetic process;cellular biosynthetic process;cellular component assembly;cellular component assembly at cellular level;cellular component organization;cellular component organization at cellular level;cellular component organization or biogenesis;cellular component organization or biogenesis at cellular level;cellular macromolecular complex assembly;cellular macromolecular complex subunit o…	catalytic activity;cation transmembrane transporter activity;cytochrome-c oxidase activity;heme-copper terminal oxidase activity;hydrogen ion transmembrane transporter activity;inorganic cation transmembrane transporter activity;ion transmembrane transporter activity;monovalent inorganic cation transmembrane transporter activity;oxidoreductase activity;oxidoreductase activity, acting on a heme gr…	cell part;cytochrome complex;cytoplasmic part;integral to membrane;intracellular membrane-bounded organelle;intracellular organelle;intracellular organelle part;intracellular part;intrinsic to membrane;macromolecular complex;membrane;membrane part;membrane-bounded organelle;mitochondrial inner membrane;mitochondrial membrane;mitochondrial membrane part;mitochondrial part;mitochondrial respiratory…		MitoCarta3.0	literature, targetP signal, yeast mito homolog++, Rickettsial homolog, mito protein domain+, coexpression++, MS/MS	MIM	Metabolism > Metals and cofactors > Heme synthesis and processing;OXPHOS > Complex IV > CIV assembly factors;OXPHOS > OXPHOS assembly factors			0.201098	0.628362	0.12918	0.35935	Q7KZN9	Q7KZN9	COX15_HUMAN	COX15	Cytochrome c oxidase assembly protein COX15 homolog	-	-	-	-	-
24.5869	24.5345	23.8385	24.4738	24.2821	23.5638	24.5754	24.48	24.2463	24.2096	24.4234	23.9316			cellular macromolecule metabolic process;cellular metabolic process;cellular nitrogen compound metabolic process;cellular process;macromolecule metabolic process;metabolic process;ncRNA metabolic process;ncRNA processing;nitrogen compound metabolic process;nucleic acid metabolic process;nucleobase-containing compound metabolic process;primary metabolic process;RNA metabolic process;RNA processing…	catalytic activity;methyltransferase activity;RNA methyltransferase activity;transferase activity;transferase activity, transferring one-carbon groups	cell part;cytoplasmic part;intracellular membrane-bounded organelle;intracellular organelle;intracellular part;membrane-bounded organelle;mitochondrion;organelle		MitoCarta3.0	APEX_matrix, GFP, targetP signal+, mito protein domain+, induction, coexpression	Matrix	Mitochondrial central dogma > mtRNA metabolism > mt-rRNA modifications;Mitochondrial central dogma > Translation > Mitochondrial ribosome assembly			0.202122	0.658289	0.0977793	0.330836	Q9HC36	Q9HC36	MRM3_HUMAN	MRM3	rRNA methyltransferase 3, mitochondrial	-	-	-	-	-
24.5225	24.4551	24.5638	24.3975	24.1871	23.5404	24.2535	24.1946	24.3376	24.6209	24.6865	24.1332					cell part;integral to membrane;intrinsic to membrane;membrane part		MitoCarta3.0	literature, coexpression, MS/MS	MIM	OXPHOS > Complex IV > CIV assembly factors;OXPHOS > OXPHOS assembly factors			0.206779	0.659269	0.0932833	0.329689	Q8N5G0	Q8N5G0	SIM20_HUMAN	SMIM20	Small integral membrane protein 20	-	-	-	-	-
20.4576	NaN	NaN	21.5404	NaN	NaN	20.8269	20.7796	20.9882	21.5638	21.4526	21.5592			cell differentiation;cellular developmental process;cellular process;developmental process;gamete generation;male gamete generation;multicellular organismal development;multicellular organismal process;multicellular organismal reproductive process;reproductive process;spermatogenesis	catalytic activity	extracellular region		MitoCarta3.0	APEX_matrix, targetP signal	Matrix	0			0.207079	0.585298	0.196029	0.411863	Q8TB22	Q8TB22	SPT20_HUMAN	SPATA20	Spermatogenesis-associated protein 20	-	-	-	-	-
28.0557	27.7958	27.611	28.3324	27.5898	27.5315	28.2399	27.7581	27.391	27.7708	27.5682	27.6527			cellular metabolic process;cellular process;electron transport chain;generation of precursor metabolites and energy;metabolic process;oxidation-reduction process;respiratory electron transport chain;small molecule metabolic process	electron carrier activity	cell part;cytoplasmic part;extracellular membrane-bounded organelle;extracellular organelle;extracellular region part;extracellular vesicular exosome;intracellular membrane-bounded organelle;intracellular organelle;intracellular organelle lumen;intracellular organelle part;intracellular part;membrane-bounded organelle;membrane-bounded vesicle;membrane-enclosed lumen;mitochondrial matrix;mitochond…		MitoCarta3.0	literature, APEX_matrix, yeast mito homolog, mito protein domain, induction, coexpression+, MS/MS++	Matrix	Metabolism > Lipid metabolism > Fatty acid oxidation;Metabolism > Amino acid metabolism > Branched-chain amino acid metabolism;Metabolism > Amino acid metabolism > Glycine metabolism;Metabolism > Amino acid metabolism > Lysine metabolism;Metabolism > Electron carriers > Q-linked reactions, other;Metabolism > Vitamin metabolism > Choline and betaine metabolism			0.208243	0.663493	-0.0892569	-0.325766	P38117	P38117	ETFB_HUMAN	ETFB	Electron transfer flavoprotein subunit beta	-	-	-	-	-
23.6096	23.2821	23.3511	23.0493	23.019	22.8269	23.3239	23.2021	23.4676	23.0122	22.9423	22.6907					cell part;cytoplasmic part;intracellular membrane-bounded organelle;intracellular organelle;intracellular part;membrane-bounded organelle;mitochondrion;organelle		MitoCarta3.0	APEX_matrix, GFP, targetP signal, induction, MS/MS	MIM	OXPHOS > Complex I > CI assembly factors;OXPHOS > OXPHOS assembly factors			0.208518	0.6721	-0.0831792	-0.317526	Q9NW81	Q9NW81	DMAC2_HUMAN	DMAC2	Distal membrane-arm assembly complex protein 2	-	-	-	-	-
23.8858	23.6209	23.7286	24.2021	23.0275	23.8288	24.0105	24.2891	23.6431	23.7286	23.7995	23.4425			amine metabolic process;anatomical structure development;anatomical structure morphogenesis;brain development;carboxylic acid metabolic process;cellular amine metabolic process;cellular amino acid metabolic process;cellular aromatic compound metabolic process;cellular ketone metabolic process;cellular metabolic process;cellular modified amino acid metabolic process;cellular nitrogen compound meta…	acid-amino acid ligase activity;adenyl nucleotide binding;adenyl ribonucleotide binding;ATP binding;binding;catalytic activity;ligase activity;ligase activity, forming carbon-nitrogen bonds;nucleotide binding;purine nucleotide binding;purine ribonucleoside triphosphate binding;purine ribonucleotide binding;ribonucleotide binding;tetrahydrofolylpolyglutamate synthase activity	cell part;cytoplasm;cytoplasmic part;cytosol;intracellular membrane-bounded organelle;intracellular organelle;intracellular organelle lumen;intracellular organelle part;intracellular part;membrane;membrane-bounded organelle;membrane-enclosed lumen;mitochondrial inner membrane;mitochondrial matrix;mitochondrial membrane;mitochondrial part;mitochondrion;organelle;organelle inner membrane;organelle …		MitoCarta3.0	APEX_matrix, GFP, targetP signal, yeast mito homolog, Rickettsial homolog, mito protein domain	Matrix	Metabolism > Vitamin metabolism > Folate and 1-C metabolism			0.209846	0.643878	0.103277	0.344256	Q05932	Q05932	FOLC_HUMAN	FPGS	Folylpolyglutamate synthase, mitochondrial	-	-	-	-	-
23.1015	23.1158	23.4041	23.1901	22.9495	22.9024	23.2066	23.3511	23.2535	NaN	23.074	22.9388					cell part;cytoplasmic part;intracellular membrane-bounded organelle;intracellular organelle;intracellular part;membrane-bounded organelle;mitochondrion;organelle		MitoCarta3.0	APEX_matrix, GFP, targetP signal+, mito protein domain+, coexpression, MS/MS	Matrix	OXPHOS > Complex I > CI assembly factors;OXPHOS > OXPHOS assembly factors			0.211314	0.728963	0.0542185	0.265772	Q9NU23	Q9NU23	LYRM2_HUMAN	LYRM2	LYR motif-containing protein 2	-	-	-	-	-
23.8576	24.1719	23.7286	23.7077	24.5638	23.848	23.9672	23.6649	24.1565	24.1253	24.4425	24.0526			biological regulation;cellular component organization;cellular component organization or biogenesis;cellular membrane organization;cellular process;cellular response to abiotic stimulus;cellular response to light stimulus;cellular response to radiation;cellular response to stimulus;cellular response to stress;cellular response to UV;DNA damage response, signal transduction by p53 class mediator;D…	binding;p53 binding;protein binding	cell part;cytoplasmic part;intracellular membrane-bounded organelle;intracellular organelle;intracellular organelle part;intracellular part;macromolecular complex;membrane-bounded organelle;membrane-enclosed lumen;mitochondrial intermembrane space;mitochondrial part;mitochondrion;organelle;organelle envelope lumen;organelle part;perinuclear region of cytoplasm;protein complex		MitoCarta3.0	literature, yeast mito homolog++, mito protein domain, induction, MS/MS++	IMS	Metabolism > Lipid metabolism > Cardiolipin synthesis;Metabolism > Lipid metabolism > Phospholipid metabolism			0.21141	0.661571	0.0885855	0.327533	O43715	O43715	TRIA1_HUMAN	TRIAP1	TP53-regulated inhibitor of apoptosis 1	-	-	-	-	-
24.5345	24.1871	23.895	24.7594	23.8764	23.895	24.604	24.3511	23.9225	23.7796	24.0854	23.7594			amine metabolic process;aromatic compound biosynthetic process;biosynthetic process;carboxylic acid metabolic process;cellular amine metabolic process;cellular amino acid metabolic process;cellular aromatic compound metabolic process;cellular biosynthetic process;cellular component assembly;cellular component organization;cellular component organization or biogenesis;cellular ketone metabolic pro…	binding;catalytic activity;cation binding;cofactor binding;cysteine desulfurase activity;identical protein binding;ion binding;iron-sulfur cluster binding;metal cluster binding;metal ion binding;protein binding;protein dimerization activity;protein homodimerization activity;pyridoxal phosphate binding;sulfurtransferase activity;transferase activity;transferase activity, transferring sulfur-contai…	cell part;cytoplasm;cytoplasmic part;cytosol;intracellular membrane-bounded organelle;intracellular non-membrane-bounded organelle;intracellular organelle;intracellular organelle lumen;intracellular organelle part;intracellular part;membrane-bounded organelle;membrane-enclosed lumen;mitochondrial matrix;mitochondrial part;mitochondrion;non-membrane-bounded organelle;nuclear part;nucleolus;nucleop…		MitoCarta3.0	literature, APEX_matrix, targetP signal, Rickettsial homolog, mito protein domain+, coexpression+, MS/MS++	Matrix	Metabolism > Metals and cofactors > Fe-S cluster biosynthesis;Metabolism > Metals and cofactors > Fe-S-containing proteins			0.211847	0.637289	-0.107578	-0.350824	Q9Y697	Q9Y697	NFS1_HUMAN	NFS1	Cysteine desulfurase, mitochondrial	-	-	-	-	-
24.8811	NaN	24.3444	24.4676	NaN	24.7024	24.7846	24.5165	24.0935	24.9271	24.5522	24.0854			adult behavior;adult locomotory behavior;adult walking behavior;anatomical structure development;behavior;biological regulation;catabolic process;cell communication;cell development;cellular catabolic process;cellular component organization;cellular component organization at cellular level;cellular component organization or biogenesis;cellular component organization or biogenesis at cellular leve…	binding;catalytic activity;endopeptidase activity;hydrolase activity;peptidase activity;peptidase activity, acting on L-amino acid peptides;protein binding;serine hydrolase activity;serine-type endopeptidase activity;serine-type peptidase activity;unfolded protein binding	CD40 receptor complex;cell part;chromatin;chromosomal part;cytoplasmic part;cytoskeleton;cytosol;endoplasmic reticulum;endoplasmic reticulum membrane;endoplasmic reticulum part;extracellular region;internal side of plasma membrane;intracellular membrane-bounded organelle;intracellular non-membrane-bounded organelle;intracellular organelle;intracellular organelle part;intracellular part;macromolec…		MitoCarta3.0	literature, APEX_IMS, targetP signal, Rickettsial homolog, mito protein domain, MS/MS+	MIM	Protein import, sorting and homeostasis > Protein homeostasis > Proteases;Mitochondrial dynamics and surveillance > Apoptosis			0.21233	0.639095	-0.105679	-0.351102	P83110;O43464	O43464;P83110	HTRA2_HUMAN;HTRA3_HUMAN	HTRA2;HTRA3	Serine protease HTRA2, mitochondrial	-	-	-	-	-
23.1734	22.9024	22.8093	23.5983	22.48	22.6518	23.5285	23.48	22.8576	22.9225	22.68	22.8385			alcohol metabolic process;cellular component assembly;cellular component organization;cellular component organization or biogenesis;cellular ketone metabolic process;cellular metabolic process;cellular process;lipid metabolic process;macromolecular complex assembly;macromolecular complex subunit organization;metabolic process;oxidation-reduction process;primary metabolic process;protein complex a…	3-keto sterol reductase activity;alcohol dehydrogenase [NAD(P)+] activity;binding;carbonyl reductase (NADPH) activity;catalytic activity;oxidoreductase activity;oxidoreductase activity, acting on CH-OH group of donors;oxidoreductase activity, acting on NADH or NADPH;oxidoreductase activity, acting on NADH or NADPH, quinone or similar compound as acceptor;oxidoreductase activity, acting on the CH-…	cell part;cytoplasmic part;endoplasmic reticulum membrane;endoplasmic reticulum part;extracellular membrane-bounded organelle;extracellular organelle;extracellular region;extracellular region part;extracellular vesicular exosome;intracellular membrane-bounded organelle;intracellular organelle;intracellular organelle part;intracellular part;membrane;membrane part;membrane-bounded organelle;membran…		MitoCarta3.0	targetP signal, Rickettsial homolog, mito protein domain, coexpression, MS/MS++	Matrix	Metabolism > Vitamin metabolism > Vitamin A metabolism			0.213698	0.62743	0.115294	0.360495	Q9BTZ2;Q6PKH6	Q6PKH6;Q9BTZ2	DHRS4_HUMAN;DR4L2_HUMAN	DHRS4;DHRS4L2	Dehydrogenase/reductase SDR family member 4-like 2	-	-	-	-	-
23.3511	23.1658	22.7574	23.5522	NaN	22.8461	23.9316	23.8385	23.417	21.7553	23.391	23.7182			cellular macromolecule metabolic process;cellular metabolic process;cellular process;cellular protein metabolic process;establishment of localization;establishment of localization in cell;establishment of protein localization;establishment of protein localization in mitochondrion;establishment of protein localization to organelle;intracellular protein transport;intracellular transport;macromolecu…	active transmembrane transporter activity;macromolecule transmembrane transporter activity;P-P-bond-hydrolysis-driven protein transmembrane transporter activity;P-P-bond-hydrolysis-driven transmembrane transporter activity;primary active transmembrane transporter activity;protein transmembrane transporter activity;protein transporter activity;substrate-specific transmembrane transporter activity;…	cell part;cytoplasmic part;integral to membrane;integral to mitochondrial inner membrane;integral to mitochondrial membrane;integral to organelle membrane;intracellular organelle part;intracellular part;intrinsic to membrane;intrinsic to mitochondrial inner membrane;intrinsic to organelle membrane;macromolecular complex;membrane;membrane part;mitochondrial inner membrane;mitochondrial inner membr…		MitoCarta3.0	literature, APEX_IMS, yeast mito homolog+, mito protein domain+, coexpression, MS/MS+	MIM	Protein import, sorting and homeostasis > Protein import and sorting > TIM23 presequence pathway			0.217132	0.567053	0.207415	0.424406	O60830	O60830	TI17B_HUMAN	TIMM17B	Mitochondrial import inner membrane translocase subunit Tim17-B	-	-	-	-	-
24.5812	24.5225	24.3712	24.8528	23.8385	24.2961	24.7024	24.9043	24.4614	24.1253	24.3578	24.48			aging;anatomical structure formation involved in morphogenesis;apoptosis;axon cargo transport;axon transport of mitochondrion;biological regulation;cell aging;cell death;cellular component movement;cellular component organization;cellular component organization at cellular level;cellular component organization or biogenesis;cellular component organization or biogenesis at cellular level;cellular …	binding;catalytic activity;cation binding;GTP binding;GTPase activity;guanyl nucleotide binding;guanyl ribonucleotide binding;hydrolase activity;hydrolase activity, acting on acid anhydrides;hydrolase activity, acting on acid anhydrides, in phosphorus-containing anhydrides;ion binding;magnesium ion binding;metal ion binding;nucleoside-triphosphatase activity;nucleotide binding;purine nucleotide b…	cell part;cell projection;cytoplasm;cytoplasmic part;dendrite;integral to membrane;intracellular membrane-bounded organelle;intracellular organelle;intracellular organelle part;intracellular part;intrinsic to membrane;membrane;membrane part;membrane-bounded organelle;membrane-enclosed lumen;mitochondrial crista;mitochondrial inner membrane;mitochondrial intermembrane space;mitochondrial membrane;…		MitoCarta3.0	literature, APEX_IMS, targetP signal, yeast mito homolog++, mito protein domain, induction, coexpression++, MS/MS++	MIM	Mitochondrial dynamics and surveillance > Cristae formation;Mitochondrial dynamics and surveillance > Fusion			0.218234	0.646863	0.0948181	0.341607	O60313	O60313	OPA1_HUMAN	OPA1	Dynamin-like 120 kDa protein, mitochondrial	-	-	-	-	-
24.1719	24.0105	24.019	24.8811	23.7995	22.7203	24.5285	24.5285	23.976	23.8764	23.9672	23.7492			adipose tissue development;anatomical structure development;ATP metabolic process;calcium ion transmembrane transport;calcium ion transport;camera-type eye development;cation transport;cellular metabolic process;cellular nitrogen compound metabolic process;cellular process;cellular respiration;developmental process;divalent inorganic cation transport;divalent metal ion transport;energy derivation…	binding;calcium ion binding;cation binding;ion binding;metal ion binding	cell part;cytoplasmic part;extracellular membrane-bounded organelle;extracellular organelle;extracellular region part;extracellular vesicular exosome;integral to membrane;intracellular membrane-bounded organelle;intracellular organelle;intracellular organelle part;intracellular part;intrinsic to membrane;membrane;membrane part;membrane-bounded organelle;membrane-bounded vesicle;mitochondrial inne…		MitoCarta3.0	literature, yeast mito homolog+, mito protein domain+, coexpression, MS/MS++	MIM	Metabolism > Nucleotide metabolism > Nucleotide import;Signaling > Calcium homeostasis > EF hand proteins;Small molecule transport > SLC25A family			0.219515	0.581369	0.170587	0.408235	Q6KCM7	Q6KCM7	SCMC2_HUMAN	SLC25A25	Calcium-binding mitochondrial carrier protein SCaMC-2	-	-	-	-	-
23.6757	23.2006	22.9916	24.0772	22.1734	22.3752	23.8093	24.0935	23.0772	22.9024	23.074	22.741			biosynthetic process;cellular biosynthetic process;cellular component organization;cellular component organization at cellular level;cellular component organization or biogenesis;cellular component organization or biogenesis at cellular level;cellular macromolecule biosynthetic process;cellular macromolecule metabolic process;cellular metabolic process;cellular nitrogen compound metabolic process…	binding;catalytic activity;DNA binding;DNA-directed RNA polymerase activity;nucleic acid binding;nucleotidyltransferase activity;RNA polymerase activity;transferase activity;transferase activity, transferring phosphorus-containing groups	cell part;cytoplasmic part;intracellular membrane-bounded organelle;intracellular non-membrane-bounded organelle;intracellular organelle;intracellular organelle lumen;intracellular organelle part;intracellular part;membrane-bounded organelle;membrane-enclosed lumen;mitochondrial matrix;mitochondrial nucleoid;mitochondrial part;mitochondrion;non-membrane-bounded organelle;nucleoid;organelle;organe…		MitoCarta3.0	literature, APEX_matrix, targetP signal, yeast mito homolog++, mito protein domain+, coexpression++, MS/MS	Matrix	Mitochondrial central dogma > mtDNA maintenance > mtDNA nucleoid;Mitochondrial central dogma > mtDNA maintenance > mtDNA replication;Mitochondrial central dogma > mtRNA metabolism > Transcription			0.220841	0.565267	0.200604	0.425115	O00411	O00411	RPOM_HUMAN	POLRMT	DNA-directed RNA polymerase, mitochondrial	-	-	-	-	-
25.3444	24.9716	24.4551	25.6838	24.3578	24.5926	25.0813	25.391	24.8093	24.4298	24.3645	24.4362			biosynthetic process;cellular biosynthetic process;cellular component disassembly;cellular component disassembly at cellular level;cellular component organization;cellular component organization at cellular level;cellular component organization or biogenesis;cellular component organization or biogenesis at cellular level;cellular macromolecular complex disassembly;cellular macromolecular complex …	structural constituent of ribosome;structural molecule activity	cell part;cytoplasmic part;intracellular non-membrane-bounded organelle;intracellular organelle;intracellular organelle part;intracellular part;macromolecular complex;membrane;mitochondrial inner membrane;mitochondrial membrane;mitochondrial part;non-membrane-bounded organelle;organelle;organelle inner membrane;organelle membrane;organelle part;ribonucleoprotein complex;ribosome		MitoCarta3.0	literature, APEX_matrix, targetP signal, yeast mito homolog++, Rickettsial homolog, mito protein domain, coexpression, MS/MS+	Matrix	Mitochondrial central dogma > Translation > Mitochondrial ribosome			0.221272	0.592254	-0.148858	-0.396431	Q7Z2W9	Q7Z2W9	RM21_HUMAN	MRPL21	39S ribosomal protein L21, mitochondrial	-	-	-	-	-
23.3101	23.1916	23.4551	23.417	22.7856	23.1961	23.5638	23.3239	23.4041	22.9566	23.1916	23.3376					cell part;cytoplasmic part;intracellular membrane-bounded organelle;intracellular organelle;intracellular part;membrane-bounded organelle;mitochondrion;organelle		MitoCarta3.0	induction, coexpression++, MS/MS++	MIM	Mitochondrial dynamics and surveillance > Cristae formation > MICOS complex			0.222389	0.684251	0.0703443	0.306337	Q5XKP0	Q5XKP0	MIC13_HUMAN	MICOS13	MICOS complex subunit MIC13	-	-	-	-	-
22.4576	NaN	21.9388	23.7389	NaN	23.211	23.417	23.848	22.895	22.714	22.5093	22.969			antigen processing and presentation;antigen processing and presentation of endogenous antigen;antigen processing and presentation of endogenous peptide antigen;antigen processing and presentation of endogenous peptide antigen via MHC class I;antigen processing and presentation of endogenous peptide antigen via MHC class I via ER pathway;antigen processing and presentation of endogenous peptide an…	active transmembrane transporter activity;adenyl nucleotide binding;adenyl ribonucleotide binding;ATP binding;ATPase activity;ATPase activity, coupled;ATPase activity, coupled to movement of substances;ATPase activity, coupled to transmembrane movement of substances;binding;catalytic activity;hydrolase activity;hydrolase activity, acting on acid anhydrides;hydrolase activity, acting on acid anhyd…	ATP-binding cassette (ABC) transporter complex;cell part;cytoplasmic part;endoplasmic reticulum membrane;endoplasmic reticulum part;envelope;integral to endoplasmic reticulum membrane;integral to membrane;integral to mitochondrial membrane;integral to organelle membrane;intracellular membrane-bounded organelle;intracellular non-membrane-bounded organelle;intracellular organelle;intracellular orga…		MitoCarta3.0	literature, APEX_matrix, yeast mito homolog+, Rickettsial homolog, mito protein domain, induction, coexpression, MS/MS+;"literature, targetP signal+, Rickettsial homolog, mito protein domain, coexpression++, MS/MS++"	MIM	Metabolism > Metals and cofactors > Heme synthesis and processing;Small molecule transport > ABC transporters			0.224648	0.55136	0.222127	0.442012	Q03519;Q9NRK6;Q9NUT2	Q03519;Q9NRK6;Q9NUT2	ABCB8_HUMAN;ABCBA_HUMAN;TAP2_HUMAN	ABCB10;ABCB8;TAP2	Antigen peptide transporter 2	-	-	-	-	-
[truncated: 8,669 more rows]
