# Supplementary material for: Regulation of mitochondrial proteostasis by the proton gradient
Source: EMBO J. 2022 Aug 1;41(16):e110476. doi: 10.15252/embj.2021110476 (PMC9379554; doi:10.15252/embj.2021110476)
Supplement: Supplementary file 5 — Dataset EV3 [file EMBJ-41-e110476-s013.xlsx]

## Sheet: Description
HEK WT versus TMBIM5 KO cells.
PRIDE ID	PXD030095
PRIDE Project ID	0038
Analysis Software	DiaNN 1.7
Statistical Testing:	Two-sided t-test and permutation-based FDR estimation (s0=0.1)
Factors
Genotype	WT, TMBIM5
Column Name	Column Description
WT_01	Log2 Transformed MaxLFQ Intensities
WT_02
WT_03
WT_04
WT_05
WT_06
TMBIM5_01
TMBIM5_02
TMBIM5_03
TMBIM5_04
TMBIM5_05
TMBIM5_06
GOBP name	Gene Ontology Annotations
GOMF name
GOCC name
MitoCarta3.0_List	MitoCarta 3.0 Annotations (Rath et al, PMC7778944)
MitoCarta3.0_Evidence
MitoCarta3.0_SubMitoLocalization
MitoCarta3.0_MitoPathways
Significant TMBIM5_WT	"+" sign indicates significantly altered levels
-Log p-value TMBIM5_WT	Test Result of two-sided t-test of indicated contrast with permutation based q-value estimation (Tusher et al, PMC33173)
q-value TMBIM5_WT
log2FC TMBIM5_WT
Test statistic TMBIM5_WT
Protein.Group	Protein/Gene information (Uniprot)
Protein.Ids
Protein.Names
Genes
First.Protein.Description

## Sheet: Data
WT_01	WT_02	WT_03	WT_04	WT_05	WT_06	TMBIM5_01	TMBIM5_02	TMBIM5_03	TMBIM5_04	TMBIM5_05	TMBIM5_06	GOBP name	GOMF name	GOCC name	MitoCarta3.0_List	MitoCarta3.0_Evidence	MitoCarta3.0_SubMitoLocalization	MitoCarta3.0_MitoPathways	Significant TMBIM5_WT	-Log p-value TMBIM5_WT	q-value TMBIM5_WT	log2FC TMBIM5_WT	Test statistic TMBIM5_WT	Protein.Group	Protein.Ids	Protein.Names	Genes	First.Protein.Description
26.1795	26.2856	26.1174	26.4041	26.3712	26.2874	20.895	NaN	NaN	21.8346	NaN	NaN	apoptosis;cell death;cellular process;death;programmed cell death		cell part;cytoplasmic part;extracellular membrane-bounded organelle;extracellular organelle;extracellular region part;extracellular vesicular exosome;integral to membrane;intracellular organelle part;intracellular part;intrinsic to membrane;membrane;membrane part;membrane-bounded organelle;membrane-bounded vesicle;mitochondrial inner membrane;mitochondrial membrane;mitochondrial part;organelle;or…	MitoCarta3.0	literature, APEX_IMS, targetP signal+, Rickettsial homolog, mito protein domain+, induction, coexpression++, MS/MS	MIM	Mitochondrial dynamics and surveillance > Apoptosis	+	6.09445	0	-4.90937	-14.6087	Q9H3K2	Q9H3K2	GHITM_HUMAN	GHITM	Growth hormone-inducible transmembrane protein
24.48	24.5463	24.3975	24.6918	24.6595	24.5285	23.895	23.7389	23.4551	23.5404	23.6209	23.5165	acyl-CoA biosynthetic process;acyl-CoA metabolic process;acylglycerol biosynthetic process;acylglycerol metabolic process;adiponectin-mediated signaling pathway;biological regulation;biosynthetic process;carboxylic acid metabolic process;catabolic process;cell surface receptor linked signaling pathway;cellular biosynthetic process;cellular catabolic process;cellular ketone metabolic process;cellu…	adenyl nucleotide binding;adenyl ribonucleotide binding;ATP binding;binding;catalytic activity;fatty acid ligase activity;ligase activity;ligase activity, forming carbon-sulfur bonds;long-chain fatty acid-CoA ligase activity;nucleotide binding;purine nucleotide binding;purine ribonucleoside triphosphate binding;purine ribonucleotide binding;ribonucleotide binding	cell part;cytoplasmic part;endoplasmic reticulum membrane;endoplasmic reticulum part;integral to membrane;intracellular membrane-bounded organelle;intracellular organelle;intracellular organelle part;intracellular part;intrinsic to membrane;membrane;membrane part;membrane-bounded organelle;microbody;microbody membrane;microbody part;mitochondrial membrane;mitochondrial outer membrane;mitochondria…	MitoCarta3.0	Rickettsial homolog, mito protein domain, coexpression	MOM	Metabolism > Lipid metabolism > Fatty acid oxidation	+	6.3485	0.000372881	-0.922789	-5.11267	P33121	P33121	ACSL1_HUMAN	ACSL1	Long-chain-fatty-acid--CoA ligase 1
23.9134	23.9043	23.895	23.7182	23.7492	23.895	23.391	23.1488	23.0542	23.1174	23.0493	23.0789	alcohol metabolic process;antigen processing and presentation;antigen processing and presentation of exogenous antigen;antigen processing and presentation of exogenous peptide antigen;antigen processing and presentation of exogenous peptide antigen via MHC class II;antigen processing and presentation of peptide antigen;antigen processing and presentation of peptide antigen via MHC class II;antige…	binding;cholesterol binding;lipid binding;phospholipid binding;steroid binding;sterol binding	cell part;cytoplasm;cytoplasmic part;endosome;extracellular membrane-bounded organelle;extracellular organelle;extracellular region part;extracellular vesicular exosome;intracellular;intracellular membrane-bounded organelle;intracellular organelle;intracellular organelle part;intracellular part;late endosome;lysosomal membrane;membrane;membrane-bounded organelle;membrane-bounded vesicle;nuclear p…	MitoCarta3.0	Rickettsial homolog, mito protein domain, induction, MS/MS	unknown	Metabolism > Lipid metabolism > Cholesterol, bile acid, steroid synthesis;Metabolism > Lipid metabolism > Phospholipid metabolism	+	6.21684	0.000890909	-0.705918	-4.31471	Q9BXW6	Q9BXW6	OSBL1_HUMAN	OSBPL1A	Oxysterol-binding protein-related protein 1
22.2214	22.3294	22.3936	22.2877	22.3484	22.265	NaN	NaN	21.6843	21.2243	21.1079	NaN	actin cytoskeleton organization;actin filament bundle assembly;actin filament organization;actin filament-based process;actin nucleation;biological regulation;cell cycle cytokinesis;cell cycle process;cellular component assembly;cellular component assembly at cellular level;cellular component organization;cellular component organization at cellular level;cellular component organization or biogene…		cell cortex;cell part;cytoplasmic part;cytoplasmic vesicle membrane;cytoplasmic vesicle part;cytoskeleton;Golgi apparatus;intracellular membrane-bounded organelle;intracellular non-membrane-bounded organelle;intracellular organelle;intracellular organelle part;intracellular part;membrane;membrane-bounded organelle;non-membrane-bounded organelle;organelle;organelle membrane;organelle part;perinucl…	MitoCarta3.0	literature	MOM	Mitochondrial dynamics and surveillance > Fission;Mitochondrial dynamics and surveillance > Organelle contact sites	+	4.04231	0.00148993	-0.968732	-4.38337	Q08AE8	Q08AE8	SPIR1_HUMAN	SPIRE1	Protein spire homolog 1
26.1833	26.0914	25.7995	26.1757	25.9584	25.7466	25.5315	25.2207	24.9495	25.2571	25.1174	24.9716	adenine transport;apoptotic mitochondrial changes;biological regulation;cellular component organization;cellular component organization at cellular level;cellular component organization or biogenesis;cellular component organization or biogenesis at cellular level;cellular metabolic process;cellular process;energy derivation by oxidation of organic compounds;energy reserve metabolic process;establ…	adenine transmembrane transporter activity;nucleobase transmembrane transporter activity;nucleobase-containing compound transmembrane transporter activity;purine base transmembrane transporter activity;substrate-specific transmembrane transporter activity;substrate-specific transporter activity;transmembrane transporter activity;transporter activity	cell part;cytoplasmic part;integral to membrane;integral to plasma membrane;intracellular membrane-bounded organelle;intracellular organelle;intracellular organelle part;intracellular part;intrinsic to membrane;intrinsic to plasma membrane;membrane;membrane part;membrane-bounded organelle;mitochondrial inner membrane;mitochondrial membrane;mitochondrial part;mitochondrion;nucleus;organelle;organe…	MitoCarta3.0	literature, yeast mito homolog++, mito protein domain+, induction, coexpression, MS/MS++	MIM	Metabolism > Nucleotide metabolism > Nucleotide import;Signaling > Calcium homeostasis > Mitochondrial permeability transition pore;Small molecule transport > SLC25A family	+	4.42749	0.00152564	-0.817856	-3.77039	P12235	P12235	ADT1_HUMAN	SLC25A4	ADP/ATP translocase 1
22.3988	22.3884	22.5309	23.1158	22.9672	22.7077	21.0756	21.8385	21.2125	21.6714	21.7836	20.8423	apoptotic mitochondrial changes;biological regulation;cellular component organization;cellular component organization at cellular level;cellular component organization or biogenesis;cellular component organization or biogenesis at cellular level;cellular process;mitochondrion organization;organelle organization;positive regulation of apoptosis;positive regulation of biological process;positive re…	binding;catalytic activity;coenzyme binding;cofactor binding;DNA binding;electron-transferring-flavoprotein dehydrogenase activity;flavin adenine dinucleotide binding;NADH dehydrogenase (quinone) activity;NADH dehydrogenase (ubiquinone) activity;NADH dehydrogenase activity;nucleic acid binding;oxidoreductase activity;oxidoreductase activity, acting on NADH or NADPH;oxidoreductase activity, acting…	cell part;cytoplasm;cytoplasmic part;cytosol;extracellular region part;extracellular space;integral to membrane;intracellular membrane-bounded organelle;intracellular organelle;intracellular organelle part;intracellular part;intrinsic to membrane;lipid particle;membrane;membrane part;membrane-bounded organelle;mitochondrial membrane;mitochondrial outer membrane;mitochondrial part;mitochondrion;or…	MitoCarta3.0	literature, Rickettsial homolog, mito protein domain, coexpression	Membrane	Metabolism > Detoxification > ROS and glutathione metabolism;Mitochondrial dynamics and surveillance > Apoptosis	+	3.93523	0.00155738	-1.28082	-4.1309	Q9BRQ8	Q9BRQ8	AIFM2_HUMAN	AIFM2	Apoptosis-inducing factor 2
28.0243	27.8974	27.8682	27.9705	27.976	27.9977	28.579	28.4113	28.4354	28.3951	28.4707	28.391	alcohol catabolic process;alcohol metabolic process;carbohydrate catabolic process;carbohydrate metabolic process;catabolic process;cellular carbohydrate catabolic process;cellular carbohydrate metabolic process;cellular catabolic process;cellular metabolic process;cellular nitrogen compound catabolic process;cellular nitrogen compound metabolic process;cellular process;D-ribose catabolic process…	ADP-ribose diphosphatase activity;ADP-sugar diphosphatase activity;binding;catalytic activity;cation binding;hydrolase activity;hydrolase activity, acting on acid anhydrides;hydrolase activity, acting on acid anhydrides, in phosphorus-containing anhydrides;ion binding;magnesium ion binding;metal ion binding;nucleic acid binding;nucleoside-diphosphatase activity;pyrophosphatase activity;RNA bindin…	cell part;cytoplasmic part;cytosol;extracellular membrane-bounded organelle;extracellular organelle;extracellular region part;extracellular vesicular exosome;intracellular;intracellular membrane-bounded organelle;intracellular organelle;intracellular part;membrane-bounded organelle;membrane-bounded vesicle;nucleus;organelle;vesicle	MitoCarta3.0	yeast mito homolog++, mito protein domain, coexpression	unknown	Metabolism > Nucleotide metabolism > Nucleotide synthesis and processing	+	6.83805	0.00178378	0.491433	3.56032	Q9UKK9	Q9UKK9	NUDT5_HUMAN	NUDT5	ADP-sugar pyrophosphatase
24.848	24.391	24.2096	24.6595	24.558	23.9847	25.5955	25.3578	25.317	25.5285	25.1757	24.9803	cellular macromolecule metabolic process;cellular metabolic process;cellular nitrogen compound metabolic process;cellular process;macromolecule metabolic process;macromolecule modification;metabolic process;ncRNA metabolic process;ncRNA processing;nitrogen compound metabolic process;nucleic acid metabolic process;nucleobase-containing compound metabolic process;primary metabolic process;RNA metab…	binding;catalytic activity;GTP binding;GTPase activity;guanyl nucleotide binding;guanyl ribonucleotide binding;hydrolase activity;hydrolase activity, acting on acid anhydrides;hydrolase activity, acting on acid anhydrides, in phosphorus-containing anhydrides;nucleoside-triphosphatase activity;nucleotide binding;purine nucleotide binding;purine ribonucleoside triphosphate binding;purine ribonucleo…	cell part;cytoplasmic part;intracellular membrane-bounded organelle;intracellular organelle;intracellular part;membrane-bounded organelle;mitochondrion;nucleus;organelle	MitoCarta3.0	literature, APEX_matrix, targetP signal+, yeast mito homolog+, Rickettsial homolog, mito protein domain	Matrix	Metabolism > Vitamin metabolism > Folate and 1-C metabolism;Mitochondrial central dogma > mtRNA metabolism > mt-tRNA modifications	+	3.64125	0.00201942	0.884011	3.4274	Q969Y2	Q969Y2	GTPB3_HUMAN	GTPBP3	tRNA modification GTPase GTPBP3, mitochondrial
24.7846	25.141	24.9495	25.002	25.0359	24.867	24.3645	24.6153	24.3511	24.2535	24.1488	23.9933			cell part;cytoplasmic part;integral to membrane;intracellular membrane-bounded organelle;intracellular organelle;intracellular organelle part;intracellular part;intrinsic to membrane;membrane;membrane part;membrane-bounded organelle;mitochondrial membrane;mitochondrial part;mitochondrion;organelle;organelle membrane;organelle part	MitoCarta3.0	literature, APEX_IMS, GFP, yeast mito homolog++, MS/MS	MIM	OXPHOS > Complex IV > CIV assembly factors;OXPHOS > OXPHOS assembly factors	+	4.27596	0.00235185	-0.675572	-3.36644	Q5RI15	Q5RI15	COX20_HUMAN	COX20	Cytochrome c oxidase assembly protein COX20, mitochondrial
25.3745	25.4488	24.9672	25.4266	25.4425	25.5433	24.7594	24.7895	24.7441	24.4551	24.6703	24.7745	activation of caspase activity;activation of caspase activity by cytochrome c;anatomical structure development;anatomical structure formation involved in morphogenesis;apoptosis;apoptotic mitochondrial changes;B cell homeostasis;biological regulation;catabolic process;cell death;cell differentiation;cell fate commitment;cell surface receptor linked signaling pathway;cellular catabolic process;cel…	aspartic-type endopeptidase activity;aspartic-type peptidase activity;catalytic activity;cyclin-dependent protein kinase inhibitor activity;cyclin-dependent protein kinase regulator activity;cysteine-type endopeptidase activity;cysteine-type endopeptidase activity involved in apoptotic process;cysteine-type peptidase activity;endopeptidase activity;enzyme inhibitor activity;enzyme regulator activ…	cell part;cytoplasmic part;cytosol;intracellular membrane-bounded organelle;intracellular organelle;intracellular organelle part;intracellular part;membrane;membrane-bounded organelle;nuclear part;nucleoplasm;nucleus;organelle;organelle part;plasma membrane	MitoCarta3.0	literature, mito protein domain	IMS	Protein import, sorting and homeostasis > Protein homeostasis > Proteases;Mitochondrial dynamics and surveillance > Apoptosis	+	4.34286	0.0023981	-0.668336	-3.37918	P42574	P42574	CASP3_HUMAN	CASP3	Caspase-3
22.632	22.5708	22.6929	22.2273	22.3645	22.3778	21.8576	21.8614	21.9847	21.8727	21.8876	21.8461	metabolic process	aminoacyl-tRNA hydrolase activity;carboxylic ester hydrolase activity;catalytic activity;hydrolase activity;hydrolase activity, acting on ester bonds	cell part;cytoplasmic part;intracellular membrane-bounded organelle;intracellular organelle;intracellular part;membrane-bounded organelle;mitochondrion;organelle	MitoCarta3.0	APEX_matrix, GFP, targetP signal, yeast mito homolog++, Rickettsial homolog, mito protein domain, MS/MS	Matrix	0	+	4.78947	0.00255708	-0.592545	-3.35056	Q86Y79	Q86Y79	PTH_HUMAN	PTRH1	Probable peptidyl-tRNA hydrolase
26.6181	26.4041	26.2714	26.5448	26.3595	26.3595	26.0338	25.772	25.7466	26.0148	25.848	25.7492	carboxylic acid metabolic process;cellular aldehyde metabolic process;cellular component assembly;cellular component organization;cellular component organization or biogenesis;cellular ketone metabolic process;cellular metabolic process;cellular nitrogen compound metabolic process;cellular process;dicarboxylic acid metabolic process;establishment of localization;excretion;glyoxylate metabolic pro…	binding;carboxylic acid binding;catalytic activity;coenzyme binding;cofactor binding;glycerate dehydrogenase activity;glyoxylate reductase (NADP) activity;hydroxypyruvate reductase activity;identical protein binding;NAD binding;NADP binding;NADPH binding;nucleotide binding;oxidoreductase activity;oxidoreductase activity, acting on CH-OH group of donors;oxidoreductase activity, acting on the CH-OH…	cell part;cytoplasm;cytoplasmic part;cytosol;extracellular membrane-bounded organelle;extracellular organelle;extracellular region part;extracellular vesicular exosome;intracellular organelle lumen;intracellular organelle part;intracellular part;membrane-bounded organelle;membrane-bounded vesicle;membrane-enclosed lumen;microbody lumen;microbody part;organelle;organelle lumen;organelle part;perox…	MitoCarta3.0	APEX_matrix, targetP signal, yeast mito homolog, mito protein domain, coexpression, MS/MS++	Matrix	Metabolism > Amino acid metabolism > Glyoxylate metabolism	+	4.67619	0.00304065	-0.565481	-3.22053	Q9UBQ7	Q9UBQ7	GRHPR_HUMAN	GRHPR	Glyoxylate reductase/hydroxypyruvate reductase
22.3565	22.3511	22.2792	22.4972	22.2564	22.1015	22.1174	21.6096	21.3752	21.502	21.3156	21.4726	carboxylic acid catabolic process;carboxylic acid metabolic process;carboxylic acid transport;catabolic process;cellular catabolic process;cellular component organization;cellular component organization at cellular level;cellular component organization or biogenesis;cellular component organization or biogenesis at cellular level;cellular ketone metabolic process;cellular lipid catabolic process;c…	active transmembrane transporter activity;adenyl nucleotide binding;adenyl ribonucleotide binding;ATP binding;ATPase activity;ATPase activity, coupled;ATPase activity, coupled to movement of substances;ATPase activity, coupled to transmembrane movement of substances;binding;catalytic activity;enzyme binding;fatty acid transporter activity;fatty-acyl group transporter activity;fatty-acyl-CoA trans…	cell part;cytoplasm;cytoplasmic part;cytosol;integral to membrane;integral to organelle membrane;integral to peroxisomal membrane;intracellular membrane-bounded organelle;intracellular organelle;intracellular organelle part;intracellular part;intrinsic to membrane;intrinsic to organelle membrane;intrinsic to peroxisomal membrane;membrane;membrane part;membrane-bounded organelle;microbody;microbod…	MitoCarta3.0	Rickettsial homolog, mito protein domain, induction	Membrane	Small molecule transport > ABC transporters	+	3.71525	0.00304918	-0.741564	-3.22954	P33897	P33897	ABCD1_HUMAN	ABCD1	ATP-binding cassette sub-family D member 1
25.1055	24.9361	24.7129	24.918	24.8336	24.5869	24.3778	24.3307	23.8191	24.3239	23.6971	23.9316	biological regulation;chemotaxis;defense response;inflammatory response;locomotion;positive regulation of plasminogen activation;positive regulation of protein processing;regulation of biological process;regulation of gene expression;regulation of macromolecule metabolic process;regulation of metabolic process;regulation of plasminogen activation;regulation of primary metabolic process;regulation…		cell part;cytoplasmic part;integral to membrane;integral to plasma membrane;intracellular membrane-bounded organelle;intracellular organelle;intracellular part;intrinsic to membrane;intrinsic to plasma membrane;membrane part;membrane-bounded organelle;mitochondrion;organelle;plasma membrane part	MitoCarta3.0	GFP	Membrane	0	+	3.50657	0.00306464	-0.768803	-3.16401	Q9HBL7	Q9HBL7	PLRKT_HUMAN	PLGRKT	Plasminogen receptor (KT)
27.965	27.7771	28.0453	27.6931	27.6527	27.8081	27.1214	27.2979	26.976	27.4073	27.3578	27.0813	biological regulation;biosynthetic process;cellular biosynthetic process;cellular macromolecule biosynthetic process;cellular macromolecule metabolic process;cellular metabolic process;cellular nitrogen compound metabolic process;cellular process;macromolecule biosynthetic process;macromolecule metabolic process;metabolic process;nitrogen compound metabolic process;nucleic acid metabolic process;…	binding;DNA binding;nucleic acid binding;protein binding;sequence-specific DNA binding;transcription factor binding	cell part;cytoplasmic part;intracellular membrane-bounded organelle;intracellular organelle;intracellular part;membrane-bounded organelle;mitochondrion;nucleus;organelle	MitoCarta3.0	APEX_IMS, targetP signal, yeast mito homolog+, mito protein domain, coexpression	IMS	Mitochondrial dynamics and surveillance > Apoptosis	+	4.19169	0.00308108	-0.616589	-3.17727	Q9Y6H1	Q9Y6H1;Q5T1J5	CHCH2_HUMAN	CHCHD2	Coiled-coil-helix-coiled-coil-helix domain-containing protein 2
23.1174	22.9243	22.632	23.2961	23.087	22.9079	24.4362	23.8764	23.6209	24.0691	23.7594	23.417	acylglycerol biosynthetic process;acylglycerol metabolic process;biosynthetic process;cardiolipin biosynthetic process;cardiolipin metabolic process;CDP-diacylglycerol biosynthetic process;CDP-diacylglycerol metabolic process;cellular biosynthetic process;cellular lipid metabolic process;cellular metabolic process;cellular process;diacylglycerol biosynthetic process;diacylglycerol metabolic proce…	catalytic activity;cytidylyltransferase activity;nucleotidyltransferase activity;phosphatidate cytidylyltransferase activity;transferase activity;transferase activity, transferring phosphorus-containing groups	cell part;cytoplasmic part;extrinsic to membrane;extrinsic to mitochondrial inner membrane;extrinsic to organelle membrane;intracellular organelle part;intracellular part;membrane part;mitochondrial membrane part;mitochondrial part;organelle part	MitoCarta3.0	GFP, yeast mito homolog++, mito protein domain+, MS/MS++	MIM	Metabolism > Lipid metabolism > Cardiolipin synthesis;Metabolism > Lipid metabolism > Phospholipid metabolism	+	3.28446	0.00308949	0.869016	3.18312	Q96BW9	Q96BW9	TAM41_HUMAN	TAMM41	Phosphatidate cytidylyltransferase, mitochondrial
26.6865	26.7517	26.7129	26.7645	26.9088	26.726	27.2803	27.2803	27.2979	27.1115	27.1604	27.1115	establishment of localization;establishment of localization in cell;establishment of protein localization;establishment of protein localization in mitochondrion;establishment of protein localization to organelle;intracellular protein transport;intracellular transport;mitochondrial transport;protein import;protein targeting;protein targeting to mitochondrion;protein transport;transport	binding;heat shock protein binding;protein binding	cell part;cytoplasm;cytoplasmic part;integral to membrane;intracellular membrane-bounded organelle;intracellular organelle;intracellular organelle part;intracellular part;intrinsic to membrane;membrane;membrane part;membrane-bounded organelle;mitochondrial membrane;mitochondrial outer membrane;mitochondrial part;nuclear part;nucleoplasm;nucleus;organelle;organelle membrane;organelle outer membran…	MitoCarta3.0	literature, mito protein domain	MOM	Protein import, sorting and homeostasis > Protein import and sorting > TOM	+	5.49359	0.00333993	0.448567	3.02156	Q15785	Q15785	TOM34_HUMAN	TOMM34	Mitochondrial import receptor subunit TOM34
24.1946	24.002	24.0105	24.2607	23.9406	23.9406	24.7234	24.6153	24.5045	24.4862	24.5983	24.4923	cellular component organization;cellular component organization at cellular level;cellular component organization or biogenesis;cellular component organization or biogenesis at cellular level;cellular membrane fusion;cellular membrane organization;cellular process;establishment of localization;establishment of localization in cell;establishment of protein localization;establishment of protein loc…		cell part;cytoplasm;cytoplasmic part;integral to membrane;integral to mitochondrial membrane;integral to mitochondrial outer membrane;integral to organelle membrane;intracellular membrane-bounded organelle;intracellular organelle;intracellular organelle part;intracellular part;intrinsic to membrane;intrinsic to mitochondrial outer membrane;intrinsic to organelle membrane;membrane;membrane part;me…	MitoCarta3.0	APEX_IMS, mito protein domain, MS/MS++	MOM	0	+	4.72963	0.00335862	0.511831	3.0567	Q8TB36	Q8TB36	GDAP1_HUMAN	GDAP1	Ganglioside-induced differentiation-associated protein 1
24.48	24.6918	24.7234	24.6971	24.7995	24.5638	24.2535	24.2096	24.239	24.0772	24.1871	24.2317	biological regulation;cellular component organization;cellular component organization at cellular level;cellular component organization or biogenesis;cellular component organization or biogenesis at cellular level;cellular process;mitochondrial fission;mitochondrion organization;organelle fission;organelle organization;positive regulation of biological process;positive regulation of cellular comp…	adenyl nucleotide binding;adenyl ribonucleotide binding;ADP binding;binding;GDP binding;guanyl nucleotide binding;guanyl ribonucleotide binding;identical protein binding;nucleotide binding;protein binding;purine nucleotide binding;purine ribonucleotide binding;ribonucleotide binding	cell part;cytoplasmic part;integral to membrane;intracellular membrane-bounded organelle;intracellular organelle;intracellular organelle part;intracellular part;intrinsic to membrane;membrane;membrane part;membrane-bounded organelle;mitochondrial membrane;mitochondrial outer membrane;mitochondrial part;mitochondrion;organelle;organelle membrane;organelle outer membrane;organelle part;outer membra…	MitoCarta3.0	literature, mito protein domain, induction, coexpression	MOM|Matrix	Mitochondrial central dogma > Translation > Mitochondrial ribosome assembly;Mitochondrial dynamics and surveillance > Fission	+	5.15023	0.00352229	-0.459589	-2.97999	Q9NQG6	Q9NQG6	MID51_HUMAN	MIEF1	Mitochondrial dynamics protein MID51
23.5869	23.4041	23.632	23.5869	23.6209	23.1015	24.5754	24.2021	24.1095	23.9406	24.3844	23.8764	biological regulation;calcium ion homeostasis;calcium ion transport;cation homeostasis;cation transport;cellular calcium ion homeostasis;cellular cation homeostasis;cellular chemical homeostasis;cellular divalent inorganic cation homeostasis;cellular homeostasis;cellular ion homeostasis;cellular metal ion homeostasis;cellular process;chemical homeostasis;divalent inorganic cation homeostasis;diva…	binding;calcium ion binding;cation binding;ion binding;metal ion binding;protein binding;protein dimerization activity;protein heterodimerization activity	calcium channel complex;cation channel complex;cell part;cytoplasmic part;intracellular membrane-bounded organelle;intracellular organelle;intracellular organelle part;intracellular part;ion channel complex;macromolecular complex;membrane part;membrane-bounded organelle;membrane-enclosed lumen;mitochondrial intermembrane space;mitochondrial part;mitochondrion;organelle;organelle envelope lumen;or…	MitoCarta3.0	literature, APEX_IMS, GFP, targetP signal+, mito protein domain, MS/MS+	MIM	Signaling > Calcium homeostasis > Calcium cycle;Signaling > Calcium homeostasis > EF hand proteins;Small molecule transport > Calcium uniporter	+	3.29305	0.00386982	0.692692	2.91616	Q8IYU8	Q8IYU8	MICU2_HUMAN	MICU2	Calcium uptake protein 2, mitochondrial
28.019	28.1361	28.3828	27.8799	28.1361	28.1747	28.9344	28.7357	28.8142	28.4746	28.5203	28.6898	activation of caspase activity;apoptosis;biological regulation;cell death;cellular process;cellular response to chemical stimulus;cellular response to hypoxia;cellular response to oxygen levels;cellular response to stimulus;cellular response to stress;death;neuron apoptosis;neuron death;positive regulation of apoptosis;positive regulation of biological process;positive regulation of caspase activ…		cell part;cytoplasm;cytoplasmic part;extracellular membrane-bounded organelle;extracellular organelle;extracellular region part;extracellular vesicular exosome;integral to membrane;intracellular membrane-bounded organelle;intracellular organelle;intracellular part;intrinsic to membrane;membrane part;membrane-bounded organelle;membrane-bounded vesicle;mitochondrion;nucleus;organelle;vesicle	MitoCarta3.0	APEX_IMS, APEX_matrix, targetP signal, induction, coexpression, MS/MS++	MIM	0	+	3.76494	0.00412069	0.573367	2.88453	Q96A26	Q96A26	F162A_HUMAN	FAM162A	Protein FAM162A
25.1293	24.976	25.0148	24.8142	24.9406	24.8764	24.7024	24.3239	24.4862	24.4425	24.4362	24.4614	ADP catabolic process;ADP metabolic process;catabolic process;cellular catabolic process;cellular metabolic process;cellular nitrogen compound catabolic process;cellular nitrogen compound metabolic process;cellular process;heterocycle catabolic process;heterocycle metabolic process;IDP catabolic process;IDP metabolic process;metabolic process;nitrogen compound metabolic process;nucleobase-contain…	adenosine-diphosphatase activity;ADP-ribose diphosphatase activity;ADP-sugar diphosphatase activity;catalytic activity;hydrolase activity;hydrolase activity, acting on acid anhydrides;hydrolase activity, acting on acid anhydrides, in phosphorus-containing anhydrides;nucleoside-diphosphatase activity;pyrophosphatase activity	cell part;cytoplasmic part;extracellular membrane-bounded organelle;extracellular organelle;extracellular region part;extracellular vesicular exosome;intracellular;intracellular organelle lumen;intracellular organelle part;intracellular part;membrane-bounded organelle;membrane-bounded vesicle;membrane-enclosed lumen;mitochondrial matrix;mitochondrial part;organelle;organelle lumen;organelle part;…	MitoCarta3.0	APEX_matrix, mito protein domain, coexpression, MS/MS	Matrix	Metabolism > Nucleotide metabolism > Nucleotide synthesis and processing	+	4.495	0.00417094	-0.483111	-2.87899	Q9BW91	Q9BW91	NUDT9_HUMAN	NUDT9	ADP-ribose pyrophosphatase, mitochondrial
30.0609	29.8142	29.7162	29.8741	29.7581	29.4433	29.55	29.1913	29.0057	29.1532	28.965	28.8741	anatomical structure morphogenesis;biological regulation;biosynthetic process;cell part morphogenesis;cellular biosynthetic process;cellular component morphogenesis;cellular component organization;cellular component organization at cellular level;cellular component organization or biogenesis;cellular component organization or biogenesis at cellular level;cellular developmental process;cellular ma…	binding;chromatin binding;DNA binding;nucleic acid binding;single-stranded DNA binding;structure-specific DNA binding	cell part;cytoplasmic part;extracellular membrane-bounded organelle;extracellular organelle;extracellular region part;extracellular vesicular exosome;intracellular membrane-bounded organelle;intracellular non-membrane-bounded organelle;intracellular organelle;intracellular organelle lumen;intracellular organelle part;intracellular part;membrane-bounded organelle;membrane-bounded vesicle;membrane-…	MitoCarta3.0	literature, APEX_matrix, targetP signal, yeast mito homolog++, Rickettsial homolog, mito protein domain, MS/MS	Matrix	Mitochondrial central dogma > mtDNA maintenance > mtDNA nucleoid;Mitochondrial central dogma > mtDNA maintenance > mtDNA replication	+	3.3299	0.00426062	-0.654597	-2.86483	Q04837	Q04837	SSBP_HUMAN	SSBP1	Single-stranded DNA-binding protein, mitochondrial
23.5404	24.1015	24.0275	24.3444	24.3645	24.0609	24.7895	24.6486	24.6918	24.7645	24.6703	24.7077			cell part;cytoplasmic part;integral to membrane;intracellular organelle part;intracellular part;intrinsic to membrane;membrane;membrane part;mitochondrial membrane;mitochondrial part;organelle membrane;organelle part	MitoCarta3.0	APEX_IMS, GFP, yeast mito homolog++, mito protein domain+, MS/MS+	MIM	OXPHOS > Complex IV > CIV assembly factors;OXPHOS > OXPHOS assembly factors	+	3.36998	0.00438095	0.638878	2.85383	Q9P0S2	Q9P0S2	COX16_HUMAN	COX16	Cytochrome c oxidase assembly protein COX16 homolog, mitochondrial
25.2096	24.8385	24.3844	24.7492	24.7895	24.4105	24.3712	24.2535	23.867	23.6649	23.867	23.8191	amine catabolic process;amine metabolic process;carboxylic acid catabolic process;carboxylic acid metabolic process;catabolic process;cellular amine metabolic process;cellular amino acid catabolic process;cellular amino acid metabolic process;cellular catabolic process;cellular ketone metabolic process;cellular metabolic process;cellular modified amino acid metabolic process;cellular nitrogen com…	binding;catalytic activity;cation binding;dioxygenase activity;ion binding;iron ion binding;metal ion binding;oxidoreductase activity;oxidoreductase activity, acting on single donors with incorporation of molecular oxygen;oxidoreductase activity, acting on single donors with incorporation of molecular oxygen, incorporation of two atoms of oxygen;sulfur dioxygenase activity;transition metal ion bi…	cell part;cytoplasm;cytoplasmic part;intracellular membrane-bounded organelle;intracellular organelle;intracellular organelle lumen;intracellular organelle part;intracellular part;membrane-bounded organelle;membrane-enclosed lumen;mitochondrial matrix;mitochondrial part;mitochondrion;nuclear part;nucleoplasm;organelle;organelle lumen;organelle part	MitoCarta3.0	literature, APEX_matrix, targetP signal, yeast mito homolog+, mito protein domain, induction, MS/MS++	Matrix	Metabolism > Sulfur metabolism	+	2.94622	0.00450273	-0.756493	-2.8241	O95571	O95571	ETHE1_HUMAN	ETHE1	Persulfide dioxygenase ETHE1, mitochondrial
20.265	20.3752	20.4775	20.4972	20.1079	20.4476	18.4691	18.575	19.693	19.8527	19.9742	19.3246	biosynthetic process;cellular biosynthetic process;cellular macromolecule biosynthetic process;cellular macromolecule metabolic process;cellular metabolic process;cellular nitrogen compound metabolic process;cellular process;cellular response to stimulus;cellular response to stress;DNA biosynthetic process;DNA metabolic process;DNA repair;DNA replication;DNA-dependent DNA replication;macromolecul…	binding;catalytic activity;cation binding;chromatin binding;DNA polymerase activity;DNA primase activity;DNA-directed DNA polymerase activity;DNA-directed RNA polymerase activity;ion binding;manganese ion binding;metal ion binding;nucleotidyltransferase activity;RNA polymerase activity;transferase activity;transferase activity, transferring phosphorus-containing groups;transition metal ion binding	cell part;cytoplasmic part;intracellular membrane-bounded organelle;intracellular organelle;intracellular organelle lumen;intracellular organelle part;intracellular part;membrane-bounded organelle;membrane-enclosed lumen;mitochondrial matrix;mitochondrial part;nucleus;organelle;organelle lumen;organelle part	MitoCarta3.0	literature, mito protein domain	Matrix	Mitochondrial central dogma > mtDNA maintenance > mtDNA repair	+	2.47818	0.00456684	-1.04694	-2.80354	Q96LW4	Q96LW4	PRIPO_HUMAN	PRIMPOL	DNA-directed primase/polymerase protein
22.0723	21.3484	21.3645	21.5638	21.5451	21.1143	22.9601	22.3184	22.2125	22.4196	21.9672	22.0393	amine catabolic process;amine metabolic process;betaine catabolic process;betaine metabolic process;biological regulation;carboxylic acid catabolic process;carboxylic acid metabolic process;carnitine catabolic process;carnitine metabolic process;carnitine metabolic process, CoA-linked;catabolic process;cellular amine metabolic process;cellular amino acid catabolic process;cellular amino acid meta…	acyl-CoA dehydrogenase activity;acyl-CoA oxidase activity;binding;carboxylic acid binding;catalytic activity;coenzyme binding;cofactor binding;fatty acid binding;fatty-acyl-CoA binding;flavin adenine dinucleotide binding;lipid binding;long-chain-acyl-CoA dehydrogenase activity;monocarboxylic acid binding;oxidoreductase activity;oxidoreductase activity, acting on the CH-CH group of donors;oxidored…	cell part;cytoplasm;cytoplasmic part;intracellular membrane-bounded organelle;intracellular organelle;intracellular organelle lumen;intracellular organelle part;intracellular part;membrane;membrane-bounded organelle;membrane-enclosed lumen;mitochondrial matrix;mitochondrial membrane;mitochondrial part;mitochondrion;organelle;organelle lumen;organelle membrane;organelle part	MitoCarta3.0	literature, targetP signal+, mito protein domain+, induction, coexpression+, MS/MS++	MIM	Metabolism > Lipid metabolism > Fatty acid oxidation	+	2.71259	0.00511509	0.818096	2.7592	P28330	P28330	ACADL_HUMAN	ACADL	Long-chain specific acyl-CoA dehydrogenase, mitochondrial
26.0338	25.6237	25.4394	25.767	25.7619	25.1946	25.4614	25.0772	24.6096	24.8528	24.4551	24.48	amine metabolic process;carboxylic acid metabolic process;cell differentiation;cellular amine metabolic process;cellular amino acid metabolic process;cellular developmental process;cellular ketone metabolic process;cellular metabolic process;cellular modified amino acid metabolic process;cellular nitrogen compound metabolic process;cellular process;developmental process;epithelial cell differenti…	antioxidant activity;binding;catalytic activity;disulfide oxidoreductase activity;glutathione peroxidase activity;glutathione transferase activity;oxidoreductase activity;oxidoreductase activity, acting on a sulfur group of donors;oxidoreductase activity, acting on peroxide as acceptor;peroxidase activity;protein binding;protein disulfide oxidoreductase activity;receptor binding;transferase activ…	cell part;cytoplasmic part;extracellular membrane-bounded organelle;extracellular organelle;extracellular region part;extracellular vesicular exosome;intracellular;intracellular membrane-bounded organelle;intracellular organelle;intracellular organelle lumen;intracellular organelle part;intracellular part;membrane;membrane-bounded organelle;membrane-bounded vesicle;membrane-enclosed lumen;microbo…	MitoCarta3.0	literature, mito protein domain+, coexpression+, MS/MS++	Matrix	Metabolism > Detoxification > Xenobiotic metabolism	+	2.65203	0.00600487	-0.81402	-2.71606	Q9Y2Q3	Q9Y2Q3	GSTK1_HUMAN	GSTK1	Glutathione S-transferase kappa 1
25.7103	25.6486	25.5667	25.7312	25.6757	25.6918	26.0084	25.976	26.0772	26.0041	26.002	26.0169		binding;catalytic activity;cation binding;hydrolase activity;ion binding;metal ion binding	cell part;cytoplasmic part;intracellular membrane-bounded organelle;intracellular organelle;intracellular part;membrane-bounded organelle;mitochondrion;organelle	MitoCarta3.0	targetP signal, yeast mito homolog+, mito protein domain, induction, MS/MS+	Matrix	Mitochondrial central dogma > mtRNA metabolism > mtRNA stability and decay	+	6.6939	0.00626316	0.343378	2.69271	Q53H82	Q53H82	LACB2_HUMAN	LACTB2	Endoribonuclease LACTB2
21.9495	22.3619	22.1457	20.2535	22.2933	22.1332	NaN	20.3101	19.5221	NaN	NaN	20.3962			cell part;integral to membrane;intrinsic to membrane;membrane part	MitoCarta3.0	literature	Membrane	0	+	1.99253	0.00629327	-1.78005	-2.91562	Q7L311	Q7L311	ARMX2_HUMAN	ARMCX2	Armadillo repeat-containing X-linked protein 2
22.7286	23.087	23.2961	23.4676	23.9495	23.4676	24.6209	24.4234	24.0854	23.895	24.0359	23.9043	biosynthetic process;cellular biosynthetic process;cellular component assembly;cellular component assembly at cellular level;cellular component organization;cellular component organization at cellular level;cellular component organization or biogenesis;cellular component organization or biogenesis at cellular level;cellular macromolecular complex assembly;cellular macromolecular complex subunit o…	catalytic activity;cation transmembrane transporter activity;cytochrome-c oxidase activity;heme-copper terminal oxidase activity;hydrogen ion transmembrane transporter activity;inorganic cation transmembrane transporter activity;ion transmembrane transporter activity;monovalent inorganic cation transmembrane transporter activity;oxidoreductase activity;oxidoreductase activity, acting on a heme gr…	cell part;cytochrome complex;cytoplasmic part;integral to membrane;intracellular membrane-bounded organelle;intracellular organelle;intracellular organelle part;intracellular part;intrinsic to membrane;macromolecular complex;membrane;membrane part;membrane-bounded organelle;mitochondrial inner membrane;mitochondrial membrane;mitochondrial membrane part;mitochondrial part;mitochondrial respiratory…	MitoCarta3.0	literature, targetP signal, yeast mito homolog++, Rickettsial homolog, mito protein domain+, coexpression++, MS/MS	MIM	Metabolism > Metals and cofactors > Heme synthesis and processing;OXPHOS > Complex IV > CIV assembly factors;OXPHOS > OXPHOS assembly factors	+	2.60307	0.00631961	0.828071	2.69986	Q7KZN9	Q7KZN9	COX15_HUMAN	COX15	Cytochrome c oxidase assembly protein COX15 homolog
27.2803	27.2891	27.2625	27.4073	27.4073	27.2625	27.7958	27.604	27.7645	27.7645	27.6458	27.632	macromolecule metabolic process;metabolic process;primary metabolic process;protein metabolic process;proteolysis	aminopeptidase activity;binding;catalytic activity;cation binding;exopeptidase activity;hydrolase activity;ion binding;manganese ion binding;metal ion binding;metalloexopeptidase activity;metallopeptidase activity;peptidase activity;peptidase activity, acting on L-amino acid peptides;transition metal ion binding	adherens junction;anchoring junction;cell junction;cell part;cell-substrate adherens junction;cell-substrate junction;cytoplasm;cytoplasmic part;extracellular membrane-bounded organelle;extracellular organelle;extracellular region part;extracellular vesicular exosome;focal adhesion;Golgi apparatus part;intracellular membrane-bounded organelle;intracellular organelle;intracellular organelle part;i…	MitoCarta3.0	APEX_matrix, targetP signal+, Rickettsial homolog, coexpression, MS/MS++	Matrix	Protein import, sorting and homeostasis > Protein homeostasis > Proteases	+	5.23462	0.00653704	0.382916	2.6554	P28838	P28838	AMPL_HUMAN	LAP3	Cytosol aminopeptidase
26.1565	26.0609	25.8834	25.8167	25.9473	26.0752	25.6292	25.5898	25.5195	25.4202	25.6375	25.5696	anatomical structure morphogenesis;apoptotic mitochondrial changes;autophagy;biological regulation;calcium ion homeostasis;calcium-mediated signaling;calcium-mediated signaling using intracellular calcium source;catabolic process;cation homeostasis;cell part morphogenesis;cellular calcium ion homeostasis;cellular catabolic process;cellular cation homeostasis;cellular chemical homeostasis;cellular…	binding;protein binding;receptor binding	cell part;cytoplasmic part;integral to membrane;integral to mitochondrial membrane;integral to mitochondrial outer membrane;integral to organelle membrane;integral to peroxisomal membrane;intracellular membrane-bounded organelle;intracellular organelle;intracellular organelle part;intracellular part;intrinsic to membrane;intrinsic to mitochondrial outer membrane;intrinsic to organelle membrane;in…	MitoCarta3.0	literature, yeast mito homolog++, mito protein domain+	MOM	Mitochondrial dynamics and surveillance > Fission	+	4.37362	0.00665596	-0.429	-2.64428	Q9Y3D6	Q9Y3D6	FIS1_HUMAN	FIS1	Mitochondrial fission 1 protein
20.5356	19.9882	19.9459	20.6971	20.6714	20.3211	21.5165	21.4476	20.6714	21.6006	21.5731	20.5731	biosynthetic process;cellular biosynthetic process;cellular component assembly;cellular component assembly at cellular level;cellular component biogenesis;cellular component organization;cellular component organization at cellular level;cellular component organization or biogenesis;cellular component organization or biogenesis at cellular level;cellular macromolecular complex assembly;cellular ma…		cell part;cytoplasmic part;intracellular membrane-bounded organelle;intracellular organelle;intracellular organelle lumen;intracellular organelle part;intracellular part;membrane-bounded organelle;membrane-enclosed lumen;mitochondrial matrix;mitochondrial part;mitochondrion;organelle;organelle lumen;organelle part	MitoCarta3.0	literature, targetP signal+, yeast mito homolog, mito protein domain+, induction, coexpression+, MS/MS	Matrix	OXPHOS > Complex II > CII assembly factors;OXPHOS > OXPHOS assembly factors	+	2.37035	0.00720779	0.870497	2.58542	A6NFY7	A6NFY7	SDHF1_HUMAN	SDHAF1	Succinate dehydrogenase assembly factor 1, mitochondrial
25.4769	25.4707	25.5841	25.6348	25.6918	25.6998	26.1273	25.9361	25.8788	26.0212	25.9672	25.9271		binding;catalytic activity;cation binding;endopeptidase activity;hydrolase activity;ion binding;metal ion binding;metalloendopeptidase activity;metallopeptidase activity;peptidase activity;peptidase activity, acting on L-amino acid peptides;peptide binding	cell part;cytoplasmic part;intracellular organelle part;intracellular part;membrane;membrane-enclosed lumen;mitochondrial intermembrane space;mitochondrial part;organelle envelope lumen;organelle part;plasma membrane	MitoCarta3.0	literature, APEX_matrix, targetP signal+, mito protein domain, MS/MS++	Matrix	Protein import, sorting and homeostasis > Protein homeostasis > Proteases	+	4.43134	0.00909126	0.383253	2.47691	Q9BYT8	Q9BYT8	NEUL_HUMAN	NLN	Neurolysin, mitochondrial
NaN	27.9428	NaN	NaN	NaN	27.9539	NaN	26.9869	27.2077	NaN	NaN	27.2714	alcohol catabolic process;alcohol metabolic process;biological regulation;catabolic process;cellular aldehyde metabolic process;cellular catabolic process;cellular lipid catabolic process;cellular lipid metabolic process;cellular metabolic process;cellular process;cellular response to stimulus;detection of abiotic stimulus;detection of external stimulus;detection of light stimulus;detection of st…	aldo-keto reductase (NADP) activity;catalytic activity;geranylgeranyl reductase activity;indanol dehydrogenase activity;oxidoreductase activity;oxidoreductase activity, acting on CH-OH group of donors;oxidoreductase activity, acting on the aldehyde or oxo group of donors;oxidoreductase activity, acting on the aldehyde or oxo group of donors, NAD or NADP as acceptor;oxidoreductase activity, acting…	cell part;cytoplasmic part;cytosol;extracellular membrane-bounded organelle;extracellular organelle;extracellular region part;extracellular vesicular exosome;intracellular membrane-bounded organelle;intracellular organelle;intracellular part;lysosome;lytic vacuole;membrane-bounded organelle;membrane-bounded vesicle;organelle;vacuole;vesicle	MitoCarta3.0	induction, coexpression, MS/MS++	unknown	Metabolism > Detoxification > Xenobiotic metabolism;Metabolism > Vitamin metabolism > Vitamin A metabolism	+	2.24393	0.0093617	-0.793045	-3.75161	O60218	O60218;C9JRZ8	AK1BA_HUMAN	AKR1B10	Aldo-keto reductase family 1 member B10
26.8385	26.5898	26.3695	26.632	26.604	26.558	27.3153	27.0401	26.9539	27.0505	26.9539	26.9316	amine metabolic process;asparagine metabolic process;aspartate family amino acid metabolic process;carboxylic acid metabolic process;cellular amine metabolic process;cellular amino acid metabolic process;cellular ketone metabolic process;cellular metabolic process;cellular nitrogen compound metabolic process;cellular process;dicarboxylic acid metabolic process;glutamine family amino acid metaboli…	catalytic activity;hydrolase activity;hydrolase activity, acting on carbon-nitrogen (but not peptide) bonds;hydrolase activity, acting on carbon-nitrogen (but not peptide) bonds, in linear amides;omega-amidase activity	cell part;centrosome;cytoplasm;cytoplasmic part;cytoskeletal part;extracellular membrane-bounded organelle;extracellular organelle;extracellular region part;extracellular vesicular exosome;intracellular membrane-bounded organelle;intracellular non-membrane-bounded organelle;intracellular organelle;intracellular organelle part;intracellular part;membrane-bounded organelle;membrane-bounded vesicle;…	MitoCarta3.0	Rickettsial homolog, mito protein domain, coexpression, MS/MS++	unknown	Metabolism > Detoxification	+	3.40917	0.0118113	0.442256	2.39418	Q9NQR4	Q9NQR4	NIT2_HUMAN	NIT2	Omega-amidase NIT2
27.1507	26.8858	26.8858	27.1015	26.9316	26.7517	26.6458	26.673	26.4202	26.5898	26.3894	26.3695	acidic amino acid transport;alcohol biosynthetic process;alcohol metabolic process;amine transport;amino acid transport;anion transport;aspartate transport;ATP biosynthetic process;ATP metabolic process;biosynthetic process;carbohydrate biosynthetic process;carbohydrate metabolic process;carboxylic acid transport;cellular biosynthetic process;cellular carbohydrate biosynthetic process;cellular ca…	acidic amino acid transmembrane transporter activity;active transmembrane transporter activity;amine transmembrane transporter activity;amino acid transmembrane transporter activity;binding;calcium ion binding;carboxylic acid transmembrane transporter activity;cation binding;ion binding;L-amino acid transmembrane transporter activity;L-aspartate transmembrane transporter activity;L-glutamate tran…	cell part;cytoplasmic part;integral to membrane;integral to plasma membrane;intracellular membrane-bounded organelle;intracellular organelle;intracellular organelle part;intracellular part;intrinsic to membrane;intrinsic to plasma membrane;membrane;membrane part;membrane-bounded organelle;mitochondrial inner membrane;mitochondrial membrane;mitochondrial part;mitochondrion;organelle;organelle inne…	MitoCarta3.0	literature, yeast mito homolog+, mito protein domain+, coexpression, MS/MS++	MIM	Metabolism > Amino acid metabolism > Urea cycle;Metabolism > Carbohydrate metabolism > Malate-aspartate shuttle;Signaling > Calcium homeostasis > EF hand proteins;Small molecule transport > SLC25A family	+	3.44929	0.0118628	-0.436558	-2.39062	Q9UJS0	Q9UJS0	CMC2_HUMAN	SLC25A13	Calcium-binding mitochondrial carrier protein Aralar2
26.9203	26.5754	26.4645	26.7895	26.604	26.2535	26.4754	26.1565	25.8904	26.038	25.7796	25.6784	activation of protein kinase activity;activation of protein kinase C activity by G-protein coupled receptor protein signaling pathway;biological regulation;biosynthetic process;cell surface receptor linked signaling pathway;cellular biosynthetic process;cellular lipid metabolic process;cellular metabolic process;cellular process;cellular response to stimulus;ceramide biosynthetic process;ceramide…	acylglycerol kinase activity;adenyl nucleotide binding;adenyl ribonucleotide binding;ATP binding;binding;catalytic activity;ceramide kinase activity;diacylglycerol kinase activity;kinase activity;lipid kinase activity;NAD+ kinase activity;nucleotide binding;phosphotransferase activity, alcohol group as acceptor;purine nucleotide binding;purine ribonucleoside triphosphate binding;purine ribonucleo…	cell part;cytoplasmic part;intracellular membrane-bounded organelle;intracellular organelle;intracellular organelle part;intracellular part;membrane;membrane-bounded organelle;mitochondrial membrane;mitochondrial part;mitochondrion;organelle;organelle membrane;organelle part	MitoCarta3.0	literature, APEX_IMS, mito protein domain	MIM	Protein import, sorting and homeostasis > Protein import and sorting > TIM22 carrier pathway;Metabolism > Lipid metabolism > Phospholipid metabolism	+	2.55281	0.0122979	-0.598153	-2.37332	Q53H12	Q53H12	AGK_HUMAN	AGK	Acylglycerol kinase, mitochondrial
23.4676	23.1079	21.8191	22.9899	22.9864	22.6865	24.0443	23.7895	23.632	23.5754	23.4425	23.4551	alcohol catabolic process;alcohol metabolic process;amine catabolic process;amine metabolic process;benzene-containing compound metabolic process;biological regulation;biosynthetic process;catabolic process;catecholamine catabolic process;catecholamine metabolic process;catechol-containing compound catabolic process;catechol-containing compound metabolic process;cell communication;cell-cell signa…	catalytic activity;oxidoreductase activity;oxidoreductase activity, acting on the CH-NH2 group of donors;oxidoreductase activity, acting on the CH-NH2 group of donors, oxygen as acceptor;primary amine oxidase activity	cell part;cytoplasmic part;integral to membrane;intracellular membrane-bounded organelle;intracellular organelle;intracellular organelle part;intracellular part;intrinsic to membrane;membrane;membrane part;membrane-bounded organelle;mitochondrial membrane;mitochondrial outer membrane;mitochondrial part;mitochondrion;organelle;organelle membrane;organelle outer membrane;organelle part;outer membra…	MitoCarta3.0	literature, mito protein domain, MS/MS+	MOM	Metabolism > Amino acid metabolism > Catechol metabolism;Metabolism > Detoxification > Xenobiotic metabolism	+	2.08731	0.0129628	0.813591	2.34161	P21397	P21397	AOFA_HUMAN	MAOA	Amine oxidase [flavin-containing] A
27.2714	26.9977	27.17	27.17	27.1984	26.7771	27.9814	27.6527	27.6998	27.611	27.3153	27.4073	cellular macromolecule metabolic process;cellular metabolic process;cellular process;cellular protein metabolic process;establishment of localization;establishment of localization in cell;establishment of protein localization;establishment of protein localization in mitochondrion;establishment of protein localization to organelle;intracellular protein transport;intracellular transport;macromolecu…	adenyl nucleotide binding;adenyl-nucleotide exchange factor activity;ATPase regulator activity;binding;enzyme regulator activity;nucleoside-triphosphatase regulator activity;nucleotide binding;protein binding;purine nucleotide binding;unfolded protein binding	cell part;cytoplasmic part;intracellular membrane-bounded organelle;intracellular organelle;intracellular organelle lumen;intracellular organelle part;intracellular part;membrane-bounded organelle;membrane-enclosed lumen;mitochondrial matrix;mitochondrial part;mitochondrion;organelle;organelle lumen;organelle part	MitoCarta3.0	literature, APEX_matrix, targetP signal+, Rickettsial homolog, mito protein domain+, induction, coexpression++, MS/MS++	Matrix	Protein import, sorting and homeostasis > Protein import and sorting > Import motor;Metabolism > Metals and cofactors > Fe-S cluster biosynthesis	+	2.76952	0.0133178	0.513837	2.32489	Q9HAV7	Q9HAV7	GRPE1_HUMAN	GRPEL1	GrpE protein homolog 1, mitochondrial
23.7995	22.8423	23.0789	23.7796	23.2679	22.6409	25.767	24.7995	23.9584	24.8191	23.9406	23.2405	carboxylic acid catabolic process;carboxylic acid metabolic process;catabolic process;cellular catabolic process;cellular ketone metabolic process;cellular lipid catabolic process;cellular lipid metabolic process;cellular metabolic process;cellular process;fatty acid beta-oxidation;fatty acid beta-oxidation using acyl-CoA dehydrogenase;fatty acid catabolic process;fatty acid metabolic process;fat…	acyl-CoA dehydrogenase activity;binding;catalytic activity;coenzyme binding;cofactor binding;flavin adenine dinucleotide binding;long-chain-acyl-CoA dehydrogenase activity;medium-chain-acyl-CoA dehydrogenase activity;oxidoreductase activity;oxidoreductase activity, acting on the CH-CH group of donors;transferase activity;transferase activity, transferring phosphorus-containing groups;very long-ch…	cell part;cytoplasmic part;intracellular membrane-bounded organelle;intracellular organelle;intracellular organelle part;intracellular part;membrane;membrane-bounded organelle;microbody;mitochondrial membrane;mitochondrial part;nucleus;organelle;organelle membrane;organelle part;peroxisome	MitoCarta3.0	mito protein domain+, induction, coexpression	MIM	Metabolism > Lipid metabolism > Fatty acid oxidation	+	1.78296	0.0135815	1.186	2.31504	Q709F0	Q709F0	ACD11_HUMAN	ACAD11	Acyl-CoA dehydrogenase family member 11
24.6918	24.1719	24.2317	24.5165	24.391	24.2821	24.3975	23.867	23.6865	23.7389	23.5404	23.3101	amine catabolic process;amine metabolic process;carboxylic acid catabolic process;carboxylic acid metabolic process;catabolic process;cellular amine metabolic process;cellular amino acid catabolic process;cellular amino acid metabolic process;cellular catabolic process;cellular ketone metabolic process;cellular metabolic process;cellular nitrogen compound metabolic process;cellular process;glycin…	binding;catalytic activity;cofactor binding;electron carrier activity;glycine dehydrogenase (decarboxylating) activity;lyase activity;oxidoreductase activity;oxidoreductase activity, acting on the CH-NH2 group of donors;oxidoreductase activity, acting on the CH-NH2 group of donors, disulfide as acceptor;pyridoxal phosphate binding;vitamin B6 binding;vitamin binding	cell part;cytoplasmic part;intracellular membrane-bounded organelle;intracellular organelle;intracellular part;membrane-bounded organelle;mitochondrion;organelle	MitoCarta3.0	literature, APEX_matrix, targetP signal, yeast mito homolog, mito protein domain+, coexpression, MS/MS++	Matrix	Metabolism > Amino acid metabolism > Glycine cleavage system;Metabolism > Amino acid metabolism > Glycine metabolism	+	2.3683	0.0135869	-0.624092	-2.31293	P23378	P23378	GCSP_HUMAN	GLDC	Glycine dehydrogenase (decarboxylating), mitochondrial
27.5826	27.4234	27.5014	27.6458	27.5609	27.4073	28.1842	27.8916	27.8203	27.9484	27.8623	27.7645	biosynthetic process;cellular aromatic compound metabolic process;cellular biosynthetic process;cellular metabolic process;cellular nitrogen compound biosynthetic process;cellular nitrogen compound metabolic process;cellular process;cofactor biosynthetic process;cofactor metabolic process;heme biosynthetic process;heme metabolic process;heterocycle biosynthetic process;heterocycle metabolic proce…	binding;catalytic activity;coproporphyrinogen oxidase activity;identical protein binding;oxidoreductase activity;oxidoreductase activity, acting on the CH-CH group of donors;oxidoreductase activity, acting on the CH-CH group of donors, oxygen as acceptor;protein binding;protein dimerization activity;protein homodimerization activity;structural constituent of eye lens;structural molecule activity	cell part;cytoplasm;cytoplasmic part;intracellular membrane-bounded organelle;intracellular organelle;intracellular organelle part;intracellular part;membrane;membrane-bounded organelle;membrane-enclosed lumen;mitochondrial inner membrane;mitochondrial intermembrane space;mitochondrial membrane;mitochondrial part;mitochondrion;organelle;organelle envelope lumen;organelle inner membrane;organelle …	MitoCarta3.0	literature, APEX_IMS, APEX_matrix, Rickettsial homolog, mito protein domain, coexpression, MS/MS++	MIM	Metabolism > Metals and cofactors > Heme synthesis and processing	+	3.57993	0.0145151	0.391625	2.28687	P36551	P36551	HEM6_HUMAN	CPOX	Oxygen-dependent coproporphyrinogen-III oxidase, mitochondrial
24.1095	24.0359	23.8576	24.2607	24.239	23.9316	24.6595	24.5105	24.4105	24.7077	24.3975	24.3511	anatomical structure development;biological regulation;biosynthetic process;brain development;cation homeostasis;cellular biosynthetic process;cellular cation homeostasis;cellular chemical homeostasis;cellular homeostasis;cellular ion homeostasis;cellular iron ion homeostasis;cellular metabolic process;cellular metal ion homeostasis;cellular nitrogen compound biosynthetic process;cellular nitroge…	active transmembrane transporter activity;adenyl nucleotide binding;adenyl ribonucleotide binding;ATP binding;ATPase activity;ATPase activity, coupled;ATPase activity, coupled to movement of substances;ATPase activity, coupled to transmembrane movement of substances;binding;catalytic activity;cation binding;cofactor transporter activity;efflux transmembrane transporter activity;heme binding;heme …	ATP-binding cassette (ABC) transporter complex;cell part;cytoplasmic part;endoplasmic reticulum;endosome;envelope;extracellular membrane-bounded organelle;extracellular organelle;extracellular region part;extracellular vesicular exosome;Golgi apparatus;integral to membrane;integral to mitochondrial membrane;integral to mitochondrial outer membrane;integral to organelle membrane;intracellular memb…	MitoCarta3.0	literature, yeast mito homolog+, Rickettsial homolog, mito protein domain, coexpression, MS/MS	MOM	Metabolism > Metals and cofactors > Heme synthesis and processing;Small molecule transport > ABC transporters	+	3.16619	0.0145159	0.433773	2.28744	Q9NP58	Q9NP58	ABCB6_HUMAN	ABCB6	ATP-binding cassette sub-family B member 6, mitochondrial
24.0105	24.1095	24.3511	23.8576	24.2096	23.9495	23.5983	23.6431	23.5285	23.7182	23.8764	23.3511	biosynthetic process;cellular biosynthetic process;cellular component disassembly;cellular component disassembly at cellular level;cellular component organization;cellular component organization at cellular level;cellular component organization or biogenesis;cellular component organization or biogenesis at cellular level;cellular macromolecular complex disassembly;cellular macromolecular complex …	structural constituent of ribosome;structural molecule activity	cell part;cytoplasmic part;intracellular organelle part;intracellular part;large ribosomal subunit;macromolecular complex;membrane;mitochondrial inner membrane;mitochondrial large ribosomal subunit;mitochondrial membrane;mitochondrial part;organellar large ribosomal subunit;organelle inner membrane;organelle membrane;organelle part;ribonucleoprotein complex	MitoCarta3.0	literature, yeast mito homolog++, Rickettsial homolog, mito protein domain, coexpression, MS/MS++	Matrix	Mitochondrial central dogma > Translation > Mitochondrial ribosome	+	2.92627	0.0149546	-0.462022	-2.27367	O75394	O75394	RM33_HUMAN	MRPL33	39S ribosomal protein L33, mitochondrial
25.8191	25.2643	25.1135	25.9495	25.7568	25.5783	26.5075	26.4138	25.9495	26.2463	26.1293	25.8788	biological regulation;biosynthetic process;cellular biosynthetic process;cellular macromolecule biosynthetic process;cellular macromolecule metabolic process;cellular metabolic process;cellular process;cellular protein metabolic process;macromolecule biosynthetic process;macromolecule metabolic process;metabolic process;positive regulation of biological process;positive regulation of biosynthetic…	binding;catalytic activity;GTP binding;GTPase activity;guanyl nucleotide binding;guanyl ribonucleotide binding;hydrolase activity;hydrolase activity, acting on acid anhydrides;hydrolase activity, acting on acid anhydrides, in phosphorus-containing anhydrides;nucleoside-triphosphatase activity;nucleotide binding;purine nucleotide binding;purine ribonucleoside triphosphate binding;purine ribonucleo…	cell part;cytoplasmic part;intracellular organelle lumen;intracellular organelle part;intracellular part;membrane;membrane-enclosed lumen;mitochondrial inner membrane;mitochondrial matrix;mitochondrial membrane;mitochondrial part;organelle inner membrane;organelle lumen;organelle membrane;organelle part	MitoCarta3.0	APEX_matrix, targetP signal, yeast mito homolog++, Rickettsial homolog, mito protein domain+, coexpression, MS/MS+	Matrix	Mitochondrial central dogma > Translation	+	2.31282	0.0153621	0.607263	2.25925	Q8N442	Q8N442	GUF1_HUMAN	GUF1	Translation factor GUF1, mitochondrial
28.0762	28.0243	27.9869	28.4668	28.4862	28.0813	29.3044	28.8564	28.611	28.7771	28.5898	28.4274	amine biosynthetic process;amine metabolic process;biosynthetic process;carboxylic acid biosynthetic process;carboxylic acid metabolic process;cellular amine metabolic process;cellular amino acid biosynthetic process;cellular amino acid metabolic process;cellular biosynthetic process;cellular component assembly;cellular component organization;cellular component organization or biogenesis;cellular…	binding;catalytic activity;cofactor binding;ornithine-oxo-acid transaminase activity;pyridoxal phosphate binding;transaminase activity;transferase activity;transferase activity, transferring nitrogenous groups;vitamin B6 binding;vitamin binding	cell part;cytoplasmic part;intracellular membrane-bounded organelle;intracellular organelle;intracellular organelle lumen;intracellular organelle part;intracellular part;membrane-bounded organelle;membrane-enclosed lumen;mitochondrial matrix;mitochondrial part;mitochondrion;organelle;organelle lumen;organelle part	MitoCarta3.0	literature, APEX_matrix, targetP signal+, mito protein domain, coexpression, MS/MS++	Matrix	Metabolism > Amino acid metabolism > Proline metabolism	+	2.3802	0.0159724	0.574067	2.24673	P04181	P04181	OAT_HUMAN	OAT	Ornithine aminotransferase, mitochondrial
24.8093	24.7745	24.4614	24.7543	24.5105	24.275	25.5754	25.3877	25.1253	25.3101	24.9628	24.6811			cell part;cytoplasmic part;intracellular organelle part;intracellular part;membrane-enclosed lumen;mitochondrial intermembrane space;mitochondrial part;organelle envelope lumen;organelle part	MitoCarta3.0	yeast mito homolog, induction, coexpression, MS/MS+	IMS	Metabolism > Metals and cofactors > Copper metabolism	+	2.35315	0.0164006	0.576236	2.23599	Q9BUK0	Q9BUK0	CHCH7_HUMAN	CHCHD7	Coiled-coil-helix-coiled-coil-helix domain-containing protein 7
27.1984	27.2979	27.5536	26.9203	27.1115	27.189	27.0296	26.7389	26.8019	26.6181	26.673	26.6595	cellular macromolecule metabolic process;cellular metabolic process;cellular process;cellular protein metabolic process;chaperone-mediated protein folding;macromolecule metabolic process;macromolecule modification;metabolic process;peptidyl-amino acid modification;peptidyl-proline modification;primary metabolic process;protein folding;protein metabolic process;protein modification process;protein…	binding;calcium ion binding;catalytic activity;cation binding;cis-trans isomerase activity;drug binding;FK506 binding;ion binding;isomerase activity;macrolide binding;metal ion binding;peptidyl-prolyl cis-trans isomerase activity	cell part;cytoplasmic part;endoplasmic reticulum lumen;endoplasmic reticulum membrane;endoplasmic reticulum part;intracellular organelle lumen;intracellular organelle part;intracellular part;membrane;membrane part;membrane-enclosed lumen;organelle lumen;organelle membrane;organelle part	MitoCarta3.0	APEX_IMS, mito protein domain	IMS	Protein import, sorting and homeostasis > Protein homeostasis > Chaperones	+	2.84262	0.0164247	-0.458251	-2.23241	Q96AY3	Q96AY3	FKB10_HUMAN	FKBP10	Peptidyl-prolyl cis-trans isomerase FKBP10
24.7594	24.239	24.3376	24.1871	24.1174	23.8385	23.6757	23.7695	23.7995	23.8576	23.4923	23.7492	actin cytoskeleton organization;actin filament organization;actin filament polymerization;actin filament-based process;actin polymerization or depolymerization;biological regulation;cellular component assembly;cellular component assembly at cellular level;cellular component organization;cellular component organization at cellular level;cellular component organization or biogenesis;cellular compon…	actin binding;binding;catalytic activity;cation binding;cytoskeletal protein binding;ion binding;metal ion binding;nucleic acid binding transcription factor activity;oxidoreductase activity;oxidoreductase activity, acting on a sulfur group of donors;oxidoreductase activity, acting on a sulfur group of donors, disulfide as acceptor;peptide-methionine (R)-S-oxide reductase activity;protein binding;…	cell part;cytoplasmic part;intracellular membrane-bounded organelle;intracellular organelle;intracellular part;membrane-bounded organelle;mitochondrion;organelle	MitoCarta3.0	APEX_matrix, targetP signal, yeast mito homolog+, mito protein domain, coexpression, MS/MS++	Matrix	Metabolism > Detoxification > ROS and glutathione metabolism;Metabolism > Sulfur metabolism	+	2.5239	0.0164264	-0.522526	-2.23104	Q9Y3D2	Q9Y3D2	MSRB2_HUMAN	MSRB2	Methionine-R-sulfoxide reductase B2, mitochondrial
25.2353	25.5345	25.1871	25.6486	25.8167	25.4298	26.2517	26.2607	26.0338	25.8904	25.705	25.8504	aerobic respiration;biological regulation;cellular component assembly;cellular component assembly at cellular level;cellular component biogenesis;cellular component organization;cellular component organization at cellular level;cellular component organization or biogenesis;cellular component organization or biogenesis at cellular level;cellular localization;cellular macromolecular complex assembl…	binding;identical protein binding;protein binding;protein dimerization activity;protein homodimerization activity	cell part;cytoplasmic part;integral to membrane;integral to mitochondrial membrane;integral to organelle membrane;intracellular membrane-bounded organelle;intracellular organelle;intracellular organelle part;intracellular part;intrinsic to membrane;intrinsic to organelle membrane;macromolecular complex;membrane;membrane part;membrane-bounded organelle;mitochondrial membrane;mitochondrial membrane…	MitoCarta3.0	literature, APEX_matrix, targetP signal, yeast mito homolog+, Rickettsial homolog, mito protein domain, coexpression	MIM	Protein import, sorting and homeostasis > Protein import and sorting > OXA;Mitochondrial central dogma > Translation	+	2.51254	0.0165262	0.523361	2.22726	Q15070	Q15070	OXA1L_HUMAN	OXA1L	Mitochondrial inner membrane protein OXA1L
24.4984	24.2096	24.2021	24.7796	24.4298	23.8288	25.2353	25.2096	24.7945	24.9043	24.6865	24.6757	cellular component assembly;cellular component assembly at cellular level;cellular component organization;cellular component organization at cellular level;cellular component organization or biogenesis;cellular component organization or biogenesis at cellular level;cellular macromolecular complex assembly;cellular macromolecular complex subunit organization;cellular process;cellular protein compl…		cell part;cytoplasmic part;integral to membrane;integral to mitochondrial membrane;integral to organelle membrane;intracellular membrane-bounded organelle;intracellular organelle;intracellular organelle part;intracellular part;intrinsic to membrane;intrinsic to organelle membrane;membrane;membrane part;membrane-bounded organelle;mitochondrial inner membrane;mitochondrial membrane;mitochondrial me…	MitoCarta3.0	literature, APEX_matrix, mito protein domain+, coexpression++, MS/MS	MIM	OXPHOS > Complex I > CI assembly factors;OXPHOS > Complex V > CV assembly factors;OXPHOS > OXPHOS assembly factors	+	2.2801	0.0167194	0.592939	2.22149	Q9BUB7	Q9BUB7	TMM70_HUMAN	TMEM70	Transmembrane protein 70, mitochondrial
23.4041	23.5983	23.8093	23.1961	23.5404	23.6971	24.1095	23.8764	24.0105	23.976	23.8576	24.019			cell part;cytoplasmic part;intracellular membrane-bounded organelle;intracellular organelle;intracellular part;membrane-bounded organelle;mitochondrion;organelle	MitoCarta3.0	literature, APEX_IMS, yeast mito homolog++, mito protein domain+, induction, MS/MS	IMS	OXPHOS > Complex IV > CIV assembly factors;OXPHOS > OXPHOS assembly factors	+	2.92492	0.0172679	0.433952	2.20304	Q86WW8	Q86WW8	COA5_HUMAN	COA5	Cytochrome c oxidase assembly factor 5
23.9043	23.4676	23.0224	23.848	23.2961	23.184	24.3031	24.0691	23.7286	24.5045	24.0772	23.8191	detoxification of nitrogen compound;metabolic process;nitrate metabolic process;nitrogen compound metabolic process;oxidation-reduction process;response to chemical stimulus;response to nitrosative stress;response to stimulus;response to stress;response to toxin	binding;catalytic activity;cation binding;coenzyme binding;cofactor binding;ion binding;metal ion binding;molybdenum ion binding;molybdopterin cofactor binding;nitrate reductase activity;oxidoreductase activity;oxidoreductase activity, acting on other nitrogenous compounds as donors;pyridoxal phosphate binding;transition metal ion binding;vitamin B6 binding;vitamin binding	cell part;cytoplasmic part;extracellular membrane-bounded organelle;extracellular organelle;extracellular region part;extracellular vesicular exosome;intracellular membrane-bounded organelle;intracellular organelle;intracellular organelle part;intracellular part;membrane;membrane-bounded organelle;membrane-bounded vesicle;microbody;mitochondrial inner membrane;mitochondrial membrane;mitochondrial…	MitoCarta3.0	literature, targetP signal, mito protein domain+, induction, coexpression, MS/MS++	MOM	Metabolism > Detoxification > Amidoxime reducing complex;Metabolism > Detoxification > Xenobiotic metabolism;Metabolism > Metals and cofactors > Molybdenum cofactor synthesis and proteins	+	2.12894	0.0183736	0.629841	2.1846	Q969Z3	Q969Z3	MARC2_HUMAN	2002-03-01	Mitochondrial amidoxime reducing component 2
24.5983	24.7492	24.848	24.8433	24.824	24.4862	25.1055	25.1055	25.2463	25.1174	25.0772	24.9539	anatomical structure morphogenesis;apoptotic mitochondrial changes;biological regulation;cell part morphogenesis;cellular component assembly;cellular component morphogenesis;cellular component organization;cellular component organization at cellular level;cellular component organization or biogenesis;cellular component organization or biogenesis at cellular level;cellular developmental process;ce…	binding;identical protein binding;protein binding;protein dimerization activity;protein homodimerization activity	cell junction;cell part;clathrin-coated vesicle;coated vesicle;cytoplasmic membrane-bounded vesicle;cytoplasmic part;cytoplasmic vesicle;integral to membrane;integral to mitochondrial membrane;integral to organelle membrane;intracellular membrane-bounded organelle;intracellular organelle;intracellular organelle part;intracellular part;intrinsic to membrane;intrinsic to organelle membrane;membrane…	MitoCarta3.0	literature, induction, MS/MS	MOM	Mitochondrial dynamics and surveillance > Fission	+	3.40469	0.0183914	0.376156	2.18495	Q9GZY8	Q9GZY8	MFF_HUMAN	MFF	Mitochondrial fission factor
25.6649	25.1795	25.0567	25.5105	25.417	25.0359	26.5507	26.0296	25.7568	25.965	25.6403	25.5783	amine catabolic process;amine metabolic process;branched chain family amino acid catabolic process;branched chain family amino acid metabolic process;carboxylic acid catabolic process;carboxylic acid metabolic process;catabolic process;cellular amine metabolic process;cellular amino acid catabolic process;cellular amino acid metabolic process;cellular catabolic process;cellular ketone metabolic p…	acyl-CoA dehydrogenase activity;binding;catalytic activity;coenzyme binding;cofactor binding;flavin adenine dinucleotide binding;oxidoreductase activity;oxidoreductase activity, acting on the CH-CH group of donors	cell part;cytoplasmic part;extracellular membrane-bounded organelle;extracellular organelle;extracellular region part;extracellular vesicular exosome;intracellular membrane-bounded organelle;intracellular organelle;intracellular organelle lumen;intracellular organelle part;intracellular part;membrane-bounded organelle;membrane-bounded vesicle;membrane-enclosed lumen;mitochondrial matrix;mitochond…	MitoCarta3.0	literature, APEX_matrix, targetP signal, mito protein domain+, induction, coexpression, MS/MS++	Matrix	Metabolism > Amino acid metabolism > Branched-chain amino acid metabolism;Metabolism > Lipid metabolism > Fatty acid oxidation	+	2.16462	0.0185214	0.609365	2.17967	P45954	P45954	ACDSB_HUMAN	ACADSB	Short/branched chain specific acyl-CoA dehydrogenase, mitochondrial
27.0296	26.7771	26.8019	26.9977	26.7129	26.4314	27.8142	27.6251	27.2979	27.3066	27.0084	27.0401	biological regulation;cation homeostasis;cation transport;cellular cation homeostasis;cellular chemical homeostasis;cellular component assembly;cellular component assembly at cellular level;cellular component organization;cellular component organization at cellular level;cellular component organization or biogenesis;cellular component organization or biogenesis at cellular level;cellular copper i…	binding;cation binding;copper ion binding;ion binding;metal ion binding;transition metal ion binding	cell part;contractile fiber;cytoplasmic part;intracellular membrane-bounded organelle;intracellular non-membrane-bounded organelle;intracellular organelle;intracellular organelle part;intracellular part;membrane;membrane-bounded organelle;mitochondrial inner membrane;mitochondrial membrane;mitochondrial part;mitochondrion;myofibril;non-membrane-bounded organelle;organelle;organelle inner membrane…	MitoCarta3.0	literature, APEX_IMS, APEX_matrix, targetP signal, yeast mito homolog+, Rickettsial homolog, mito protein domain, MS/MS++	MIM	Metabolism > Metals and cofactors > Copper metabolism;OXPHOS > Complex IV > CIV assembly factors;OXPHOS > OXPHOS assembly factors	+	2.26893	0.019166	0.556942	2.1632	O75880	O75880	SCO1_HUMAN	SCO1	Protein SCO1 homolog, mitochondrial
23.7695	23.3101	23.3778	24.019	23.6431	23.4041	24.7441	24.391	24.019	24.417	23.9225	23.7594	amine metabolic process;amino acid activation;carboxylic acid metabolic process;cellular amine metabolic process;cellular amino acid metabolic process;cellular ketone metabolic process;cellular macromolecule metabolic process;cellular metabolic process;cellular nitrogen compound metabolic process;cellular process;gene expression;macromolecule metabolic process;metabolic process;methionyl-tRNA ami…	adenyl nucleotide binding;adenyl ribonucleotide binding;aminoacyl-tRNA ligase activity;ATP binding;binding;catalytic activity;ligase activity;ligase activity, forming aminoacyl-tRNA and related compounds;ligase activity, forming carbon-oxygen bonds;methionine-tRNA ligase activity;nucleotide binding;purine nucleotide binding;purine ribonucleoside triphosphate binding;purine ribonucleotide binding;…	cell part;cytoplasmic part;intracellular organelle lumen;intracellular organelle part;intracellular part;membrane-enclosed lumen;mitochondrial matrix;mitochondrial part;organelle lumen;organelle part	MitoCarta3.0	literature, APEX_matrix, targetP signal, yeast mito homolog++, Rickettsial homolog, mito protein domain, coexpression, MS/MS+	Matrix	Mitochondrial central dogma > Translation > mt-tRNA synthetases	+	2.10112	0.0193786	0.621573	2.15845	Q96GW9	Q96GW9	SYMM_HUMAN	MARS2	Methionine--tRNA ligase, mitochondrial
26.965	26.6595	26.5638	27.0084	26.8019	26.3101	27.7833	27.4862	27.2979	27.3578	26.9869	26.8858	cellular component organization;cellular component organization at cellular level;cellular component organization or biogenesis;cellular component organization or biogenesis at cellular level;cellular membrane organization;cellular process;cristae formation;inner mitochondrial membrane organization;membrane organization;mitochondrial membrane organization;mitochondrion organization;organelle orga…	binding;calcium ion binding;cation binding;ion binding;metal ion binding	cell part;cytoplasmic part;integral to membrane;intracellular membrane-bounded organelle;intracellular organelle;intracellular organelle part;intracellular part;intrinsic to membrane;membrane;membrane part;membrane-bounded organelle;mitochondrial inner membrane;mitochondrial membrane;mitochondrial part;mitochondrion;organelle;organelle inner membrane;organelle membrane;organelle part	MitoCarta3.0	literature, APEX_IMS, APEX_matrix, targetP signal, yeast mito homolog+, mito protein domain+, coexpression++, MS/MS++	MIM	Signaling > Calcium homeostasis > Calcium cycle	+	2.15583	0.0200518	0.581517	2.13816	O95202	O95202	LETM1_HUMAN	LETM1	Mitochondrial proton/calcium exchanger protein
25.2535	24.7995	24.7441	24.4984	24.604	24.4425	24.5638	24.0526	24.1642	24.4041	23.9406	23.9406	alcohol metabolic process;biological regulation;biosynthetic process;C21-steroid hormone biosynthetic process;C21-steroid hormone metabolic process;cellular biosynthetic process;cellular hormone metabolic process;cellular metabolic process;cellular process;hormone biosynthetic process;hormone metabolic process;lipid biosynthetic process;lipid metabolic process;metabolic process;oxidation-reductio…	2 iron, 2 sulfur cluster binding;binding;cation binding;electron carrier activity;ion binding;iron-sulfur cluster binding;metal cluster binding;metal ion binding	cell part;cytoplasmic part;intracellular organelle lumen;intracellular organelle part;intracellular part;membrane-enclosed lumen;mitochondrial matrix;mitochondrial part;organelle lumen;organelle part	MitoCarta3.0	APEX_matrix, targetP signal, yeast mito homolog+, Rickettsial homolog, mito protein domain, coexpression, MS/MS	Matrix	Metabolism > Metals and cofactors > Fe-S cluster biosynthesis;Metabolism > Metals and cofactors > Fe-S-containing proteins;Metabolism > Metals and cofactors > Heme synthesis and processing	+	2.1922	0.0210131	-0.546019	-2.10715	Q6P4F2	Q6P4F2	FDX2_HUMAN	FDX2	Ferredoxin-2, mitochondrial
24.848	25.0813	24.9672	24.9716	25.0772	24.7895	25.797	25.4892	25.3745	25.2821	25.1642	25.228	acylglycerol metabolic process;aerobic respiration;aging;alcohol metabolic process;anatomical structure development;biological regulation;catabolic process;cell differentiation;cellular aromatic compound metabolic process;cellular catabolic process;cellular component assembly;cellular component organization;cellular component organization or biogenesis;cellular developmental process;cellular lipi…	aminoacylase activity;antioxidant activity;binding;catalase activity;catalytic activity;cation binding;coenzyme binding;cofactor binding;enzyme binding;heme binding;hydrolase activity;hydrolase activity, acting on carbon-nitrogen (but not peptide) bonds;hydrolase activity, acting on carbon-nitrogen (but not peptide) bonds, in linear amides;identical protein binding;ion binding;iron ion binding;me…	adherens junction;anchoring junction;cell junction;cell part;cell-substrate adherens junction;cell-substrate junction;cytoplasmic part;cytosol;endoplasmic reticulum;extracellular membrane-bounded organelle;extracellular organelle;extracellular region part;extracellular vesicular exosome;focal adhesion;Golgi apparatus;intracellular membrane-bounded organelle;intracellular organelle;intracellular o…	MitoCarta3.0	yeast mito homolog++, mito protein domain, coexpression	IMS	Metabolism > Detoxification > ROS and glutathione metabolism	+	2.6705	0.021055	0.433353	2.10746	P04040	P04040	CATA_HUMAN	CAT	Catalase
24.9225	24.5105	24.417	24.2535	24.3239	24.2961	24.4298	23.6209	24.0105	23.867	23.848	23.7594		catalytic activity;methyltransferase activity;O-methyltransferase activity;transferase activity;transferase activity, transferring one-carbon groups	cell part;cytoplasmic part;integral to membrane;intracellular membrane-bounded organelle;intracellular organelle;intracellular part;intrinsic to membrane;membrane part;membrane-bounded organelle;mitochondrion;organelle	MitoCarta3.0	GFP, MS/MS++	Membrane	0	+	2.23093	0.0210923	-0.531314	-2.10442	Q86VU5	Q86VU5	CMTD1_HUMAN	COMTD1	Catechol O-methyltransferase domain-containing protein 1
24.5812	24.4488	24.3511	24.4923	24.5404	24.5345	24.9628	24.7338	24.8433	24.9088	24.7024	24.7338	cellular macromolecule metabolic process;cellular metabolic process;cellular nitrogen compound metabolic process;cellular process;establishment of localization;establishment of localization in cell;establishment of protein localization;establishment of protein localization in mitochondrion;establishment of protein localization to organelle;intracellular protein transport;intracellular transport;m…	adenyl nucleotide binding;adenyl ribonucleotide binding;adenylyltransferase activity;ATP binding;binding;catalytic activity;nucleic acid binding;nucleotide binding;nucleotidyltransferase activity;purine nucleotide binding;purine ribonucleoside triphosphate binding;purine ribonucleotide binding;ribonucleotide binding;RNA binding;transferase activity;transferase activity, transferring phosphorus-co…	cell part;cytoplasmic part;intracellular;intracellular membrane-bounded organelle;intracellular organelle;intracellular part;membrane-bounded organelle;mitochondrion;organelle	MitoCarta3.0	literature, targetP signal, yeast mito homolog, Rickettsial homolog, mito protein domain, induction, MS/MS	Matrix	Mitochondrial central dogma > mtRNA metabolism > mt-tRNA modifications	+	3.79516	0.0220737	0.322761	2.08079	Q96Q11	Q96Q11	TRNT1_HUMAN	TRNT1	CCA tRNA nucleotidyltransferase 1, mitochondrial
26.3894	25.9606	26.1332	25.8504	25.4769	25.6153	25.6649	25.3444	25.4298	25.3943	25.1795	25.3031	aging;anatomical structure development;anatomical structure morphogenesis;carboxylic acid metabolic process;cardiovascular system development;cell part morphogenesis;cellular component morphogenesis;cellular component organization;cellular component organization at cellular level;cellular component organization or biogenesis;cellular component organization or biogenesis at cellular level;cellular…	catalytic activity;electron carrier activity;NADH dehydrogenase (quinone) activity;NADH dehydrogenase (ubiquinone) activity;NADH dehydrogenase activity;oxidoreductase activity;oxidoreductase activity, acting on NADH or NADPH;oxidoreductase activity, acting on NADH or NADPH, quinone or similar compound as acceptor	cell part;cytoplasmic part;intracellular organelle part;intracellular part;macromolecular complex;membrane;membrane part;mitochondrial inner membrane;mitochondrial membrane;mitochondrial membrane part;mitochondrial part;mitochondrial respiratory chain complex I;NADH dehydrogenase complex;organelle inner membrane;organelle membrane;organelle part;protein complex;respiratory chain complex I	MitoCarta3.0	literature, APEX_matrix, targetP signal, mito protein domain+, coexpression++, MS/MS++	MIM	OXPHOS > Complex I > CI subunits;OXPHOS > OXPHOS subunits	+	2.18037	0.0231436	-0.518294	-2.05864	O75380	O75380	NDUS6_HUMAN	NDUFS6	NADH dehydrogenase [ubiquinone] iron-sulfur protein 6, mitochondrial
24.4298	23.3239	22.9261	23.1627	23.6865	24.1795	25.1015	25.2785	24.0935	24.317	23.9406	24.2821	carboxylic acid metabolic process;cellular aromatic compound metabolic process;cellular component assembly;cellular component organization;cellular component organization or biogenesis;cellular ketone metabolic process;cellular lipid metabolic process;cellular metabolic process;cellular process;fatty acid metabolic process;fatty acid oxidation;lipid metabolic process;lipid modification;lipid oxid…	(S)-2-hydroxy-acid oxidase activity;binding;catalytic activity;coenzyme binding;cofactor binding;FMN binding;nucleotide binding;oxidoreductase activity;oxidoreductase activity, acting on CH-OH group of donors;oxidoreductase activity, acting on the CH-OH group of donors, oxygen as acceptor;protein binding;receptor binding	cell part;cytoplasmic part;extracellular membrane-bounded organelle;extracellular organelle;extracellular region part;extracellular vesicular exosome;intracellular membrane-bounded organelle;intracellular organelle;intracellular part;membrane-bounded organelle;membrane-bounded vesicle;microbody;mitochondrion;organelle;peroxisome;vesicle	MitoCarta3.0	yeast mito homolog+, Rickettsial homolog, mito protein domain, coexpression, MS/MS	unknown	Metabolism > Lipid metabolism	+	1.63231	0.0234391	0.8841	2.05325	Q9NYQ3	Q9NYQ3	HAOX2_HUMAN	HAO2	Hydroxyacid oxidase 2
23.8093	23.8288	23.8191	24.0275	23.9672	23.8191	24.7286	24.3239	24.1332	24.1095	24.1565	24.2679	biological regulation;calcium ion homeostasis;calcium ion import;calcium ion transmembrane transport;calcium ion transport;cation homeostasis;cation transport;cellular calcium ion homeostasis;cellular cation homeostasis;cellular chemical homeostasis;cellular component assembly;cellular component organization;cellular component organization or biogenesis;cellular divalent inorganic cation homeosta…	binding;calcium ion binding;cation binding;identical protein binding;ion binding;metal ion binding;protein binding;protein dimerization activity;protein heterodimerization activity	calcium channel complex;cation channel complex;cell part;cytoplasmic part;integral to membrane;integral to mitochondrial membrane;integral to organelle membrane;intracellular;intracellular membrane-bounded organelle;intracellular organelle;intracellular organelle part;intracellular part;intrinsic to membrane;intrinsic to organelle membrane;ion channel complex;macromolecular complex;membrane;membr…	MitoCarta3.0	literature, APEX_IMS, GFP, targetP signal, mito protein domain, MS/MS+	MIM	Signaling > Calcium homeostasis > Calcium cycle;Signaling > Calcium homeostasis > EF hand proteins;Small molecule transport > Calcium uniporter	+	2.59429	0.0251523	0.408092	2.01835	Q9BPX6	Q9BPX6	MICU1_HUMAN	MICU1	Calcium uptake protein 1, mitochondrial
28.7802	28.4032	28.4473	28.3662	28.0349	28.0965	28.0864	27.9595	28.003	27.8081	27.7325	27.8682	cellular metabolic process;cellular process;electron transport chain;generation of precursor metabolites and energy;metabolic process;mitochondrial electron transport, NADH to ubiquinone;oxidation-reduction process;respiratory electron transport chain;small molecule metabolic process	binding;catalytic activity;NADH dehydrogenase (quinone) activity;NADH dehydrogenase (ubiquinone) activity;NADH dehydrogenase activity;oxidoreductase activity;oxidoreductase activity, acting on NADH or NADPH;oxidoreductase activity, acting on NADH or NADPH, quinone or similar compound as acceptor;protein binding;protein complex binding	cell part;cytoplasmic part;extracellular membrane-bounded organelle;extracellular organelle;extracellular region part;extracellular vesicular exosome;intracellular membrane-bounded organelle;intracellular organelle;intracellular organelle part;intracellular part;macromolecular complex;membrane;membrane part;membrane-bounded organelle;membrane-bounded vesicle;mitochondrial inner membrane;mitochond…	MitoCarta3.0	literature, mito protein domain, coexpression++, MS/MS++	MIM	OXPHOS > Complex IV > CIV subunits;OXPHOS > OXPHOS subunits	+	2.348	0.0259673	-0.445097	-2.00442	O00483	O00483	NDUA4_HUMAN	NDUFA4	Cytochrome c oxidase subunit NDUFA4
23.0789	22.848	22.9189	23.3778	23.2229	22.4349	23.8858	23.5983	23.417	23.7286	23.3376	23.1825	cellular macromolecule metabolic process;cellular metabolic process;cellular nitrogen compound metabolic process;cellular process;macromolecule metabolic process;macromolecule methylation;macromolecule modification;metabolic process;methylation;ncRNA metabolic process;ncRNA processing;nitrogen compound metabolic process;nucleic acid metabolic process;nucleobase-containing compound metabolic proce…	catalytic activity;methyltransferase activity;N-methyltransferase activity;RNA methyltransferase activity;rRNA (cytosine) methyltransferase activity;rRNA (cytosine-N4-)-methyltransferase activity;rRNA methyltransferase activity;S-adenosylmethionine-dependent methyltransferase activity;transferase activity;transferase activity, transferring one-carbon groups		MitoCarta3.0	APEX_matrix, Rickettsial homolog, coexpression	Matrix	Mitochondrial central dogma > mtRNA metabolism > mt-rRNA modifications	+	1.99986	0.025993	0.544722	2.00349	A6NJ78	A6NJ78	MET15_HUMAN	METTL15	Probable methyltransferase-like protein 15
26.2114	25.9066	25.8552	26.2299	25.9825	25.918	26.5898	26.3359	26.2979	26.515	26.2961	26.2785	biological regulation;cellular macromolecule metabolic process;cellular metabolic process;cellular nitrogen compound metabolic process;cellular process;macromolecule metabolic process;macromolecule modification;metabolic process;ncRNA metabolic process;ncRNA processing;nitrogen compound metabolic process;nucleic acid metabolic process;nucleobase-containing compound metabolic process;positive regu…	carbon-oxygen lyase activity;catalytic activity;hydro-lyase activity;intramolecular transferase activity;isomerase activity;ligand-dependent nuclear receptor transcription coactivator activity;lyase activity;protein binding transcription factor activity;pseudouridine synthase activity;pseudouridylate synthase activity;transcription coactivator activity;transcription cofactor activity;transcriptio…	cell part;chromatin;chromosomal part;cytoplasmic part;intracellular membrane-bounded organelle;intracellular non-membrane-bounded organelle;intracellular organelle;intracellular organelle part;intracellular part;macromolecular complex;membrane-bounded organelle;mitochondrion;non-membrane-bounded organelle;nuclear chromatin;nuclear chromosome part;nuclear part;nucleolus;nucleoplasm part;nucleus;or…	MitoCarta3.0	APEX_matrix, targetP signal, yeast mito homolog+, mito protein domain, coexpression	Matrix	Mitochondrial central dogma > mtRNA metabolism > mtRNA granules;Mitochondrial central dogma > mtRNA metabolism > mt-tRNA modifications	+	2.80323	0.0275558	0.368286	1.98278	Q9Y606	Q9Y606	TRUA_HUMAN	PUS1	tRNA pseudouridine synthase A
23.391	22.6606	22.5261	23.6209	23.2679	22.6562	24.3645	23.5869	23.4298	23.9847	23.5045	23.3645	amine catabolic process;amine metabolic process;biotin metabolic process;branched chain family amino acid catabolic process;branched chain family amino acid metabolic process;carboxylic acid catabolic process;carboxylic acid metabolic process;catabolic process;cellular amide metabolic process;cellular amine metabolic process;cellular amino acid catabolic process;cellular amino acid metabolic proc…	adenyl nucleotide binding;adenyl ribonucleotide binding;ATP binding;binding;biotin binding;biotin carboxylase activity;carboxylic acid binding;catalytic activity;cation binding;CoA carboxylase activity;ion binding;ligase activity;ligase activity, forming carbon-carbon bonds;ligase activity, forming carbon-nitrogen bonds;metal ion binding;methylcrotonoyl-CoA carboxylase activity;monocarboxylic aci…	cell part;cytoplasmic part;cytosol;intracellular membrane-bounded organelle;intracellular organelle;intracellular organelle lumen;intracellular organelle part;intracellular part;membrane;membrane-bounded organelle;membrane-enclosed lumen;mitochondrial inner membrane;mitochondrial matrix;mitochondrial membrane;mitochondrial part;mitochondrion;organelle;organelle inner membrane;organelle lumen;orga…	MitoCarta3.0	literature, targetP signal, Rickettsial homolog, mito protein domain, induction, coexpression+, MS/MS++	Matrix	Metabolism > Amino acid metabolism > Branched-chain amino acid metabolism;Metabolism > Vitamin metabolism > Biotin utilizing proteins	+	1.71045	0.0278697	0.685383	1.97737	Q96RQ3	Q96RQ3	MCCA_HUMAN	MCCC1	Methylcrotonoyl-CoA carboxylase subunit alpha, mitochondrial
23.391	23.4425	22.9477	23.4425	23.7182	23.0983	24.2021	23.7695	23.867	23.8764	23.6096	23.6096	cellular component assembly;cellular component organization;cellular component organization or biogenesis;cellular metabolic process;cellular process;electron transport chain;generation of precursor metabolites and energy;macromolecular complex assembly;macromolecular complex subunit organization;metabolic process;mitochondrial electron transport, NADH to ubiquinone;oxidation-reduction process;pr…	binding;protein binding;unfolded protein binding	cell part;cytoplasm;cytoplasmic part;intracellular organelle part;intracellular part;macromolecular complex;membrane part;mitochondrial membrane part;mitochondrial part;mitochondrial respiratory chain complex I;NADH dehydrogenase complex;organelle part;protein complex;respiratory chain complex I	MitoCarta3.0	literature, APEX_matrix, targetP signal, mito protein domain, induction, coexpression++, MS/MS++	MIM	OXPHOS > Complex I > CI assembly factors;OXPHOS > OXPHOS assembly factors	+	2.13399	0.0278902	0.482355	1.97754	Q9Y375	Q9Y375	CIA30_HUMAN	NDUFAF1	Complex I intermediate-associated protein 30, mitochondrial
25.6125	25.5165	25.5285	25.4707	25.4266	25.1681	25.3679	25.1642	25.0732	24.9628	24.918	24.9316	activation of caspase activity;apoptosis;biological regulation;cell death;cellular process;death;positive regulation of caspase activity;positive regulation of catalytic activity;positive regulation of hydrolase activity;positive regulation of molecular function;positive regulation of peptidase activity;programmed cell death;regulation of biological process;regulation of catalytic activity;regula…	apoptotic protease activator activity;caspase activator activity;caspase regulator activity;enzyme activator activity;enzyme regulator activity;peptidase activator activity;peptidase regulator activity	cell part;cytoplasmic part;integral to membrane;intracellular membrane-bounded organelle;intracellular organelle;intracellular organelle part;intracellular part;intrinsic to membrane;membrane;membrane part;membrane-bounded organelle;mitochondrial membrane;mitochondrial part;mitochondrion;nucleus;organelle;organelle membrane;organelle part	MitoCarta3.0	literature, mito protein domain, coexpression, MS/MS+	MOM	Mitochondrial dynamics and surveillance > Apoptosis;Mitochondrial dynamics and surveillance > Autophagy;Mitochondrial dynamics and surveillance > Mitophagy	+	2.64047	0.0281323	-0.384218	-1.97393	Q9BXK5	Q9BXK5	B2L13_HUMAN	BCL2L13	Bcl-2-like protein 13
24.3712	24.2607	24.019	24.48	24.4105	24.3645	24.9134	24.7594	24.5754	24.7945	24.6209	24.5045	biological regulation;negative regulation of biological process;negative regulation of catalytic activity;negative regulation of cell death;negative regulation of cellular process;negative regulation of kinase activity;negative regulation of molecular function;negative regulation of protein kinase activity;negative regulation of transferase activity;regulation of biological process;regulation of …	binding;catalytic activity;coenzyme binding;cofactor binding;double-stranded RNA binding;enzyme inhibitor activity;enzyme regulator activity;flavin adenine dinucleotide binding;kinase inhibitor activity;kinase regulator activity;nucleic acid binding;oxidoreductase activity;oxidoreductase activity, acting on the CH-CH group of donors;protein kinase inhibitor activity;protein kinase regulator activ…	cell part;cytoplasm;cytoplasmic part;endoplasmic reticulum;intracellular membrane-bounded organelle;intracellular organelle;intracellular part;membrane-bounded organelle;mitochondrion;organelle	MitoCarta3.0	GFP, Rickettsial homolog, mito protein domain	Matrix	Mitochondrial central dogma > mtRNA metabolism > mt-tRNA modifications	+	2.6876	0.028287	0.377014	1.97032	Q9NX74	Q9NX74	DUS2L_HUMAN	DUS2	tRNA-dihydrouridine(20) synthase [NAD(P)+]-like
24.1871	24.1871	23.9406	24.4488	24.4425	24.0526	25.1371	25.0484	24.5285	24.7945	24.4614	24.3376	biosynthetic process;cellular biosynthetic process;cellular ketone metabolic process;cellular metabolic process;cellular process;coenzyme biosynthetic process;coenzyme metabolic process;cofactor biosynthetic process;cofactor metabolic process;metabolic process;oxidoreduction coenzyme metabolic process;phosphate-containing compound metabolic process;phosphorus metabolic process;phosphorylation;qui…	adenyl nucleotide binding;adenyl ribonucleotide binding;ADP binding;ATP binding;binding;catalytic activity;kinase activity;nucleotide binding;purine nucleotide binding;purine ribonucleoside triphosphate binding;purine ribonucleotide binding;ribonucleotide binding;transferase activity;transferase activity, transferring phosphorus-containing groups	cell part;cytoplasmic part;integral to membrane;intracellular membrane-bounded organelle;intracellular organelle;intracellular part;intrinsic to membrane;membrane part;membrane-bounded organelle;mitochondrion;organelle	MitoCarta3.0	literature, APEX_matrix, yeast mito homolog+, Rickettsial homolog, mito protein domain, induction, coexpression+, MS/MS++	MIM	Metabolism > Metals and cofactors > Coenzyme Q metabolism	+	2.03797	0.0283841	0.508144	1.97131	Q8NI60	Q8NI60	COQ8A_HUMAN	COQ8A	Atypical kinase COQ8A, mitochondrial
26.8264	26.8974	26.8019	26.5507	26.8385	26.8264	27.0084	27.17	27.0813	27.0084	27.17	27.1604	acylglycerol catabolic process;acylglycerol metabolic process;amide biosynthetic process;amine biosynthetic process;amine catabolic process;amine metabolic process;anatomical structure development;anatomical structure morphogenesis;anion homeostasis;arginine biosynthetic process;arginine metabolic process;biological regulation;biosynthetic process;body fluid secretion;carbamoyl phosphate biosynth…	adenyl nucleotide binding;adenyl ribonucleotide binding;amine binding;amino acid binding;aspartate binding;aspartate carbamoyltransferase activity;ATP binding;binding;calcium ion binding;carbamoyl-phosphate synthase (ammonia) activity;carbamoyl-phosphate synthase (glutamine-hydrolyzing) activity;carbon-nitrogen ligase activity, with glutamine as amido-N-donor;carboxyl- or carbamoyltransferase act…	axon part;cell body;cell part;cell projection;cell projection part;cytoplasmic part;cytosol;extracellular membrane-bounded organelle;extracellular organelle;extracellular region part;extracellular vesicular exosome;intracellular membrane-bounded organelle;intracellular non-membrane-bounded organelle;intracellular organelle;intracellular organelle lumen;intracellular organelle part;intracellular p…	MitoCarta3.0	literature, APEX_matrix, targetP signal, Rickettsial homolog, mito protein domain, MS/MS++	Matrix	Metabolism > Amino acid metabolism > Urea cycle	+	3.42436	0.0299336	0.309536	1.9465	P27708;P31327	P27708;P31327	CPSM_HUMAN;PYR1_HUMAN	CAD;CPS1	CAD protein
24.9495	25.4676	25.7389	24.8191	25.4073	25.5869	24.0609	24.654	25.019	24.4105	25.002	25.0732	detoxification of nitrogen compound;metabolic process;nitrate metabolic process;nitrogen compound metabolic process;oxidation-reduction process;response to chemical stimulus;response to nitrosative stress;response to stimulus;response to stress;response to toxin	binding;catalytic activity;cation binding;coenzyme binding;cofactor binding;ion binding;metal ion binding;molybdenum ion binding;molybdopterin cofactor binding;nitrate reductase activity;oxidoreductase activity;oxidoreductase activity, acting on other nitrogenous compounds as donors;pyridoxal phosphate binding;transition metal ion binding;vitamin B6 binding;vitamin binding	cell part;cytoplasmic part;integral to membrane;intracellular membrane-bounded organelle;intracellular organelle;intracellular organelle part;intracellular part;intrinsic to membrane;membrane;membrane part;membrane-bounded organelle;mitochondrial inner membrane;mitochondrial membrane;mitochondrial outer membrane;mitochondrial part;mitochondrion;organelle;organelle inner membrane;organelle membran…	MitoCarta3.0	mito protein domain+, MS/MS	MOM	Metabolism > Detoxification > Amidoxime reducing complex;Metabolism > Detoxification > Xenobiotic metabolism;Metabolism > Metals and cofactors > Molybdenum cofactor synthesis and proteins	+	1.72881	0.0305911	-0.624962	-1.93548	Q5VT66	Q5VT66	MARC1_HUMAN	2001-03-01	Mitochondrial amidoxime-reducing component 1
26.1965	26.17	25.9955	26.3679	26.3101	25.7389	26.9316	26.5285	26.4425	26.5492	26.4723	26.4041	apoptotic mitochondrial changes;biological regulation;cell death;cellular component organization;cellular component organization at cellular level;cellular component organization or biogenesis;cellular component organization or biogenesis at cellular level;cellular macromolecule metabolic process;cellular membrane organization;cellular metabolic process;cellular nitrogen compound metabolic proces…	binding;catalytic activity;cis-trans isomerase activity;cyclosporin A binding;drug binding;isomerase activity;nucleic acid binding;nucleotide binding;peptide binding;peptidyl-prolyl cis-trans isomerase activity;RNA binding	catalytic step 2 spliceosome;cell part;cytoplasmic part;intracellular membrane-bounded organelle;intracellular organelle;intracellular organelle lumen;intracellular organelle part;intracellular part;macromolecular complex;membrane;membrane-bounded organelle;membrane-enclosed lumen;mitochondrial inner membrane;mitochondrial matrix;mitochondrial membrane;mitochondrial part;nuclear part;nucleus;orga…	MitoCarta3.0	literature, APEX_matrix, targetP signal+, mito protein domain, induction, coexpression, MS/MS++	Matrix	Signaling > Calcium homeostasis > Mitochondrial permeability transition pore	+	2.21731	0.0322115	0.424889	1.90882	P30405;Q9UNP9	Q9UNP9;P30405	PPIE_HUMAN;PPIF_HUMAN	PPIE;PPIF	Peptidyl-prolyl cis-trans isomerase F, mitochondrial
24.7645	24.6811	24.7995	24.8858	24.7594	24.5522	25.3066	25.1015	25.1871	24.9803	24.9977	24.895	aerobic respiration;cellular component organization;cellular component organization at cellular level;cellular component organization or biogenesis;cellular component organization or biogenesis at cellular level;cellular metabolic process;cellular process;cellular respiration;energy derivation by oxidation of organic compounds;generation of precursor metabolites and energy;metabolic process;mitoc…		cell part;cytoplasmic part;intracellular membrane-bounded organelle;intracellular organelle;intracellular part;membrane-bounded organelle;mitochondrion;organelle	MitoCarta3.0	manual, mito protein domain+	Membrane	Mitochondrial dynamics and surveillance > Fission	+	2.8575	0.0324175	0.337644	1.90569	Q6P444	Q6P444	MTFR2_HUMAN	MTFR2	Mitochondrial fission regulator 2
26.4645	26.2225	26.1135	26.5045	26.217	26.0874	26.0505	26.0609	25.848	25.976	25.7619	25.6348	acidic amino acid transport;alcohol biosynthetic process;alcohol metabolic process;amine transport;amino acid transport;anion transport;aspartate transport;ATP biosynthetic process;ATP metabolic process;biosynthetic process;carbohydrate biosynthetic process;carbohydrate metabolic process;carboxylic acid transport;cellular biosynthetic process;cellular carbohydrate biosynthetic process;cellular ca…	acidic amino acid transmembrane transporter activity;active transmembrane transporter activity;amine transmembrane transporter activity;amino acid transmembrane transporter activity;binding;calcium ion binding;carboxylic acid transmembrane transporter activity;cation binding;ion binding;L-amino acid transmembrane transporter activity;L-aspartate transmembrane transporter activity;L-glutamate tran…	cell part;cytoplasmic part;integral to membrane;integral to plasma membrane;intracellular membrane-bounded organelle;intracellular organelle;intracellular organelle part;intracellular part;intrinsic to membrane;intrinsic to plasma membrane;membrane;membrane part;membrane-bounded organelle;mitochondrial inner membrane;mitochondrial membrane;mitochondrial part;mitochondrion;organelle;organelle inne…	MitoCarta3.0	literature, yeast mito homolog+, mito protein domain+, coexpression, MS/MS++;"literature, yeast mito homolog+, mito protein domain+, induction, MS/MS++"	MIM	Metabolism > Amino acid metabolism > Glutamate metabolism;Metabolism > Amino acid metabolism > Urea cycle;Metabolism > Carbohydrate metabolism > Malate-aspartate shuttle;Signaling > Calcium homeostasis > EF hand proteins;Small molecule transport > SLC25A family	+	2.44844	0.0332665	-0.379539	-1.89559	O75746;Q9UJS0	O75746;Q9UJS0	CMC1_HUMAN;CMC2_HUMAN	SLC25A12;SLC25A13	Calcium-binding mitochondrial carrier protein Aralar1
22.5708	21.823	21.9672	22.2066	22.2477	21.7348	23.4425	22.6584	22.3988	22.741	22.3672	22.4375	biological regulation;macromolecule metabolic process;membrane protein proteolysis;metabolic process;negative regulation of biological process;negative regulation of cellular component organization;negative regulation of cellular process;negative regulation of mitochondrion organization;negative regulation of organelle organization;negative regulation of release of cytochrome c from mitochondria;…	catalytic activity;endopeptidase activity;hydrolase activity;peptidase activity;peptidase activity, acting on L-amino acid peptides;serine hydrolase activity;serine-type endopeptidase activity;serine-type peptidase activity	cell part;cytoplasmic part;integral to membrane;intracellular membrane-bounded organelle;intracellular organelle;intracellular organelle part;intracellular part;intrinsic to membrane;membrane;membrane part;membrane-bounded organelle;mitochondrial inner membrane;mitochondrial membrane;mitochondrial part;mitochondrion;nucleus;organelle;organelle inner membrane;organelle membrane;organelle part	MitoCarta3.0	literature, yeast mito homolog++, mito protein domain, MS/MS	MIM	Protein import, sorting and homeostasis > Protein homeostasis > Proteases;Mitochondrial dynamics and surveillance > Autophagy;Mitochondrial dynamics and surveillance > Mitophagy	+	1.72221	0.0338092	0.582558	1.88877	Q9H300	Q9H300	PARL_HUMAN	PARL	Presenilins-associated rhomboid-like protein, mitochondrial
26.2996	26.341	26.2838	26.4692	26.3324	26.2463	26.0691	25.8044	26.1661	25.2243	26.0484	25.9157	anatomical structure development;anatomical structure morphogenesis;apoptosis;biological regulation;brain development;cell cycle;cell cycle phase;cell cycle process;cell death;cell division;cell maturation;cell part morphogenesis;cell projection morphogenesis;cell projection organization;cellular component assembly;cellular component morphogenesis;cellular component organization;cellular componen…	binding;catalytic activity;GTP binding;GTPase activity;guanyl nucleotide binding;guanyl ribonucleotide binding;hydrolase activity;hydrolase activity, acting on acid anhydrides;hydrolase activity, acting on acid anhydrides, in phosphorus-containing anhydrides;identical protein binding;nucleoside-triphosphatase activity;nucleotide binding;protein binding;purine nucleotide binding;purine ribonucleos…	actin cytoskeleton;actin filament bundle;actomyosin;axon part;axon terminus;axoneme;cell cortex part;cell division site part;cell part;cell projection part;chromosomal part;cleavage furrow;condensed chromosome kinetochore;cytoplasm;cytoplasmic part;cytoskeletal part;cytoskeleton;extracellular membrane-bounded organelle;extracellular organelle;extracellular region part;extracellular vesicular exos…	MitoCarta3.0	literature, mito protein domain	MOM	Mitochondrial dynamics and surveillance > Apoptosis	+	2.02436	0.0338764	-0.457369	-1.88354	O43236;Q16181	Q16181;O43236	SEPT4_HUMAN;SEPT7_HUMAN	SEPTIN4;SEPTIN7	Septin-4
23.4923	23.3376	23.2243	22.7098	23.0674	22.9742	22.9006	22.7265	22.8538	22.7389	22.4898	22.3805	biological regulation;cellular chemical homeostasis;cellular homeostasis;cellular ion homeostasis;cellular process;chemical homeostasis;homeostatic process;ion homeostasis;regulation of biological quality;regulation of membrane potential;regulation of mitochondrial membrane potential		cell part;cytoplasmic part;intracellular membrane-bounded organelle;intracellular organelle;intracellular part;membrane-bounded organelle;mitochondrion;organelle	MitoCarta3.0	manual, targetP signal	MOM	Mitochondrial dynamics and surveillance > Apoptosis	+	2.02633	0.0342387	-0.452589	-1.8763	Q7L3V2	Q7L3V2	BOP_HUMAN	RTL10	Protein Bop
22.8461	22.867	22.7369	23.3778	23.3511	22.3538	23.9847	23.6649	23.654	23.6209	23.0641	23.1047	cellular macromolecule metabolic process;cellular metabolic process;cellular nitrogen compound metabolic process;cellular process;macromolecule metabolic process;metabolic process;ncRNA metabolic process;ncRNA processing;nitrogen compound metabolic process;nucleic acid metabolic process;nucleobase-containing compound metabolic process;primary metabolic process;RNA metabolic process;RNA processing…	binding;catalytic activity;cation binding;endopeptidase activity;hydrolase activity;ion binding;metal ion binding;metalloendopeptidase activity;metallopeptidase activity;peptidase activity;peptidase activity, acting on L-amino acid peptides	cell part;cytoplasmic part;intracellular membrane-bounded organelle;intracellular organelle;intracellular organelle part;intracellular part;membrane-bounded organelle;mitochondrion;nuclear part;nucleoplasm;nucleus;organelle;organelle part	MitoCarta3.0	APEX_matrix, targetP signal, Rickettsial homolog, MS/MS	Matrix	Mitochondrial central dogma > mtRNA metabolism > Polycistronic mtRNA processing;Mitochondrial central dogma > Translation > Mitochondrial ribosome assembly	+	1.68429	0.034253	0.593432	1.87641	P58557	P58557	YBEY_HUMAN	YBEY	Endoribonuclease YbeY
25.5345	25.5696	25.5135	25.8974	25.8974	25.341	25.317	25.4234	25.0691	25.4457	24.9977	24.9539	cellular metabolic process;cellular process;electron transport chain;generation of precursor metabolites and energy;metabolic process;mitochondrial electron transport, NADH to ubiquinone;oxidation-reduction process;respiratory electron transport chain;response to chemical stimulus;response to oxidative stress;response to stimulus;response to stress;small molecule metabolic process	catalytic activity;NADH dehydrogenase (quinone) activity;NADH dehydrogenase (ubiquinone) activity;NADH dehydrogenase activity;oxidoreductase activity;oxidoreductase activity, acting on NADH or NADPH;oxidoreductase activity, acting on NADH or NADPH, quinone or similar compound as acceptor	cell part;cytoplasmic part;intracellular organelle part;intracellular part;macromolecular complex;membrane;membrane part;mitochondrial inner membrane;mitochondrial membrane;mitochondrial membrane part;mitochondrial part;mitochondrial respiratory chain complex I;NADH dehydrogenase complex;organelle inner membrane;organelle membrane;organelle part;protein complex;respiratory chain complex I	MitoCarta3.0	literature, APEX_matrix, mito protein domain+, induction, coexpression++, MS/MS++	MIM	OXPHOS > Complex I > CI subunits;OXPHOS > OXPHOS subunits	+	2.09841	0.0356444	-0.424417	-1.85746	P56556	P56556	NDUA6_HUMAN	NDUFA6	NADH dehydrogenase [ubiquinone] 1 alpha subcomplex subunit 6
20.8191	20.3538	20.1332	21.2302	20.9882	20.8191	21.3857	21.3101	21.1519	21.0559	21.3484	21.1457	biosynthetic process;cell differentiation;cellular biosynthetic process;cellular developmental process;cellular metabolic process;cellular nitrogen compound biosynthetic process;cellular nitrogen compound metabolic process;cellular process;cofactor biosynthetic process;cofactor metabolic process;developmental process;erythrocyte differentiation;establishment of localization;heme biosynthetic proc…		cell part;cytoplasmic part;integral to membrane;intracellular organelle part;intracellular part;intrinsic to membrane;membrane;membrane part;mitochondrial inner membrane;mitochondrial membrane;mitochondrial part;organelle inner membrane;organelle membrane;organelle part	MitoCarta3.0	yeast mito homolog++, mito protein domain+, coexpression	MIM	Metabolism > Amino acid metabolism > Glycine metabolism;Metabolism > Metals and cofactors > Heme synthesis and processing;Metabolism > Vitamin metabolism > Folate and 1-C metabolism;Small molecule transport > SLC25A family	+	1.80735	0.0361188	0.509025	1.85124	Q96DW6	Q96DW6	S2538_HUMAN	SLC25A38	Mitochondrial glycine transporter
26.3578	26.0955	25.8741	25.9738	25.632	25.7155	25.9225	25.6012	25.2607	25.632	25.1174	25.0609	acyl-CoA biosynthetic process;acyl-CoA metabolic process;acylglycerol biosynthetic process;acylglycerol metabolic process;alcohol biosynthetic process;alcohol metabolic process;anion transport;biosynthetic process;carbohydrate biosynthetic process;carbohydrate metabolic process;carboxylic acid transport;cellular biosynthetic process;cellular carbohydrate biosynthetic process;cellular carbohydrate…	carboxylic acid transmembrane transporter activity;citrate transmembrane transporter activity;organic acid transmembrane transporter activity;substrate-specific transmembrane transporter activity;substrate-specific transporter activity;transmembrane transporter activity;transporter activity;tricarboxylic acid transmembrane transporter activity	cell part;cytoplasmic part;extracellular membrane-bounded organelle;extracellular organelle;extracellular region part;extracellular vesicular exosome;integral to membrane;intracellular membrane-bounded organelle;intracellular organelle;intracellular organelle part;intracellular part;intrinsic to membrane;membrane;membrane part;membrane-bounded organelle;membrane-bounded vesicle;mitochondrial inne…	MitoCarta3.0	literature, yeast mito homolog++, mito protein domain+, coexpression, MS/MS++	MIM	Metabolism > Carbohydrate metabolism > Gluconeogenesis;Metabolism > Carbohydrate metabolism > TCA-associated;Metabolism > Lipid metabolism;Small molecule transport > SLC25A family	+	1.7998	0.0363169	-0.509008	-1.84711	P53007	P53007	TXTP_HUMAN	SLC25A1	Tricarboxylate transport protein, mitochondrial
25.452	25.0609	24.9316	25.4645	25.3712	24.8191	25.1214	24.8858	24.3645	24.9088	24.4425	24.1719	anatomical structure development;anatomical structure formation involved in morphogenesis;anatomical structure morphogenesis;atrial septum development;axon ensheathment;axon guidance;axonogenesis;biological regulation;calcium ion homeostasis;calcium ion transport;calcium-mediated signaling;cardiac muscle contraction;cardiac septum development;cation homeostasis;cation transport;cell development;c…	adenyl nucleotide binding;adenyl ribonucleotide binding;ATP binding;ATPase binding;binding;binding, bridging;catalytic activity;cation binding;channel regulator activity;cytoskeletal protein binding;endopeptidase activity;enzyme binding;hydrolase activity;ion binding;ion channel binding;kinase binding;metal ion binding;metalloendopeptidase activity;metallopeptidase activity;nucleotide binding;pep…	A band;apical plasma membrane;basolateral plasma membrane;cell junction;cell part;cell projection;cell-cell contact zone;cell-cell junction;contractile fiber part;costamere;cytoplasmic part;cytoskeleton;cytosol;integral to membrane;integral to plasma membrane;intercalated disc;intracellular;intracellular membrane-bounded organelle;intracellular non-membrane-bounded organelle;intracellular organel…	MitoCarta3.0	literature, APEX_matrix, targetP signal, Rickettsial homolog, mito protein domain+, induction, coexpression++, MS/MS++	MIM	Protein import, sorting and homeostasis > Protein homeostasis > Proteases	+	1.72198	0.0370511	-0.534043	-1.8346	Q01484;Q9Y4W6	Q9Y4W6;Q01484	AFG32_HUMAN;ANK2_HUMAN	AFG3L2;ANK2	Ankyrin-2
26.5696	26.4815	26.4536	26.433	26.2874	26.0464	26.2481	25.9955	25.9495	26.1719	25.8764	25.7619	biosynthetic process;cellular biosynthetic process;cellular metabolic process;cellular nitrogen compound biosynthetic process;cellular nitrogen compound metabolic process;cellular process;cobalamin biosynthetic process;cobalamin metabolic process;cofactor biosynthetic process;cofactor metabolic process;heterocycle biosynthetic process;heterocycle metabolic process;metabolic process;nitrogen compo…	adenyl nucleotide binding;adenyl ribonucleotide binding;ATP binding;binding;catalytic activity;cob(I)yrinic acid a,c-diamide adenosyltransferase activity;nucleotide binding;purine nucleotide binding;purine ribonucleoside triphosphate binding;purine ribonucleotide binding;ribonucleotide binding;transferase activity;transferase activity, transferring alkyl or aryl (other than methyl) groups	cell part;cytoplasmic part;intracellular organelle lumen;intracellular organelle part;intracellular part;membrane-enclosed lumen;mitochondrial matrix;mitochondrial part;organelle lumen;organelle part	MitoCarta3.0	APEX_matrix, GFP, targetP signal, coexpression, MS/MS++	Matrix	Metabolism > Vitamin metabolism > Vitamin B12 metabolism	+	2.27905	0.0372799	-0.378028	-1.83103	Q96EY8	Q96EY8	MMAB_HUMAN	MMAB	Corrinoid adenosyltransferase
23.3511	23.391	23.1765	23.7796	23.6757	23.2679	24.0105	23.8093	23.7695	23.9225	23.8191	23.6209	biological regulation;cation homeostasis;chemical homeostasis;homeostatic process;ion homeostasis;iron ion homeostasis;regulation of biological quality	ion transmembrane transporter activity;substrate-specific transmembrane transporter activity;substrate-specific transporter activity;transmembrane transporter activity;transporter activity	cell part;cytoplasmic part;integral to membrane;intracellular membrane-bounded organelle;intracellular organelle;intracellular organelle part;intracellular part;intrinsic to membrane;membrane;membrane part;membrane-bounded organelle;mitochondrial inner membrane;mitochondrial membrane;mitochondrial part;organelle;organelle inner membrane;organelle membrane;organelle part	MitoCarta3.0	literature, mito protein domain+	MIM	Small molecule transport > Sideroflexins	+	2.22073	0.0380056	0.38502	1.82527	Q6P4A7	Q6P4A7	SFXN4_HUMAN	SFXN4	Sideroflexin-4
23.8576	23.5638	22.7307	24.217	24.0935	23.3645	24.7846	24.5285	24.1174	24.5522	23.9672	23.895	alcohol metabolic process;biological regulation;carbohydrate homeostasis;carbohydrate metabolic process;carboxylic acid metabolic process;cellular carbohydrate metabolic process;cellular chemical homeostasis;cellular glucose homeostasis;cellular homeostasis;cellular ketone metabolic process;cellular macromolecule metabolic process;cellular metabolic process;cellular process;cellular protein metab…	adenyl nucleotide binding;adenyl ribonucleotide binding;ATP binding;binding;catalytic activity;kinase activity;nucleotide binding;phosphotransferase activity, alcohol group as acceptor;protein kinase activity;protein serine/threonine kinase activity;purine nucleotide binding;purine ribonucleoside triphosphate binding;purine ribonucleotide binding;pyruvate dehydrogenase (acetyl-transferring) kinas…	cell part;cytoplasmic part;intracellular membrane-bounded organelle;intracellular organelle;intracellular organelle lumen;intracellular organelle part;intracellular part;membrane-bounded organelle;membrane-enclosed lumen;mitochondrial matrix;mitochondrial part;mitochondrion;organelle;organelle lumen;organelle part	MitoCarta3.0	literature, APEX_matrix, targetP signal, yeast mito homolog+, mito protein domain+, MS/MS++	Matrix	Metabolism > Carbohydrate metabolism > Pyruvate metabolism	+	1.50229	0.0384272	0.669646	1.82029	Q15120	Q15120	PDK3_HUMAN	PDK3	[Pyruvate dehydrogenase (acetyl-transferring)] kinase isozyme 3, mitochondrial
26.7895	26.6595	26.6865	26.726	26.673	26.6998	26.5754	26.4105	26.5135	26.4984	26.3239	26.3494	biosynthetic process;catabolic process;cellular biosynthetic process;cellular catabolic process;cellular metabolic process;cellular nitrogen compound catabolic process;cellular nitrogen compound metabolic process;cellular process;cyanate catabolic process;cyanate metabolic process;hydrogen sulfide biosynthetic process;hydrogen sulfide metabolic process;metabolic process;nitrogen compound metaboli…	3-mercaptopyruvate sulfurtransferase activity;catalytic activity;sulfurtransferase activity;thiosulfate sulfurtransferase activity;transferase activity;transferase activity, transferring sulfur-containing groups	cell junction;cell part;cell projection;cytoplasmic part;extracellular membrane-bounded organelle;extracellular organelle;extracellular region part;extracellular vesicular exosome;intracellular organelle part;intracellular part;membrane;membrane-bounded organelle;membrane-bounded vesicle;mitochondrial inner membrane;mitochondrial membrane;mitochondrial part;neuron projection;organelle;organelle i…	MitoCarta3.0	APEX_matrix, mito protein domain, coexpression, MS/MS++	MIM	Metabolism > Detoxification > Xenobiotic metabolism;Metabolism > Sulfur metabolism	+	3.76	0.0402327	-0.260515	-1.79735	P25325	P25325	THTM_HUMAN	MPST	3-mercaptopyruvate sulfurtransferase
27.1312	27.0296	26.4984	26.9088	26.7645	26.673	26.4661	26.4266	26.3118	26.6181	26.5507	26.4218	anatomical structure formation involved in morphogenesis;biological regulation;biosynthetic process;cell proliferation;cell redox homeostasis;cellular biosynthetic process;cellular homeostasis;cellular lipid metabolic process;cellular macromolecule metabolic process;cellular metabolic process;cellular nitrogen compound metabolic process;cellular process;cellular response to stimulus;developmental…	antioxidant activity;binding;catalytic activity;coenzyme binding;cofactor binding;disulfide oxidoreductase activity;electron carrier activity;flavin adenine dinucleotide binding;oxidoreductase activity;oxidoreductase activity, acting on a sulfur group of donors;oxidoreductase activity, acting on a sulfur group of donors, NAD or NADP as acceptor;oxidoreductase activity, acting on NADH or NADPH;pro…	cell part;cytoplasmic part;cytosol;extracellular membrane-bounded organelle;extracellular organelle;extracellular region part;extracellular vesicular exosome;intracellular membrane-bounded organelle;intracellular non-membrane-bounded organelle;intracellular organelle;intracellular organelle part;intracellular part;membrane-bounded organelle;membrane-bounded vesicle;mitochondrion;non-membrane-boun…	MitoCarta3.0	GFP, Rickettsial homolog, mito protein domain, coexpression, MS/MS	unknown	Metabolism > Detoxification > ROS and glutathione metabolism;Metabolism > Detoxification > Selenoproteins	+	2.23917	0.0403671	-0.368415	-1.79379	Q16881	Q16881	TRXR1_HUMAN	TXNRD1	Thioredoxin reductase 1, cytoplasmic
26.9869	26.3494	25.9998	26.6865	26.2317	25.7103	26.0854	25.8433	25.5754	26.0443	25.5374	25.4583	apoptosis;biosynthetic process;cell death;cellular process;death;lipid biosynthetic process;lipid metabolic process;metabolic process;primary metabolic process;programmed cell death;steroid biosynthetic process;steroid metabolic process	binding;catalytic activity;hydrolase activity;nucleotide binding	cell part;cytoplasmic part;intracellular membrane-bounded organelle;intracellular non-membrane-bounded organelle;intracellular organelle;intracellular organelle part;intracellular part;membrane-bounded organelle;mitochondrion;non-membrane-bounded organelle;nuclear part;nucleolus;organelle;organelle part	MitoCarta3.0	APEX_matrix, targetP signal+, Rickettsial homolog, mito protein domain, coexpression, MS/MS++	Matrix	Metabolism > Lipid metabolism > Cholesterol, bile acid, steroid synthesis	+	1.58535	0.0403874	-0.570087	-1.79097	Q9BX68	Q9BX68	HINT2_HUMAN	HINT2	Histidine triad nucleotide-binding protein 2, mitochondrial
26.6181	26.6595	26.4862	26.726	26.673	26.4707	27.1115	26.9977	26.9203	26.9316	26.7895	26.7129	anatomical structure morphogenesis;developmental process;metabolic process;organ morphogenesis;oxidation-reduction process	binding;carbon-sulfur lyase activity;catalytic activity;cation binding;holocytochrome-c synthase activity;ion binding;lyase activity;metal ion binding	cell part;cytoplasmic part;intracellular membrane-bounded organelle;intracellular organelle;intracellular organelle part;intracellular part;membrane;membrane-bounded organelle;mitochondrial inner membrane;mitochondrial membrane;mitochondrial part;mitochondrion;organelle;organelle inner membrane;organelle membrane;organelle part	MitoCarta3.0	literature, APEX_IMS, yeast mito homolog++, mito protein domain+, induction, coexpression, MS/MS	IMS	Metabolism > Metals and cofactors > Heme synthesis and processing;OXPHOS > Cytochrome C;OXPHOS > OXPHOS subunits	+	2.75124	0.0425255	0.304995	1.77031	P53701	P53701	CCHL_HUMAN	HCCS	Cytochrome c-type heme lyase
25.5551	25.2785	24.9271	25.6012	25.3239	24.7995	25.2058	24.9539	24.558	24.9134	24.4298	24.2607	anatomical structure development;anatomical structure morphogenesis;axon ensheathment;axonogenesis;biological regulation;cell development;cell part morphogenesis;cell projection morphogenesis;cell projection organization;cellular component morphogenesis;cellular component organization;cellular component organization at cellular level;cellular component organization or biogenesis;cellular componen…	adenyl nucleotide binding;adenyl ribonucleotide binding;ATP binding;binding;catalytic activity;cation binding;endopeptidase activity;hydrolase activity;ion binding;metal ion binding;metalloendopeptidase activity;metallopeptidase activity;nucleotide binding;peptidase activity;peptidase activity, acting on L-amino acid peptides;protein binding;purine nucleotide binding;purine ribonucleoside triphos…	cell part;cytoplasmic part;integral to membrane;intracellular membrane-bounded organelle;intracellular organelle;intracellular organelle part;intracellular part;intrinsic to membrane;membrane;membrane part;membrane-bounded organelle;mitochondrial inner membrane;mitochondrial membrane;mitochondrial part;mitochondrion;organelle;organelle inner membrane;organelle membrane;organelle part	MitoCarta3.0	literature, APEX_matrix, targetP signal, Rickettsial homolog, mito protein domain+, induction, coexpression++, MS/MS++	MIM	Protein import, sorting and homeostasis > Protein homeostasis > Proteases	+	1.62091	0.0427303	-0.527245	-1.7676	Q9Y4W6	Q9Y4W6	AFG32_HUMAN	AFG3L2	AFG3-like protein 2
25.1214	24.6595	24.5404	24.7129	24.5983	24.48	25.8019	25.1214	24.9847	25.0894	24.9361	24.9495		binding;catalytic activity;cation binding;hydrolase activity;ion binding;metal ion binding		MitoCarta3.0	APEX_matrix, targetP signal, mito protein domain, induction, coexpression, MS/MS++	Matrix	0	+	1.73987	0.0441964	0.461744	1.75025	Q6P2I3;Q96GK7	Q6P2I3;Q96GK7	FAH2A_HUMAN;FAH2B_HUMAN	FAHD2A;FAHD2B	Fumarylacetoacetate hydrolase domain-containing protein 2B
23.0838	22.3565	22.1795	23.2125	22.6051	22.0122	24.2961	23.1991	22.7895	23.7182	22.9601	22.8171	acetate biosynthetic process;acetate metabolic process;acetyl-CoA biosynthetic process;acetyl-CoA biosynthetic process from acetate;acetyl-CoA metabolic process;alcohol metabolic process;biosynthetic process;carboxylic acid biosynthetic process;carboxylic acid metabolic process;cellular biosynthetic process;cellular ketone metabolic process;cellular metabolic process;cellular process;coenzyme bio…	acetate-CoA ligase activity;acid-thiol ligase activity;adenyl nucleotide binding;adenyl ribonucleotide binding;AMP binding;ATP binding;binding;catalytic activity;CoA-ligase activity;ligase activity;ligase activity, forming carbon-sulfur bonds;nucleotide binding;purine nucleotide binding;purine ribonucleoside triphosphate binding;purine ribonucleotide binding;ribonucleotide binding	cell part;cytoplasmic part;intracellular organelle lumen;intracellular organelle part;intracellular part;membrane-enclosed lumen;mitochondrial matrix;mitochondrial part;organelle lumen;organelle part	MitoCarta3.0	literature, APEX_matrix, targetP signal, mito protein domain, MS/MS++	MIM	Metabolism > Lipid metabolism > Fatty acid oxidation	+	1.34855	0.0451882	0.721771	1.73992	Q9NUB1	Q9NUB1	ACS2L_HUMAN	ACSS1	Acetyl-coenzyme A synthetase 2-like, mitochondrial
25.1565	25.1565	25.1174	25.0484	25.1253	25.239	25.4551	25.417	25.3376	25.2891	25.3342	25.452	amine catabolic process;amine metabolic process;anatomical structure development;aromatic amino acid family catabolic process;aromatic amino acid family metabolic process;aromatic compound biosynthetic process;aromatic compound catabolic process;biosynthetic process;carboxylic acid catabolic process;carboxylic acid metabolic process;catabolic process;cellular amine metabolic process;cellular amin…	6,7-dihydropteridine reductase activity;binding;catalytic activity;coenzyme binding;cofactor binding;electron carrier activity;NAD binding;NADH binding;NADP binding;NADPH binding;nucleotide binding;oxidoreductase activity;oxidoreductase activity, acting on the CH-NH group of donors;oxidoreductase activity, acting on the CH-NH group of donors, NAD or NADP as acceptor	cell part;cell projection;cytoplasm;cytoplasmic part;cytosol;extracellular membrane-bounded organelle;extracellular organelle;extracellular region part;extracellular vesicular exosome;intracellular membrane-bounded organelle;intracellular organelle;intracellular part;membrane-bounded organelle;membrane-bounded vesicle;mitochondrion;neuron projection;organelle;vesicle	MitoCarta3.0	APEX_matrix, targetP signal, mito protein domain, induction	Matrix	Metabolism > Metals and cofactors > Tetrahydobiopterin synthesis;Metabolism > Vitamin metabolism > Folate and 1-C metabolism	+	4.04336	0.0452447	0.24028	1.73847	P09417	P09417	DHPR_HUMAN	QDPR	Dihydropteridine reductase
21.9742	22.4092	NaN	22.1886	21.6757	22.3376	22.3645	22.3699	22.7935	22.4601	22.6693	22.6074	cellular component assembly;cellular component assembly at cellular level;cellular component biogenesis;cellular component organization;cellular component organization at cellular level;cellular component organization or biogenesis;cellular component organization or biogenesis at cellular level;cellular macromolecular complex assembly;cellular macromolecular complex subunit organization;cellular …		cell part;cytoplasmic part;integral to membrane;intracellular membrane-bounded organelle;intracellular organelle;intracellular organelle part;intracellular part;intrinsic to membrane;membrane;membrane part;membrane-bounded organelle;mitochondrial membrane;mitochondrial part;mitochondrion;organelle;organelle membrane;organelle part	MitoCarta3.0	literature, GFP, mito protein domain+, induction, coexpression++, MS/MS+	MIM	Mitochondrial central dogma > Translation > Translation factors;OXPHOS > Complex IV > CIV assembly factors;OXPHOS > OXPHOS assembly factors	+	1.80745	0.0454219	0.42705	1.75341	Q96I36	Q96I36	COX14_HUMAN	COX14	Cytochrome c oxidase assembly protein COX14
24.9933	23.2535	NaN	24.1332	22.7327	22.4775	22.7223	NaN	21.5261	23.1441	22.5568	21.8913	10-formyltetrahydrofolate catabolic process;10-formyltetrahydrofolate metabolic process;aromatic compound catabolic process;biosynthetic process;catabolic process;cellular aromatic compound metabolic process;cellular catabolic process;cellular metabolic process;cellular nitrogen compound catabolic process;cellular nitrogen compound metabolic process;cellular process;coenzyme catabolic process;coe…	aldehyde dehydrogenase (NAD) activity;catalytic activity;formyltetrahydrofolate dehydrogenase activity;hydroxymethyl-, formyl- and related transferase activity;methyltransferase activity;oxidoreductase activity;oxidoreductase activity, acting on the aldehyde or oxo group of donors;oxidoreductase activity, acting on the aldehyde or oxo group of donors, NAD or NADP as acceptor;oxidoreductase activi…	cell part;cytoplasmic part;extracellular membrane-bounded organelle;extracellular organelle;extracellular region part;extracellular vesicular exosome;intracellular membrane-bounded organelle;intracellular organelle;intracellular part;membrane-bounded organelle;membrane-bounded vesicle;mitochondrion;organelle;vesicle	MitoCarta3.0	APEX_matrix, Rickettsial homolog, mito protein domain, induction, coexpression, MS/MS	Matrix	Metabolism > Vitamin metabolism > Folate and 1-C metabolism	+	1.15835	0.045829	-1.14991	-1.77233	O75891	O75891	AL1L1_HUMAN	ALDH1L1	Cytosolic 10-formyltetrahydrofolate dehydrogenase
23.0592	23.2081	23.5522	22.8365	23.3778	23.119	23.1688	23.0156	22.8461	22.4221	22.4825	22.4923	amide biosynthetic process;amine metabolic process;anatomical structure development;arginine metabolic process;biosynthetic process;carboxylic acid metabolic process;cellular amide metabolic process;cellular amine metabolic process;cellular amino acid metabolic process;cellular biosynthetic process;cellular ketone metabolic process;cellular metabolic process;cellular nitrogen compound biosyntheti…	arginase activity;binding;catalytic activity;cation binding;hydrolase activity;hydrolase activity, acting on carbon-nitrogen (but not peptide) bonds;hydrolase activity, acting on carbon-nitrogen (but not peptide) bonds, in linear amidines;ion binding;metal ion binding	cell part;cytoplasmic part;intracellular membrane-bounded organelle;intracellular organelle;intracellular organelle lumen;intracellular organelle part;intracellular part;membrane-bounded organelle;membrane-enclosed lumen;mitochondrial matrix;mitochondrial part;mitochondrion;organelle;organelle lumen;organelle part	MitoCarta3.0	literature, APEX_matrix, targetP signal+, mito protein domain, MS/MS	Matrix	Metabolism > Amino acid metabolism	+	1.69474	0.0472865	-0.45422	-1.71607	P78540	P78540	ARGI2_HUMAN	ARG2	Arginase-2, mitochondrial
22.695	23.0258	22.6276	23.0325	22.8802	22.8269	23.4041	23.1627	23.0376	23.2288	23.1031	23.074	amine metabolic process;amine transport;amino acid transport;carboxylic acid metabolic process;carboxylic acid transport;cellular amine metabolic process;cellular amino acid metabolic process;cellular aromatic compound metabolic process;cellular ketone metabolic process;cellular metabolic process;cellular modified amino acid metabolic process;cellular nitrogen compound metabolic process;cellular …	cofactor transporter activity;folic acid transporter activity;transmembrane transporter activity;transporter activity;vitamin transporter activity	cell part;cytoplasmic part;integral to membrane;intracellular organelle part;intracellular part;intrinsic to membrane;membrane;membrane part;mitochondrial inner membrane;mitochondrial membrane;mitochondrial part;organelle inner membrane;organelle membrane;organelle part	MitoCarta3.0	literature, targetP signal, yeast mito homolog+, mito protein domain+	MIM	Metabolism > Vitamin metabolism > Folate and 1-C metabolism;Metabolism > Vitamin metabolism > Vitamin B2 metabolism;Small molecule transport > SLC25A family	+	2.36451	0.0479463	0.320373	1.71043	Q9H2D1	Q9H2D1	MFTC_HUMAN	SLC25A32	Mitochondrial folate transporter/carrier
25.6703	25.654	25.6568	25.797	25.9428	25.3239	26.1604	26.1871	26.1795	25.989	25.8118	25.8552	biological regulation;cellular macromolecule metabolic process;cellular metabolic process;cellular process;cellular protein metabolic process;macromolecule metabolic process;metabolic process;positive regulation of catalytic activity;positive regulation of hydrolase activity;positive regulation of molecular function;positive regulation of peptidase activity;primary metabolic process;protein foldi…	adenyl nucleotide binding;adenyl ribonucleotide binding;ATP binding;ATPase activity;binding;catalytic activity;cation binding;enzyme activator activity;enzyme regulator activity;hydrolase activity;hydrolase activity, acting on acid anhydrides;hydrolase activity, acting on acid anhydrides, in phosphorus-containing anhydrides;ion binding;metal ion binding;nucleoside-triphosphatase activity;nucleoti…	cell part;cytoplasm;cytoplasmic part;endopeptidase Clp complex;intracellular membrane-bounded organelle;intracellular non-membrane-bounded organelle;intracellular organelle;intracellular organelle lumen;intracellular organelle part;intracellular part;macromolecular complex;membrane;membrane-bounded organelle;membrane-enclosed lumen;mitochondrial endopeptidase Clp complex;mitochondrial inner membr…	MitoCarta3.0	literature, APEX_matrix, yeast mito homolog++, Rickettsial homolog, mito protein domain, induction, coexpression, MS/MS++	Matrix	Protein import, sorting and homeostasis > Protein homeostasis > Proteases	+	2.08	0.0482922	0.356353	1.70739	O76031	O76031	CLPX_HUMAN	CLPX	ATP-dependent Clp protease ATP-binding subunit clpX-like, mitochondrial
NaN	23.2492	23.0509	23.0821	23.3645	NaN	23.48	23.6971	23.5404	23.6431	23.3376	23.417	biosynthetic process;cellular biosynthetic process;cellular component assembly;cellular component organization;cellular component organization or biogenesis;cellular ketone metabolic process;cellular lipid metabolic process;cellular metabolic process;cellular process;coenzyme biosynthetic process;coenzyme metabolic process;cofactor biosynthetic process;cofactor metabolic process;isoprenoid biosyn…	binding;catalytic activity;cation binding;ion binding;metal ion binding;protein binding;protein dimerization activity;protein heterodimerization activity;transferase activity;transferase activity, transferring alkyl or aryl (other than methyl) groups;trans-hexaprenyltranstransferase activity;trans-octaprenyltranstransferase activity	cell part;cytoplasmic part;intracellular organelle lumen;intracellular organelle part;intracellular part;membrane-enclosed lumen;mitochondrial matrix;mitochondrial part;organelle lumen;organelle part	MitoCarta3.0	APEX_matrix, targetP signal, yeast mito homolog+, Rickettsial homolog, mito protein domain, coexpression	MIM	Metabolism > Metals and cofactors > Coenzyme Q metabolism	+	2.20211	0.0485036	0.332498	1.74525	Q5T2R2	Q5T2R2	DPS1_HUMAN	PDSS1	Decaprenyl-diphosphate synthase subunit 1
24.4362	24.3307	24.2317	24.5983	24.3511	24.2096	24.7945	24.7286	24.5165	24.7024	24.6096	24.5696	cell differentiation;cellular developmental process;cellular process;developmental process;osteoblast differentiation	catalytic activity;oxidoreductase activity	cell part;cytoplasmic part;endoplasmic reticulum;endoplasmic reticulum membrane;endoplasmic reticulum part;intracellular membrane-bounded organelle;intracellular organelle;intracellular organelle part;intracellular part;lysosomal membrane;membrane;membrane part;membrane-bounded organelle;mitochondrion;nucleus;organelle;organelle membrane;organelle part;vacuolar membrane;vacuolar part	MitoCarta3.0	yeast mito homolog+, Rickettsial homolog, mito protein domain, coexpression, MS/MS	Membrane	Metabolism > Vitamin metabolism > Vitamin A metabolism	+	2.6318	0.0486935	0.293951	1.70275	Q9HBH5	Q9HBH5	RDH14_HUMAN	RDH14	Retinol dehydrogenase 14
25.8904	25.5165	25.5551	25.1135	25.2021	25.2679	25.1871	25.1565	25.141	24.8336	24.6375	25.0609	biological regulation;cell communication;cell redox homeostasis;cellular homeostasis;cellular macromolecule metabolic process;cellular metabolic process;cellular process;cellular protein metabolic process;cellular response to chemical stimulus;cellular response to external stimulus;cellular response to extracellular stimulus;cellular response to nutrient levels;cellular response to oxidative stre…	catalytic activity;disulfide oxidoreductase activity;oxidoreductase activity;oxidoreductase activity, acting on a sulfur group of donors;oxidoreductase activity, acting on a sulfur group of donors, disulfide as acceptor;peptide-methionine (R)-S-oxide reductase activity;peptide-methionine-(S)-S-oxide reductase activity;protein disulfide oxidoreductase activity	cell body;cell part;cell projection;cytoplasmic part;dendrite;intracellular membrane-bounded organelle;intracellular non-membrane-bounded organelle;intracellular organelle;intracellular organelle lumen;intracellular organelle part;intracellular part;membrane-bounded organelle;membrane-enclosed lumen;mitochondrial matrix;mitochondrial part;mitochondrion;neuron projection;neuronal cell body;non-mem…	MitoCarta3.0	literature, APEX_matrix, targetP signal+, Rickettsial homolog, mito protein domain, induction, coexpression++, MS/MS+	Matrix	Metabolism > Detoxification > ROS and glutathione metabolism;Metabolism > Vitamin metabolism > Vitamin C metabolism	+	1.76425	0.0488296	-0.421463	-1.70075	Q99757	Q99757	THIOM_HUMAN	TXN2	Thioredoxin, mitochondrial
23.4676	22.5451	22.1886	23.5754	22.8932	22.5069	24.3444	23.632	23.0886	23.9495	23.2821	23.0493	acylglycerol catabolic process;acylglycerol metabolic process;amide biosynthetic process;amine biosynthetic process;amine catabolic process;amine metabolic process;anatomical structure development;anion homeostasis;arginine biosynthetic process;arginine metabolic process;biological regulation;biosynthetic process;carbamoyl phosphate biosynthetic process;carbamoyl phosphate metabolic process;carbo…	adenyl nucleotide binding;adenyl ribonucleotide binding;amine binding;amino acid binding;ATP binding;binding;calcium ion binding;carbamoyl-phosphate synthase (ammonia) activity;carbamoyl-phosphate synthase (glutamine-hydrolyzing) activity;carbon-nitrogen ligase activity, with glutamine as amido-N-donor;carboxylic acid binding;catalytic activity;cation binding;endopeptidase activity;glutamate bind…	cell part;cytoplasmic part;intracellular non-membrane-bounded organelle;intracellular organelle;intracellular organelle lumen;intracellular organelle part;intracellular part;macromolecular complex;membrane;membrane-enclosed lumen;mitochondrial inner membrane;mitochondrial matrix;mitochondrial membrane;mitochondrial nucleoid;mitochondrial part;non-membrane-bounded organelle;nuclear part;nucleoid;n…	MitoCarta3.0	literature, APEX_matrix, targetP signal, Rickettsial homolog, mito protein domain, MS/MS++	Matrix	Metabolism > Amino acid metabolism > Urea cycle	+	1.30904	0.0497063	0.694832	1.69335	P31327	P31327	CPSM_HUMAN	CPS1	Carbamoyl-phosphate synthase [ammonia], mitochondrial
24.632	24.4298	24.2243	24.2891	24.317	24.1642	24.9271	24.6153	24.6264	24.7594	24.5638	24.5165	apoptosis;base-excision repair;base-excision repair, gap-filling;biological regulation;biosynthetic process;cell death;cellular biosynthetic process;cellular macromolecule biosynthetic process;cellular macromolecule metabolic process;cellular metabolic process;cellular nitrogen compound metabolic process;cellular process;cellular response to stimulus;cellular response to stress;death;DNA damage r…	binding;catalytic activity;cation binding;cytoskeletal protein binding;damaged DNA binding;DNA binding;DNA polymerase activity;DNA-directed DNA polymerase activity;enzyme binding;ion binding;lyase activity;metal ion binding;microtubule binding;nucleic acid binding;nucleotidyltransferase activity;protein binding;transferase activity;transferase activity, transferring phosphorus-containing groups;t…	cell part;cytoplasm;cytoskeletal part;intracellular membrane-bounded organelle;intracellular organelle;intracellular organelle part;intracellular part;macromolecular complex;membrane-bounded organelle;microtubule;nuclear part;nucleoplasm;nucleus;organelle;organelle part;protein complex;spindle microtubule	MitoCarta3.0	literature	Matrix	Mitochondrial central dogma > mtDNA maintenance > mtDNA repair	+	2.26576	0.0497157	0.325333	1.69361	P06746	P06746	DPOLB_HUMAN	POLB	DNA polymerase beta
21.823	20.3211	NaN	20.5069	20.4476	20.2535	21.9459	21.4015	21.4221	NaN	NaN	NaN	acetyl-CoA biosynthetic process;acetyl-CoA metabolic process;biological regulation;biosynthetic process;carboxylic acid biosynthetic process;carboxylic acid metabolic process;cellular biosynthetic process;cellular ketone metabolic process;cellular lipid metabolic process;cellular metabolic process;cellular process;coenzyme biosynthetic process;coenzyme metabolic process;cofactor biosynthetic proc…	binding;carbon-carbon lyase activity;carboxy-lyase activity;catalytic activity;lyase activity;malonyl-CoA decarboxylase activity;protein binding;receptor binding	cell part;cytoplasm;cytoplasmic part;intracellular membrane-bounded organelle;intracellular organelle;intracellular organelle lumen;intracellular organelle part;intracellular part;membrane-bounded organelle;membrane-enclosed lumen;microbody;microbody lumen;microbody part;mitochondrial matrix;mitochondrial part;mitochondrion;organelle;organelle lumen;organelle part;peroxisomal matrix;peroxisomal p…	MitoCarta3.0	literature, APEX_matrix, targetP signal+, mito protein domain, coexpression++, MS/MS	Matrix	Metabolism > Lipid metabolism	+	1.17969	0.0498089	0.919422	1.80282	O95822	O95822	DCMC_HUMAN	MLYCD	Malonyl-CoA decarboxylase, mitochondrial
23.3101	22.9134	22.8288	23.2679	22.2006	22.5708	21.7876	22.5189	22.6822	22.5708	22.3348	21.7553	cellular metabolic process;cellular process;electron transport chain;generation of precursor metabolites and energy;metabolic process;mitochondrial electron transport, NADH to ubiquinone;oxidation-reduction process;respiratory electron transport chain;small molecule metabolic process	catalytic activity;NADH dehydrogenase (quinone) activity;NADH dehydrogenase (ubiquinone) activity;NADH dehydrogenase activity;oxidoreductase activity;oxidoreductase activity, acting on NADH or NADPH;oxidoreductase activity, acting on NADH or NADPH, quinone or similar compound as acceptor	cell part;cytoplasmic part;integral to membrane;intracellular membrane-bounded organelle;intracellular organelle;intracellular organelle part;intracellular part;intrinsic to membrane;macromolecular complex;membrane;membrane part;membrane-bounded organelle;mitochondrial inner membrane;mitochondrial membrane;mitochondrial membrane part;mitochondrial part;mitochondrial respiratory chain complex I;mi…	MitoCarta3.0	literature, coexpression+, MS/MS++	MIM	OXPHOS > Complex I > CI subunits;OXPHOS > OXPHOS subunits	+	1.42786	0.0498091	-0.573657	-1.69192	O15239	O15239	NDUA1_HUMAN	NDUFA1	NADH dehydrogenase [ubiquinone] 1 alpha subcomplex subunit 1
26.7517	26.4378	26.632	26.1946	25.7821	25.9271	26.1253	25.8433	25.824	25.8904	25.5014	25.7077	cellular metabolic process;cellular process;electron transport chain;generation of precursor metabolites and energy;metabolic process;mitochondrial electron transport, NADH to ubiquinone;oxidation-reduction process;respiratory electron transport chain;small molecule metabolic process	catalytic activity;NADH dehydrogenase (quinone) activity;NADH dehydrogenase (ubiquinone) activity;NADH dehydrogenase activity;oxidoreductase activity;oxidoreductase activity, acting on NADH or NADPH;oxidoreductase activity, acting on NADH or NADPH, quinone or similar compound as acceptor	cell part;cytoplasmic part;intracellular organelle part;intracellular part;macromolecular complex;membrane;membrane part;mitochondrial inner membrane;mitochondrial membrane;mitochondrial membrane part;mitochondrial part;mitochondrial respiratory chain complex I;NADH dehydrogenase complex;organelle inner membrane;organelle membrane;organelle part;protein complex;respiratory chain complex I	MitoCarta3.0	literature, APEX_matrix, mito protein domain+, coexpression++, MS/MS++	MIM	OXPHOS > Complex I > CI subunits;OXPHOS > OXPHOS subunits	+	1.60285	0.0498697	-0.472198	-1.69117	O95182	O95182	NDUA7_HUMAN	NDUFA7	NADH dehydrogenase [ubiquinone] 1 alpha subcomplex subunit 7
26.1055	25.6811	25.6292	26.2299	25.8504	25.4298	26.726	26.4846	26.17	26.3393	26.019	25.9473	alcohol metabolic process;biosynthetic process;carboxylic acid metabolic process;cellular ketone metabolic process;cellular lipid metabolic process;cellular metabolic process;cellular process;cellular response to chemical stimulus;cellular response to hypoxia;cellular response to oxygen levels;cellular response to stimulus;cellular response to stress;cholesterol biosynthetic process;cholesterol m…	acetyl-CoA C-acyltransferase activity;C-acyltransferase activity;catalytic activity;transferase activity;transferase activity, transferring acyl groups;transferase activity, transferring acyl groups other than amino-acyl groups	cell part;cytoplasmic part;extracellular membrane-bounded organelle;extracellular organelle;extracellular region part;extracellular vesicular exosome;intracellular membrane-bounded organelle;intracellular organelle;intracellular organelle part;intracellular part;membrane;membrane-bounded organelle;membrane-bounded vesicle;mitochondrial inner membrane;mitochondrial membrane;mitochondrial part;mito…	MitoCarta3.0	literature, APEX_matrix, targetP signal, Rickettsial homolog, mito protein domain, induction, coexpression+, MS/MS++	Matrix	Metabolism > Amino acid metabolism > Lysine metabolism;Metabolism > Carbohydrate metabolism > Ketone metabolism;Metabolism > Lipid metabolism > Fatty acid oxidation		1.62577	0.0501802	0.460032	1.68768	P42765	P42765	THIM_HUMAN	ACAA2	3-ketoacyl-CoA thiolase, mitochondrial
25.5551	25.4769	25.5045	25.4362	25.4551	25.4362	25.433	25.317	25.0275	25.2021	25.1565	25.0317	apoptosis;cell death;cellular metabolic process;cellular nitrogen compound metabolic process;cellular process;death;metabolic process;nitrogen compound metabolic process;nucleobase-containing compound metabolic process;primary metabolic process;programmed cell death	binding;bis(5'-nucleosyl)-tetraphosphatase (asymmetrical) activity;bis(5'-nucleosyl)-tetraphosphatase (symmetrical) activity;bis(5'-nucleosyl)-tetraphosphatase activity;catalytic activity;GTP binding;guanyl nucleotide binding;guanyl ribonucleotide binding;hydrolase activity;hydrolase activity, acting on acid anhydrides;hydrolase activity, acting on acid anhydrides, in phosphorus-containing anhydr…	cell part;cytoplasmic part;intracellular membrane-bounded organelle;intracellular organelle;intracellular part;membrane-bounded organelle;mitochondrion;organelle	MitoCarta3.0	mito protein domain, coexpression, MS/MS++	Matrix	Metabolism > Nucleotide metabolism > Nucleotide synthesis and processing		2.71116	0.0507018	-0.282689	-1.68335	P50583	P50583	AP4A_HUMAN	NUDT2	Bis(5'-nucleosyl)-tetraphosphatase [asymmetrical]
23.4041	22.823	22.7735	23.7492	23.2961	22.8346	24.317	23.7594	23.5522	23.848	23.5285	23.1627		catalytic activity;oxidoreductase activity	cell part;cytoplasmic part;intracellular membrane-bounded organelle;intracellular organelle;intracellular part;membrane-bounded organelle;mitochondrion;organelle	MitoCarta3.0	APEX_matrix, GFP, mito protein domain, coexpression++, MS/MS++	Matrix	0		1.44221	0.0512313	0.547876	1.67808	Q96HP4	Q96HP4	OXND1_HUMAN	OXNAD1	Oxidoreductase NAD-binding domain-containing protein 1
26.5345	26.5448	26.5898	26.3662	26.5898	26.4314	26.7895	26.7517	26.8858	26.6458	26.7517	26.726	cellular metabolic process;cellular nitrogen compound metabolic process;cellular process;metabolic process;nitrogen compound metabolic process;nucleic acid metabolic process;nucleic acid phosphodiester bond hydrolysis;nucleobase-containing compound metabolic process;nucleobase-containing small molecule metabolic process;nucleoside phosphate metabolic process;nucleotide metabolic process;primary m…	3'-5' exonuclease activity;3'-5'-exoribonuclease activity;binding;catalytic activity;exonuclease activity;exonuclease activity, active with either ribo- or deoxyribonucleic acids and producing 5'-phosphomonoesters;exoribonuclease activity;exoribonuclease activity, producing 5'-phosphomonoesters;hydrolase activity;hydrolase activity, acting on ester bonds;nuclease activity;nucleic acid binding;rib…	adherens junction;anchoring junction;cell junction;cell part;cell-substrate adherens junction;cell-substrate junction;cytoplasmic part;focal adhesion;intracellular membrane-bounded organelle;intracellular non-membrane-bounded organelle;intracellular organelle;intracellular organelle lumen;intracellular organelle part;intracellular part;membrane-bounded organelle;membrane-enclosed lumen;mitochondr…	MitoCarta3.0	APEX_matrix, targetP signal, yeast mito homolog++, mito protein domain, MS/MS+	Matrix	Mitochondrial central dogma > mtRNA metabolism > mtRNA stability and decay		3.31395	0.0520077	0.249029	1.66993	Q9Y3B8	Q9Y3B8	ORN_HUMAN	REXO2	Oligoribonuclease, mitochondrial
24.9628	24.9271	24.6431	25.2058	24.9628	24.7389	24.7077	24.7543	24.317	24.5463	24.6811	24.2535	acylglycerol metabolic process;alcohol metabolic process;amine metabolic process;amine transport;amino acid transmembrane transport;amino acid transport;behavior;betaine metabolic process;betaine transport;biological regulation;carbohydrate metabolic process;carboxylic acid catabolic process;carboxylic acid metabolic process;carboxylic acid transport;carnitine metabolic process;carnitine shuttle;…	carnitine O-acyltransferase activity;carnitine O-palmitoyltransferase activity;catalytic activity;O-acyltransferase activity;O-palmitoyltransferase activity;palmitoyltransferase activity;transferase activity;transferase activity, transferring acyl groups;transferase activity, transferring acyl groups other than amino-acyl groups	cell part;cytoplasmic part;integral to membrane;integral to mitochondrial membrane;integral to mitochondrial outer membrane;integral to organelle membrane;intracellular membrane-bounded organelle;intracellular organelle;intracellular organelle part;intracellular part;intrinsic to membrane;intrinsic to mitochondrial outer membrane;intrinsic to organelle membrane;membrane;membrane part;membrane-bou…	MitoCarta3.0	literature, yeast mito homolog+, mito protein domain, induction, coexpression, MS/MS++	MOM	Metabolism > Lipid metabolism > Fatty acid oxidation;Metabolism > Metals and cofactors > Carnitine shuttle;Metabolism > Metals and cofactors > Carnitine synthesis and transport		1.92894	0.052447	-0.363433	-1.66513	P50416	P50416	CPT1A_HUMAN	CPT1A	Carnitine O-palmitoyltransferase 1, liver isoform
26.0041	26.0296	25.895	26.2058	26.0317	26.0422	26.48	26.3256	26.1391	26.4362	26.3578	26.1604	biological regulation;cellular component assembly;cellular component organization;cellular component organization at cellular level;cellular component organization or biogenesis;cellular component organization or biogenesis at cellular level;cellular process;cellular response to stimulus;macromolecular complex assembly;macromolecular complex subunit organization;organelle fission;organelle organi…	binding;identical protein binding;protein binding;protein dimerization activity;protein homodimerization activity	cell part;cytoplasmic part;extracellular membrane-bounded organelle;extracellular organelle;extracellular region part;extracellular vesicular exosome;integral to membrane;integral to organelle membrane;integral to peroxisomal membrane;intracellular membrane-bounded organelle;intracellular organelle;intracellular organelle part;intracellular part;intrinsic to membrane;intrinsic to organelle membra…	MitoCarta3.0	targetP signal, coexpression, MS/MS	Membrane	0		2.60214	0.0539863	0.281771	1.65396	O96011	O96011	PX11B_HUMAN	PEX11B	Peroxisomal membrane protein 11B
26.2499	26.2714	26.3477	26.3342	26.2891	26.1234	26.6181	26.518	26.4661	26.4969	26.4614	26.4441	apoptosis;biological regulation;calcium ion homeostasis;cation homeostasis;cell death;cell differentiation;cellular calcium ion homeostasis;cellular cation homeostasis;cellular chemical homeostasis;cellular developmental process;cellular divalent inorganic cation homeostasis;cellular homeostasis;cellular ion homeostasis;cellular metal ion homeostasis;cellular process;chemical homeostasis;death;de…		cell part;cytoplasmic part;cytoskeletal part;integral to membrane;intracellular membrane-bounded organelle;intracellular organelle;intracellular organelle part;intracellular part;intrinsic to membrane;macromolecular complex;membrane;membrane part;membrane-bounded organelle;microtubule;mitochondrial membrane;mitochondrial outer membrane;mitochondrial part;mitochondrion;nucleus;organelle;organelle …	MitoCarta3.0	literature, APEX_IMS, GFP, MS/MS++	MOM	Mitochondrial dynamics and surveillance > Organelle contact sites		3.6034	0.057234	0.231475	1.63218	Q96TC7	Q96TC7	RMD3_HUMAN	RMDN3	Regulator of microtubule dynamics protein 3
25.8457	24.3444	23.48	25.3477	24.4041	23.5983	24.4614	23.0999	22.6693	24.4425	23.4551	23.1238	10-formyltetrahydrofolate catabolic process;10-formyltetrahydrofolate metabolic process;aromatic compound catabolic process;biosynthetic process;catabolic process;cellular aromatic compound metabolic process;cellular catabolic process;cellular metabolic process;cellular nitrogen compound catabolic process;cellular nitrogen compound metabolic process;cellular process;coenzyme catabolic process;coe…	aldehyde dehydrogenase (NAD) activity;catalytic activity;formyltetrahydrofolate dehydrogenase activity;hydroxymethyl-, formyl- and related transferase activity;methyltransferase activity;oxidoreductase activity;oxidoreductase activity, acting on the aldehyde or oxo group of donors;oxidoreductase activity, acting on the aldehyde or oxo group of donors, NAD or NADP as acceptor;oxidoreductase activi…	cell part;cytoplasmic part;extracellular membrane-bounded organelle;extracellular organelle;extracellular region part;extracellular vesicular exosome;intracellular membrane-bounded organelle;intracellular organelle;intracellular part;membrane-bounded organelle;membrane-bounded vesicle;mitochondrion;organelle;vesicle	MitoCarta3.0	literature, APEX_matrix, targetP signal, Rickettsial homolog, mito protein domain, coexpression, MS/MS	Matrix	Metabolism > Vitamin metabolism > Folate and 1-C metabolism		1.10601	0.0576261	-0.961362	-1.62858	Q3SY69	Q3SY69	AL1L2_HUMAN	ALDH1L2	Mitochondrial 10-formyltetrahydrofolate dehydrogenase
25.1488	25.1833	25.2096	25.3943	25.2679	24.9043	25.0691	25.1214	24.6649	24.918	24.6649	24.5754	apoptosis;cell death;cellular component organization;cellular component organization at cellular level;cellular component organization or biogenesis;cellular component organization or biogenesis at cellular level;cellular process;death;mitochondrial fission;mitochondrion organization;organelle fission;organelle organization;programmed cell death		cell part;cytoplasmic part;integral to membrane;intracellular organelle part;intracellular part;intrinsic to membrane;membrane;membrane part;mitochondrial inner membrane;mitochondrial membrane;mitochondrial part;organelle inner membrane;organelle membrane;organelle part	MitoCarta3.0	literature, induction, coexpression, MS/MS+	Membrane	Mitochondrial dynamics and surveillance > Fission		1.89081	0.0586072	-0.349052	-1.61961	Q9UDX5	Q9UDX5	MTFP1_HUMAN	MTFP1	Mitochondrial fission process protein 1
24.0854	23.6431	23.5522	24.0691	23.8764	23.4676	25.0567	24.3444	24.0526	24.6486	24.0443	23.7077	amine metabolic process;amino acid activation;biosynthetic process;carboxylic acid metabolic process;cellular amine metabolic process;cellular amino acid metabolic process;cellular biosynthetic process;cellular ketone metabolic process;cellular macromolecule biosynthetic process;cellular macromolecule metabolic process;cellular metabolic process;cellular nitrogen compound metabolic process;cellul…	adenyl nucleotide binding;adenyl ribonucleotide binding;aminoacyl-tRNA ligase activity;ATP binding;binding;catalytic activity;histidine-tRNA ligase activity;ligase activity;ligase activity, forming aminoacyl-tRNA and related compounds;ligase activity, forming carbon-oxygen bonds;nucleotide binding;purine nucleotide binding;purine ribonucleoside triphosphate binding;purine ribonucleotide binding;r…	cell part;cytoplasmic part;intracellular membrane-bounded organelle;intracellular organelle;intracellular organelle lumen;intracellular organelle part;intracellular part;membrane-bounded organelle;membrane-enclosed lumen;mitochondrial matrix;mitochondrial part;mitochondrion;organelle;organelle lumen;organelle part	MitoCarta3.0	literature, APEX_matrix, GFP, targetP signal, Rickettsial homolog, mito protein domain, coexpression, MS/MS+	Matrix	Mitochondrial central dogma > Translation > mt-tRNA synthetases		1.37951	0.0589985	0.526741	1.61756	P49590	P49590	SYHM_HUMAN	HARS2	Probable histidine--tRNA ligase, mitochondrial
24.4234	24.1015	24.0609	24.3975	24.2463	23.9225	25.0854	24.7441	24.4614	24.7024	24.4425	24.1642	cellular component assembly;cellular component assembly at cellular level;cellular component biogenesis;cellular component organization;cellular component organization at cellular level;cellular component organization or biogenesis;cellular component organization or biogenesis at cellular level;cellular macromolecular complex assembly;cellular macromolecular complex subunit organization;cellular …	adenyl nucleotide binding;adenyl ribonucleotide binding;ATP binding;binding;nucleotide binding;purine nucleotide binding;purine ribonucleoside triphosphate binding;purine ribonucleotide binding;ribonucleotide binding	cell part;cytoplasmic part;intracellular membrane-bounded organelle;intracellular organelle;intracellular organelle part;intracellular part;macromolecular complex;membrane part;membrane-bounded organelle;mitochondrial membrane part;mitochondrial part;mitochondrial respiratory chain complex III;mitochondrion;organelle;organelle part;protein complex;respiratory chain complex III	MitoCarta3.0	literature, APEX_matrix, yeast mito homolog++, Rickettsial homolog, mito protein domain+, coexpression+, MS/MS+	MIM	OXPHOS > Complex III > CIII assembly factors;OXPHOS > OXPHOS assembly factors		1.63329	0.0593392	0.407981	1.6159	Q9Y276	Q9Y276	BCS1_HUMAN	BCS1L	Mitochondrial chaperone BCS1
26.1814	26.1075	25.9628	26.3629	26.1565	25.8881	26.673	26.4266	26.3679	26.4969	26.3153	26.2445	apoptotic mitochondrial changes;biological regulation;cell death;cellular component organization;cellular component organization at cellular level;cellular component organization or biogenesis;cellular component organization or biogenesis at cellular level;cellular macromolecule metabolic process;cellular membrane organization;cellular metabolic process;cellular process;cellular protein metabolic…	binding;catalytic activity;cis-trans isomerase activity;cyclosporin A binding;drug binding;isomerase activity;peptide binding;peptidyl-prolyl cis-trans isomerase activity	cell part;cytoplasmic part;intracellular organelle lumen;intracellular organelle part;intracellular part;membrane;membrane-enclosed lumen;mitochondrial inner membrane;mitochondrial matrix;mitochondrial membrane;mitochondrial part;organelle inner membrane;organelle lumen;organelle membrane;organelle part	MitoCarta3.0	literature, APEX_matrix, targetP signal+, mito protein domain, induction, coexpression, MS/MS++	Matrix	Signaling > Calcium homeostasis > Mitochondrial permeability transition pore		2.14075	0.0594495	0.310826	1.61481	P30405	P30405	PPIF_HUMAN	PPIF	Peptidyl-prolyl cis-trans isomerase F, mitochondrial
23.7286	23.6865	23.5754	24.0526	23.8576	23.2821	24.5165	24.1174	23.9495	24.3578	24.0691	23.6865	acetyl-CoA catabolic process;acetyl-CoA metabolic process;biological regulation;catabolic process;cellular catabolic process;cellular metabolic process;cellular process;cellular response to chemical stimulus;cellular response to hypoxia;cellular response to oxygen levels;cellular response to stimulus;cellular response to stress;coenzyme catabolic process;coenzyme metabolic process;cofactor catabo…	binding;catalytic activity;cation binding;cofactor binding;electron carrier activity;heme binding;ion binding;iron ion binding;metal ion binding;oxidoreductase activity;oxidoreductase activity, acting on the CH-CH group of donors;quinone binding;succinate dehydrogenase activity;tetrapyrrole binding;transition metal ion binding;ubiquinone binding	cell part;cytoplasmic part;envelope;fumarate reductase complex;integral to membrane;intracellular membrane-bounded organelle;intracellular organelle;intracellular organelle part;intracellular part;intrinsic to membrane;macromolecular complex;membrane;membrane part;membrane-bounded organelle;mitochondrial envelope;mitochondrial inner membrane;mitochondrial membrane;mitochondrial membrane part;mito…	MitoCarta3.0	literature, targetP signal, yeast mito homolog++, Rickettsial homolog, mito protein domain+, induction, coexpression++, MS/MS+	MIM	Metabolism > Carbohydrate metabolism > TCA cycle;Metabolism > Metals and cofactors > Heme-containing proteins;OXPHOS > Complex II > CII subunits;OXPHOS > OXPHOS subunits		1.58386	0.060448	0.419023	1.60801	O14521	O14521	DHSD_HUMAN	SDHD	Succinate dehydrogenase [ubiquinone] cytochrome b small subunit, mitochondrial
23.4551	23.7077	23.391	23.6431	23.5522	23.1704	22.9864	23.0037	23.0292	23.5404	23.2679	22.9441	cellular macromolecule metabolic process;cellular metabolic process;cellular process;cellular protein metabolic process;macromolecule metabolic process;metabolic process;primary metabolic process;protein metabolic process;protein repair;response to chemical stimulus;response to oxidative stress;response to stimulus;response to stress	binding;catalytic activity;cation binding;ion binding;metal ion binding;oxidoreductase activity;oxidoreductase activity, acting on a sulfur group of donors;oxidoreductase activity, acting on a sulfur group of donors, disulfide as acceptor;peptide-methionine (R)-S-oxide reductase activity;transition metal ion binding;zinc ion binding	cell part;cytoplasmic part;endoplasmic reticulum;intracellular membrane-bounded organelle;intracellular organelle;intracellular part;membrane-bounded organelle;mitochondrion;organelle	MitoCarta3.0	literature, yeast mito homolog+, mito protein domain	unknown	Metabolism > Detoxification > ROS and glutathione metabolism		1.80182	0.0611718	-0.357956	-1.60265	Q8IXL7	Q8IXL7	MSRB3_HUMAN	MSRB3	Methionine-R-sulfoxide reductase B3
25.5105	25.9361	25.7821	25.6838	25.9293	25.9066	25.1488	25.433	25.4425	25.4738	25.6458	25.6622	biological regulation;cell cycle;cell junction assembly;cell junction organization;cell-cell junction assembly;cell-cell junction organization;cellular component assembly;cellular component assembly at cellular level;cellular component organization;cellular component organization at cellular level;cellular component organization or biogenesis;cellular component organization or biogenesis at cellu…	binding;catalytic activity;enzyme inhibitor activity;enzyme regulator activity;GTP binding;GTPase activity;GTPase inhibitor activity;GTPase regulator activity;guanyl nucleotide binding;guanyl ribonucleotide binding;hydrolase activity;hydrolase activity, acting on acid anhydrides;hydrolase activity, acting on acid anhydrides, in phosphorus-containing anhydrides;nucleoside-triphosphatase activity;n…	cell part;centrosome;cytoplasmic part;cytoskeletal part;cytosol;extracellular membrane-bounded organelle;extracellular organelle;extracellular region part;extracellular vesicular exosome;intracellular membrane-bounded organelle;intracellular non-membrane-bounded organelle;intracellular organelle;intracellular organelle lumen;intracellular organelle part;intracellular part;lateral plasma membrane;…	MitoCarta3.0	literature, mito protein domain, coexpression, MS/MS+	IMS	Mitochondrial dynamics and surveillance > Fusion		1.98526	0.0617454	-0.323685	-1.59624	P36404	P36404	ARL2_HUMAN	ARL2	ADP-ribosylation factor-like protein 2
25.1795	25.0567	25.0567	25.2426	25.3135	24.9406	26.0813	25.7312	25.3811	25.4425	25.3273	25.1757	acyl-CoA biosynthetic process;acyl-CoA metabolic process;amine catabolic process;amine metabolic process;aromatic amino acid family metabolic process;aspartate family amino acid catabolic process;aspartate family amino acid metabolic process;biosynthetic process;carboxylic acid catabolic process;carboxylic acid metabolic process;catabolic process;cellular amine metabolic process;cellular amino ac…	acyl-CoA dehydrogenase activity;binding;carboxylic acid binding;catalytic activity;coenzyme binding;cofactor binding;fatty acid binding;fatty-acyl-CoA binding;flavin adenine dinucleotide binding;glutaryl-CoA dehydrogenase activity;lipid binding;monocarboxylic acid binding;oxidoreductase activity;oxidoreductase activity, acting on the CH-CH group of donors	cell part;cytoplasmic part;intracellular membrane-bounded organelle;intracellular organelle;intracellular organelle lumen;intracellular organelle part;intracellular part;membrane;membrane-bounded organelle;membrane-enclosed lumen;mitochondrial inner membrane;mitochondrial matrix;mitochondrial membrane;mitochondrial part;mitochondrion;organelle;organelle inner membrane;organelle lumen;organelle me…	MitoCarta3.0	literature, APEX_matrix, targetP signal+, mito protein domain+, coexpression, MS/MS++	Matrix	Metabolism > Amino acid metabolism > Lysine metabolism		1.64351	0.0620866	0.39158	1.59436	Q92947	Q92947	GCDH_HUMAN	GCDH	Glutaryl-CoA dehydrogenase, mitochondrial
22.9951	23.2243	22.9777	22.8557	23.0592	23.0625	23.2332	23.2961	23.1612	23.3376	23.3511	23.2961	activation of caspase activity;anatomical structure development;anatomical structure formation involved in morphogenesis;anatomical structure morphogenesis;apoptosis;B cell apoptosis;B cell homeostasis;biological adhesion;biological regulation;brain development;cell adhesion;cell death;cell surface receptor linked signaling pathway;cell-matrix adhesion;cell-substrate adhesion;cellular process;cel…		Bcl-2 family protein complex;BIM-BCL-2 complex;BIM-BCL-xl complex;cell part;cytoplasmic part;cytosol;endomembrane system;extrinsic to membrane;intracellular organelle part;intracellular part;macromolecular complex;membrane;membrane part;mitochondrial membrane;mitochondrial outer membrane;mitochondrial part;organelle membrane;organelle outer membrane;organelle part;outer membrane;protein complex	MitoCarta3.0	manual	MOM	Mitochondrial dynamics and surveillance > Apoptosis		2.84	0.0627899	0.250126	1.58799	O43521	O43521	B2L11_HUMAN	BCL2L11	Bcl-2-like protein 11
23.3778	23.1871	23.0951	23.9933	23.9134	22.8519	24.5463	24.1795	23.7182	24.141	23.5983	23.5285	cellular macromolecule metabolic process;cellular metabolic process;cellular process;cellular protein metabolic process;establishment of localization;establishment of localization in cell;establishment of protein localization;establishment of protein localization in mitochondrion;establishment of protein localization to organelle;intracellular protein transport;intracellular transport;macromolecu…	adenyl nucleotide binding;adenyl-nucleotide exchange factor activity;ATPase regulator activity;binding;enzyme regulator activity;nucleoside-triphosphatase regulator activity;nucleotide binding;purine nucleotide binding	cell part;cytoplasmic part;intracellular membrane-bounded organelle;intracellular organelle;intracellular organelle lumen;intracellular organelle part;intracellular part;membrane;membrane-bounded organelle;membrane-enclosed lumen;mitochondrial inner membrane;mitochondrial matrix;mitochondrial membrane;mitochondrial part;mitochondrion;organelle;organelle inner membrane;organelle lumen;organelle me…	MitoCarta3.0	literature, APEX_matrix, targetP signal+, Rickettsial homolog, mito protein domain+	Matrix	Protein import, sorting and homeostasis > Protein import and sorting > Import motor;Metabolism > Metals and cofactors > Fe-S cluster biosynthesis		1.28583	0.0643271	0.548867	1.57431	Q8TAA5	Q8TAA5	GRPE2_HUMAN	GRPEL2	GrpE protein homolog 2, mitochondrial
24.1174	23.9933	24.1253	23.9043	24.0935	23.9672	23.8191	23.9933	23.9134	23.5045	23.5754	23.5983	biological regulation;cell cycle phase;cell cycle process;cell differentiation;cellular developmental process;cellular macromolecule metabolic process;cellular metabolic process;cellular nitrogen compound metabolic process;cellular process;cellular process involved in reproduction;developmental process;DNA alkylation;DNA metabolic process;DNA methylation;DNA methylation involved in gamete generat…	binding;nucleic acid binding;RNA binding	cell part;cytoplasmic part;intracellular membrane-bounded organelle;intracellular non-membrane-bounded organelle;intracellular organelle;intracellular part;macromolecular complex;membrane-bounded organelle;mitochondrion;non-membrane-bounded organelle;organelle;P granule;pi-body;piP-body;ribonucleoprotein complex;RNA granule	MitoCarta3.0	GFP, mito protein domain, MS/MS	Membrane	0		2.10789	0.0643542	-0.299493	-1.57364	Q9Y2W6	Q9Y2W6	TDRKH_HUMAN	TDRKH	Tudor and KH domain-containing protein
24.9933	24.8433	24.8764	24.9628	24.895	24.7182	25.4831	25.217	25.1055	25.0854	25.0484	25.0443	biological regulation;cellular component movement;cellular homeostasis;cellular process;cellular response to stimulus;cytoskeleton-dependent intracellular transport;establishment of localization;establishment of localization in cell;establishment of mitochondrion localization;establishment of mitochondrion localization, microtubule-mediated;establishment of organelle localization;homeostatic proc…	binding;calcium ion binding;catalytic activity;cation binding;GTP binding;GTPase activity;guanyl nucleotide binding;guanyl ribonucleotide binding;hydrolase activity;hydrolase activity, acting on acid anhydrides;hydrolase activity, acting on acid anhydrides, in phosphorus-containing anhydrides;ion binding;metal ion binding;nucleoside-triphosphatase activity;nucleotide binding;purine nucleotide bin…	cell part;cytoplasmic part;cytosol;integral to membrane;integral to mitochondrial membrane;integral to mitochondrial outer membrane;integral to organelle membrane;intracellular membrane-bounded organelle;intracellular organelle;intracellular organelle part;intracellular part;intrinsic to membrane;intrinsic to mitochondrial outer membrane;intrinsic to organelle membrane;membrane;membrane part;memb…	MitoCarta3.0	literature, mito protein domain+, MS/MS+	MOM	Mitochondrial dynamics and surveillance > Trafficking;Signaling > Calcium homeostasis > EF hand proteins		2.28175	0.0643585	0.282433	1.57386	Q8IXI2	Q8IXI2	MIRO1_HUMAN	RHOT1	Mitochondrial Rho GTPase 1
27.3662	27.4073	27.4394	27.2714	27.4473	27.4707	27.8445	27.6798	27.524	27.5969	27.5609	27.6527	alcohol biosynthetic process;alcohol metabolic process;biosynthetic process;cellular biosynthetic process;cellular lipid metabolic process;cellular metabolic process;cellular process;cholesterol biosynthetic process;cholesterol metabolic process;farnesyl diphosphate biosynthetic process;farnesyl diphosphate metabolic process;geranyl diphosphate biosynthetic process;geranyl diphosphate metabolic p…	binding;catalytic activity;cation binding;dimethylallyltranstransferase activity;geranyltranstransferase activity;ion binding;metal ion binding;prenyltransferase activity;transferase activity;transferase activity, transferring alkyl or aryl (other than methyl) groups	cell part;cytoplasm;cytoplasmic part;cytosol;intracellular membrane-bounded organelle;intracellular organelle;intracellular organelle part;intracellular part;membrane-bounded organelle;mitochondrion;nuclear part;nucleoplasm;organelle;organelle part	MitoCarta3.0	targetP signal, mito protein domain, MS/MS+	MIM	Metabolism > Lipid metabolism > Cholesterol-associated		2.8704	0.0657222	0.242744	1.56362	P14324	P14324	FPPS_HUMAN	FDPS	Farnesyl pyrophosphate synthase
26.7895	26.976	26.9539	26.9203	27.0296	27.141	27.217	27.2625	27.217	27.0813	27.2077	27.2535	cellular component organization;cellular component organization at cellular level;cellular component organization or biogenesis;cellular component organization or biogenesis at cellular level;cellular macromolecule metabolic process;cellular metabolic process;cellular nitrogen compound metabolic process;cellular process;macromolecule metabolic process;metabolic process;mitochondrial RNA 3'-end pr…	3'-tRNA processing endoribonuclease activity;binding;catalytic activity;cation binding;endonuclease activity;endonuclease activity, active with either ribo- or deoxyribonucleic acids and producing 5'-phosphomonoesters;endoribonuclease activity;endoribonuclease activity, producing 5'-phosphomonoesters;hydrolase activity;hydrolase activity, acting on ester bonds;ion binding;metal ion binding;nuclea…	cell part;cytoplasmic part;intracellular membrane-bounded organelle;intracellular organelle;intracellular organelle part;intracellular part;membrane-bounded organelle;mitochondrion;nuclear part;nucleoplasm;nucleus;organelle;organelle part	MitoCarta3.0	APEX_matrix, GFP, targetP signal, Rickettsial homolog, mito protein domain, MS/MS	Matrix	Mitochondrial central dogma > mtRNA metabolism > Polycistronic mtRNA processing		2.84932	0.0685803	0.238101	1.54037	Q9BQ52	Q9BQ52	RNZ2_HUMAN	ELAC2	Zinc phosphodiesterase ELAC protein 2
24.0609	23.7182	23.632	23.8385	23.9225	23.0674	24.5285	24.3239	24.0105	24.1253	23.8858	23.9134	anatomical structure formation involved in morphogenesis;biological regulation;BMP signaling pathway;cell surface receptor linked signaling pathway;cellular process;cellular response to stimulus;defense response;developmental process;enzyme linked receptor protein signaling pathway;formation of primary germ layer;immune response;immune system process;innate immune response;mesoderm formation;meta…	catalytic activity;molecular transducer activity;nucleic acid binding transcription factor activity;oxidoreductase activity;oxidoreductase activity, acting on NADH or NADPH;sequence-specific DNA binding transcription factor activity;signal transducer activity	cell part;cytoplasm;cytoplasmic part;intracellular membrane-bounded organelle;intracellular organelle;intracellular organelle part;intracellular part;macromolecular complex;membrane-bounded organelle;mitochondrion;nuclear part;nucleoplasm;nucleoplasm part;nucleus;organelle;organelle part;protein complex;transcription factor complex	MitoCarta3.0	literature, APEX_matrix, targetP signal, mito protein domain, induction, coexpression+	MIM	OXPHOS > Complex I > CI assembly factors;OXPHOS > OXPHOS assembly factors		1.44572	0.0686941	0.424666	1.54305	Q9BQ95	Q9BQ95	ECSIT_HUMAN	ECSIT	Evolutionarily conserved signaling intermediate in Toll pathway, mitochondrial
21.5545	21.2707	21.6453	21.8034	21.7955	21.0756	22.4118	21.823	21.7634	22.1795	21.9098	21.5777	cellular lipid metabolic process;cellular metabolic process;cellular process;dephosphorylation;lipid metabolic process;metabolic process;organophosphate metabolic process;phosphate-containing compound metabolic process;phospholipid metabolic process;phosphorus metabolic process;primary metabolic process	acid phosphatase activity;catalytic activity;hydrolase activity;hydrolase activity, acting on ester bonds;lysophosphatidic acid phosphatase activity;phosphatase activity;phosphoric ester hydrolase activity	cell part;cytoplasm;cytoplasmic part;intracellular membrane-bounded organelle;intracellular organelle;intracellular part;membrane-bounded organelle;mitochondrion;organelle	MitoCarta3.0	literature, APEX_IMS, mito protein domain, MS/MS++	IMS	Metabolism > Lipid metabolism > Phospholipid metabolism		1.45733	0.0686985	0.420043	1.54317	Q9NPH0	Q9NPH0	PPA6_HUMAN	ACP6	Lysophosphatidic acid phosphatase type 6
25.4202	24.945	24.867	25.0854	25.0609	24.6595	25.7619	25.4298	25.2856	25.4984	25.1371	25.1332			cell part;cytoplasmic part;integral to membrane;intracellular membrane-bounded organelle;intracellular organelle;intracellular organelle part;intracellular part;intrinsic to membrane;membrane part;membrane-bounded organelle;mitochondrion;nuclear part;nucleoplasm;organelle;organelle part	MitoCarta3.0	APEX_matrix, targetP signal, MS/MS++	MIM	Small molecule transport		1.55481	0.0726225	0.36801	1.51336	Q96ER9	Q96ER9	CCD51_HUMAN	CCDC51	Coiled-coil domain-containing protein 51
26.3031	26.065	26.0914	26.0505	26.3066	25.8528	26.6998	26.632	26.3031	26.329	26.2207	26.3545	biological regulation;biosynthetic process;carboxylic acid biosynthetic process;carboxylic acid metabolic process;cell redox homeostasis;cellular biosynthetic process;cellular homeostasis;cellular ketone metabolic process;cellular lipid metabolic process;cellular metabolic process;cellular process;establishment of localization;fatty acid biosynthetic process;fatty acid metabolic process;homeostat…	amine binding;amino acid binding;binding;carboxylic acid binding;catalytic activity;cation binding;disulfide oxidoreductase activity;DNA binding;electron carrier activity;glutathione binding;heme binding;intramolecular oxidoreductase activity;ion binding;iron ion binding;isomerase activity;lyase activity;metal ion binding;modified amino acid binding;nucleic acid binding;oxidoreductase activity;ox…	cell part;cytoplasmic part;cytosol;Golgi apparatus part;Golgi membrane;integral to membrane;intracellular membrane-bounded organelle;intracellular organelle;intracellular organelle part;intracellular part;intrinsic to membrane;membrane;membrane part;membrane-bounded organelle;mitochondrion;nucleus;organelle;organelle membrane;organelle part;perinuclear region of cytoplasm	MitoCarta3.0	literature, APEX_IMS, APEX_matrix, targetP signal, mito protein domain, induction, coexpression+, MS/MS++	MIM	Metabolism > Lipid metabolism > Eicosanoid metabolism		1.82979	0.0726823	0.311598	1.51258	Q9H7Z7	Q9H7Z7	PGES2_HUMAN	PTGES2	Prostaglandin E synthase 2
25.019	24.654	24.4425	24.8764	24.7492	24.4923	25.6865	25.1946	24.945	25.1946	24.8717	24.7389	biological regulation;cellular macromolecule metabolic process;cellular metabolic process;cellular process;cellular protein metabolic process;chromatin silencing;gene silencing;macromolecule metabolic process;macromolecule modification;metabolic process;negative regulation of biological process;negative regulation of biosynthetic process;negative regulation of cellular biosynthetic process;negati…	binding;catalytic activity;cation binding;coenzyme binding;cofactor binding;ion binding;metal ion binding;NAD binding;NAD+ ADP-ribosyltransferase activity;NAD+ binding;nucleotide binding;transferase activity;transferase activity, transferring glycosyl groups;transferase activity, transferring pentosyl groups;transition metal ion binding;zinc ion binding	cell part;cytoplasmic part;cytosol;intracellular membrane-bounded organelle;intracellular organelle;intracellular organelle lumen;intracellular organelle part;intracellular part;membrane-bounded organelle;membrane-enclosed lumen;mitochondrial intermembrane space;mitochondrial matrix;mitochondrial part;mitochondrion;nucleus;organelle;organelle envelope lumen;organelle lumen;organelle part	MitoCarta3.0	literature, APEX_matrix, Rickettsial homolog, mito protein domain, induction, coexpression, MS/MS	Matrix	Metabolism > Metals and cofactors > NAD biosynthesis and metabolism		1.44659	0.0731975	0.399643	1.50918	Q9NXA8	Q9NXA8	SIR5_HUMAN	SIRT5	NAD-dependent protein deacylase sirtuin-5, mitochondrial
22.8689	23.2332	23.002	23.2448	23.0967	22.6387	23.7594	23.5285	22.8802	23.5165	23.48	23.2375	biological regulation;cellular component assembly;cellular component assembly at cellular level;cellular component organization;cellular component organization at cellular level;cellular component organization or biogenesis;cellular component organization or biogenesis at cellular level;cellular macromolecular complex assembly;cellular macromolecular complex subunit organization;cellular process;…	binding;catalytic activity;cation binding;cation transmembrane transporter activity;copper ion binding;cytochrome-c oxidase activity;electron carrier activity;heme-copper terminal oxidase activity;hydrogen ion transmembrane transporter activity;inorganic cation transmembrane transporter activity;ion binding;ion transmembrane transporter activity;metal ion binding;monovalent inorganic cation trans…	cell part;cytoplasmic part;integral to membrane;intracellular membrane-bounded organelle;intracellular organelle;intracellular organelle part;intracellular part;intrinsic to membrane;membrane;membrane part;membrane-bounded organelle;mitochondrial inner membrane;mitochondrial membrane;mitochondrial part;mitochondrion;organelle;organelle inner membrane;organelle membrane;organelle part	MitoCarta3.0	literature, APEX_IMS, targetP signal, yeast mito homolog++, Rickettsial homolog, mito protein domain+, induction, coexpression, MS/MS	MIM	Metabolism > Metals and cofactors > Copper metabolism;OXPHOS > Complex IV > CIV assembly factors;OXPHOS > OXPHOS assembly factors		1.48188	0.0733216	0.386328	1.50758	Q9Y6N1	Q9Y6N1	COX11_HUMAN	COX11	Cytochrome c oxidase assembly protein COX11, mitochondrial
28.6663	28.5463	28.3662	28.4862	28.459	28.3951	28.3239	28.3153	28.1459	28.2935	28.217	28.2445	biological regulation;biosynthetic process;cell differentiation;cellular biosynthetic process;cellular developmental process;cellular macromolecule biosynthetic process;cellular macromolecule metabolic process;cellular metabolic process;cellular nitrogen compound metabolic process;cellular process;developmental process;gene silencing;gene silencing by RNA;macromolecule biosynthetic process;macrom…	catalytic activity;hydrolase activity;hydrolase activity, acting on ester bonds;nuclease activity;protein binding transcription factor activity;transcription cofactor activity;transcription factor binding transcription factor activity	cell part;cytoplasm;cytoplasmic membrane-bounded vesicle;cytoplasmic part;cytoplasmic vesicle;extracellular membrane-bounded organelle;extracellular organelle;extracellular region part;extracellular vesicular exosome;intracellular membrane-bounded organelle;intracellular organelle;intracellular part;macromolecular complex;melanosome;membrane;membrane-bounded organelle;membrane-bounded vesicle;mit…	MitoCarta3.0	GFP, yeast mito homolog, mito protein domain	unknown	0		2.85785	0.0734039	-0.229845	-1.50688	Q7KZF4	Q7KZF4	SND1_HUMAN	SND1	Staphylococcal nuclease domain-containing protein 1
23.391	23.9134	23.9584	23.9406	23.9584	23.8191	23.2679	23.6757	23.5522	23.6431	23.5404	23.4041	amine metabolic process;anatomical structure development;anatomical structure morphogenesis;brain development;carboxylic acid metabolic process;cellular amine metabolic process;cellular amino acid metabolic process;cellular aromatic compound metabolic process;cellular ketone metabolic process;cellular metabolic process;cellular modified amino acid metabolic process;cellular nitrogen compound meta…	acid-amino acid ligase activity;adenyl nucleotide binding;adenyl ribonucleotide binding;ATP binding;binding;catalytic activity;ligase activity;ligase activity, forming carbon-nitrogen bonds;nucleotide binding;purine nucleotide binding;purine ribonucleoside triphosphate binding;purine ribonucleotide binding;ribonucleotide binding;tetrahydrofolylpolyglutamate synthase activity	cell part;cytoplasm;cytoplasmic part;cytosol;intracellular membrane-bounded organelle;intracellular organelle;intracellular organelle lumen;intracellular organelle part;intracellular part;membrane;membrane-bounded organelle;membrane-enclosed lumen;mitochondrial inner membrane;mitochondrial matrix;mitochondrial membrane;mitochondrial part;mitochondrion;organelle;organelle inner membrane;organelle …	MitoCarta3.0	APEX_matrix, GFP, targetP signal, yeast mito homolog, Rickettsial homolog, mito protein domain	Matrix	Metabolism > Vitamin metabolism > Folate and 1-C metabolism		1.78303	0.0734635	-0.316263	-1.50643	Q05932	Q05932	FOLC_HUMAN	FPGS	Folylpolyglutamate synthase, mitochondrial
21.4972	21.417	21.4476	21.4972	22.0426	21.5261	21.3321	21.2419	21.1015	21.6006	21.1332	20.9098	amine metabolic process;betaine metabolic process;carboxylic acid catabolic process;carboxylic acid metabolic process;carboxylic acid transport;carnitine metabolic process;catabolic process;cellular amine metabolic process;cellular amino acid metabolic process;cellular catabolic process;cellular ketone metabolic process;cellular lipid catabolic process;cellular lipid metabolic process;cellular me…	binding;carnitine O-acyltransferase activity;carnitine O-octanoyltransferase activity;catalytic activity;O-acyltransferase activity;octanoyltransferase activity;O-octanoyltransferase activity;protein binding;receptor binding;transferase activity;transferase activity, transferring acyl groups;transferase activity, transferring acyl groups other than amino-acyl groups	cell part;cytoplasmic part;intracellular membrane-bounded organelle;intracellular organelle;intracellular organelle lumen;intracellular organelle part;intracellular part;membrane-bounded organelle;membrane-enclosed lumen;microbody;microbody lumen;microbody part;mitochondrion;organelle;organelle lumen;organelle part;peroxisomal matrix;peroxisomal part;peroxisome	MitoCarta3.0	yeast mito homolog+, mito protein domain, induction, coexpression, MS/MS	unknown	Metabolism > Lipid metabolism > Fatty acid oxidation		1.57351	0.0756946	-0.351427	-1.49289	Q9UKG9	Q9UKG9	OCTC_HUMAN	CROT	Peroxisomal carnitine O-octanoyltransferase
24.4105	24.2961	24.2535	24.4923	24.5522	23.8288	24.895	24.7129	24.5045	24.7338	24.4738	24.5165			cell part;cytoplasmic part;intracellular membrane-bounded organelle;intracellular organelle;intracellular part;membrane-bounded organelle;mitochondrion;organelle	MitoCarta3.0	GFP, targetP signal, induction, coexpression, MS/MS+	Matrix	Protein import, sorting and homeostasis > Protein homeostasis > Chaperones		1.61205	0.0789823	0.333854	1.47646	Q8WWC4	Q8WWC4	MAIP1_HUMAN	MAIP1	m-AAA protease-interacting protein 1, mitochondrial
26.2372	26.0547	25.8191	26.1352	25.9043	26.1174	26.8019	26.4378	26.1174	26.2874	26.3427	26.204			cell part;cytoplasmic part;cytosol;intracellular membrane-bounded organelle;intracellular organelle;intracellular part;membrane-bounded organelle;nucleus;organelle	MitoCarta3.0	APEX_matrix, targetP signal+, MS/MS++	Matrix	0		1.6798	0.0790116	0.320557	1.47671	Q9UFN0	Q9UFN0;Q9BS92	NPS3A_HUMAN	NIPSNAP3A	Protein NipSnap homolog 3A
29.805	29.2285	29.0322	29.6898	29.2512	28.6005	29.2535	28.8504	28.6595	29.0505	28.5165	28.4473	activation of immune response;alpha-beta T cell activation;antigen receptor-mediated signaling pathway;ATP biosynthetic process;ATP metabolic process;ATP synthesis coupled proton transport;biological regulation;biosynthetic process;calcium ion homeostasis;calcium ion transport;cation homeostasis;cation transport;CD4-positive, alpha-beta T cell activation;cell activation;cell surface receptor link…	binding;enzyme binding;GTPase binding;protein binding;receptor binding	cell part;cytoplasmic part;cytoskeleton;extrinsic to membrane;extrinsic to plasma membrane;intracellular non-membrane-bounded organelle;intracellular organelle;intracellular organelle part;intracellular part;membrane;membrane part;membrane raft;membrane-enclosed lumen;mitochondrial inner membrane;mitochondrial intermembrane space;mitochondrial membrane;mitochondrial part;non-membrane-bounded orga…	MitoCarta3.0	literature, APEX_matrix, targetP signal+, Rickettsial homolog, mito protein domain, coexpression, MS/MS++	MIM	Protein import, sorting and homeostasis > Protein homeostasis		1.23208	0.080047	-0.471581	-1.46927	Q9UJZ1	Q9UJZ1	STML2_HUMAN	STOML2	Stomatin-like protein 2, mitochondrial
27.1604	26.8264	26.7895	26.5898	26.3187	26.2909	26.521	26.3959	26.632	25.976	24.8385	26.0995		catalytic activity;cation transmembrane transporter activity;cytochrome-c oxidase activity;heme-copper terminal oxidase activity;hydrogen ion transmembrane transporter activity;inorganic cation transmembrane transporter activity;ion transmembrane transporter activity;monovalent inorganic cation transmembrane transporter activity;oxidoreductase activity;oxidoreductase activity, acting on a heme gr…	cell part;cytoplasmic part;extracellular membrane-bounded organelle;extracellular organelle;extracellular region part;extracellular vesicular exosome;intracellular organelle part;intracellular part;membrane part;membrane-bounded organelle;membrane-bounded vesicle;mitochondrial membrane part;mitochondrial part;mitochondrial respiratory chain;organelle;organelle part;respiratory chain;vesicle	MitoCarta3.0	literature, mito protein domain+, induction, coexpression++, MS/MS++	MIM	OXPHOS > Complex IV > CIV subunits;OXPHOS > OXPHOS subunits		1.09836	0.0807342	-0.585474	-1.46286	P14406	P14406	CX7A2_HUMAN	COX7A2	Cytochrome c oxidase subunit 7A2, mitochondrial
27.2979	26.8623	26.6998	27.2625	27.0505	26.4707	27.0505	26.6458	26.3562	26.6865	26.1814	26.1293	biological regulation;carboxylic acid catabolic process;carboxylic acid metabolic process;catabolic process;cellular catabolic process;cellular ketone metabolic process;cellular lipid catabolic process;cellular lipid metabolic process;cellular metabolic process;cellular process;fatty acid beta-oxidation;fatty acid catabolic process;fatty acid metabolic process;fatty acid oxidation;lipid catabolic…	3-hydroxyacyl-CoA dehydrogenase activity;binding;catalytic activity;coenzyme binding;cofactor binding;NAD binding;NAD+ binding;nucleotide binding;oxidoreductase activity;oxidoreductase activity, acting on CH-OH group of donors;oxidoreductase activity, acting on the CH-OH group of donors, NAD or NADP as acceptor	cell part;cytoplasm;cytoplasmic part;intracellular membrane-bounded organelle;intracellular organelle;intracellular organelle lumen;intracellular organelle part;intracellular part;membrane;membrane-bounded organelle;membrane-enclosed lumen;mitochondrial inner membrane;mitochondrial matrix;mitochondrial membrane;mitochondrial part;mitochondrion;nuclear part;nucleoplasm;organelle;organelle inner me…	MitoCarta3.0	literature, APEX_matrix, targetP signal, Rickettsial homolog, mito protein domain, induction, coexpression++, MS/MS++	Matrix	Metabolism > Amino acid metabolism > Lysine metabolism;Metabolism > Lipid metabolism > Fatty acid oxidation		1.28879	0.0807661	-0.432345	-1.46311	Q16836	Q16836	HCDH_HUMAN	HADH	Hydroxyacyl-coenzyme A dehydrogenase, mitochondrial
27.3066	27.189	27.0813	26.5105	26.632	27.1984	27.4394	27.3239	27.3066	27.3239	27.3992	27.2077	cellular macromolecule metabolic process;cellular metabolic process;cellular process;cellular protein metabolic process;establishment of localization;establishment of localization in cell;establishment of protein localization;establishment of protein localization in mitochondrion;establishment of protein localization to organelle;intracellular protein transmembrane transport;intracellular protein…	macromolecule transmembrane transporter activity;protein transmembrane transporter activity;protein transporter activity;substrate-specific transmembrane transporter activity;substrate-specific transporter activity;transmembrane transporter activity;transporter activity	cell part;cytoplasmic part;integral to membrane;intracellular membrane-bounded organelle;intracellular organelle;intracellular organelle part;intracellular part;intrinsic to membrane;macromolecular complex;membrane part;membrane-bounded organelle;mitochondrial membrane part;mitochondrial outer membrane translocase complex;mitochondrial part;mitochondrion;organelle;organelle part;protein complex	MitoCarta3.0	literature, yeast mito homolog++, mito protein domain+, coexpression, MS/MS++	MOM	Protein import, sorting and homeostasis > Protein import and sorting > TOM;Mitochondrial dynamics and surveillance > Autophagy;Mitochondrial dynamics and surveillance > Mitophagy		1.49702	0.0832571	0.347143	1.45089	Q9P0U1	Q9P0U1	TOM7_HUMAN	TOMM7	Mitochondrial import receptor subunit TOM7 homolog
23.5983	23.5404	23.5285	23.7286	23.8093	23.4041	24.0275	23.9225	23.7389	23.9584	23.7286	23.7895	aerobic respiration;ATP biosynthetic process;ATP metabolic process;biosynthetic process;cellular biosynthetic process;cellular component assembly;cellular component assembly at cellular level;cellular component organization;cellular component organization at cellular level;cellular component organization or biogenesis;cellular component organization or biogenesis at cellular level;cellular macrom…	catalytic activity;cation transmembrane transporter activity;cytochrome-c oxidase activity;heme-copper terminal oxidase activity;hydrogen ion transmembrane transporter activity;inorganic cation transmembrane transporter activity;ion transmembrane transporter activity;monovalent inorganic cation transmembrane transporter activity;oxidoreductase activity;oxidoreductase activity, acting on a heme gr…	cell part;cytoplasmic part;integral to membrane;intracellular organelle part;intracellular part;intrinsic to membrane;membrane part;mitochondrial membrane part;mitochondrial part;mitochondrial respiratory chain;organelle part;respiratory chain	MitoCarta3.0	literature, targetP signal, yeast mito homolog++, Rickettsial homolog, mito protein domain+, coexpression, MS/MS	MIM	OXPHOS > Complex IV > CIV assembly factors;OXPHOS > OXPHOS assembly factors		2.09238	0.0832841	0.25938	1.45129	Q15526	Q15526	SURF1_HUMAN	SURF1	Surfeit locus protein 1
25.7846	25.7208	25.5926	25.9225	25.9406	25.4008	26.673	26.2944	26.0588	26.0169	25.8264	25.7543	amine metabolic process;aromatic compound biosynthetic process;biosynthetic process;carboxylic acid metabolic process;cellular amine metabolic process;cellular amino acid metabolic process;cellular aromatic compound metabolic process;cellular biosynthetic process;cellular component assembly;cellular component organization;cellular component organization or biogenesis;cellular ketone metabolic pro…	binding;catalytic activity;cation binding;cofactor binding;cysteine desulfurase activity;identical protein binding;ion binding;iron-sulfur cluster binding;metal cluster binding;metal ion binding;protein binding;protein dimerization activity;protein homodimerization activity;pyridoxal phosphate binding;sulfurtransferase activity;transferase activity;transferase activity, transferring sulfur-contai…	cell part;cytoplasm;cytoplasmic part;cytosol;intracellular membrane-bounded organelle;intracellular non-membrane-bounded organelle;intracellular organelle;intracellular organelle lumen;intracellular organelle part;intracellular part;membrane-bounded organelle;membrane-enclosed lumen;mitochondrial matrix;mitochondrial part;mitochondrion;non-membrane-bounded organelle;nuclear part;nucleolus;nucleop…	MitoCarta3.0	literature, APEX_matrix, targetP signal, Rickettsial homolog, mito protein domain+, coexpression+, MS/MS++	Matrix	Metabolism > Metals and cofactors > Fe-S cluster biosynthesis;Metabolism > Metals and cofactors > Fe-S-containing proteins		1.38139	0.08501	0.376991	1.44266	Q9Y697	Q9Y697	NFS1_HUMAN	NFS1	Cysteine desulfurase, mitochondrial
25.4073	25.6403	25.4923	25.4984	25.673	25.6431	25.8264	25.604	25.8552	25.8142	25.8142	25.8019	alcohol metabolic process;amine metabolic process;anatomical structure morphogenesis;aromatic amino acid family metabolic process;aromatic compound biosynthetic process;benzene-containing compound metabolic process;biological regulation;biosynthetic process;carboxylic acid metabolic process;catecholamine metabolic process;catechol-containing compound metabolic process;cell morphogenesis;cell morp…	aldo-keto reductase (NADP) activity;binding;catalytic activity;coenzyme binding;cofactor binding;NADP binding;nucleotide binding;oxidoreductase activity;oxidoreductase activity, acting on CH-OH group of donors;oxidoreductase activity, acting on the CH-OH group of donors, NAD or NADP as acceptor;sepiapterin reductase activity	cell part;cytoplasm;cytoplasmic part;cytosol;extracellular membrane-bounded organelle;extracellular organelle;extracellular region part;extracellular vesicular exosome;intracellular membrane-bounded organelle;intracellular organelle;intracellular organelle part;intracellular part;membrane-bounded organelle;membrane-bounded vesicle;mitochondrion;nuclear part;nucleoplasm;organelle;organelle part;ve…	MitoCarta3.0	Rickettsial homolog, mito protein domain, induction, coexpression, MS/MS++	unknown	Metabolism > Metals and cofactors > Tetrahydobiopterin synthesis		2.56105	0.0852644	0.226926	1.44074	P35270	P35270	SPRE_HUMAN	SPR	Sepiapterin reductase
27.019	26.8741	26.8623	27.3494	27.2714	26.6998	27.673	27.4154	27.3745	27.5014	27.1115	27.0711	cellular component organization;cellular component organization at cellular level;cellular component organization or biogenesis;cellular component organization or biogenesis at cellular level;cellular macromolecule metabolic process;cellular metabolic process;cellular nitrogen compound metabolic process;cellular process;macromolecule metabolic process;metabolic process;mitochondrial RNA 5'-end pr…	catalytic activity;methyltransferase activity;transferase activity;transferase activity, transferring one-carbon groups	cell part;cytoplasmic part;intracellular membrane-bounded organelle;intracellular non-membrane-bounded organelle;intracellular organelle;intracellular organelle part;intracellular part;membrane-bounded organelle;mitochondrial nucleoid;mitochondrial part;mitochondrion;non-membrane-bounded organelle;nuclear part;nucleoid;nucleoplasm;organelle;organelle part	MitoCarta3.0	literature, APEX_matrix, GFP, targetP signal+, mito protein domain, coexpression	Matrix	Mitochondrial central dogma > mtRNA metabolism > mtRNA granules;Mitochondrial central dogma > mtRNA metabolism > mt-tRNA modifications;Mitochondrial central dogma > mtRNA metabolism > Polycistronic mtRNA processing		1.4789	0.0854808	0.345156	1.43916	Q7L0Y3	Q7L0Y3	TM10C_HUMAN	TRMT10C	tRNA methyltransferase 10 homolog C
26.0547	25.8927	26.4154	26.2243	25.433	25.9495	25.9111	25.2926	25.9716	25.5463	25.2317	25.5609	biosynthetic process;cellular biosynthetic process;cellular macromolecule metabolic process;cellular metabolic process;cellular nitrogen compound metabolic process;cellular process;electron transport chain;gene expression;generation of precursor metabolites and energy;macromolecule metabolic process;metabolic process;nitrogen compound metabolic process;nucleic acid metabolic process;nucleobase-co…	catalytic activity;cation transmembrane transporter activity;cytochrome-c oxidase activity;heme-copper terminal oxidase activity;hydrogen ion transmembrane transporter activity;inorganic cation transmembrane transporter activity;ion transmembrane transporter activity;monovalent inorganic cation transmembrane transporter activity;oxidoreductase activity;oxidoreductase activity, acting on a heme gr…	cell part;cytoplasmic part;intracellular organelle part;intracellular part;macromolecular complex;membrane;membrane part;mitochondrial inner membrane;mitochondrial membrane;mitochondrial membrane part;mitochondrial part;mitochondrial respiratory chain complex IV;organelle inner membrane;organelle membrane;organelle part;protein complex;respiratory chain complex IV	MitoCarta3.0	literature, targetP signal+, yeast mito homolog+, mito protein domain+, induction, coexpression, MS/MS++	MIM	OXPHOS > Complex IV > CIV subunits;OXPHOS > OXPHOS subunits		1.28705	0.0860669	-0.409228	-1.43467	P12074	P12074	CX6A1_HUMAN	COX6A1	Cytochrome c oxidase subunit 6A1, mitochondrial
27.0505	26.6458	26.7895	26.8974	26.5285	26.1661	26.5448	26.5898	26.3612	26.3307	25.9203	26.0127	anatomical structure development;cardiac muscle tissue development;cellular metabolic process;cellular process;developmental process;electron transport chain;generation of precursor metabolites and energy;metabolic process;mitochondrial electron transport, NADH to ubiquinone;muscle tissue development;nervous system development;oxidation-reduction process;respiratory electron transport chain;small…	2 iron, 2 sulfur cluster binding;binding;catalytic activity;cation binding;electron carrier activity;ion binding;iron-sulfur cluster binding;metal cluster binding;metal ion binding;NADH dehydrogenase (quinone) activity;NADH dehydrogenase (ubiquinone) activity;NADH dehydrogenase activity;oxidoreductase activity;oxidoreductase activity, acting on NADH or NADPH;oxidoreductase activity, acting on NAD…	cell part;cytoplasmic part;intracellular membrane-bounded organelle;intracellular organelle;intracellular organelle part;intracellular part;macromolecular complex;membrane;membrane part;membrane-bounded organelle;mitochondrial inner membrane;mitochondrial membrane;mitochondrial membrane part;mitochondrial part;mitochondrial respiratory chain complex I;mitochondrion;NADH dehydrogenase complex;orga…	MitoCarta3.0	literature, APEX_matrix, targetP signal+, Rickettsial homolog, induction, coexpression++, MS/MS++	MIM	Metabolism > Metals and cofactors > Fe-S-containing proteins;OXPHOS > Complex I > CI subunits;OXPHOS > OXPHOS subunits		1.34114	0.0860982	-0.38641	-1.43492	P19404	P19404	NDUV2_HUMAN	NDUFV2	NADH dehydrogenase [ubiquinone] flavoprotein 2, mitochondrial
24.2021	24.0275	23.848	24.3376	24.217	23.7077	24.2021	23.8576	23.5754	23.7594	23.3101	23.2679	alcohol metabolic process;cellular component assembly;cellular component organization;cellular component organization or biogenesis;cellular ketone metabolic process;cellular metabolic process;cellular process;lipid metabolic process;macromolecular complex assembly;macromolecular complex subunit organization;metabolic process;oxidation-reduction process;primary metabolic process;protein complex a…	3-keto sterol reductase activity;alcohol dehydrogenase [NAD(P)+] activity;binding;carbonyl reductase (NADPH) activity;catalytic activity;oxidoreductase activity;oxidoreductase activity, acting on CH-OH group of donors;oxidoreductase activity, acting on NADH or NADPH;oxidoreductase activity, acting on NADH or NADPH, quinone or similar compound as acceptor;oxidoreductase activity, acting on the CH-…	cell part;cytoplasmic part;endoplasmic reticulum membrane;endoplasmic reticulum part;extracellular membrane-bounded organelle;extracellular organelle;extracellular region part;extracellular vesicular exosome;intracellular membrane-bounded organelle;intracellular organelle;intracellular organelle part;intracellular part;membrane;membrane part;membrane-bounded organelle;membrane-bounded vesicle;mic…	MitoCarta3.0	targetP signal, Rickettsial homolog, mito protein domain, coexpression, MS/MS++	Matrix	Metabolism > Vitamin metabolism > Vitamin A metabolism		1.32123	0.0861388	-0.394571	-1.43515	Q9BTZ2	Q9BTZ2;P0CG22	DHRS4_HUMAN	DHRS4	Dehydrogenase/reductase SDR family member 4
24.9539	24.9847	24.7695	25.065	24.7543	24.4551	25.4676	25.1174	24.8385	25.3066	25.1332	25.0609	biosynthetic process;cellular biosynthetic process;cellular component organization;cellular component organization at cellular level;cellular component organization or biogenesis;cellular component organization or biogenesis at cellular level;cellular macromolecule biosynthetic process;cellular macromolecule metabolic process;cellular metabolic process;cellular nitrogen compound metabolic process…	binding;catalytic activity;DNA binding;DNA polymerase activity;DNA-directed DNA polymerase activity;nucleic acid binding;nucleotidyltransferase activity;transferase activity;transferase activity, transferring phosphorus-containing groups	cell part;chromosome;cytoplasmic chromosome;cytoplasmic part;extracellular membrane-bounded organelle;extracellular organelle;extracellular region part;extracellular vesicular exosome;intracellular non-membrane-bounded organelle;intracellular organelle;intracellular organelle lumen;intracellular organelle part;intracellular part;membrane-bounded organelle;membrane-bounded vesicle;membrane-enclose…	MitoCarta3.0	literature, APEX_matrix, targetP signal, mito protein domain	Matrix	Mitochondrial central dogma > mtDNA maintenance > mtDNA nucleoid;Mitochondrial central dogma > mtDNA maintenance > mtDNA replication		1.55371	0.0866157	0.323609	1.43207	Q9UHN1	Q9UHN1	DPOG2_HUMAN	POLG2	DNA polymerase subunit gamma-2, mitochondrial
28.8173	28.8593	28.8234	28.8858	28.8474	28.7958	29.0557	29.027	29.003	28.9484	29.0583	28.9841	4-hydroxyproline metabolic process;amine metabolic process;anatomical structure development;biological regulation;carboxylic acid metabolic process;cell redox homeostasis;cellular amine metabolic process;cellular amino acid metabolic process;cellular component organization;cellular component organization at cellular level;cellular component organization or biogenesis;cellular component organizati…	antioxidant activity;catalytic activity;oxidoreductase activity;oxidoreductase activity, acting on paired donors, with incorporation or reduction of molecular oxygen;oxidoreductase activity, acting on peroxide as acceptor;peroxidase activity;peroxiredoxin activity;thioredoxin peroxidase activity	cell part;cytoplasmic part;cytosol;endoplasmic reticulum;extracellular membrane-bounded organelle;extracellular organelle;extracellular region part;extracellular space;extracellular vesicular exosome;intracellular membrane-bounded organelle;intracellular organelle;intracellular part;membrane-bounded organelle;membrane-bounded vesicle;mitochondrion;nucleus;organelle;smooth endoplasmic reticulum;ve…	MitoCarta3.0	APEX_IMS, Rickettsial homolog, mito protein domain	IMS	Metabolism > Detoxification > ROS and glutathione metabolism		4.91019	0.0866348	0.17459	1.43186	Q13162	Q13162	PRDX4_HUMAN	PRDX4	Peroxiredoxin-4
28.9456	28.8858	29.0557	28.9372	29.0609	29.0217	29.0296	29.0401	29.4492	29.2331	29.2913	29.3683	2'-deoxyribonucleotide biosynthetic process;2'-deoxyribonucleotide metabolic process;biosynthetic process;catabolic process;cellular aromatic compound metabolic process;cellular biosynthetic process;cellular catabolic process;cellular macromolecule biosynthetic process;cellular macromolecule metabolic process;cellular metabolic process;cellular nitrogen compound biosynthetic process;cellular nitr…	binding;catalytic activity;cation binding;dUTP diphosphatase activity;hydrolase activity;hydrolase activity, acting on acid anhydrides;hydrolase activity, acting on acid anhydrides, in phosphorus-containing anhydrides;ion binding;magnesium ion binding;metal ion binding;nucleoside-triphosphate diphosphatase activity;pyrophosphatase activity	cell part;cytoplasmic part;extracellular membrane-bounded organelle;extracellular organelle;extracellular region part;extracellular vesicular exosome;intracellular membrane-bounded organelle;intracellular organelle;intracellular organelle part;intracellular part;membrane-bounded organelle;membrane-bounded vesicle;mitochondrion;nuclear part;nucleoplasm;nucleus;organelle;organelle part;vesicle	MitoCarta3.0	literature, targetP signal, Rickettsial homolog, MS/MS++	Matrix	Metabolism > Nucleotide metabolism > Nucleotide synthesis and processing		2.09961	0.0876098	0.250804	1.42588	P33316	P33316	DUT_HUMAN	DUT	Deoxyuridine 5'-triphosphate nucleotidohydrolase, mitochondrial
27.6663	27.6527	27.7833	27.5754	27.7833	27.4938	28.3452	28.019	27.9595	27.8504	27.7453	27.7645	bile acid biosynthetic process;bile acid metabolic process;biological regulation;biosynthetic process;C21-steroid hormone biosynthetic process;C21-steroid hormone metabolic process;carboxylic acid biosynthetic process;carboxylic acid catabolic process;carboxylic acid metabolic process;catabolic process;cellular biosynthetic process;cellular catabolic process;cellular component organization;cellul…	binding;C-acyltransferase activity;carboxylic acid binding;catalytic activity;cholesterol binding;coenzyme binding;cofactor binding;fatty acid binding;fatty-acyl-CoA binding;lipid binding;lipid transporter activity;monocarboxylic acid binding;oleic acid binding;phosphatidylinositol transporter activity;phospholipid transporter activity;propanoyl-CoA C-acyltransferase activity;protein binding;rece…	cell part;cytoplasm;cytoplasmic part;extracellular membrane-bounded organelle;extracellular organelle;extracellular region part;extracellular vesicular exosome;intracellular membrane-bounded organelle;intracellular organelle;intracellular organelle lumen;intracellular organelle part;intracellular part;macromolecular complex;membrane;membrane-bounded organelle;membrane-bounded vesicle;membrane-enc…	MitoCarta3.0	Rickettsial homolog, mito protein domain+	MIM	Metabolism > Lipid metabolism > Cholesterol, bile acid, steroid synthesis		1.74362	0.0876551	0.288187	1.42625	P22307	P22307	NLTP_HUMAN	SCP2	Non-specific lipid-transfer protein
25.5754	25.4138	25.1795	25.3745	25.4362	25.4234	25.7234	25.6458	25.6568	25.5492	25.5045	25.7234	biological regulation;catabolic process;cellular catabolic process;cellular macromolecule catabolic process;cellular macromolecule metabolic process;cellular metabolic process;cellular process;cellular protein metabolic process;lipoprotein catabolic process;lipoprotein metabolic process;macromolecule catabolic process;macromolecule metabolic process;macromolecule modification;metabolic process;ne…	carboxylic ester hydrolase activity;catalytic activity;hydrolase activity;hydrolase activity, acting on ester bonds;lipase activity;lysophospholipase activity;phospholipase activity	cell part;cytoplasm;cytoplasmic part;cytosol;extracellular membrane-bounded organelle;extracellular organelle;extracellular region part;extracellular vesicular exosome;intracellular part;membrane-bounded organelle;membrane-bounded vesicle;organelle;vesicle	MitoCarta3.0	mito protein domain, MS/MS++	unknown	Metabolism > Lipid metabolism		2.34979	0.0878025	0.233368	1.42339	Q5VWZ2	Q5VWZ2	LYPL1_HUMAN	LYPLAL1	Lysophospholipase-like protein 1
23.9672	23.9672	24.0609	24.0105	23.9495	23.7077	24.3578	24.0443	24.0854	24.275	24.1565	24.1871	cellular metabolic process;cellular process;cobalamin metabolic process;cofactor metabolic process;heterocycle metabolic process;metabolic process;nitrogen compound metabolic process;porphyrin-containing compound metabolic process;small molecule metabolic process;tetrapyrrole metabolic process;vitamin metabolic process;water-soluble vitamin metabolic process		cell part;cytoplasmic part;cytosol;intracellular membrane-bounded organelle;intracellular organelle;intracellular part;membrane-bounded organelle;mitochondrion;organelle	MitoCarta3.0	APEX_matrix, targetP signal, induction, coexpression	Matrix	Metabolism > Vitamin metabolism > Vitamin B12 metabolism		2.22552	0.0881848	0.240524	1.42177	Q9H3L0	Q9H3L0	MMAD_HUMAN	MMADHC	Methylmalonic aciduria and homocystinuria type D protein, mitochondrial
24.7024	25.1214	24.989	25.5609	25.2243	24.8433	25.7821	25.5725	25.2643	25.48	25.3273	25.1757	acetyl-CoA catabolic process;acetyl-CoA metabolic process;aerobic respiration;catabolic process;cellular catabolic process;cellular metabolic process;cellular process;cellular respiration;coenzyme catabolic process;coenzyme metabolic process;cofactor catabolic process;cofactor metabolic process;electron transport chain;energy derivation by oxidation of organic compounds;generation of precursor me…	binding;catalytic activity;cation binding;electron carrier activity;heme binding;ion binding;iron ion binding;metal ion binding;oxidoreductase activity;oxidoreductase activity, acting on the CH-CH group of donors;succinate dehydrogenase activity;tetrapyrrole binding;transition metal ion binding	cell part;cytoplasmic part;fumarate reductase complex;integral to membrane;intracellular membrane-bounded organelle;intracellular organelle;intracellular organelle part;intracellular part;intrinsic to membrane;macromolecular complex;membrane;membrane part;membrane-bounded organelle;mitochondrial inner membrane;mitochondrial membrane;mitochondrial membrane part;mitochondrial part;mitochondrial res…	MitoCarta3.0	literature, targetP signal+, Rickettsial homolog, mito protein domain, induction, coexpression++, MS/MS+	MIM	Metabolism > Carbohydrate metabolism > TCA cycle;Metabolism > Metals and cofactors > Heme-containing proteins;OXPHOS > Complex II > CII subunits;OXPHOS > OXPHOS subunits		1.38432	0.0889367	0.360092	1.41866	Q99643	Q99643	C560_HUMAN	SDHC	Succinate dehydrogenase cytochrome b560 subunit, mitochondrial
25.6125	25.2058	25.3545	25.5492	25.4551	24.9628	26.524	25.8433	25.7517	25.7821	25.3712	25.3943	carboxylic acid catabolic process;carboxylic acid metabolic process;catabolic process;cellular catabolic process;cellular ketone metabolic process;cellular lipid catabolic process;cellular lipid metabolic process;cellular metabolic process;cellular process;fatty acid catabolic process;fatty acid metabolic process;lipid catabolic process;lipid metabolic process;metabolic process;monocarboxylic aci…	binding;carboxylic acid binding;catalytic activity;coenzyme binding;cofactor binding;dodecenoyl-CoA delta-isomerase activity;fatty acid binding;fatty-acyl-CoA binding;intramolecular oxidoreductase activity;intramolecular oxidoreductase activity, transposing C=C bonds;isomerase activity;lipid binding;monocarboxylic acid binding;protein binding;receptor binding	cell part;cytoplasmic part;intracellular membrane-bounded organelle;intracellular organelle;intracellular organelle lumen;intracellular organelle part;intracellular part;membrane;membrane-bounded organelle;membrane-enclosed lumen;microbody lumen;microbody part;mitochondrion;nuclear part;nucleoplasm;organelle;organelle lumen;organelle part;peroxisomal matrix;peroxisomal part	MitoCarta3.0	literature, APEX_matrix, targetP signal+, mito protein domain, coexpression+, MS/MS++	Matrix	Metabolism > Lipid metabolism > Fatty acid oxidation		1.23452	0.089004	0.421112	1.41785	O75521	O75521	ECI2_HUMAN	ECI2	Enoyl-CoA delta isomerase 2, mitochondrial
23.6431	23.9933	23.7995	23.848	24.3444	24.1095	23.9134	24.6486	24.2317	24.1871	24.3844	24.4488	biological regulation;positive regulation of biological process;positive regulation of biosynthetic process;positive regulation of cellular biosynthetic process;positive regulation of cellular component organization;positive regulation of cellular metabolic process;positive regulation of cellular process;positive regulation of cellular protein metabolic process;positive regulation of macromolecul…		cell part;cytoplasmic part;integral to membrane;intracellular organelle part;intracellular part;intrinsic to membrane;large ribosomal subunit;macromolecular complex;membrane;membrane part;mitochondrial inner membrane;mitochondrial large ribosomal subunit;mitochondrial membrane;mitochondrial part;organellar large ribosomal subunit;organelle inner membrane;organelle membrane;organelle part;ribonucl…	MitoCarta3.0	GFP, targetP signal, yeast mito homolog+, mito protein domain, coexpression	MIM	Mitochondrial central dogma > Translation > Mitochondrial ribosome assembly		1.42273	0.0892256	0.346043	1.41461	Q567V2	Q567V2	M17L2_HUMAN	MPV17L2	Mpv17-like protein 2
28.0762	27.4073	27.0711	28.1556	27.5898	27.0813	28.7771	28.2847	27.7517	28.5278	27.8142	27.4629	amine biosynthetic process;amine catabolic process;amine metabolic process;anatomical structure development;biological regulation;biosynthetic process;carboxylic acid biosynthetic process;carboxylic acid catabolic process;carboxylic acid metabolic process;catabolic process;cellular amine metabolic process;cellular amino acid biosynthetic process;cellular amino acid catabolic process;cellular amin…	adenyl nucleotide binding;adenyl ribonucleotide binding;ADP binding;amine binding;amino acid binding;ATP binding;binding;carboxylic acid binding;catalytic activity;coenzyme binding;cofactor binding;glutamate dehydrogenase (NAD+) activity;glutamate dehydrogenase [NAD(P)+] activity;GTP binding;guanyl nucleotide binding;guanyl ribonucleotide binding;identical protein binding;leucine binding;NAD bind…	cell part;cytoplasm;cytoplasmic part;intracellular membrane-bounded organelle;intracellular organelle;intracellular organelle lumen;intracellular organelle part;intracellular part;membrane-bounded organelle;membrane-enclosed lumen;mitochondrial matrix;mitochondrial part;mitochondrion;organelle;organelle lumen;organelle part	MitoCarta3.0	literature, APEX_matrix, Rickettsial homolog, mito protein domain, coexpression, MS/MS++	Matrix	Metabolism > Amino acid metabolism > GABA metabolism;Metabolism > Amino acid metabolism > Glutamate metabolism		1.06839	0.0901249	0.539521	1.40975	P00367	P49448;P00367	DHE3_HUMAN	GLUD1	Glutamate dehydrogenase 1, mitochondrial
25.2096	23.8576	22.7715	24.8528	24.019	23.0122	23.8385	23.2434	22.1976	24.0691	23.0054	22.2332	10-formyltetrahydrofolate catabolic process;10-formyltetrahydrofolate metabolic process;aromatic compound catabolic process;biosynthetic process;catabolic process;cellular aromatic compound metabolic process;cellular catabolic process;cellular metabolic process;cellular nitrogen compound catabolic process;cellular nitrogen compound metabolic process;cellular process;coenzyme catabolic process;coe…	aldehyde dehydrogenase (NAD) activity;catalytic activity;formyltetrahydrofolate dehydrogenase activity;hydroxymethyl-, formyl- and related transferase activity;methyltransferase activity;oxidoreductase activity;oxidoreductase activity, acting on the aldehyde or oxo group of donors;oxidoreductase activity, acting on the aldehyde or oxo group of donors, NAD or NADP as acceptor;oxidoreductase activi…	cell part;cytoplasmic part;extracellular membrane-bounded organelle;extracellular organelle;extracellular region part;extracellular vesicular exosome;intracellular membrane-bounded organelle;intracellular organelle;intracellular part;membrane-bounded organelle;membrane-bounded vesicle;mitochondrion;organelle;vesicle	MitoCarta3.0	APEX_matrix, Rickettsial homolog, mito protein domain, induction, coexpression, MS/MS;"literature, APEX_matrix, targetP signal, Rickettsial homolog, mito protein domain, coexpression, MS/MS"	Matrix	Metabolism > Vitamin metabolism > Folate and 1-C metabolism		0.908873	0.0906633	-0.855946	-1.40624	O75891;Q3SY69	O75891;Q3SY69	AL1L1_HUMAN;AL1L2_HUMAN	ALDH1L1;ALDH1L2	Cytosolic 10-formyltetrahydrofolate dehydrogenase
24.2961	23.3778	23.391	24.3712	23.8191	22.8307	25.2785	24.5285	23.9495	24.6918	24.002	23.4676	butyrate catabolic process;butyrate metabolic process;carboxylic acid catabolic process;carboxylic acid metabolic process;catabolic process;cellular catabolic process;cellular component assembly;cellular component organization;cellular component organization or biogenesis;cellular ketone metabolic process;cellular lipid catabolic process;cellular lipid metabolic process;cellular metabolic process…	acyl-CoA dehydrogenase activity;binding;butyryl-CoA dehydrogenase activity;carboxylic acid binding;catalytic activity;coenzyme binding;cofactor binding;fatty acid binding;fatty-acyl-CoA binding;flavin adenine dinucleotide binding;lipid binding;monocarboxylic acid binding;oxidoreductase activity;oxidoreductase activity, acting on the CH-CH group of donors	cell part;cytoplasmic part;intracellular membrane-bounded organelle;intracellular organelle;intracellular organelle lumen;intracellular organelle part;intracellular part;membrane;membrane-bounded organelle;membrane-enclosed lumen;mitochondrial matrix;mitochondrial membrane;mitochondrial part;mitochondrion;nucleus;organelle;organelle lumen;organelle membrane;organelle part	MitoCarta3.0	literature, APEX_matrix, targetP signal+, mito protein domain+, induction, coexpression++, MS/MS++	Matrix	Metabolism > Lipid metabolism > Fatty acid oxidation		0.980922	0.0928748	0.638649	1.39538	P16219	P16219	ACADS_HUMAN	ACADS	Short-chain specific acyl-CoA dehydrogenase, mitochondrial
27.4154	27.189	27.2625	27.604	27.4394	26.965	28.0965	27.8142	27.4785	27.7064	27.4785	27.3494	ATP biosynthetic process;ATP metabolic process;ATP synthesis coupled proton transport;biosynthetic process;cation transport;cellular biosynthetic process;cellular metabolic process;cellular nitrogen compound biosynthetic process;cellular nitrogen compound metabolic process;cellular process;electron transport chain;energy coupled proton transport, down electrochemical gradient;establishment of loc…	cation transmembrane transporter activity;hydrogen ion transmembrane transporter activity;inorganic cation transmembrane transporter activity;ion transmembrane transporter activity;monovalent inorganic cation transmembrane transporter activity;substrate-specific transmembrane transporter activity;substrate-specific transporter activity;transmembrane transporter activity;transporter activity	cell part;cytoplasmic part;extracellular membrane-bounded organelle;extracellular organelle;extracellular region part;extracellular vesicular exosome;intracellular membrane-bounded organelle;intracellular organelle;intracellular organelle part;intracellular part;macromolecular complex;membrane;membrane part;membrane-bounded organelle;membrane-bounded vesicle;mitochondrial inner membrane;mitochond…	MitoCarta3.0	literature, APEX_matrix, yeast mito homolog++, mito protein domain+, MS/MS++	MIM	Mitochondrial dynamics and surveillance > Cristae formation;OXPHOS > Complex V > CV subunits;OXPHOS > OXPHOS subunits		1.39695	0.0928849	0.341368	1.39464	O75964	O75964	ATP5L_HUMAN	ATP5MG	ATP synthase subunit g, mitochondrial
23.4551	22.8727	22.5451	23.1457	22.7715	22.44	24.4234	23.8093	22.9441	23.3376	23.0325	22.9298	cellular component assembly;cellular component assembly at cellular level;cellular component biogenesis;cellular component organization;cellular component organization at cellular level;cellular component organization or biogenesis;cellular component organization or biogenesis at cellular level;cellular macromolecular complex assembly;cellular macromolecular complex subunit organization;cellular …	binding;catalytic activity;enzyme binding;methyltransferase activity;protein binding;transferase activity;transferase activity, transferring one-carbon groups	cell part;cytoplasmic part;extracellular region part;extracellular space;intracellular membrane-bounded organelle;intracellular organelle;intracellular part;membrane-bounded organelle;mitochondrion;organelle	MitoCarta3.0	APEX_matrix, GFP, targetP signal, Rickettsial homolog, mito protein domain+, coexpression, MS/MS	MIM	OXPHOS > Complex I > CI assembly factors;OXPHOS > OXPHOS assembly factors		1.044	0.0932649	0.541103	1.39211	Q7L592	Q7L592	NDUF7_HUMAN	NDUFAF7	Protein arginine methyltransferase NDUFAF7, mitochondrial
23.155	23.2006	22.3725	23.1063	23.1174	22.9584	23.2961	23.6431	23.3778	23.3239	23.0609	23.2821			extracellular region	MitoCarta3.0	APEX_matrix	Matrix	0		1.37668	0.0933109	0.345604	1.39194	Q8N8R5	Q8N8R5	CB069_HUMAN	C2orf69	UPF0565 protein C2orf69
25.2133	25.239	25.2607	25.6811	25.6125	25.2463	26.019	25.9316	25.632	25.7338	25.5075	25.3679	anatomical structure morphogenesis;cell part morphogenesis;cellular component morphogenesis;cellular component organization;cellular component organization at cellular level;cellular component organization or biogenesis;cellular component organization or biogenesis at cellular level;cellular developmental process;cellular process;developmental process;mitochondrion morphogenesis;mitochondrion org…	binding;DNA binding;nucleic acid binding	cell part;cytoplasmic part;intracellular membrane-bounded organelle;intracellular non-membrane-bounded organelle;intracellular organelle;intracellular organelle part;intracellular part;membrane-bounded organelle;mitochondrial nucleoid;mitochondrial part;mitochondrion;non-membrane-bounded organelle;nucleoid;nucleus;organelle;organelle part	MitoCarta3.0	literature, APEX_matrix, targetP signal+, induction, coexpression++, MS/MS++	Matrix	Mitochondrial central dogma > mtDNA maintenance > mtDNA nucleoid		1.4464	0.0943056	0.323157	1.38527	Q9Y2S7	Q9Y2S7	PDIP2_HUMAN	POLDIP2	Polymerase delta-interacting protein 2
22.48	21.1825	21.8538	22.6409	22.019	21.7389	23.3101	22.8054	22.5754	22.85	22.48	21.4676	alcohol metabolic process;amine biosynthetic process;amine metabolic process;betaine biosynthetic process;betaine metabolic process;biosynthetic process;carboxylic acid biosynthetic process;carboxylic acid metabolic process;cellular amine metabolic process;cellular amino acid biosynthetic process;cellular amino acid metabolic process;cellular biogenic amine metabolic process;cellular biosynthetic…	binding;catalytic activity;choline dehydrogenase activity;coenzyme binding;cofactor binding;flavin adenine dinucleotide binding;oxidoreductase activity;oxidoreductase activity, acting on CH-OH group of donors	cell part;cytoplasmic part;intracellular organelle part;intracellular part;membrane;mitochondrial inner membrane;mitochondrial membrane;mitochondrial part;organelle inner membrane;organelle membrane;organelle part	MitoCarta3.0	APEX_matrix, targetP signal+, mito protein domain, coexpression, MS/MS++	MIM	Metabolism > Amino acid metabolism > Glycine metabolism;Metabolism > Electron carriers > Q-linked reactions, other;Metabolism > Vitamin metabolism > Choline and betaine metabolism;Metabolism > Vitamin metabolism > Folate and 1-C metabolism		0.987705	0.0954476	0.595558	1.37934	Q8NE62	Q8NE62	CHDH_HUMAN	CHDH	Choline dehydrogenase, mitochondrial
26.976	27.217	27.2625	27.2714	27.3066	27.2714	27.524	27.5014	27.4862	27.341	27.391	27.3745	amine metabolic process;amino acid activation;biosynthetic process;carboxylic acid metabolic process;cellular amine metabolic process;cellular amino acid metabolic process;cellular biosynthetic process;cellular component organization;cellular component organization at cellular level;cellular component organization or biogenesis;cellular component organization or biogenesis at cellular level;cellu…	adenyl nucleotide binding;adenyl ribonucleotide binding;aminoacyl-tRNA ligase activity;ATP binding;binding;catalytic activity;histidine-tRNA ligase activity;ligase activity;ligase activity, forming aminoacyl-tRNA and related compounds;ligase activity, forming carbon-oxygen bonds;nucleotide binding;purine nucleotide binding;purine ribonucleoside triphosphate binding;purine ribonucleotide binding;r…	cell part;cytoplasm;cytoplasmic part;cytosol;intracellular membrane-bounded organelle;intracellular organelle;intracellular organelle lumen;intracellular organelle part;intracellular part;membrane-bounded organelle;membrane-enclosed lumen;mitochondrial matrix;mitochondrial part;mitochondrion;organelle;organelle lumen;organelle part	MitoCarta3.0	literature, APEX_matrix, GFP, targetP signal, Rickettsial homolog, mito protein domain, coexpression, MS/MS+	Matrix	Mitochondrial central dogma > Translation > mt-tRNA synthetases		2.4051	0.0954676	0.218869	1.37881	P12081;P49590	P12081;P49590	SYHC_HUMAN;SYHM_HUMAN	HARS;HARS2	Histidine--tRNA ligase, cytoplasmic
24.0691	23.2679	22.9584	24.2021	23.5165	23.0805	25.1488	24.4923	23.5754	24.3511	23.8191	23.3645	acyl-CoA metabolic process;cellular metabolic process;cellular process;coenzyme metabolic process;cofactor metabolic process;metabolic process;thioester metabolic process	acetyl-CoA hydrolase activity;carboxylic ester hydrolase activity;catalytic activity;CoA hydrolase activity;hydrolase activity;hydrolase activity, acting on ester bonds;thiolester hydrolase activity	cell part;cytoplasmic part;intracellular membrane-bounded organelle;intracellular organelle;intracellular part;membrane-bounded organelle;mitochondrion;organelle	MitoCarta3.0	literature, targetP signal, mito protein domain, MS/MS++	MIM	Metabolism > Lipid metabolism		0.971759	0.0964004	0.609468	1.37315	Q9Y305	Q9Y305	ACOT9_HUMAN	ACOT9	Acyl-coenzyme A thioesterase 9, mitochondrial
21.1519	20.7389	20.5356	21.2125	21.4726	20.9459	21.8073	21.7634	21.1269	21.6671	21.1765	21.002	biological regulation;biosynthetic process;cellular biosynthetic process;cellular component organization;cellular component organization at cellular level;cellular component organization or biogenesis;cellular component organization or biogenesis at cellular level;cellular macromolecule biosynthetic process;cellular macromolecule metabolic process;cellular metabolic process;cellular nitrogen comp…	DNA polymerase processivity factor activity;enzyme regulator activity	cell part;cytoplasmic part;intracellular membrane-bounded organelle;intracellular non-membrane-bounded organelle;intracellular organelle;intracellular organelle lumen;intracellular organelle part;intracellular part;macromolecular complex;membrane-bounded organelle;membrane-enclosed lumen;mitochondrial matrix;mitochondrial nucleoid;mitochondrial part;mitochondrion;non-membrane-bounded organelle;nu…	MitoCarta3.0	APEX_matrix, targetP signal, induction, coexpression++, MS/MS	Matrix	Mitochondrial central dogma > mtRNA metabolism > Transcription		1.16976	0.0969905	0.414286	1.37085	Q96QE5	Q96QE5	TEFM_HUMAN	TEFM	Transcription elongation factor, mitochondrial
24.217	23.2521	23.0376	24.2096	23.6649	23.1565	25.0401	24.317	23.6865	24.4041	23.8093	23.632	2-oxoglutarate metabolic process;carboxylic acid metabolic process;cellular ketone metabolic process;cellular macromolecule metabolic process;cellular metabolic process;cellular process;cellular protein metabolic process;dicarboxylic acid metabolic process;macromolecule metabolic process;metabolic process;organic acid metabolic process;oxoacid metabolic process;primary metabolic process;protein m…	2-hydroxyglutarate dehydrogenase activity;catalytic activity;oxidoreductase activity;oxidoreductase activity, acting on CH-OH group of donors	cell part;cytoplasmic part;integral to membrane;integral to mitochondrial inner membrane;integral to mitochondrial membrane;integral to organelle membrane;intracellular membrane-bounded organelle;intracellular organelle;intracellular organelle part;intracellular part;intrinsic to membrane;intrinsic to mitochondrial inner membrane;intrinsic to organelle membrane;membrane;membrane part;membrane-bou…	MitoCarta3.0	literature, APEX_matrix, targetP signal+, mito protein domain, induction, coexpression, MS/MS++	MIM	Metabolism > Carbohydrate metabolism > TCA-associated		0.994487	0.0983052	0.558552	1.36398	Q9H9P8	Q9H9P8	L2HDH_HUMAN	L2HGDH	L-2-hydroxyglutarate dehydrogenase, mitochondrial
26.2299	26.0275	25.8717	26.019	26.0894	26.1585	26.3943	26.2243	26.3239	26.189	26.2535	26.3135	2-oxoglutarate metabolic process;amine catabolic process;amine metabolic process;aromatic amino acid family catabolic process;aromatic amino acid family metabolic process;aromatic compound catabolic process;biosynthetic process;carboxylic acid catabolic process;carboxylic acid metabolic process;catabolic process;cellular amine metabolic process;cellular amino acid catabolic process;cellular amino…	binding;carbon-sulfur lyase activity;catalytic activity;cofactor binding;cysteine-S-conjugate beta-lyase activity;kynurenine-glyoxylate transaminase activity;kynurenine-oxoglutarate transaminase activity;lyase activity;pyridoxal phosphate binding;transaminase activity;transferase activity;transferase activity, transferring nitrogenous groups;vitamin B6 binding;vitamin binding	cell part;cytoplasmic part;intracellular membrane-bounded organelle;intracellular organelle;intracellular part;membrane-bounded organelle;mitochondrion;organelle	MitoCarta3.0	APEX_matrix, targetP signal, Rickettsial homolog, mito protein domain, MS/MS++	Matrix	Metabolism > Amino acid metabolism > Kynurenine metabolism;Metabolism > Metals and cofactors > NAD biosynthesis and metabolism		2.35791	0.0985073	0.217085	1.36269	Q6YP21	Q6YP21	KAT3_HUMAN	KYAT3	Kynurenine--oxoglutarate transaminase 3
26.1312	25.8361	26.0443	25.8904	25.6971	25.4551	25.8167	25.5812	25.5955	25.632	25.2463	25.2679	cellular metabolic process;cellular process;electron transport chain;generation of precursor metabolites and energy;metabolic process;multicellular organismal process;oxidation-reduction process;respiratory electron transport chain;respiratory gaseous exchange;response to chemical stimulus;response to oxidative stress;response to stimulus;response to stress;small molecule metabolic process	catalytic activity;electron carrier activity;NADH dehydrogenase (quinone) activity;NADH dehydrogenase (ubiquinone) activity;NADH dehydrogenase activity;oxidoreductase activity;oxidoreductase activity, acting on NADH or NADPH;oxidoreductase activity, acting on NADH or NADPH, quinone or similar compound as acceptor	cell part;cytoplasm;cytoplasmic part;intracellular membrane-bounded organelle;intracellular organelle;intracellular organelle part;intracellular part;macromolecular complex;membrane;membrane part;membrane-bounded organelle;mitochondrial inner membrane;mitochondrial membrane;mitochondrial membrane part;mitochondrial part;mitochondrial respiratory chain complex I;mitochondrion;NADH dehydrogenase co…	MitoCarta3.0	literature, APEX_matrix, Rickettsial homolog, coexpression++, MS/MS++	MIM	OXPHOS > Complex I > CI subunits;OXPHOS > OXPHOS subunits		1.40246	0.0994074	-0.319127	-1.35848	Q9UI09	Q9UI09	NDUAC_HUMAN	NDUFA12	NADH dehydrogenase [ubiquinone] 1 alpha subcomplex subunit 12
24.7695	24.5869	24.7995	25.0484	24.7895	24.48	24.317	24.5812	24.6431	24.5404	24.5165	24.217	biosynthetic process;cellular biosynthetic process;cellular metabolic process;cellular process;cofactor biosynthetic process;cofactor metabolic process;iron-sulfur cluster assembly;metabolic process;metallo-sulfur cluster assembly	binding;cation binding;ion binding;iron-sulfur cluster binding;metal cluster binding;metal ion binding;structural molecule activity	cell part;cytoplasmic part;intracellular membrane-bounded organelle;intracellular organelle;intracellular part;membrane-bounded organelle;mitochondrion;organelle	MitoCarta3.0	APEX_matrix, targetP signal+, yeast mito homolog++, Rickettsial homolog, mito protein domain+, induction, coexpression, MS/MS++	Matrix	Metabolism > Metals and cofactors > Fe-S cluster biosynthesis;Metabolism > Metals and cofactors > Fe-S-containing proteins		1.6046	0.101441	-0.276459	-1.34969	Q86U28	Q86U28	ISCA2_HUMAN	ISCA2	Iron-sulfur cluster assembly 2 homolog, mitochondrial
25.9955	25.48	25.6998	26.2643	25.9383	25.6622	25.7415	25.5075	25.4645	25.6971	25.4738	25.2463	anatomical structure formation involved in morphogenesis;biological regulation;biosynthetic process;cell proliferation;cell redox homeostasis;cellular biosynthetic process;cellular homeostasis;cellular lipid metabolic process;cellular macromolecule metabolic process;cellular metabolic process;cellular nitrogen compound metabolic process;cellular process;cellular response to stimulus;developmental…	antioxidant activity;binding;catalytic activity;coenzyme binding;cofactor binding;disulfide oxidoreductase activity;electron carrier activity;flavin adenine dinucleotide binding;oxidoreductase activity;oxidoreductase activity, acting on a sulfur group of donors;oxidoreductase activity, acting on a sulfur group of donors, NAD or NADP as acceptor;oxidoreductase activity, acting on NADH or NADPH;pro…	cell part;cytoplasmic part;cytosol;extracellular membrane-bounded organelle;extracellular organelle;extracellular region part;extracellular vesicular exosome;intracellular membrane-bounded organelle;intracellular non-membrane-bounded organelle;intracellular organelle;intracellular organelle lumen;intracellular organelle part;intracellular part;membrane-bounded organelle;membrane-bounded vesicle;m…	MitoCarta3.0	GFP, Rickettsial homolog, mito protein domain, coexpression, MS/MS;"literature, APEX_matrix, targetP signal+, Rickettsial homolog, mito protein domain, coexpression, MS/MS++"	Matrix;unknown	Metabolism > Detoxification > ROS and glutathione metabolism;Metabolism > Detoxification > Selenoproteins		1.3827	0.101692	-0.318229	-1.34804	Q16881;Q9NNW7	Q16881;Q9NNW7	TRXR1_HUMAN;TRXR2_HUMAN	TXNRD1;TXNRD2	Thioredoxin reductase 1, cytoplasmic
27.3153	26.7895	26.6458	27.2353	26.9316	26.4089	27.7453	27.3662	27.1312	27.4473	27.0296	26.9316	ADP biosynthetic process;ADP metabolic process;AMP metabolic process;anatomical structure development;ATP metabolic process;biosynthetic process;brain development;cellular biosynthetic process;cellular metabolic process;cellular nitrogen compound biosynthetic process;cellular nitrogen compound metabolic process;cellular process;developmental process;GTP metabolic process;heterocycle biosynthetic …	adenyl nucleotide binding;adenyl ribonucleotide binding;adenylate kinase activity;ATP binding;binding;catalytic activity;GTP binding;guanyl nucleotide binding;guanyl ribonucleotide binding;kinase activity;nucleobase-containing compound kinase activity;nucleoside diphosphate kinase activity;nucleoside triphosphate adenylate kinase activity;nucleotide binding;nucleotide kinase activity;phosphotrans…	cell part;cytoplasmic part;extracellular membrane-bounded organelle;extracellular organelle;extracellular region part;extracellular vesicular exosome;intracellular membrane-bounded organelle;intracellular organelle;intracellular organelle lumen;intracellular organelle part;intracellular part;membrane-bounded organelle;membrane-bounded vesicle;membrane-enclosed lumen;mitochondrial matrix;mitochond…	MitoCarta3.0	APEX_matrix, yeast mito homolog++, Rickettsial homolog, mito protein domain, MS/MS++	Matrix	Metabolism > Nucleotide metabolism > Nucleotide synthesis and processing		1.1781	0.102021	0.387458	1.34505	P27144	P27144	KAD4_HUMAN	AK4	Adenylate kinase 4, mitochondrial
27.0084	26.3393	26.0833	27.1507	26.5898	25.8576	26.604	25.9694	25.9628	26.2996	25.7389	25.5609	ADP biosynthetic process;ADP metabolic process;AMP metabolic process;biological regulation;biosynthetic process;blood coagulation;cellular biosynthetic process;cellular metabolic process;cellular nitrogen compound biosynthetic process;cellular nitrogen compound metabolic process;cellular process;coagulation;GTP metabolic process;hemostasis;heterocycle biosynthetic process;heterocycle metabolic pr…	adenyl nucleotide binding;adenyl ribonucleotide binding;ATP binding;binding;catalytic activity;GTP binding;guanyl nucleotide binding;guanyl ribonucleotide binding;kinase activity;nucleobase-containing compound kinase activity;nucleoside triphosphate adenylate kinase activity;nucleotide binding;phosphotransferase activity, phosphate group as acceptor;purine nucleotide binding;purine ribonucleoside…	cell part;cytoplasmic part;intracellular membrane-bounded organelle;intracellular organelle;intracellular organelle lumen;intracellular organelle part;intracellular part;membrane-bounded organelle;membrane-enclosed lumen;mitochondrial matrix;mitochondrial part;mitochondrion;organelle;organelle lumen;organelle part	MitoCarta3.0	literature, APEX_matrix, targetP signal, Rickettsial homolog, mito protein domain, induction, coexpression, MS/MS++	Matrix	Metabolism > Nucleotide metabolism > Nucleotide synthesis and processing		1.03372	0.102522	-0.482237	-1.34223	Q9UIJ7	Q9UIJ7	KAD3_HUMAN	AK3	GTP:AMP phosphotransferase AK3, mitochondrial
27.3992	26.5898	26.2133	27.4551	26.8741	26.2571	28.1312	27.5315	26.9539	27.7833	27.0813	26.6595	amine metabolic process;amino acid activation;asparaginyl-tRNA aminoacylation;carboxylic acid metabolic process;cellular amine metabolic process;cellular amino acid metabolic process;cellular ketone metabolic process;cellular macromolecule metabolic process;cellular metabolic process;cellular nitrogen compound metabolic process;cellular process;gene expression;macromolecule metabolic process;meta…	adenyl nucleotide binding;adenyl ribonucleotide binding;aminoacyl-tRNA ligase activity;aspartate-tRNA ligase activity;aspartate-tRNA(Asn) ligase activity;ATP binding;binding;catalytic activity;identical protein binding;ligase activity;ligase activity, forming aminoacyl-tRNA and related compounds;ligase activity, forming carbon-oxygen bonds;nucleic acid binding;nucleotide binding;protein binding;p…	cell part;cytoplasmic part;intracellular membrane-bounded organelle;intracellular organelle;intracellular organelle lumen;intracellular organelle part;intracellular part;membrane-bounded organelle;membrane-enclosed lumen;mitochondrial matrix;mitochondrial part;mitochondrion;nuclear part;nucleoplasm;nucleus;organelle;organelle lumen;organelle part	MitoCarta3.0	APEX_matrix, targetP signal, yeast mito homolog++, Rickettsial homolog, mito protein domain, coexpression, MS/MS	Matrix	Mitochondrial central dogma > Translation > mt-tRNA synthetases		0.964951	0.103224	0.558708	1.34003	Q6PI48	Q6PI48	SYDM_HUMAN	DARS2	Aspartate--tRNA ligase, mitochondrial
26.8385	27.0914	27.3239	26.8623	26.9869	27.0711	26.5285	27.019	26.8858	26.5595	26.6865	26.8385	autophagic vacuole fusion;cellular component assembly;cellular component assembly at cellular level;cellular component organization;cellular component organization at cellular level;cellular component organization or biogenesis;cellular component organization or biogenesis at cellular level;cellular macromolecular complex assembly;cellular macromolecular complex subunit organization;cellular memb…	binding;protein binding;SNAP receptor activity;SNARE binding;syntaxin binding	cell junction;cell part;cell projection;centrosome;cytoplasm;cytoplasmic part;cytoskeletal part;intracellular non-membrane-bounded organelle;intracellular organelle;intracellular organelle part;intracellular part;macromolecular complex;membrane;membrane part;microtubule organizing center;neuron projection;non-membrane-bounded organelle;organelle;organelle part;plasma membrane;protein complex;SNAR…	MitoCarta3.0	APEX_IMS	IMS	Mitochondrial dynamics and surveillance > Autophagy		1.55363	0.105037	-0.276063	-1.33063	O95721	O95721	SNP29_HUMAN	SNAP29	Synaptosomal-associated protein 29
25.6649	25.6209	25.6237	25.7821	25.5551	25.8336	25.9998	25.8264	25.632	26.0422	26.1174	25.9248	apoptosis;biological regulation;cell death;cellular process;death;metabolic process;negative regulation of anoikis;negative regulation of apoptosis;negative regulation of biological process;negative regulation of cell death;negative regulation of cellular process;negative regulation of gene expression;negative regulation of macromolecule metabolic process;negative regulation of metabolic process;…	aminoacyl-tRNA hydrolase activity;carboxylic ester hydrolase activity;catalytic activity;hydrolase activity;hydrolase activity, acting on ester bonds	cell part;cytoplasmic part;cytosol;intracellular membrane-bounded organelle;intracellular organelle;intracellular part;membrane;membrane-bounded organelle;mitochondrion;organelle	MitoCarta3.0	literature, yeast mito homolog, mito protein domain, MS/MS++	MOM	0		1.81822	0.105156	0.243727	1.32926	Q9Y3E5	Q9Y3E5	PTH2_HUMAN	PTRH2	Peptidyl-tRNA hydrolase 2, mitochondrial
21.4015	21.6929	21.7675	21.8307	21.7348	21.9495	21.9847	22.2792	22.0054	22.1332	21.9742	21.68	activation of protein kinase activity;activation of protein kinase C activity by G-protein coupled receptor protein signaling pathway;alcohol biosynthetic process;alcohol metabolic process;amine metabolic process;anatomical structure development;biological regulation;biosynthetic process;blood vessel development;brain development;cell proliferation;cell surface receptor linked signaling pathway;c…	adenyl nucleotide binding;adenyl ribonucleotide binding;ATP binding;binding;catalytic activity;D-erythro-sphingosine kinase activity;diacylglycerol kinase activity;enzyme binding;GTPase binding;kinase activity;lipid kinase activity;NAD+ kinase activity;nucleotide binding;phosphotransferase activity, alcohol group as acceptor;protein binding;purine nucleotide binding;purine ribonucleoside triphosp…	cell part;cytoplasmic part;cytosol;intracellular organelle part;intracellular part;lysosomal membrane;membrane;organelle membrane;organelle part;vacuolar membrane;vacuolar part	MitoCarta3.0	literature, mito protein domain	MIM	Metabolism > Lipid metabolism > Phospholipid metabolism;Mitochondrial dynamics and surveillance > Apoptosis		1.52437	0.105176	0.279986	1.32891	Q9NRA0	Q9NRA0	SPHK2_HUMAN	SPHK2	Sphingosine kinase 2
23.1916	23.1931	22.8404	23.6431	23.632	23.1285	23.6649	23.7182	23.6431	23.7182	23.417	23.391	anatomical structure development;biological regulation;brain development;cellular macromolecule metabolic process;cellular metabolic process;cellular nitrogen compound metabolic process;cellular process;developmental process;macromolecule metabolic process;macromolecule modification;metabolic process;ncRNA metabolic process;ncRNA processing;negative regulation of biological process;negative regul…	4 iron, 4 sulfur cluster binding;binding;catalytic activity;cation binding;enzyme binding;ion binding;iron-sulfur cluster binding;kinase binding;metal cluster binding;metal ion binding;protein binding;protein kinase binding;transferase activity	cell part;cytoplasm;intracellular part	MitoCarta3.0	literature, targetP signal, Rickettsial homolog, mito protein domain	Matrix	Mitochondrial central dogma > mtRNA metabolism > mt-tRNA modifications		1.333	0.105189	0.320612	1.32954	Q96SZ6	Q96SZ6	CK5P1_HUMAN	CDK5RAP1	CDK5 regulatory subunit-associated protein 1
23.7182	23.5754	23.7594	24.2607	23.6209	23.5404	24.7645	24.0935	23.5045	24.4234	24.2317	23.9043	biological regulation;cation homeostasis;cation transport;cell differentiation;cellular developmental process;cellular process;chemical homeostasis;developmental process;erythrocyte differentiation;establishment of localization;homeostatic process;ion homeostasis;ion transport;iron ion homeostasis;iron ion transport;metal ion transport;myeloid cell differentiation;regulation of biological quality…	ion transmembrane transporter activity;substrate-specific transmembrane transporter activity;substrate-specific transporter activity;transmembrane transporter activity;transporter activity	cell part;cytoplasmic part;integral to membrane;intracellular membrane-bounded organelle;intracellular organelle;intracellular organelle part;intracellular part;intrinsic to membrane;membrane;membrane part;membrane-bounded organelle;mitochondrial inner membrane;mitochondrial membrane;mitochondrial part;mitochondrion;organelle;organelle inner membrane;organelle membrane;organelle part	MitoCarta3.0	literature, mito protein domain+, coexpression, MS/MS++;"mito protein domain+, MS/MS++"	MIM	Metabolism > Amino acid metabolism > Serine metabolism;Metabolism > Vitamin metabolism > Folate and 1-C metabolism;Small molecule transport > Sideroflexins		1.10909	0.105587	0.407805	1.32605	Q9BWM7;Q9H9B4	Q9H9B4;Q9BWM7	SFXN1_HUMAN;SFXN3_HUMAN	SFXN1;SFXN3	Sideroflexin-3
26.5898	26.346	25.6649	26.7129	26.3612	25.9111	27.0401	26.6458	26.3811	27.0084	26.6865	26.2679	biological regulation;regulation of biological process;regulation of cellular metabolic process;regulation of cellular process;regulation of cellular respiration;regulation of generation of precursor metabolites and energy;regulation of metabolic process	2 iron, 2 sulfur cluster binding;binding;cation binding;ion binding;iron-sulfur cluster binding;metal cluster binding;metal ion binding	cell part;cytoplasmic part;extracellular membrane-bounded organelle;extracellular organelle;extracellular region part;extracellular vesicular exosome;integral to membrane;intracellular membrane-bounded organelle;intracellular organelle;intracellular organelle part;intracellular part;intrinsic to membrane;membrane;membrane part;membrane-bounded organelle;membrane-bounded vesicle;mitochondrial memb…	MitoCarta3.0	literature, mito protein domain, induction, coexpression++, MS/MS++	MOM	Metabolism > Metals and cofactors > Fe-S cluster biosynthesis;Metabolism > Metals and cofactors > Fe-S-containing proteins		1.10044	0.106656	0.407289	1.32003	Q9NZ45	Q9NZ45	CISD1_HUMAN	CISD1	CDGSH iron-sulfur domain-containing protein 1
24.6431	23.9495	23.7895	24.5345	24.3511	23.6096	25.2207	24.7543	24.4738	24.7234	24.2535	24.1174	amine catabolic process;amine metabolic process;branched chain family amino acid catabolic process;branched chain family amino acid metabolic process;carboxylic acid catabolic process;carboxylic acid metabolic process;catabolic process;cellular amine metabolic process;cellular amino acid catabolic process;cellular amino acid metabolic process;cellular catabolic process;cellular ketone metabolic p…	binding;catalytic activity;dihydrolipoyllysine-residue (2-methylpropanoyl)transferase activity;enzyme binding;protein binding;transferase activity;transferase activity, transferring acyl groups;transferase activity, transferring acyl groups other than amino-acyl groups;ubiquitin protein ligase binding	cell part;cytoplasmic part;dihydrolipoyl dehydrogenase complex;intracellular membrane-bounded organelle;intracellular non-membrane-bounded organelle;intracellular organelle;intracellular organelle lumen;intracellular organelle part;intracellular part;macromolecular complex;membrane-bounded organelle;membrane-enclosed lumen;mitochondrial alpha-ketoglutarate dehydrogenase complex;mitochondrial matr…	MitoCarta3.0	literature, APEX_matrix, targetP signal+, yeast mito homolog+, Rickettsial homolog, mito protein domain+, induction, coexpression+, MS/MS++	Matrix	Metabolism > Amino acid metabolism > Branched-chain amino acid dehydrogenase complex;Metabolism > Amino acid metabolism > Branched-chain amino acid metabolism		1.04391	0.106794	0.444301	1.31816	P11182	P11182	ODB2_HUMAN	DBT	Lipoamide acyltransferase component of branched-chain alpha-keto acid dehydrogenase complex, mitochondrial
31.6501	31.6881	31.7613	31.6329	31.8719	31.7692	31.8974	31.8974	31.9746	31.8004	31.9677	31.9983	anatomical structure development;anatomical structure homeostasis;biological regulation;biosynthetic process;catabolic process;cell killing;cell proliferation;cellular biosynthetic process;cellular catabolic process;cellular macromolecule metabolic process;cellular metabolic process;cellular nitrogen compound metabolic process;cellular process;cellular response to chemical stimulus;cellular respo…	antioxidant activity;binding;catalytic activity;cation binding;heme binding;ion binding;iron ion binding;metal ion binding;oxidoreductase activity;oxidoreductase activity, acting on paired donors, with incorporation or reduction of molecular oxygen;oxidoreductase activity, acting on peroxide as acceptor;peroxidase activity;peroxiredoxin activity;tetrapyrrole binding;thioredoxin peroxidase activit…	cell part;chromatin;chromosomal part;cytoplasm;cytoplasmic membrane-bounded vesicle;cytoplasmic part;cytoplasmic vesicle;cytosol;euchromatin;extracellular membrane-bounded organelle;extracellular organelle;extracellular region part;extracellular space;extracellular vesicular exosome;intracellular membrane-bounded organelle;intracellular non-membrane-bounded organelle;intracellular organelle;intra…	MitoCarta3.0	GFP, Rickettsial homolog, mito protein domain, coexpression	unknown	Metabolism > Detoxification > ROS and glutathione metabolism		2.67024	0.107242	0.193716	1.31581	P32119;Q06830	Q06830;P32119	PRDX1_HUMAN;PRDX2_HUMAN	PRDX1;PRDX2	Peroxiredoxin-2
26.3118	26.1585	26.3612	25.8997	26.0359	25.8694	25.8142	25.824	26.0233	25.7871	25.7415	25.9157	biosynthetic process;cellular biosynthetic process;cellular metabolic process;cellular process;cofactor biosynthetic process;cofactor metabolic process;iron-sulfur cluster assembly;metabolic process;metallo-sulfur cluster assembly	4 iron, 4 sulfur cluster binding;binding;cation binding;ion binding;iron ion binding;iron-sulfur cluster binding;metal cluster binding;metal ion binding;transition metal ion binding	cell part;cytoplasm;cytoplasmic part;cytosol;intracellular membrane-bounded organelle;intracellular organelle;intracellular organelle part;intracellular part;membrane-bounded organelle;mitochondrion;nuclear part;nucleoplasm;nucleus;organelle;organelle part	MitoCarta3.0	APEX_matrix, targetP signal, yeast mito homolog++, Rickettsial homolog, mito protein domain, coexpression, MS/MS+	Matrix	Metabolism > Metals and cofactors > Fe-S cluster biosynthesis;Metabolism > Metals and cofactors > Fe-S-containing proteins		1.6594	0.107602	-0.255119	-1.31426	Q9UMS0	Q9UMS0	NFU1_HUMAN	NFU1	NFU1 iron-sulfur cluster scaffold homolog, mitochondrial
26.7645	26.8142	26.7389	26.6181	26.965	26.604	26.4738	26.6595	26.4785	26.521	26.5045	26.5898	biosynthetic process;cellular biosynthetic process;cellular component disassembly;cellular component disassembly at cellular level;cellular component organization;cellular component organization at cellular level;cellular component organization or biogenesis;cellular component organization or biogenesis at cellular level;cellular macromolecular complex disassembly;cellular macromolecular complex …	structural constituent of ribosome;structural molecule activity	cell part;cytoplasmic part;intracellular non-membrane-bounded organelle;intracellular organelle;intracellular organelle part;intracellular part;macromolecular complex;membrane;mitochondrial inner membrane;mitochondrial membrane;mitochondrial part;non-membrane-bounded organelle;organelle;organelle inner membrane;organelle membrane;organelle part;ribonucleoprotein complex;ribosome	MitoCarta3.0	literature, APEX_matrix, targetP signal, Rickettsial homolog, mito protein domain, coexpression+, MS/MS	Matrix	Mitochondrial central dogma > Translation > Mitochondrial ribosome		2.18802	0.107786	-0.212933	-1.31311	Q6P1L8	Q6P1L8	RM14_HUMAN	MRPL14	39S ribosomal protein L14, mitochondrial
27.6389	27.019	26.7771	27.5463	27.2891	26.7389	28.3324	27.8974	27.3992	27.7581	27.2353	27.0914	biosynthetic process;carboxylic acid catabolic process;carboxylic acid metabolic process;cardiolipin acyl-chain remodeling;cardiolipin metabolic process;catabolic process;cellular biosynthetic process;cellular catabolic process;cellular ketone metabolic process;cellular lipid catabolic process;cellular lipid metabolic process;cellular metabolic process;cellular process;fatty acid beta-oxidation;f…	3-hydroxyacyl-CoA dehydrogenase activity;acetyl-CoA C-acyltransferase activity;binding;C-acyltransferase activity;carbon-oxygen lyase activity;carboxylic acid binding;catalytic activity;coenzyme binding;cofactor binding;enoyl-CoA hydratase activity;fatty acid binding;fatty-acyl-CoA binding;hydro-lyase activity;lipid binding;long-chain-3-hydroxyacyl-CoA dehydrogenase activity;long-chain-enoyl-CoA …	cell part;cytoplasmic part;endoplasmic reticulum;envelope;extracellular membrane-bounded organelle;extracellular organelle;extracellular region part;extracellular vesicular exosome;fatty acid beta-oxidation multienzyme complex;intracellular membrane-bounded organelle;intracellular non-membrane-bounded organelle;intracellular organelle;intracellular organelle part;intracellular part;macromolecular…	MitoCarta3.0	literature, targetP signal, Rickettsial homolog, mito protein domain, MS/MS++	MIM	Metabolism > Amino acid metabolism > Lysine metabolism;Metabolism > Carbohydrate metabolism > Ketone metabolism;Metabolism > Lipid metabolism > Fatty acid oxidation		1.01308	0.110463	0.450757	1.30204	P55084	P55084	ECHB_HUMAN	HADHB	Trifunctional enzyme subunit beta, mitochondrial
25.8788	25.317	25.0233	26.1214	25.6375	25.0484	26.6865	26.217	25.7492	26.1965	25.6622	25.3778	amine biosynthetic process;amine catabolic process;amine metabolic process;behavior;behavioral interaction between organisms;biological regulation;biosynthetic process;carboxylic acid biosynthetic process;carboxylic acid catabolic process;carboxylic acid metabolic process;catabolic process;cell communication;cell-cell signaling;cellular amine metabolic process;cellular amino acid biosynthetic pro…	catalytic activity;glutaminase activity;hydrolase activity;hydrolase activity, acting on carbon-nitrogen (but not peptide) bonds;hydrolase activity, acting on carbon-nitrogen (but not peptide) bonds, in linear amides	cell part;cytoplasmic part;cytosol;intracellular membrane-bounded organelle;intracellular organelle;intracellular organelle lumen;intracellular organelle part;intracellular part;membrane-bounded organelle;membrane-enclosed lumen;mitochondrial matrix;mitochondrial part;mitochondrion;organelle;organelle lumen;organelle part	MitoCarta3.0	literature, APEX_matrix, targetP signal+, Rickettsial homolog, mito protein domain+, MS/MS++	MIM	Metabolism > Amino acid metabolism > Glutamate metabolism		0.983929	0.11052	0.477121	1.30153	O94925	O94925	GLSK_HUMAN	GLS	Glutaminase kidney isoform, mitochondrial
27.141	27.0505	27.217	27.141	26.8974	26.6998	27.6595	27.391	27.2262	27.4314	27.1015	27.0609	biological regulation;cellular metabolic process;cellular process;electron transport chain;generation of precursor metabolites and energy;metabolic process;negative regulation of biological process;negative regulation of cellular process;negative regulation of hormone secretion;negative regulation of insulin secretion;negative regulation of insulin secretion involved in cellular response to gluco…	catalytic activity;NADH dehydrogenase (quinone) activity;NADH dehydrogenase (ubiquinone) activity;NADH dehydrogenase activity;oxidoreductase activity;oxidoreductase activity, acting on NADH or NADPH;oxidoreductase activity, acting on NADH or NADPH, quinone or similar compound as acceptor	cell part;cytoplasmic part;intracellular membrane-bounded organelle;intracellular organelle;intracellular part;membrane-bounded organelle;mitochondrion;organelle	MitoCarta3.0	literature, APEX_matrix, induction, coexpression, MS/MS++	MIM	OXPHOS > Complex I > CI assembly factors;OXPHOS > OXPHOS assembly factors		1.40259	0.111552	0.287301	1.29736	Q8N183	Q8N183	NDUF2_HUMAN	NDUFAF2	NADH dehydrogenase [ubiquinone] 1 alpha subcomplex assembly factor 2
27.5536	27.2445	27.1604	27.3992	27.4154	27.1312	28.0965	27.7389	27.524	27.6458	27.3239	27.3828	ATP biosynthetic process;ATP metabolic process;ATP synthesis coupled proton transport;biosynthetic process;cation transport;cellular biosynthetic process;cellular metabolic process;cellular nitrogen compound biosynthetic process;cellular nitrogen compound metabolic process;cellular process;electron transport chain;energy coupled proton transport, down electrochemical gradient;establishment of loc…	binding;cation transmembrane transporter activity;drug binding;hydrogen ion transmembrane transporter activity;hydrogen ion transporting ATP synthase activity, rotational mechanism;inorganic cation transmembrane transporter activity;ion transmembrane transporter activity;monovalent inorganic cation transmembrane transporter activity;substrate-specific transmembrane transporter activity;substrate-…	cell part;cytoplasmic part;extracellular membrane-bounded organelle;extracellular organelle;extracellular region part;extracellular vesicular exosome;intracellular membrane-bounded organelle;intracellular organelle;intracellular organelle part;intracellular part;macromolecular complex;membrane;membrane part;membrane-bounded organelle;membrane-bounded vesicle;mitochondrial inner membrane;mitochond…	MitoCarta3.0	literature, APEX_matrix, targetP signal, yeast mito homolog++, Rickettsial homolog, mito protein domain+, induction, MS/MS++	MIM	OXPHOS > Complex V > CV subunits;OXPHOS > OXPHOS subunits		1.32672	0.112537	0.301275	1.2923	P48047	P48047	ATPO_HUMAN	ATP5PO	ATP synthase subunit O, mitochondrial
29.459	28.9287	28.9977	29.0609	28.7864	28.5536	28.9231	28.7833	28.7864	28.4473	28.0965	28.6285	biosynthetic process;cellular biosynthetic process;cellular macromolecule metabolic process;cellular metabolic process;cellular nitrogen compound metabolic process;cellular process;electron transport chain;gene expression;generation of precursor metabolites and energy;macromolecule metabolic process;metabolic process;mitochondrial electron transport, cytochrome c to oxygen;nitrogen compound metab…	binding;catalytic activity;cation binding;cation transmembrane transporter activity;copper ion binding;cytochrome-c oxidase activity;heme-copper terminal oxidase activity;hydrogen ion transmembrane transporter activity;inorganic cation transmembrane transporter activity;ion binding;ion transmembrane transporter activity;metal ion binding;monovalent inorganic cation transmembrane transporter activ…	cell part;cytoplasmic part;extracellular membrane-bounded organelle;extracellular organelle;extracellular region part;extracellular vesicular exosome;integral to membrane;intracellular membrane-bounded organelle;intracellular organelle;intracellular organelle part;intracellular part;intrinsic to membrane;macromolecular complex;membrane;membrane part;membrane-bounded organelle;membrane-bounded ves…	MitoCarta3.0	literature, APEX_IMS, APEX_matrix, yeast mito homolog++, Rickettsial homolog, mito protein domain+, MS/MS+	MIM	OXPHOS > Complex IV > CIV subunits;OXPHOS > OXPHOS subunits		1.15891	0.112863	-0.353539	-1.2911	P00403	P00403	COX2_HUMAN	MT-CO2	Cytochrome c oxidase subunit 2
24.2961	24.217	24.391	24.2961	24.654	24.239	25.1174	24.632	24.5869	24.6649	24.4923	24.3444	bile acid metabolic process;carboxylic acid catabolic process;carboxylic acid metabolic process;catabolic process;cellular catabolic process;cellular ketone metabolic process;cellular lipid catabolic process;cellular lipid metabolic process;cellular metabolic process;cellular process;fatty acid beta-oxidation;fatty acid beta-oxidation using acyl-CoA oxidase;fatty acid catabolic process;fatty acid…	acetyl-CoA C-acyltransferase activity;acyl-CoA oxidase activity;C-acyltransferase activity;catalytic activity;oxidoreductase activity;oxidoreductase activity, acting on the CH-CH group of donors;oxidoreductase activity, acting on the CH-CH group of donors, oxygen as acceptor;palmitoyl-CoA oxidase activity;transferase activity;transferase activity, transferring acyl groups;transferase activity, tr…	cell part;cytoplasmic part;intracellular membrane-bounded organelle;intracellular organelle;intracellular organelle lumen;intracellular organelle part;intracellular part;membrane;membrane-bounded organelle;membrane-enclosed lumen;microbody;microbody lumen;microbody part;organelle;organelle lumen;organelle part;peroxisomal matrix;peroxisomal part;peroxisome	MitoCarta3.0	yeast mito homolog++, Rickettsial homolog, mito protein domain, coexpression	unknown	Metabolism > Lipid metabolism		1.37001	0.112901	0.290773	1.29091	P09110	P09110	THIK_HUMAN	ACAA1	3-ketoacyl-CoA thiolase, peroxisomal
26.3393	25.6264	25.632	25.6971	25.797	25.9383	26.673	26.1371	25.8215	26.1776	26.1449	26.0772	biological regulation;cellular metabolic process;cellular process;cellular response to stimulus;lipid metabolic process;metabolic process;oxidation-reduction process;primary metabolic process;regulation of biological process;regulation of cellular process;response to stimulus;signal transduction;small molecule metabolic process;xenobiotic metabolic process	antioxidant activity;catalytic activity;glutathione peroxidase activity;glutathione transferase activity;oxidoreductase activity;oxidoreductase activity, acting on peroxide as acceptor;peroxidase activity;transferase activity;transferase activity, transferring alkyl or aryl (other than methyl) groups	cell part;cytoplasmic part;endoplasmic reticulum membrane;endoplasmic reticulum part;envelope;extracellular membrane-bounded organelle;extracellular organelle;extracellular region part;extracellular vesicular exosome;integral to membrane;intracellular membrane-bounded organelle;intracellular organelle;intracellular organelle part;intracellular part;intrinsic to membrane;membrane;membrane part;mem…	MitoCarta3.0	APEX_IMS, mito protein domain, MS/MS++	MOM	Metabolism > Lipid metabolism > Eicosanoid metabolism		1.20907	0.113182	0.333551	1.2897	O14880	O14880	MGST3_HUMAN	MGST3	Microsomal glutathione S-transferase 3
23.7286	23.2679	23.0576	23.895	23.6096	22.8249	24.604	24.0609	23.7182	24.1015	23.5045	23.2051	biological regulation;biosynthetic process;cellular biosynthetic process;cellular component disassembly;cellular component disassembly at cellular level;cellular component organization;cellular component organization at cellular level;cellular component organization or biogenesis;cellular component organization or biogenesis at cellular level;cellular macromolecular complex disassembly;cellular m…	binding;catalytic activity;GTP binding;GTPase activity;guanyl nucleotide binding;guanyl ribonucleotide binding;hydrolase activity;hydrolase activity, acting on acid anhydrides;hydrolase activity, acting on acid anhydrides, in phosphorus-containing anhydrides;nucleic acid binding;nucleoside-triphosphatase activity;nucleotide binding;purine nucleotide binding;purine ribonucleoside triphosphate bind…	cell part;cytoplasmic part;intracellular membrane-bounded organelle;intracellular organelle;intracellular organelle part;intracellular part;membrane-bounded organelle;mitochondrion;nuclear part;nucleoplasm;organelle;organelle part	MitoCarta3.0	literature, APEX_matrix, targetP signal, yeast mito homolog++, Rickettsial homolog, mito protein domain, induction, coexpression++, MS/MS	Matrix	Mitochondrial central dogma > Translation > Translation factors		0.973327	0.11398	0.468408	1.28707	P46199	P46199	IF2M_HUMAN	MTIF2	Translation initiation factor IF-2, mitochondrial
26.632	26.7645	26.6998	26.5898	26.6865	26.4551	26.1391	26.673	26.5595	26.17	26.3562	26.4138	cellular metabolic process;cellular process;electron transport chain;generation of precursor metabolites and energy;metabolic process;mitochondrial electron transport, NADH to ubiquinone;oxidation-reduction process;respiratory electron transport chain;small molecule metabolic process	catalytic activity;NADH dehydrogenase (quinone) activity;NADH dehydrogenase (ubiquinone) activity;NADH dehydrogenase activity;oxidoreductase activity;oxidoreductase activity, acting on NADH or NADPH;oxidoreductase activity, acting on NADH or NADPH, quinone or similar compound as acceptor	cell part;cytoplasmic part;integral to membrane;intracellular membrane-bounded organelle;intracellular organelle;intracellular organelle part;intracellular part;intrinsic to membrane;macromolecular complex;membrane;membrane part;membrane-bounded organelle;mitochondrial inner membrane;mitochondrial membrane;mitochondrial membrane part;mitochondrial part;mitochondrial respiratory chain complex I;mi…	MitoCarta3.0	literature, induction, coexpression++, MS/MS++	MIM	OXPHOS > Complex I > CI subunits;OXPHOS > OXPHOS subunits		1.5894	0.114148	-0.252686	-1.28552	O95167	O95167	NDUA3_HUMAN	NDUFA3	NADH dehydrogenase [ubiquinone] 1 alpha subcomplex subunit 3
27.3066	26.673	26.3595	27.3324	26.8504	26.4583	27.1115	26.4536	26.1075	26.6181	26.0914	25.9248	acetyl-CoA catabolic process;acetyl-CoA metabolic process;carboxylic acid metabolic process;catabolic process;cellular catabolic process;cellular ketone metabolic process;cellular metabolic process;cellular process;citrate metabolic process;coenzyme catabolic process;coenzyme metabolic process;cofactor catabolic process;cofactor metabolic process;generation of precursor metabolites and energy;iso…	3 iron, 4 sulfur cluster binding;4 iron, 4 sulfur cluster binding;aconitate hydratase activity;binding;carbon-oxygen lyase activity;catalytic activity;cation binding;hydro-lyase activity;ion binding;iron ion binding;iron-sulfur cluster binding;lyase activity;metal cluster binding;metal ion binding;transition metal ion binding	cell part;cytoplasmic part;intracellular membrane-bounded organelle;intracellular organelle;intracellular organelle lumen;intracellular organelle part;intracellular part;membrane-bounded organelle;membrane-enclosed lumen;mitochondrial matrix;mitochondrial part;mitochondrion;nucleus;organelle;organelle lumen;organelle part	MitoCarta3.0	literature, APEX_matrix, targetP signal, Rickettsial homolog, mito protein domain, induction, coexpression++, MS/MS++	Matrix	Metabolism > Carbohydrate metabolism > TCA cycle;Metabolism > Metals and cofactors > Fe-S-containing proteins		0.995476	0.114222	-0.445578	-1.28516	Q99798	Q99798	ACON_HUMAN	ACO2	Aconitate hydratase, mitochondrial
28.141	27.9259	27.9031	27.976	27.965	27.9595	28.362	28.1164	28.1214	28.1312	28.1164	28.1984	amine biosynthetic process;amine metabolic process;anatomical structure development;betaine biosynthetic process;betaine metabolic process;biological regulation;biosynthetic process;carboxylic acid biosynthetic process;carboxylic acid metabolic process;carnitine biosynthetic process;carnitine metabolic process;cellular aldehyde metabolic process;cellular amine metabolic process;cellular amino aci…	1-pyrroline dehydrogenase activity;3-chloroallyl aldehyde dehydrogenase activity;4-trimethylammoniobutyraldehyde dehydrogenase activity;aldehyde dehydrogenase (NAD) activity;amine binding;aminobutyraldehyde dehydrogenase activity;binding;catalytic activity;coenzyme binding;cofactor binding;NAD binding;nucleotide binding;oxidoreductase activity;oxidoreductase activity, acting on the aldehyde or ox…	cell part;cytoplasm;cytoplasmic part;cytosol;extracellular membrane-bounded organelle;extracellular organelle;extracellular region part;extracellular vesicular exosome;intracellular membrane-bounded organelle;intracellular organelle;intracellular part;membrane-bounded organelle;membrane-bounded vesicle;mitochondrion;organelle;vesicle	MitoCarta3.0	APEX_matrix, targetP signal+, yeast mito homolog+, mito protein domain, coexpression, MS/MS++	Matrix	Metabolism > Amino acid metabolism > GABA metabolism;Metabolism > Detoxification > ROS and glutathione metabolism		2.4106	0.114269	0.195902	1.2849	P49189	P49189	AL9A1_HUMAN	ALDH9A1	4-trimethylaminobutyraldehyde dehydrogenase
24.0526	23.5754	23.3376	23.6649	23.4425	23.019	24.3101	24.0275	23.7796	24.002	23.632	23.5285	anatomical structure morphogenesis;cell part morphogenesis;cellular component assembly;cellular component assembly at cellular level;cellular component biogenesis;cellular component morphogenesis;cellular component organization;cellular component organization at cellular level;cellular component organization or biogenesis;cellular component organization or biogenesis at cellular level;cellular de…	4 iron, 4 sulfur cluster binding;adenyl nucleotide binding;adenyl ribonucleotide binding;ATP binding;binding;cation binding;ion binding;iron-sulfur cluster binding;metal cluster binding;metal ion binding;nucleotide binding;purine nucleotide binding;purine ribonucleoside triphosphate binding;purine ribonucleotide binding;ribonucleotide binding	cell part;cytoplasmic part;intracellular membrane-bounded organelle;intracellular organelle;intracellular part;membrane-bounded organelle;mitochondrion;organelle	MitoCarta3.0	literature, targetP signal, Rickettsial homolog, mito protein domain, coexpression+, MS/MS+	Matrix	Metabolism > Metals and cofactors > Fe-S cluster biosynthesis;Metabolism > Metals and cofactors > Fe-S-containing proteins;OXPHOS > Complex I > CI assembly factors;OXPHOS > OXPHOS assembly factors		1.12176	0.11449	0.364593	1.28423	Q8TB37	Q8TB37	NUBPL_HUMAN	NUBPL	Iron-sulfur protein NUBPL
26.5898	26.433	26.2891	26.7129	26.604	26.2856	26.4723	26.3049	26.1604	26.3359	26.0833	26.0169	acetyl-CoA catabolic process;acetyl-CoA metabolic process;anatomical structure homeostasis;biological regulation;carboxylic acid metabolic process;catabolic process;cellular catabolic process;cellular ketone metabolic process;cellular metabolic process;cellular process;coenzyme catabolic process;coenzyme metabolic process;cofactor catabolic process;cofactor metabolic process;dicarboxylic acid met…	carbon-oxygen lyase activity;catalytic activity;fumarate hydratase activity;hydro-lyase activity;lyase activity	cell part;cytoplasm;cytoplasmic part;extracellular membrane-bounded organelle;extracellular organelle;extracellular region part;extracellular vesicular exosome;intracellular membrane-bounded organelle;intracellular organelle;intracellular organelle lumen;intracellular organelle part;intracellular part;macromolecular complex;membrane-bounded organelle;membrane-bounded vesicle;membrane-enclosed lum…	MitoCarta3.0	literature, APEX_matrix, targetP signal+, yeast mito homolog, Rickettsial homolog, mito protein domain, induction, coexpression++, MS/MS++	Matrix	Metabolism > Carbohydrate metabolism > TCA cycle		1.53671	0.115953	-0.256797	-1.27848	P07954	P07954	FUMH_HUMAN	FH	Fumarate hydratase, mitochondrial
NaN	21.8034	21.7715	NaN	21.9777	21.7836	20.4576	21.8385	NaN	NaN	21.3857	NaN	biological regulation;cellular component organization;cellular component organization at cellular level;cellular component organization or biogenesis;cellular component organization or biogenesis at cellular level;cellular process;mitochondrion organization;organelle organization;positive regulation of biological process;positive regulation of cellular component organization;positive regulation o…		cell part;cytoplasmic part;integral to membrane;intracellular membrane-bounded organelle;intracellular organelle;intracellular organelle part;intracellular part;intrinsic to membrane;membrane;membrane part;membrane-bounded organelle;mitochondrial membrane;mitochondrial outer membrane;mitochondrial part;mitochondrion;organelle;organelle membrane;organelle outer membrane;organelle part;outer membra…	MitoCarta3.0	literature, mito protein domain	MOM	Mitochondrial dynamics and surveillance > Fission		0.857729	0.116405	-0.606774	-1.36415	Q96C03	Q96C03	MID49_HUMAN	MIEF2	Mitochondrial dynamics protein MID49
24.6757	24.3376	24.4862	24.3778	24.1332	24.1095	25.1095	24.8336	24.5926	24.6209	24.4614	24.3511	acyl-CoA metabolic process;biosynthetic process;carboxylic acid biosynthetic process;carboxylic acid metabolic process;cellular biosynthetic process;cellular ketone metabolic process;cellular lipid metabolic process;cellular metabolic process;cellular process;coenzyme metabolic process;cofactor metabolic process;fatty acid biosynthetic process;fatty acid metabolic process;lipid biosynthetic proce…	3-oxoacyl-[acyl-carrier-protein] synthase activity;catalytic activity;fatty acid synthase activity;transferase activity;transferase activity, transferring acyl groups;transferase activity, transferring acyl groups other than amino-acyl groups	cell part;cytoplasm;cytoplasmic part;intracellular membrane-bounded organelle;intracellular organelle;intracellular part;membrane-bounded organelle;mitochondrion;organelle	MitoCarta3.0	literature, APEX_matrix, targetP signal, Rickettsial homolog, mito protein domain, MS/MS++	Matrix	Metabolism > Lipid metabolism > Type II fatty acid synthesis		1.26051	0.116488	0.308194	1.27444	Q9NWU1	Q9NWU1	OXSM_HUMAN	OXSM	3-oxoacyl-[acyl-carrier-protein] synthase, mitochondrial
27.2891	27.0609	26.7517	27.2353	26.9977	26.0854	27.8858	27.4234	27.189	27.391	27.0711	26.9539	age-dependent response to oxidative stress;age-dependent response to reactive oxygen species;amine metabolic process;anatomical structure development;apoptotic mitochondrial changes;behavior;biological regulation;biosynthetic process;carboxylic acid metabolic process;cation homeostasis;cell development;cell differentiation;cellular amine metabolic process;cellular amino acid metabolic process;cel…	antioxidant activity;binding;catalytic activity;cation binding;DNA binding;identical protein binding;ion binding;manganese ion binding;metal ion binding;nucleic acid binding;oxidoreductase activity;oxidoreductase activity, acting on superoxide radicals as acceptor;oxygen binding;protein binding;superoxide dismutase activity;transition metal ion binding	cell part;cytoplasmic part;extracellular membrane-bounded organelle;extracellular organelle;extracellular region part;extracellular vesicular exosome;intracellular membrane-bounded organelle;intracellular non-membrane-bounded organelle;intracellular organelle;intracellular organelle lumen;intracellular organelle part;intracellular part;membrane;membrane-bounded organelle;membrane-bounded vesicle;…	MitoCarta3.0	literature, APEX_matrix, targetP signal, yeast mito homolog++, Rickettsial homolog, mito protein domain, induction, MS/MS++	Matrix	Metabolism > Detoxification > ROS and glutathione metabolism		1.01843	0.116658	0.415683	1.27468	P04179	P04179	SODM_HUMAN	SOD2	Superoxide dismutase [Mn], mitochondrial
23.1269	23.0071	22.7856	23.5522	23.6209	23.0224	24.2021	23.8764	23.2961	23.6971	23.3101	23.1395	cellular metabolic process;cellular process;cellular respiration;energy derivation by oxidation of organic compounds;generation of precursor metabolites and energy;metabolic process;oxidation-reduction process	catalytic activity;kinase activity;phosphotransferase activity, alcohol group as acceptor;protein kinase activity;transferase activity;transferase activity, transferring phosphorus-containing groups	cell part;cytoplasmic part;intracellular membrane-bounded organelle;intracellular organelle;intracellular part;membrane-bounded organelle;mitochondrion;organelle	MitoCarta3.0	APEX_matrix, targetP signal, coexpression	Matrix	Mitochondrial central dogma > mtRNA metabolism > mtRNA granules;Mitochondrial central dogma > mtRNA metabolism > mtRNA stability and decay;Mitochondrial central dogma > mtRNA metabolism > Polycistronic mtRNA processing		1.04007	0.116707	0.401047	1.27478	Q7L8L6	Q7L8L6	FAKD5_HUMAN	FASTKD5	FAST kinase domain-containing protein 5, mitochondrial
25.2499	24.6757	24.6918	25.4234	25.0854	24.6918	25.976	25.4707	25.1946	25.5551	25.0975	24.8717	anatomical structure morphogenesis;biological regulation;catabolic process;cell part morphogenesis;cellular catabolic process;cellular component maintenance;cellular component maintenance at cellular level;cellular component morphogenesis;cellular component organization;cellular component organization at cellular level;cellular component organization or biogenesis;cellular component organization …	3'-5' RNA helicase activity;adenyl nucleotide binding;adenyl ribonucleotide binding;ATP binding;ATPase activity;ATPase activity, coupled;ATP-dependent helicase activity;ATP-dependent RNA helicase activity;binding;catalytic activity;DNA binding;DNA helicase activity;double-stranded RNA binding;helicase activity;hydrolase activity;hydrolase activity, acting on acid anhydrides;hydrolase activity, ac…	cell part;cytoplasmic exosome (RNase complex);cytoplasmic part;exosome (RNase complex);intracellular membrane-bounded organelle;intracellular non-membrane-bounded organelle;intracellular organelle;intracellular organelle lumen;intracellular organelle part;intracellular part;macromolecular complex;membrane-bounded organelle;membrane-enclosed lumen;mitochondrial degradosome;mitochondrial matrix;mit…	MitoCarta3.0	literature, APEX_matrix, targetP signal+, yeast mito homolog++, mito protein domain, induction, coexpression+, MS/MS+	Matrix	Mitochondrial central dogma > mtRNA metabolism > mtRNA granules;Mitochondrial central dogma > mtRNA metabolism > mtRNA stability and decay		1.0462	0.117729	0.391267	1.26866	Q8IYB8	Q8IYB8	SUV3_HUMAN	SUPV3L1	ATP-dependent RNA helicase SUPV3L1, mitochondrial
NaN	NaN	21.2185	21.6409	21.632	NaN	21.6971	22.0854	22.1734	21.7715	21.5638	21.7836			cell part;cytoplasmic part;intracellular organelle part;intracellular part;membrane;mitochondrial inner membrane;mitochondrial membrane;mitochondrial part;organelle inner membrane;organelle membrane;organelle part	MitoCarta3.0	GFP, targetP signal, yeast mito homolog+, Rickettsial homolog, mito protein domain+, MS/MS+	MIM	Metabolism > Metals and cofactors > Coenzyme Q metabolism		1.12077	0.117781	0.348697	1.30411	Q9H8M1	Q9H8M1;Q96MF6	CQ10B_HUMAN	COQ10B	Coenzyme Q-binding protein COQ10 homolog B, mitochondrial
21.3156	22.1704	22.1488	21.85	21.9916	21.6886	22.265	21.8839	22.0951	22.2707	22.2707	22.2564	biosynthetic process;cardiolipin biosynthetic process;cardiolipin metabolic process;cellular biosynthetic process;cellular lipid metabolic process;cellular metabolic process;cellular process;glycerolipid biosynthetic process;glycerolipid metabolic process;glycerophospholipid biosynthetic process;glycerophospholipid metabolic process;lipid biosynthetic process;lipid metabolic process;metabolic pro…	catalytic activity;phosphotransferase activity, for other substituted phosphate groups;transferase activity;transferase activity, transferring phosphorus-containing groups	cell part;cytoplasmic part;integral to membrane;intracellular organelle part;intracellular part;intrinsic to membrane;membrane;membrane part;mitochondrial inner membrane;mitochondrial membrane;mitochondrial part;organelle inner membrane;organelle membrane;organelle part	MitoCarta3.0	literature, targetP signal, yeast mito homolog, Rickettsial homolog, mito protein domain, coexpression	MIM	Metabolism > Lipid metabolism > Cardiolipin synthesis		1.22895	0.118034	0.312803	1.26713	Q9UJA2	Q9UJA2	CRLS1_HUMAN	CRLS1	Cardiolipin synthase (CMP-forming)
21.6929	NaN	20.9388	NaN	21.2933	NaN	NaN	22.4476	NaN	NaN	21.6671	NaN	amine metabolic process;amino acid activation;carboxylic acid metabolic process;cellular amine metabolic process;cellular amino acid metabolic process;cellular ketone metabolic process;cellular macromolecule metabolic process;cellular metabolic process;cellular nitrogen compound metabolic process;cellular process;gene expression;macromolecule metabolic process;metabolic process;ncRNA metabolic pr…	adenyl nucleotide binding;adenyl ribonucleotide binding;aminoacyl-tRNA ligase activity;ATP binding;binding;catalytic activity;cation binding;ion binding;ligase activity;ligase activity, forming aminoacyl-tRNA and related compounds;ligase activity, forming carbon-oxygen bonds;magnesium ion binding;metal ion binding;nucleic acid binding;nucleotide binding;phenylalanine-tRNA ligase activity;purine n…	cell part;cytoplasmic part;intracellular membrane-bounded organelle;intracellular organelle;intracellular organelle lumen;intracellular organelle part;intracellular part;membrane-bounded organelle;membrane-enclosed lumen;mitochondrial matrix;mitochondrial part;mitochondrion;organelle;organelle lumen;organelle part	MitoCarta3.0	literature, APEX_matrix, targetP signal, yeast mito homolog+, Rickettsial homolog, mito protein domain, induction, coexpression, MS/MS	Matrix	Mitochondrial central dogma > Translation > mt-tRNA synthetases		0.792626	0.118279	0.749019	1.48446	O95363	O95363	SYFM_HUMAN	FARS2	Phenylalanine--tRNA ligase, mitochondrial
24.2243	23.848	23.8288	23.9134	23.7286	23.2199	24.0105	23.5285	23.1332	23.5983	23.1946	22.9951	cell differentiation;cellular developmental process;cellular process;developmental process;neuron differentiation		cell part;extracellular region;intracellular membrane-bounded organelle;intracellular organelle;intracellular part;membrane-bounded organelle;nucleus;organelle	MitoCarta3.0	APEX_matrix, yeast mito homolog++, mito protein domain+, coexpression	Matrix	Mitochondrial central dogma > mtRNA metabolism > mt-rRNA modifications;Mitochondrial central dogma > Translation > Mitochondrial ribosome assembly		1.05221	0.118632	-0.383819	-1.26451	Q9NPE2	Q9NPE2	NGRN_HUMAN	NGRN	Neugrin
26.3118	26.3049	26.2188	26.3992	26.2979	26.2002	26.1293	25.9361	25.7441	26.3662	26.0464	26.0752	activation of protein kinase activity;activation of protein kinase C activity by G-protein coupled receptor protein signaling pathway;amine transport;anatomical structure development;biological regulation;cell communication;cell development;cell surface receptor linked signaling pathway;cell-cell signaling;cellular component maintenance;cellular component maintenance at cellular level;cellular co…	actin binding;actin filament binding;Arp2/3 complex binding;ATPase activity;binding;catalytic activity;cation binding;cytoskeletal protein binding;enzyme binding;G-protein-coupled receptor binding;hydrolase activity;hydrolase activity, acting on acid anhydrides;hydrolase activity, acting on acid anhydrides, in phosphorus-containing anhydrides;identical protein binding;ion binding;kinase binding;m…	cell junction;cell part;cell projection;cytoplasm;cytoplasmic part;cytoplasmic vesicle membrane;cytoplasmic vesicle part;cytoskeleton;endocytic vesicle membrane;Golgi apparatus;intracellular membrane-bounded organelle;intracellular non-membrane-bounded organelle;intracellular organelle;intracellular organelle part;intracellular part;membrane;membrane-bounded organelle;mitochondrion;neuron project…	MitoCarta3.0	literature, mito protein domain	unknown	0		1.63588	0.118708	-0.239271	-1.26392	Q9NRD5	Q9NRD5	PICK1_HUMAN	PICK1	PRKCA-binding protein
23.0559	22.5638	22.4144	22.8365	22.5475	22.1581	23.848	23.002	22.5777	23.4551	22.8689	22.48	biosynthetic process;carboxylic acid biosynthetic process;carboxylic acid catabolic process;carboxylic acid metabolic process;catabolic process;cellular biosynthetic process;cellular catabolic process;cellular ketone metabolic process;cellular lipid metabolic process;cellular metabolic process;cellular process;dicarboxylic acid catabolic process;dicarboxylic acid metabolic process;fatty acid bios…	acid-thiol ligase activity;adenyl nucleotide binding;adenyl ribonucleotide binding;ATP binding;binding;catalytic activity;ligase activity;ligase activity, forming carbon-sulfur bonds;malonyl-CoA synthetase activity;nucleotide binding;purine nucleotide binding;purine ribonucleoside triphosphate binding;purine ribonucleotide binding;ribonucleotide binding	cell part;cytoplasmic part;intracellular membrane-bounded organelle;intracellular organelle;intracellular part;membrane-bounded organelle;mitochondrion;organelle	MitoCarta3.0	APEX_matrix, targetP signal+, Rickettsial homolog, mito protein domain, coexpression+, MS/MS++	Matrix	Metabolism > Lipid metabolism > Type II fatty acid synthesis		0.968352	0.118923	0.442595	1.26317	Q4G176	Q4G176	ACSF3_HUMAN	ACSF3	Malonate--CoA ligase ACSF3, mitochondrial
24.0772	23.6649	23.3511	24.48	23.895	23.1095	25.2679	24.5638	23.8385	24.6757	24.002	23.5045	cellular metabolic process;cellular process;dephosphorylation;metabolic process;phosphate-containing compound metabolic process;phosphorus metabolic process	5'-nucleotidase activity;binding;catalytic activity;cation binding;hydrolase activity;hydrolase activity, acting on ester bonds;ion binding;metal ion binding;nucleotidase activity;phosphatase activity;phosphoric ester hydrolase activity	cell part;cytoplasmic part;cytosol;intracellular membrane-bounded organelle;intracellular organelle;intracellular part;macromolecular complex;membrane-bounded organelle;mitochondrion;organelle;protein complex;receptor complex	MitoCarta3.0	APEX_matrix, targetP signal, MS/MS++	Matrix	0		0.879921	0.119208	0.545748	1.26159	Q86UY8	Q86UY8	NT5D3_HUMAN	NT5DC3	5'-nucleotidase domain-containing protein 3
24.8288	24.604	24.0854	24.6209	24.4488	24.4041	25.0526	24.6703	24.654	24.9088	24.6971	24.6918	catabolic process;cellular catabolic process;cellular ketone metabolic process;cellular metabolic process;cellular process;coenzyme catabolic process;coenzyme metabolic process;cofactor catabolic process;cofactor metabolic process;cognition;fat-soluble vitamin catabolic process;fat-soluble vitamin metabolic process;ketone catabolic process;metabolic process;multicellular organismal process;neurol…	3-keto sterol reductase activity;binding;carbonyl reductase (NADPH) activity;catalytic activity;coenzyme binding;cofactor binding;NADP binding;NADPH binding;nucleotide binding;oxidoreductase activity;oxidoreductase activity, acting on CH-OH group of donors;oxidoreductase activity, acting on the CH-OH group of donors, NAD or NADP as acceptor	cell part;cytoplasm;cytoplasmic part;cytosol;extracellular region part;extracellular space;intracellular organelle part;intracellular part;nuclear part;nucleoplasm;organelle part	MitoCarta3.0	targetP signal, Rickettsial homolog, mito protein domain, MS/MS	Matrix	Metabolism > Detoxification > Xenobiotic metabolism		1.34527	0.119545	0.280457	1.26008	O75828	O75828	CBR3_HUMAN	CBR3	Carbonyl reductase [NADPH] 3
25.4202	24.7846	24.7543	25.3307	25.065	24.6209	26.141	25.5522	25.217	25.5225	25.0894	24.8997	acetate metabolic process;alcohol metabolic process;amine catabolic process;amine metabolic process;anatomical structure development;biological regulation;carbohydrate metabolic process;carboxylic acid catabolic process;carboxylic acid metabolic process;catabolic process;cell communication;cell-cell signaling;cellular amine metabolic process;cellular amino acid catabolic process;cellular amino ac…	aldehyde dehydrogenase (NAD) activity;binding;catalytic activity;identical protein binding;oxidoreductase activity;oxidoreductase activity, acting on the aldehyde or oxo group of donors;oxidoreductase activity, acting on the aldehyde or oxo group of donors, NAD or NADP as acceptor;protein binding;protein dimerization activity;protein homodimerization activity;succinate-semialdehyde dehydrogenase …	cell part;cytoplasmic part;intracellular membrane-bounded organelle;intracellular organelle;intracellular organelle lumen;intracellular organelle part;intracellular part;membrane-bounded organelle;membrane-enclosed lumen;mitochondrial matrix;mitochondrial part;mitochondrion;organelle;organelle lumen;organelle part	MitoCarta3.0	APEX_matrix, targetP signal, mito protein domain, MS/MS++	Matrix	Metabolism > Amino acid metabolism > GABA metabolism		1.00415	0.119909	0.407684	1.25747	P51649	P51649	SSDH_HUMAN	ALDH5A1	Succinate-semialdehyde dehydrogenase, mitochondrial
27.4938	27.2353	27.2445	27.5969	27.3662	27.2714	27.8564	27.5014	27.4629	27.7325	27.611	27.4707	activation of caspase activity;activation of caspase activity by cytochrome c;apoptosis;biological regulation;cell death;cellular process;death;induction of apoptosis;induction of apoptosis by extracellular signals;induction of apoptosis by intracellular signals;induction of apoptosis by oxidative stress;induction of apoptosis via death domain receptors;induction of programmed cell death;neuron a…		CD40 receptor complex;cell part;cytoplasmic part;cytosol;internal side of plasma membrane;intracellular membrane-bounded organelle;intracellular organelle;intracellular organelle part;intracellular part;macromolecular complex;membrane part;membrane-bounded organelle;membrane-enclosed lumen;mitochondrial intermembrane space;mitochondrial part;mitochondrion;organelle;organelle envelope lumen;organe…	MitoCarta3.0	literature, APEX_IMS, targetP signal+, mito protein domain+, MS/MS	IMS	Mitochondrial dynamics and surveillance > Apoptosis		1.6256	0.12007	0.237811	1.25677	Q9NR28	Q9NR28	DBLOH_HUMAN	DIABLO	Diablo homolog, mitochondrial
21.7915	21.4626	21.2361	21.8614	22.1426	21.9207	21.2989	22.0258	21.0156	21.3592	21.1015	21.3699		2 iron, 2 sulfur cluster binding;binding;cation binding;ion binding;iron-sulfur cluster binding;metal cluster binding;metal ion binding	cell part;cytoplasmic part;intracellular membrane-bounded organelle;intracellular organelle;intracellular part;membrane-bounded organelle;mitochondrion;organelle	MitoCarta3.0	APEX_matrix, targetP signal, mito protein domain, coexpression, MS/MS++	Matrix	Metabolism > Metals and cofactors > Fe-S cluster biosynthesis;Metabolism > Metals and cofactors > Fe-S-containing proteins		1.05484	0.120291	-0.374	-1.25529	P0C7P0	P0C7P0	CISD3_HUMAN	CISD3	CDGSH iron-sulfur domain-containing protein 3, mitochondrial
22.7915	21.9707	21.7715	22.6865	22.1143	21.85	22.5638	21.9061	21.1946	21.9637	21.5069	21.1765	acyl-CoA metabolic process;amine catabolic process;amine metabolic process;anatomical structure development;biosynthetic process;branched chain family amino acid catabolic process;branched chain family amino acid metabolic process;carboxylic acid catabolic process;carboxylic acid metabolic process;catabolic process;cellular amine metabolic process;cellular amino acid catabolic process;cellular am…	binding;carbon-carbon lyase activity;carboxylic acid binding;catalytic activity;cation binding;coenzyme binding;cofactor binding;fatty acid binding;fatty-acyl-CoA binding;hydroxymethylglutaryl-CoA lyase activity;identical protein binding;ion binding;lipid binding;lyase activity;magnesium ion binding;manganese ion binding;metal ion binding;monocarboxylic acid binding;oxo-acid-lyase activity;protei…	cell part;cytoplasmic part;intracellular membrane-bounded organelle;intracellular organelle;intracellular organelle lumen;intracellular organelle part;intracellular part;membrane;membrane-bounded organelle;membrane-enclosed lumen;microbody;mitochondrial inner membrane;mitochondrial matrix;mitochondrial membrane;mitochondrial part;mitochondrion;organelle;organelle inner membrane;organelle lumen;or…	MitoCarta3.0	literature, APEX_matrix, targetP signal+, mito protein domain, coexpression, MS/MS++	Matrix	Metabolism > Amino acid metabolism > Branched-chain amino acid metabolism;Metabolism > Carbohydrate metabolism > Ketone metabolism		0.922027	0.120339	-0.478817	-1.25543	P35914	P35914	HMGCL_HUMAN	HMGCL	Hydroxymethylglutaryl-CoA lyase, mitochondrial
20.6886	20.4067	20.4067	20.7223	20.2066	20.3211	20.5261	20.3101	20.3101	20.1079	19.8827	19.7964	establishment of localization;transport		cell part;cytoplasmic part;integral to membrane;intracellular organelle part;intracellular part;intrinsic to membrane;membrane;membrane part;mitochondrial inner membrane;mitochondrial membrane;mitochondrial part;organelle inner membrane;organelle membrane;organelle part	MitoCarta3.0	GFP, yeast mito homolog+, mito protein domain+, coexpression, MS/MS++	MIM	Metabolism > Metals and cofactors > NAD biosynthesis and metabolism;Small molecule transport > SLC25A family		1.23738	0.120394	-0.303112	-1.25489	Q9H1U9	Q9H1U9	S2551_HUMAN	SLC25A51	Solute carrier family 25 member 51
28.6285	28.066	27.965	28.5646	28.3662	27.9923	29.2869	28.8203	28.4551	28.7162	28.3196	28.2353	biosynthetic process;cellular biosynthetic process;cellular component organization;cellular component organization at cellular level;cellular component organization or biogenesis;cellular component organization or biogenesis at cellular level;cellular macromolecule biosynthetic process;cellular macromolecule metabolic process;cellular metabolic process;cellular process;cellular protein metabolic …	binding;catalytic activity;GTP binding;GTPase activity;guanyl nucleotide binding;guanyl ribonucleotide binding;hydrolase activity;hydrolase activity, acting on acid anhydrides;hydrolase activity, acting on acid anhydrides, in phosphorus-containing anhydrides;nucleic acid binding;nucleoside-triphosphatase activity;nucleotide binding;purine nucleotide binding;purine ribonucleoside triphosphate bind…	cell part;cytoplasmic part;extracellular membrane-bounded organelle;extracellular organelle;extracellular region part;extracellular vesicular exosome;intracellular membrane-bounded organelle;intracellular non-membrane-bounded organelle;intracellular organelle;intracellular organelle part;intracellular part;membrane;membrane-bounded organelle;membrane-bounded vesicle;mitochondrial nucleoid;mitocho…	MitoCarta3.0	literature, APEX_matrix, targetP signal, yeast mito homolog+, Rickettsial homolog, mito protein domain, MS/MS++	Matrix	Mitochondrial central dogma > Translation > Translation factors		1.04869	0.120733	0.375159	1.25279	P49411	P49411	EFTU_HUMAN	TUFM	Elongation factor Tu, mitochondrial
27.8324	27.2803	27.189	27.7833	27.5315	26.9977	28.5426	27.9088	27.6595	28.0084	27.5389	27.3578	acetyl-CoA biosynthetic process;acetyl-CoA biosynthetic process from pyruvate;acetyl-CoA catabolic process;acetyl-CoA metabolic process;alcohol metabolic process;biological regulation;biosynthetic process;carbohydrate metabolic process;carboxylic acid metabolic process;catabolic process;cellular biosynthetic process;cellular carbohydrate metabolic process;cellular catabolic process;cellular keton…	catalytic activity;oxidoreductase activity;oxidoreductase activity, acting on the aldehyde or oxo group of donors;oxidoreductase activity, acting on the aldehyde or oxo group of donors, disulfide as acceptor;pyruvate dehydrogenase (acetyl-transferring) activity;pyruvate dehydrogenase activity	cell part;cytoplasmic part;extracellular membrane-bounded organelle;extracellular organelle;extracellular region part;extracellular vesicular exosome;intracellular membrane-bounded organelle;intracellular organelle;intracellular organelle lumen;intracellular organelle part;intracellular part;macromolecular complex;membrane-bounded organelle;membrane-bounded vesicle;membrane-enclosed lumen;mitocho…	MitoCarta3.0	literature, targetP signal, yeast mito homolog+, Rickettsial homolog, mito protein domain+, induction, coexpression++, MS/MS++	Matrix	Metabolism > Carbohydrate metabolism > Pyruvate metabolism		1.00744	0.120762	0.400317	1.25257	P11177	P11177	ODPB_HUMAN	PDHB	Pyruvate dehydrogenase E1 component subunit beta, mitochondrial
24.1095	23.6865	23.2679	23.9316	23.9043	23.5522	24.6595	24.3712	23.7594	24.1253	23.895	23.8191	biological regulation;cation homeostasis;cellular cation homeostasis;cellular chemical homeostasis;cellular homeostasis;cellular ion homeostasis;cellular iron ion homeostasis;cellular metal ion homeostasis;cellular process;chemical homeostasis;cofactor transport;establishment of localization;heme transport;homeostatic process;ion homeostasis;iron ion homeostasis;metabolic process;metal ion homeos…	active transmembrane transporter activity;adenyl nucleotide binding;adenyl ribonucleotide binding;ATP binding;ATPase activity;ATPase activity, coupled;ATPase activity, coupled to movement of substances;ATPase activity, coupled to transmembrane movement of substances;binding;catalytic activity;cofactor transporter activity;heme transporter activity;hydrolase activity;hydrolase activity, acting on …	cell part;cytoplasmic part;integral to membrane;intracellular membrane-bounded organelle;intracellular organelle;intracellular organelle part;intracellular part;intrinsic to membrane;membrane;membrane part;membrane-bounded organelle;mitochondrial inner membrane;mitochondrial membrane;mitochondrial part;mitochondrion;organelle;organelle inner membrane;organelle membrane;organelle part	MitoCarta3.0	literature, APEX_matrix, targetP signal, yeast mito homolog+, Rickettsial homolog, mito protein domain, coexpression+, MS/MS+	MIM	Metabolism > Metals and cofactors > Fe-S cluster biosynthesis;Metabolism > Metals and cofactors > Heme synthesis and processing;Metabolism > Metals and cofactors > Molybdenum cofactor synthesis and proteins;Small molecule transport > ABC transporters		1.06834	0.121272	0.362961	1.25074	O75027	O75027	ABCB7_HUMAN	ABCB7	ATP-binding cassette sub-family B member 7, mitochondrial
24.5869	24.1565	23.7796	24.5926	24.275	23.895	25.3745	24.9316	24.2679	24.8576	24.3645	24.0691	amine metabolic process;amino acid activation;asparaginyl-tRNA aminoacylation;carboxylic acid metabolic process;cellular amine metabolic process;cellular amino acid metabolic process;cellular ketone metabolic process;cellular macromolecule metabolic process;cellular metabolic process;cellular nitrogen compound metabolic process;cellular process;gene expression;macromolecule metabolic process;meta…	adenyl nucleotide binding;adenyl ribonucleotide binding;aminoacyl-tRNA ligase activity;asparagine-tRNA ligase activity;ATP binding;binding;catalytic activity;ligase activity;ligase activity, forming aminoacyl-tRNA and related compounds;ligase activity, forming carbon-oxygen bonds;nucleic acid binding;nucleotide binding;purine nucleotide binding;purine ribonucleoside triphosphate binding;purine ri…	cell part;cytoplasmic part;intracellular membrane-bounded organelle;intracellular organelle;intracellular organelle lumen;intracellular organelle part;intracellular part;membrane-bounded organelle;membrane-enclosed lumen;mitochondrial matrix;mitochondrial part;mitochondrion;organelle;organelle lumen;organelle part	MitoCarta3.0	GFP, targetP signal, yeast mito homolog++, Rickettsial homolog, mito protein domain, coexpression	Matrix	Mitochondrial central dogma > Translation > mt-tRNA synthetases		0.962247	0.121846	0.429905	1.24826	Q96I59	Q96I59	SYNM_HUMAN	NARS2	Probable asparagine--tRNA ligase, mitochondrial
26.3256	26.067	26.2785	26.2463	26.1908	26.1527	26.5898	26.228	26.3975	26.4008	26.4707	26.3828	biological regulation;posttranscriptional regulation of gene expression;regulation of biological process;regulation of biosynthetic process;regulation of cellular biosynthetic process;regulation of cellular component organization;regulation of cellular macromolecule biosynthetic process;regulation of cellular metabolic process;regulation of cellular process;regulation of cellular protein metaboli…	catalytic activity;deaminase activity;endonuclease activity;hydrolase activity;hydrolase activity, acting on ester bonds;nuclease activity	cell part;cytoplasm;cytoplasmic part;extracellular membrane-bounded organelle;extracellular organelle;extracellular region part;extracellular vesicular exosome;intracellular membrane-bounded organelle;intracellular organelle;intracellular part;membrane-bounded organelle;membrane-bounded vesicle;mitochondrion;nucleus;organelle;vesicle	MitoCarta3.0	APEX_matrix, yeast mito homolog++, mito protein domain, coexpression, MS/MS+	Matrix	0		2.07736	0.121925	0.201455	1.24721	P52758	P52758	RIDA_HUMAN	RIDA	2-iminobutanoate/2-iminopropanoate deaminase
22.9352	22.7161	22.5045	22.7286	22.9171	23.0325	21.9388	22.6186	22.3129	22.6074	22.743	22.7451				MitoCarta3.0	APEX_matrix, mito protein domain, MS/MS	Matrix	Mitochondrial central dogma > mtRNA metabolism > mt-mRNA modifications		1.18388	0.123342	-0.311356	-1.24272	Q5VTE6	Q5VTE6	ANGE2_HUMAN	ANGEL2	Protein angel homolog 2
24.7695	24.9847	24.7543	24.6918	24.7441	24.7338	24.317	24.3712	24.5812	24.6703	24.6865	24.7024	2'-deoxyribonucleotide metabolic process;base-excision repair;base-excision repair, AP site formation;biological regulation;catabolic process;cellular catabolic process;cellular macromolecule catabolic process;cellular macromolecule metabolic process;cellular metabolic process;cellular nitrogen compound catabolic process;cellular nitrogen compound metabolic process;cellular process;cellular respo…	4 iron, 4 sulfur cluster binding;binding;carbon-oxygen lyase activity;catalytic activity;cation binding;DNA binding;DNA N-glycosylase activity;DNA-(apurinic or apyrimidinic site) lyase activity;double-stranded DNA binding;endonuclease activity;hydrolase activity;hydrolase activity, acting on ester bonds;hydrolase activity, acting on glycosyl bonds;hydrolase activity, hydrolyzing N-glycosyl compou…	cell part;cytoplasmic part;intracellular membrane-bounded organelle;intracellular organelle;intracellular organelle part;intracellular part;membrane-bounded organelle;mitochondrion;nuclear part;nucleoplasm;nucleus;organelle;organelle part	MitoCarta3.0	literature, yeast mito homolog, Rickettsial homolog, mito protein domain	unknown	Metabolism > Metals and cofactors > Fe-S-containing proteins		1.70625	0.123425	-0.224924	-1.24201	P78549	P78549	NTH_HUMAN	NTHL1	Endonuclease III-like protein 1
23.5522	23.6865	23.3645	23.5522	23.0609	23.5404	22.9207	23.2155	23.2961	23.0805	22.969	23.5522	biological regulation;cellular macromolecule metabolic process;cellular metabolic process;cellular process;cellular protein metabolic process;establishment of localization;establishment of localization in cell;establishment of protein localization;establishment of protein localization in mitochondrion;establishment of protein localization to organelle;intracellular protein transmembrane transport…	binding;cation binding;chaperone binding;ion binding;metal ion binding;protein binding;transition metal ion binding;zinc ion binding	cell part;cytoplasmic part;intracellular membrane-bounded organelle;intracellular organelle;intracellular part;membrane-bounded organelle;mitochondrion;organelle	MitoCarta3.0	APEX_matrix, targetP signal, yeast mito homolog++, mito protein domain+, MS/MS	Matrix	Protein import, sorting and homeostasis > Protein homeostasis > Chaperones		1.26963	0.123467	-0.287096	-1.24086	Q5SXM8	Q5SXM8	DNLZ_HUMAN	DNLZ	DNL-type zinc finger protein
24.604	25.4298	25.604	25.6703	25.5638	25.2891	25.632	25.5841	25.6292	25.7208	25.9694	25.632	asymmetric Golgi ribbon formation;biological adhesion;biological regulation;biosynthetic process;cell adhesion;cell adhesion molecule production;cell migration;cell motility;cell projection assembly;cell projection organization;cell proliferation;cell-cell adhesion;cellular biosynthetic process;cellular component assembly;cellular component assembly at cellular level;cellular component movement;c…	binding;enzyme binding;lipid binding;phosphatidylinositol binding;phosphatidylinositol-4-phosphate binding;phospholipid binding;protein binding	cell part;cytoplasmic part;cytosol;endosome;Golgi apparatus;Golgi apparatus part;Golgi cisterna;Golgi cisterna membrane;Golgi membrane;intracellular membrane-bounded organelle;intracellular organelle;intracellular organelle part;intracellular part;membrane;membrane-bounded organelle;membrane-enclosed lumen;mitochondrial intermembrane space;mitochondrial part;mitochondrion;nuclear part;nucleoplasm…	MitoCarta3.0	literature, induction	IMS	0		1.10055	0.12544	0.334394	1.23298	Q9H4A5;Q9H4A6	Q9H4A6;Q9H4A5	GLP3L_HUMAN;GOLP3_HUMAN	GOLPH3;GOLPH3L	Golgi phosphoprotein 3-like
26.1927	25.9383	26.1135	25.9088	25.8599	25.7466	26.4473	26.2262	26.2679	26.1273	25.9912	26.1234	adult behavior;adult locomotory behavior;adult walking behavior;aerobic respiration;behavior;biological regulation;biosynthetic process;cation homeostasis;cellular biosynthetic process;cellular cation homeostasis;cellular chemical homeostasis;cellular component organization;cellular component organization at cellular level;cellular component organization or biogenesis;cellular component organizat…	2 iron, 2 sulfur cluster binding;binding;catalytic activity;cation binding;ferric iron binding;ferrous iron binding;ferroxidase activity;ion binding;iron chaperone activity;iron ion binding;iron-sulfur cluster binding;metal cluster binding;metal ion binding;metallochaperone activity;oxidoreductase activity;oxidoreductase activity, oxidizing metal ions;oxidoreductase activity, oxidizing metal ions…	cell part;cytoplasmic part;cytosol;intracellular membrane-bounded organelle;intracellular organelle;intracellular organelle lumen;intracellular organelle part;intracellular part;membrane-bounded organelle;membrane-enclosed lumen;mitochondrial matrix;mitochondrial part;mitochondrion;organelle;organelle lumen;organelle part	MitoCarta3.0	literature, APEX_matrix, targetP signal, yeast mito homolog++, Rickettsial homolog, mito protein domain, coexpression, MS/MS+	Matrix	Metabolism > Metals and cofactors > Fe-S cluster biosynthesis		1.54743	0.125792	0.237208	1.23133	Q16595	Q16595	FRDA_HUMAN	FXN	Frataxin, mitochondrial
25.4707	25.3444	25.4614	25.8457	25.7796	25.0567	25.918	25.9406	25.8433	25.8191	25.6153	25.558	cellular macromolecule metabolic process;cellular metabolic process;cellular nitrogen compound metabolic process;cellular process;macromolecule metabolic process;metabolic process;ncRNA metabolic process;ncRNA processing;nitrogen compound metabolic process;nucleic acid metabolic process;nucleobase-containing compound metabolic process;primary metabolic process;RNA metabolic process;RNA processing…	catalytic activity;methyltransferase activity;RNA methyltransferase activity;transferase activity;transferase activity, transferring one-carbon groups	cell part;cytoplasmic part;intracellular membrane-bounded organelle;intracellular organelle;intracellular part;membrane-bounded organelle;mitochondrion;organelle	MitoCarta3.0	APEX_matrix, GFP, targetP signal+, mito protein domain+, induction, coexpression	Matrix	Mitochondrial central dogma > mtRNA metabolism > mt-rRNA modifications;Mitochondrial central dogma > Translation > Mitochondrial ribosome assembly		1.23787	0.125861	0.289292	1.23077	Q9HC36	Q9HC36	MRM3_HUMAN	MRM3	rRNA methyltransferase 3, mitochondrial
31.08	31.0927	31.1664	30.995	31.196	31.1901	31.2703	31.4184	31.3879	31.1239	31.2814	31.3776	4-hydroxyproline metabolic process;amine metabolic process;anatomical structure development;anatomical structure homeostasis;biological regulation;biosynthetic process;carboxylic acid metabolic process;catabolic process;cell killing;cell proliferation;cell redox homeostasis;cellular amine metabolic process;cellular amino acid metabolic process;cellular biosynthetic process;cellular catabolic proc…	antioxidant activity;binding;catalytic activity;cation binding;heme binding;ion binding;iron ion binding;metal ion binding;oxidoreductase activity;oxidoreductase activity, acting on paired donors, with incorporation or reduction of molecular oxygen;oxidoreductase activity, acting on peroxide as acceptor;peroxidase activity;peroxiredoxin activity;tetrapyrrole binding;thioredoxin peroxidase activit…	cell part;chromatin;chromosomal part;cytoplasm;cytoplasmic membrane-bounded vesicle;cytoplasmic part;cytoplasmic vesicle;cytosol;endoplasmic reticulum;euchromatin;extracellular membrane-bounded organelle;extracellular organelle;extracellular region part;extracellular space;extracellular vesicular exosome;intracellular membrane-bounded organelle;intracellular non-membrane-bounded organelle;intrace…	MitoCarta3.0	APEX_IMS, Rickettsial homolog, mito protein domain	IMS	Metabolism > Detoxification > ROS and glutathione metabolism		2.21429	0.127029	0.189879	1.2262	Q06830;Q13162	Q06830;Q13162	PRDX1_HUMAN;PRDX4_HUMAN	PRDX1;PRDX4	Peroxiredoxin-1
25.417	25.1135	25.0691	25.433	25.3376	24.9584	25.9271	25.6403	25.4298	25.5165	25.3135	25.2096	amine catabolic process;amine metabolic process;biotin metabolic process;branched chain family amino acid catabolic process;branched chain family amino acid metabolic process;carboxylic acid catabolic process;carboxylic acid metabolic process;catabolic process;cellular amide metabolic process;cellular amine metabolic process;cellular amino acid catabolic process;cellular amino acid metabolic proc…	adenyl nucleotide binding;adenyl ribonucleotide binding;ATP binding;binding;catalytic activity;CoA carboxylase activity;ligase activity;ligase activity, forming carbon-carbon bonds;methylcrotonoyl-CoA carboxylase activity;nucleotide binding;purine nucleotide binding;purine ribonucleoside triphosphate binding;purine ribonucleotide binding;ribonucleotide binding	cell part;cytoplasmic part;cytosol;intracellular membrane-bounded organelle;intracellular organelle;intracellular organelle lumen;intracellular organelle part;intracellular part;membrane-bounded organelle;membrane-enclosed lumen;mitochondrial matrix;mitochondrial part;mitochondrion;organelle;organelle lumen;organelle part	MitoCarta3.0	literature, targetP signal, Rickettsial homolog, mito protein domain, coexpression+, MS/MS++	Matrix	Metabolism > Amino acid metabolism > Branched-chain amino acid metabolism		1.24273	0.127523	0.284723	1.22459	Q9HCC0	Q9HCC0	MCCB_HUMAN	MCCC2	Methylcrotonoyl-CoA carboxylase beta chain, mitochondrial
25.1488	24.3307	23.976	25.0317	24.2463	23.4551	24.7286	23.9316	23.7077	24.417	23.155	22.0886	androgen metabolic process;biological regulation;biosynthetic process;carboxylic acid biosynthetic process;carboxylic acid metabolic process;cellular biosynthetic process;cellular hormone metabolic process;cellular ketone metabolic process;cellular lipid metabolic process;cellular metabolic process;cellular process;estrogen biosynthetic process;estrogen metabolic process;fatty acid biosynthetic p…	3-hydroxyacyl-CoA dehydrogenase activity;catalytic activity;estradiol 17-beta-dehydrogenase activity;oxidoreductase activity;oxidoreductase activity, acting on CH-OH group of donors;oxidoreductase activity, acting on the CH-OH group of donors, NAD or NADP as acceptor;steroid dehydrogenase activity;steroid dehydrogenase activity, acting on the CH-OH group of donors, NAD or NADP as acceptor;testost…	cell part;cytoplasmic part;envelope;intracellular organelle lumen;intracellular organelle part;intracellular part;membrane;membrane-enclosed lumen;mitochondrial envelope;mitochondrial matrix;mitochondrial part;organelle envelope;organelle lumen;organelle part;plasma membrane	MitoCarta3.0	APEX_matrix, targetP signal+, Rickettsial homolog, mito protein domain, coexpression, MS/MS++	Matrix	Metabolism > Lipid metabolism > Type II fatty acid synthesis;Metabolism > Lipid metabolism > Cholesterol, bile acid, steroid synthesis		0.771644	0.128319	-0.693364	-1.22094	Q92506	Q92506	DHB8_HUMAN	HSD17B8	Estradiol 17-beta-dehydrogenase 8
22.391	21.2593	20.4576	22.0054	21.0951	20.5638	22.848	21.7182	21.7098	22.0658	21.4972	21.4375		acyl-CoA dehydrogenase activity;binding;catalytic activity;coenzyme binding;cofactor binding;flavin adenine dinucleotide binding;hydrolase activity;oxidoreductase activity;oxidoreductase activity, acting on the CH-CH group of donors;transferase activity;transferase activity, transferring phosphorus-containing groups	cell part;cytoplasmic part;intracellular membrane-bounded organelle;intracellular organelle;intracellular part;membrane-bounded organelle;mitochondrion;organelle	MitoCarta3.0	APEX_matrix, targetP signal+, mito protein domain+, coexpression, MS/MS++	Matrix	Metabolism > Lipid metabolism > Fatty acid oxidation		0.806354	0.130487	0.584036	1.21451	Q6JQN1	Q6JQN1	ACD10_HUMAN	ACAD10	Acyl-CoA dehydrogenase family member 10
26.6998	26.521	26.3645	26.8264	26.7517	26.2856	27.2445	26.9869	26.7771	26.8385	26.632	26.6458	biological regulation;biosynthetic process;cellular biosynthetic process;cellular component organization;cellular component organization at cellular level;cellular component organization or biogenesis;cellular component organization or biogenesis at cellular level;cellular macromolecule biosynthetic process;cellular macromolecule metabolic process;cellular metabolic process;cellular process;cellu…	binding;nucleic acid binding;RNA binding;translation elongation factor activity;translation factor activity, nucleic acid binding	cell part;cytoplasmic part;intracellular membrane-bounded organelle;intracellular organelle;intracellular organelle part;intracellular part;membrane-bounded organelle;mitochondrion;nuclear part;nucleoplasm;nucleus;organelle;organelle part	MitoCarta3.0	literature, APEX_matrix, targetP signal+, Rickettsial homolog, mito protein domain, induction, coexpression, MS/MS++	Matrix	Mitochondrial central dogma > Translation > Translation factors		1.23792	0.131116	0.279267	1.21228	P43897	P43897	EFTS_HUMAN	TSFM	Elongation factor Ts, mitochondrial
23.7796	23.4041	22.9847	23.3511	23.1642	21.9098	23.9406	23.7895	23.3239	23.8385	23.3645	23.1765	biological regulation;carboxylic acid metabolic process;cell surface receptor linked signaling pathway;cellular ketone metabolic process;cellular lipid metabolic process;cellular metabolic process;cellular process;cellular response to chemical stimulus;cellular response to endogenous stimulus;cellular response to fibroblast growth factor stimulus;cellular response to growth factor stimulus;cellul…	acyl-CoA thioesterase activity;catalytic activity;CoA hydrolase activity;hydrolase activity;hydrolase activity, acting on ester bonds;palmitoyl-CoA hydrolase activity;thiolester hydrolase activity	cell part;cell projection membrane;cell projection part;cytoplasmic part;cytosol;intracellular membrane-bounded organelle;intracellular organelle;intracellular organelle part;intracellular part;leading edge membrane;membrane;membrane part;membrane-bounded organelle;membrane-enclosed lumen;mitochondrial inner membrane;mitochondrial intermembrane space;mitochondrial membrane;mitochondrial part;mito…	MitoCarta3.0	literature, APEX_matrix, targetP signal+, yeast mito homolog, mito protein domain, induction, MS/MS++	MIM	Metabolism > Lipid metabolism		0.864317	0.133246	0.473339	1.20597	Q5T1C6	Q5T1C6	THEM4_HUMAN	THEM4	Acyl-coenzyme A thioesterase THEM4
22.3752	NaN	NaN	21.9742	20.9812	20.0559	22.8839	22.695	21.7471	22.3592	21.2185	NaN			cell part;cytoplasmic part;integral to membrane;intracellular organelle part;intracellular part;intrinsic to membrane;membrane;membrane part;mitochondrial membrane;mitochondrial outer membrane;mitochondrial part;organelle membrane;organelle outer membrane;organelle part;outer membrane	MitoCarta3.0	GFP, targetP signal+, yeast mito homolog+, mito protein domain+, induction, coexpression, MS/MS++	Membrane	Small molecule transport		0.719731	0.134197	0.834109	1.23439	Q6P1Q0	Q6P1Q0	LTMD1_HUMAN	LETMD1	LETM1 domain-containing protein 1
23.6649	23.7695	23.3511	23.654	23.7077	23.5522	23.632	23.7594	23.8385	24.1015	23.9672	23.7695	amine metabolic process;aspartate family amino acid metabolic process;carboxylic acid metabolic process;cellular amine metabolic process;cellular amino acid metabolic process;cellular ketone metabolic process;cellular macromolecule metabolic process;cellular metabolic process;cellular nitrogen compound metabolic process;cellular process;cellular protein metabolic process;macromolecule metabolic p…	catalytic activity;oxidoreductase activity;oxidoreductase activity, acting on a sulfur group of donors;oxidoreductase activity, acting on a sulfur group of donors, disulfide as acceptor;peptide-methionine-(S)-S-oxide reductase activity	actin cytoskeleton;cell part;cytoplasm;cytoplasmic part;cytoskeleton;extracellular membrane-bounded organelle;extracellular organelle;extracellular region part;extracellular vesicular exosome;intracellular membrane-bounded organelle;intracellular non-membrane-bounded organelle;intracellular organelle;intracellular organelle part;intracellular part;membrane;membrane-bounded organelle;membrane-boun…	MitoCarta3.0	mito protein domain, coexpression, MS/MS++	Matrix	Metabolism > Detoxification > ROS and glutathione metabolism;Metabolism > Sulfur metabolism		1.50448	0.137539	0.228108	1.1934	Q9UJ68	Q9UJ68	MSRA_HUMAN	MSRA	Mitochondrial peptide methionine sulfoxide reductase
25.2207	25.2058	25.2961	25.4202	25.141	24.9803	25.1371	25.0443	24.895	25.1253	24.9672	24.7945	biological regulation;metabolic process;oxidation-reduction process;regulation of biological process;regulation of cell differentiation;regulation of cellular process;regulation of developmental process;regulation of immune system process;regulation of multicellular organismal development;regulation of multicellular organismal process;regulation of myeloid cell differentiation;regulation of myelo…	antioxidant activity	cell part;cytoplasm;cytoplasmic part;extracellular membrane-bounded organelle;extracellular organelle;extracellular region part;extracellular vesicular exosome;intracellular membrane-bounded organelle;intracellular organelle;intracellular part;membrane-bounded organelle;membrane-bounded vesicle;mitochondrion;organelle;vesicle	MitoCarta3.0	GFP, MS/MS++	Membrane	Metabolism > Detoxification > ROS and glutathione metabolism		1.61889	0.137621	-0.216787	-1.19369	Q9BRX8	Q9BRX8	PXL2A_HUMAN	PRXL2A	Peroxiredoxin-like 2A
24.9672	24.3239	24.3578	24.8044	24.5463	24.1095	24.6096	24.2243	24.1795	24.2607	24.0359	23.9225	carboxylic acid catabolic process;carboxylic acid metabolic process;catabolic process;cellular catabolic process;cellular component assembly;cellular component organization;cellular component organization or biogenesis;cellular ketone metabolic process;cellular lipid catabolic process;cellular lipid metabolic process;cellular metabolic process;cellular process;fatty acid beta-oxidation;fatty acid…	2,4-dienoyl-CoA reductase (NADPH) activity;binding;catalytic activity;coenzyme binding;cofactor binding;NADP binding;NADPH binding;nucleotide binding;oxidoreductase activity;oxidoreductase activity, acting on NADH or NADPH;oxidoreductase activity, acting on the CH-CH group of donors;oxidoreductase activity, acting on the CH-CH group of donors, NAD or NADP as acceptor	cell part;cytoplasm;cytoplasmic part;extracellular membrane-bounded organelle;extracellular organelle;extracellular region part;extracellular vesicular exosome;intracellular membrane-bounded organelle;intracellular organelle;intracellular organelle lumen;intracellular organelle part;intracellular part;membrane-bounded organelle;membrane-bounded vesicle;membrane-enclosed lumen;mitochondrial matrix…	MitoCarta3.0	literature, APEX_matrix, targetP signal, Rickettsial homolog, mito protein domain, coexpression+, MS/MS++	Matrix	Metabolism > Lipid metabolism > Fatty acid oxidation		1.08098	0.137832	-0.312744	-1.19193	Q16698	Q16698	DECR_HUMAN	DECR1	2,4-dienoyl-CoA reductase, mitochondrial
27.1115	26.6181	26.341	27.1312	26.8142	26.3877	27.7389	27.2979	26.8142	27.2714	26.8623	26.673	acetyl-CoA catabolic process;acetyl-CoA metabolic process;anatomical structure development;carboxylic acid metabolic process;catabolic process;cellular catabolic process;cellular ketone metabolic process;cellular metabolic process;cellular process;coenzyme catabolic process;coenzyme metabolic process;cofactor catabolic process;cofactor metabolic process;developmental process;dicarboxylic acid met…	binding;catalytic activity;coenzyme binding;cofactor binding;flavin adenine dinucleotide binding;oxidoreductase activity;oxidoreductase activity, acting on the CH-CH group of donors;oxidoreductase activity, acting on the CH-CH group of donors, quinone or related compound as acceptor;succinate dehydrogenase (ubiquinone) activity;succinate dehydrogenase activity	cell part;cytoplasmic part;fumarate reductase complex;intracellular membrane-bounded organelle;intracellular organelle;intracellular organelle part;intracellular part;macromolecular complex;membrane;membrane part;membrane-bounded organelle;mitochondrial inner membrane;mitochondrial membrane;mitochondrial membrane part;mitochondrial part;mitochondrial respiratory chain complex II;mitochondrion;org…	MitoCarta3.0	literature, APEX_matrix, targetP signal+, yeast mito homolog++, Rickettsial homolog, mito protein domain, induction, coexpression++, MS/MS++	MIM	Metabolism > Carbohydrate metabolism > TCA cycle;OXPHOS > Complex II > CII subunits;OXPHOS > OXPHOS subunits		0.952101	0.137981	0.375685	1.19134	P31040	P31040	SDHA_HUMAN	SDHA	Succinate dehydrogenase [ubiquinone] flavoprotein subunit, mitochondrial
26.8858	27.141	27.0084	27.1507	27.2714	27.0505	26.8623	27.0084	26.9428	26.8741	26.8623	26.8019	cellular metabolic process;cellular process;electron transport chain;generation of precursor metabolites and energy;metabolic process;mitochondrial electron transport, NADH to ubiquinone;oxidation-reduction process;respiratory electron transport chain;small molecule metabolic process	catalytic activity;NADH dehydrogenase (quinone) activity;NADH dehydrogenase (ubiquinone) activity;NADH dehydrogenase activity;oxidoreductase activity;oxidoreductase activity, acting on NADH or NADPH;oxidoreductase activity, acting on NADH or NADPH, quinone or similar compound as acceptor	cell part;cytoplasmic part;integral to membrane;intracellular membrane-bounded organelle;intracellular organelle;intracellular organelle part;intracellular part;intrinsic to membrane;macromolecular complex;membrane;membrane part;membrane-bounded organelle;mitochondrial inner membrane;mitochondrial membrane;mitochondrial membrane part;mitochondrial part;mitochondrial respiratory chain complex I;mi…	MitoCarta3.0	literature, APEX_IMS, APEX_matrix, mito protein domain+, induction, coexpression++, MS/MS++	MIM	OXPHOS > Complex I > CI subunits;OXPHOS > OXPHOS subunits		1.95477	0.138469	-0.192671	-1.18939	O95139	O95139	NDUB6_HUMAN	NDUFB6	NADH dehydrogenase [ubiquinone] 1 beta subcomplex subunit 6
25.3811	25.4266	25.5285	25.4298	25.3239	25.6458	25.7286	25.673	25.7441	25.4488	25.5725	25.7695	amine metabolic process;biosynthetic process;carboxylic acid metabolic process;cellular amine metabolic process;cellular amino acid metabolic process;cellular biosynthetic process;cellular ketone metabolic process;cellular metabolic process;cellular modified amino acid metabolic process;cellular nitrogen compound metabolic process;cellular process;coenzyme A biosynthetic process;coenzyme A metabo…	adenyl nucleotide binding;adenyl ribonucleotide binding;adenylyltransferase activity;ATP binding;binding;catalytic activity;dephospho-CoA kinase activity;kinase activity;nucleotide binding;nucleotidyltransferase activity;pantetheine-phosphate adenylyltransferase activity;phosphotransferase activity, alcohol group as acceptor;purine nucleotide binding;purine ribonucleoside triphosphate binding;pur…	cell part;cytoplasm;cytoplasmic part;extracellular membrane-bounded organelle;extracellular organelle;extracellular region part;extracellular vesicular exosome;intracellular organelle lumen;intracellular organelle part;intracellular part;membrane;membrane-bounded organelle;membrane-bounded vesicle;membrane-enclosed lumen;mitochondrial matrix;mitochondrial membrane;mitochondrial outer membrane;mit…	MitoCarta3.0	APEX_matrix, targetP signal, mito protein domain, coexpression, MS/MS++	Matrix	Metabolism > Metals and cofactors > Coenzyme A metabolism		1.80728	0.139345	0.200133	1.18567	Q13057	Q13057	COASY_HUMAN	COASY	Bifunctional coenzyme A synthase
25.1642	25.2643	25.3204	25.1946	25.4041	25.0233	24.9847	25.0935	25.1449	25.0062	24.976	25.0233	biosynthetic process;cellular biosynthetic process;cellular component disassembly;cellular component disassembly at cellular level;cellular component organization;cellular component organization at cellular level;cellular component organization or biogenesis;cellular component organization or biogenesis at cellular level;cellular macromolecular complex disassembly;cellular macromolecular complex …	structural constituent of ribosome;structural molecule activity	cell part;cytoplasmic part;intracellular non-membrane-bounded organelle;intracellular organelle;intracellular organelle part;intracellular part;large ribosomal subunit;macromolecular complex;membrane;mitochondrial inner membrane;mitochondrial large ribosomal subunit;mitochondrial membrane;mitochondrial part;mitochondrial ribosome;non-membrane-bounded organelle;organellar large ribosomal subunit;o…	MitoCarta3.0	literature, APEX_matrix, targetP signal, yeast mito homolog, Rickettsial homolog, mito protein domain, induction, coexpression, MS/MS++	Matrix	Mitochondrial central dogma > Translation > Mitochondrial ribosome		1.97752	0.139432	-0.190392	-1.18508	Q9BYD1	Q9BYD1	RM13_HUMAN	MRPL13	39S ribosomal protein L13, mitochondrial
31.3088	31.1901	31.1664	31.196	31.1842	31.1842	31.4234	31.2979	31.4083	31.341	31.325	31.3515	catabolic process;cellular catabolic process;cellular lipid catabolic process;cellular lipid metabolic process;cellular metabolic process;cellular process;cellular response to chemical stimulus;cellular response to hydrogen peroxide;cellular response to oxidative stress;cellular response to reactive oxygen species;cellular response to stimulus;cellular response to stress;hydrogen peroxide catabol…	antioxidant activity;binding;carboxylic ester hydrolase activity;catalytic activity;enzyme binding;glutathione peroxidase activity;hydrolase activity;hydrolase activity, acting on ester bonds;lipase activity;oxidoreductase activity;oxidoreductase activity, acting on paired donors, with incorporation or reduction of molecular oxygen;oxidoreductase activity, acting on peroxide as acceptor;peroxidas…	cell part;cytoplasm;cytoplasmic membrane-bounded vesicle;cytoplasmic part;cytoplasmic vesicle;cytosol;extracellular membrane-bounded organelle;extracellular organelle;extracellular region part;extracellular space;extracellular vesicular exosome;intracellular membrane-bounded organelle;intracellular organelle;intracellular part;lysosome;lytic vacuole;membrane;membrane-bounded organelle;membrane-bo…	MitoCarta3.0	yeast mito homolog++, Rickettsial homolog, mito protein domain	unknown	Metabolism > Detoxification > ROS and glutathione metabolism;Metabolism > Lipid metabolism > Phospholipid metabolism		3.4386	0.139473	0.152883	1.18491	P30041	P30041	PRDX6_HUMAN	PRDX6	Peroxiredoxin-6
26.9428	26.8974	26.9203	26.8858	26.7895	26.5536	26.673	26.6181	26.6998	26.6865	26.6181	26.518	cellular metabolic process;cellular process;electron transport chain;generation of precursor metabolites and energy;metabolic process;mitochondrial electron transport, NADH to ubiquinone;oxidation-reduction process;respiratory electron transport chain;small molecule metabolic process	catalytic activity;NADH dehydrogenase (quinone) activity;NADH dehydrogenase (ubiquinone) activity;NADH dehydrogenase activity;oxidoreductase activity;oxidoreductase activity, acting on NADH or NADPH;oxidoreductase activity, acting on NADH or NADPH, quinone or similar compound as acceptor	cell part;cytoplasmic part;extracellular membrane-bounded organelle;extracellular organelle;extracellular region part;extracellular vesicular exosome;integral to membrane;intracellular organelle part;intracellular part;intrinsic to membrane;macromolecular complex;membrane;membrane part;membrane-bounded organelle;membrane-bounded vesicle;mitochondrial inner membrane;mitochondrial membrane;mitochon…	MitoCarta3.0	literature, mito protein domain+	MIM	OXPHOS > Complex I > CI subunits;OXPHOS > OXPHOS subunits		1.86586	0.139865	-0.195987	-1.18357	O75438	O75438	NDUB1_HUMAN	NDUFB1	NADH dehydrogenase [ubiquinone] 1 beta subcomplex subunit 1
25.3307	25.3031	25.0935	25.1449	25.3273	25.0772	25.452	25.6486	25.3273	25.3679	25.3204	25.3712	anatomical structure development;cranial nerve development;developmental process;nerve development;optic nerve development		cell part;cytoplasmic part;integral to membrane;intracellular membrane-bounded organelle;intracellular organelle;intracellular organelle part;intracellular part;intrinsic to membrane;membrane;membrane part;membrane-bounded organelle;mitochondrial inner membrane;mitochondrial membrane;mitochondrial part;mitochondrion;organelle;organelle inner membrane;organelle membrane;organelle part	MitoCarta3.0	literature, mito protein domain+, induction, coexpression++, MS/MS++	MIM	OXPHOS > Complex I > CI assembly factors;OXPHOS > OXPHOS assembly factors		1.77212	0.139918	0.201761	1.18337	Q9H061	Q9H061	T126A_HUMAN	TMEM126A	Transmembrane protein 126A
23.0756	22.7895	23.0258	23.2679	23.2961	22.8073	23.7895	23.4425	23.4551	23.2679	22.9707	23.0967	cellular component assembly;cellular component assembly at cellular level;cellular component biogenesis;cellular component organization;cellular component organization at cellular level;cellular component organization or biogenesis;cellular component organization or biogenesis at cellular level;cellular macromolecular complex assembly;cellular macromolecular complex subunit organization;cellular …	catalytic activity;methyltransferase activity;transferase activity;transferase activity, transferring one-carbon groups	cell part;cytoplasmic part;extrinsic to membrane;extrinsic to mitochondrial inner membrane;extrinsic to organelle membrane;intracellular organelle part;intracellular part;membrane part;mitochondrial membrane part;mitochondrial part;organelle part	MitoCarta3.0	literature, APEX_matrix, GFP, targetP signal+, Rickettsial homolog, mito protein domain+, induction, coexpression, MS/MS	MIM	OXPHOS > Complex I > CI assembly factors;OXPHOS > OXPHOS assembly factors		1.11578	0.141057	0.293356	1.18008	Q5TEU4	Q5TEU4	NDUF5_HUMAN	NDUFAF5	Arginine-hydroxylase NDUFAF5, mitochondrial
26.1194	25.5898	25.2426	25.9672	25.767	25.3342	26.6595	26.2926	25.767	26.2225	25.7415	25.5955	amine metabolic process;amino acid activation;biosynthetic process;carboxylic acid metabolic process;cellular amine metabolic process;cellular amino acid metabolic process;cellular biosynthetic process;cellular ketone metabolic process;cellular macromolecule biosynthetic process;cellular macromolecule metabolic process;cellular metabolic process;cellular nitrogen compound metabolic process;cellul…	adenyl nucleotide binding;adenyl ribonucleotide binding;amine binding;amino acid binding;aminoacyl-tRNA ligase activity;ATP binding;binding;carboxylic acid binding;catalytic activity;identical protein binding;ligase activity;ligase activity, forming aminoacyl-tRNA and related compounds;ligase activity, forming carbon-oxygen bonds;nucleic acid binding;nucleotide binding;protein binding;protein dim…	cell part;cytoplasmic part;cytosol;intracellular membrane-bounded organelle;intracellular organelle;intracellular organelle lumen;intracellular organelle part;intracellular part;membrane-bounded organelle;membrane-enclosed lumen;mitochondrial matrix;mitochondrial part;mitochondrion;organelle;organelle lumen;organelle part	MitoCarta3.0	literature, APEX_matrix, targetP signal, yeast mito homolog++, Rickettsial homolog, mito protein domain, coexpression, MS/MS+	Matrix	Mitochondrial central dogma > Translation > mt-tRNA synthetases		0.932093	0.141327	0.376406	1.17865	Q9Y2Z4	Q9Y2Z4	SYYM_HUMAN	YARS2	Tyrosine--tRNA ligase, mitochondrial
25.2891	25.5522	25.6237	25.4138	25.5045	25.5725	25.1293	25.1055	25.5165	25.3066	25.3943	25.217	anatomical structure homeostasis;base-excision repair;biological regulation;biosynthetic process;catabolic process;cell cycle;cell cycle checkpoint;cellular biosynthetic process;cellular catabolic process;cellular component organization;cellular component organization at cellular level;cellular component organization or biogenesis;cellular component organization or biogenesis at cellular level;ce…	4 iron, 4 sulfur cluster binding;5'-3' DNA helicase activity;5'-flap endonuclease activity;adenyl nucleotide binding;adenyl ribonucleotide binding;ATP binding;ATPase activity;ATPase activity, coupled;binding;catalytic activity;cation binding;deoxyribonuclease activity;DNA binding;DNA helicase activity;DNA-dependent ATPase activity;endodeoxyribonuclease activity;endodeoxyribonuclease activity, pro…	cell part;cytoplasmic part;intracellular membrane-bounded organelle;intracellular non-membrane-bounded organelle;intracellular organelle;intracellular organelle part;intracellular part;membrane-bounded organelle;mitochondrial nucleoid;mitochondrial part;non-membrane-bounded organelle;nuclear part;nucleoid;nucleoplasm;nucleus;organelle;organelle part	MitoCarta3.0	literature, mito protein domain	Matrix	Metabolism > Metals and cofactors > Fe-S-containing proteins;Mitochondrial central dogma > mtDNA maintenance > mtDNA replication		1.58807	0.141434	-0.214424	-1.17817	P51530	P51530	DNA2_HUMAN	DNA2	DNA replication ATP-dependent helicase/nuclease DNA2
26.0874	25.3477	25.4676	25.8528	25.6181	25.6181	25.7745	25.3477	25.4614	25.4614	24.9539	25.1681	9-cis-retinoic acid biosynthetic process;9-cis-retinoic acid metabolic process;alcohol catabolic process;alcohol metabolic process;anatomical structure development;anatomical structure maturation;anatomical structure morphogenesis;anterior/posterior pattern specification;apocarotenoid metabolic process;appendage morphogenesis;biological regulation;biosynthetic process;blood vessel development;cam…	3-chloroallyl aldehyde dehydrogenase activity;aldehyde dehydrogenase (NAD) activity;aldehyde dehydrogenase [NAD(P)+] activity;androgen binding;benzaldehyde dehydrogenase (NAD+) activity;binding;catalytic activity;electron carrier activity;enzyme activator activity;enzyme regulator activity;GTPase activator activity;GTPase regulator activity;hormone binding;isoprenoid binding;lipid binding;nucleos…	cell part;cytoplasm;cytoplasmic part;cytosol;extracellular membrane-bounded organelle;extracellular organelle;extracellular region part;extracellular vesicular exosome;intracellular membrane-bounded organelle;intracellular organelle;intracellular organelle lumen;intracellular organelle part;intracellular part;membrane-bounded organelle;membrane-bounded vesicle;membrane-enclosed lumen;mitochondria…	MitoCarta3.0	literature, APEX_matrix, targetP signal, yeast mito homolog+, mito protein domain, MS/MS++;"literature, APEX_matrix, targetP signal+, yeast mito homolog+, mito protein domain, coexpression, MS/MS++"	Matrix	Metabolism > Detoxification > Xenobiotic metabolism		1.07728	0.141564	-0.304108	-1.17723	O94788;P00352;P05091;P30837	P05091;P00352;P47895;O94788;P30837	AL1A1_HUMAN;AL1A2_HUMAN;AL1B1_HUMAN;ALDH2_HUMAN	ALDH1A1;ALDH1A2;ALDH1B1;ALDH2	Retinal dehydrogenase 2
26.3595	26.506	26.6181	26.4362	26.5135	26.425	26.673	26.632	26.6998	26.5898	26.6181	26.632	biological regulation;blood coagulation;coagulation;hemostasis;multicellular organismal process;regulation of biological quality;regulation of body fluid levels	binding;nucleic acid binding;RNA binding	cell part;cytoplasmic part;cytosol;integral to membrane;intracellular membrane-bounded organelle;intracellular organelle;intracellular organelle part;intracellular part;intrinsic to membrane;membrane;membrane part;membrane-bounded organelle;mitochondrial membrane;mitochondrial outer membrane;mitochondrial part;mitochondrion;organelle;organelle membrane;organelle outer membrane;organelle part;oute…	MitoCarta3.0	literature, mito protein domain, induction, coexpression++, MS/MS+	MOM	Signaling > cAMP-PKA signaling		2.67457	0.142287	0.164394	1.17413	Q92667	Q92667	AKAP1_HUMAN	AKAP1	A-kinase anchor protein 1, mitochondrial
23.976	24.848	23.8385	24.5754	24.8904	24.4234	24.632	25.0401	24.8044	24.4862	24.989	24.7077	anatomical structure formation involved in morphogenesis;anatomical structure morphogenesis;apoptosis;autophagy;biological regulation;blastocyst formation;blood coagulation;camera-type eye morphogenesis;catabolic process;cell death;cellular catabolic process;cellular component organization;cellular component organization at cellular level;cellular component organization or biogenesis;cellular com…	binding;catalytic activity;enzyme binding;GTP binding;GTPase activity;guanyl nucleotide binding;guanyl ribonucleotide binding;hydrolase activity;hydrolase activity, acting on acid anhydrides;hydrolase activity, acting on acid anhydrides, in phosphorus-containing anhydrides;nucleoside-triphosphatase activity;nucleotide binding;protein binding;purine nucleotide binding;purine ribonucleoside triphos…	cell part;cytoplasmic part;cytoskeleton;cytosol;integral to membrane;intracellular membrane-bounded organelle;intracellular non-membrane-bounded organelle;intracellular organelle;intracellular organelle part;intracellular part;intrinsic to membrane;intrinsic to mitochondrial outer membrane;intrinsic to organelle membrane;membrane;membrane part;membrane-bounded organelle;microtubule cytoskeleton;m…	MitoCarta3.0	literature, mito protein domain+, induction, coexpression, MS/MS+;"literature, yeast mito homolog++, mito protein domain+, induction, coexpression, MS/MS+"	MOM	Mitochondrial dynamics and surveillance > Fusion;Mitochondrial dynamics and surveillance > Organelle contact sites		0.965987	0.142305	0.35127	1.17443	O95140;Q8IWA4	O95140;Q8IWA4	MFN1_HUMAN;MFN2_HUMAN	MFN1;MFN2	Mitofusin-2
25.4676	25.217	25.3612	25.4676	25.48	25.3307	26.9088	25.9933	25.5492	25.8433	25.3778	25.1604	anatomical structure development;androgen metabolic process;bile acid biosynthetic process;bile acid metabolic process;biological regulation;biosynthetic process;carboxylic acid biosynthetic process;carboxylic acid catabolic process;carboxylic acid metabolic process;catabolic process;cell development;cell differentiation;cellular biosynthetic process;cellular catabolic process;cellular developmen…	3alpha,7alpha,12alpha-trihydroxy-5beta-cholest-24-enoyl-CoA hydratase activity;3-hydroxyacyl-CoA dehydrogenase activity;binding;carbon-oxygen lyase activity;catalytic activity;hydro-lyase activity;identical protein binding;isomerase activity;long-chain-enoyl-CoA hydratase activity;lyase activity;oxidoreductase activity;oxidoreductase activity, acting on CH-OH group of donors;oxidoreductase activi…	cell part;cytoplasmic part;intracellular membrane-bounded organelle;intracellular organelle;intracellular organelle lumen;intracellular organelle part;intracellular part;membrane;membrane-bounded organelle;membrane-enclosed lumen;microbody;microbody lumen;microbody membrane;microbody part;mitochondrion;organelle;organelle lumen;organelle membrane;organelle part;peroxisomal matrix;peroxisomal memb…	MitoCarta3.0	Rickettsial homolog, mito protein domain+, induction, coexpression	unknown	Metabolism > Lipid metabolism		0.872619	0.142662	0.418124	1.17297	P51659	P51659	DHB4_HUMAN	HSD17B4	Peroxisomal multifunctional enzyme type 2
24.6971	24.6811	23.9134	24.5696	24.3975	24.2679	25.5105	24.8191	24.5696	24.6486	24.7645	24.3444	aging;amine metabolic process;arachidonic acid metabolic process;biological regulation;carboxylic acid metabolic process;catabolic process;cellular amine metabolic process;cellular amino acid metabolic process;cellular catabolic process;cellular ketone metabolic process;cellular lipid metabolic process;cellular metabolic process;cellular modified amino acid metabolic process;cellular nitrogen com…	amine binding;amino acid binding;antioxidant activity;binding;carboxylic acid binding;catalytic activity;glutathione binding;glutathione peroxidase activity;modified amino acid binding;oxidoreductase activity;oxidoreductase activity, acting on paired donors, with incorporation or reduction of molecular oxygen;oxidoreductase activity, acting on peroxide as acceptor;peptide binding;peroxidase activ…	cell part;cytoplasmic part;cytosol;extracellular membrane-bounded organelle;extracellular organelle;extracellular region part;extracellular vesicular exosome;intracellular membrane-bounded organelle;intracellular organelle;intracellular part;membrane-bounded organelle;membrane-bounded vesicle;mitochondrion;nucleus;organelle;vesicle	MitoCarta3.0	literature, mito protein domain	MIM	Metabolism > Detoxification > ROS and glutathione metabolism;Metabolism > Detoxification > Selenoproteins		0.956031	0.142853	0.354991	1.17223	P36969	P36969	GPX4_HUMAN	GPX4	Phospholipid hydroperoxide glutathione peroxidase
25.8904	25.417	25.5783	26.1055	25.5725	25.1984	26.4676	25.8997	25.7771	26.2625	25.9248	25.4984	amine biosynthetic process;amine catabolic process;amine metabolic process;betaine biosynthetic process;betaine metabolic process;biological regulation;biosynthetic process;carboxylic acid biosynthetic process;carboxylic acid catabolic process;carboxylic acid metabolic process;carnitine biosynthetic process;carnitine metabolic process;catabolic process;cellular amine metabolic process;cellular am…	aldehyde-lyase activity;amine binding;amino acid binding;binding;carbon-carbon lyase activity;carboxylic acid binding;catalytic activity;chromatin binding;cofactor binding;glycine hydroxymethyltransferase activity;hydroxymethyl-, formyl- and related transferase activity;identical protein binding;L-allo-threonine aldolase activity;lyase activity;protein binding;protein dimerization activity;protei…	cell part;cytoplasm;cytoplasmic part;cytoskeleton;cytosol;extracellular membrane-bounded organelle;extracellular organelle;extracellular region part;extracellular vesicular exosome;intracellular membrane-bounded organelle;intracellular non-membrane-bounded organelle;intracellular organelle;intracellular organelle lumen;intracellular organelle part;intracellular part;membrane;membrane-bounded orga…	MitoCarta3.0	literature, APEX_matrix, targetP signal, Rickettsial homolog, mito protein domain, coexpression, MS/MS++	Matrix	Metabolism > Amino acid metabolism > Glycine metabolism;Metabolism > Amino acid metabolism > Serine metabolism;Metabolism > Vitamin metabolism > Folate and 1-C metabolism		0.973373	0.143048	0.34465	1.17151	P34896;P34897	P34896;P34897	GLYC_HUMAN;GLYM_HUMAN	SHMT1;SHMT2	Serine hydroxymethyltransferase, cytosolic
26.6595	26.1585	25.8457	26.7645	26.5045	25.8167	27.5682	26.9316	26.4862	26.8504	26.3562	26.1371	acetyl-CoA catabolic process;acetyl-CoA metabolic process;carboxylic acid metabolic process;catabolic process;cellular catabolic process;cellular ketone metabolic process;cellular metabolic process;cellular process;coenzyme catabolic process;coenzyme metabolic process;cofactor catabolic process;cofactor metabolic process;dicarboxylic acid metabolic process;metabolic process;organic acid metabolic…	acid-thiol ligase activity;adenyl nucleotide binding;adenyl ribonucleotide binding;ATP binding;binding;catalytic activity;CoA-ligase activity;GDP binding;GTP binding;guanyl nucleotide binding;guanyl ribonucleotide binding;ligase activity;ligase activity, forming carbon-sulfur bonds;nucleotide binding;purine nucleotide binding;purine ribonucleoside triphosphate binding;purine ribonucleotide bindin…	cell part;cytoplasmic part;intracellular membrane-bounded organelle;intracellular organelle;intracellular organelle lumen;intracellular organelle part;intracellular part;macromolecular complex;membrane;membrane-bounded organelle;membrane-enclosed lumen;mitochondrial matrix;mitochondrial part;mitochondrial tricarboxylic acid cycle enzyme complex;mitochondrion;organelle;organelle lumen;organelle pa…	MitoCarta3.0	literature, APEX_matrix, targetP signal, yeast mito homolog+, Rickettsial homolog, mito protein domain, coexpression, MS/MS++	Matrix	Metabolism > Carbohydrate metabolism > Itaconate metabolism;Metabolism > Carbohydrate metabolism > TCA cycle;Metabolism > Nucleotide metabolism > Nucleotide synthesis and processing		0.855103	0.143998	0.430075	1.16874	Q96I99	Q96I99	SUCB2_HUMAN	SUCLG2	Succinate--CoA ligase [GDP-forming] subunit beta, mitochondrial
24.3101	24.604	24.3712	24.7441	24.6649	24.4362	24.6971	24.7945	24.5404	24.8717	24.8336	24.6971		binding;lipid binding	cell part;cytoplasmic part;intracellular membrane-bounded organelle;intracellular organelle;intracellular part;membrane-bounded organelle;mitochondrion;organelle	MitoCarta3.0	APEX_IMS, targetP signal, mito protein domain, induction, coexpression+	IMS	Metabolism > Lipid metabolism > Phospholipid metabolism;Small molecule transport		1.51333	0.144648	0.217339	1.1658	Q9NQZ5	Q9NQZ5	STAR7_HUMAN	STARD7	StAR-related lipid transfer protein 7, mitochondrial
25.4645	25.4862	24.9803	25.4266	25.5225	25.1174	25.7492	25.7415	25.4394	25.6811	25.4425	25.4298	biosynthetic process;cellular biosynthetic process;cellular component disassembly;cellular component disassembly at cellular level;cellular component organization;cellular component organization at cellular level;cellular component organization or biogenesis;cellular component organization or biogenesis at cellular level;cellular macromolecular complex disassembly;cellular macromolecular complex …	structural constituent of ribosome;structural molecule activity	cell part;cytoplasmic part;intracellular membrane-bounded organelle;intracellular organelle;intracellular organelle part;intracellular part;macromolecular complex;membrane;membrane-bounded organelle;mitochondrial inner membrane;mitochondrial membrane;mitochondrial part;mitochondrial small ribosomal subunit;mitochondrion;organellar small ribosomal subunit;organelle;organelle inner membrane;organel…	MitoCarta3.0	literature, targetP signal, Rickettsial homolog, mito protein domain, induction, coexpression, MS/MS	Matrix	Mitochondrial central dogma > Translation > Mitochondrial ribosome		1.27549	0.145501	0.247653	1.1632	P82912	P82912	RT11_HUMAN	MRPS11	28S ribosomal protein S11, mitochondrial
25.3975	24.7645	24.5869	25.3239	24.989	24.3101	25.9248	25.4738	25.1449	25.5522	24.9406	24.7543	amine metabolic process;amino acid activation;carboxylic acid metabolic process;cellular amine metabolic process;cellular amino acid metabolic process;cellular ketone metabolic process;cellular macromolecule metabolic process;cellular metabolic process;cellular nitrogen compound metabolic process;cellular process;gene expression;macromolecule metabolic process;metabolic process;ncRNA metabolic pr…	adenyl nucleotide binding;adenyl ribonucleotide binding;aminoacyl-tRNA ligase activity;ATP binding;binding;catalytic activity;ligase activity;ligase activity, forming aminoacyl-tRNA and related compounds;ligase activity, forming carbon-oxygen bonds;nucleotide binding;purine nucleotide binding;purine ribonucleoside triphosphate binding;purine ribonucleotide binding;ribonucleotide binding;serine-tR…	cell part;cytoplasmic part;intracellular membrane-bounded organelle;intracellular organelle;intracellular organelle lumen;intracellular organelle part;intracellular part;membrane-bounded organelle;membrane-enclosed lumen;mitochondrial matrix;mitochondrial part;mitochondrion;organelle;organelle lumen;organelle part	MitoCarta3.0	literature, APEX_matrix, targetP signal, yeast mito homolog++, Rickettsial homolog, mito protein domain, MS/MS	Matrix	Mitochondrial central dogma > Translation > mt-tRNA synthetases		0.872447	0.146266	0.403106	1.16071	Q9NP81	Q9NP81	SYSM_HUMAN	SARS2	Serine--tRNA ligase, mitochondrial
24.0854	24.0772	24.019	23.8858	24.002	24.0526	24.3239	24.3376	24.1642	24.1015	24.1642	24.0935	biological regulation;cellular component movement;cellular homeostasis;cellular process;cellular response to stimulus;cytoskeleton-dependent intracellular transport;establishment of localization;establishment of localization in cell;establishment of mitochondrion localization;establishment of mitochondrion localization, microtubule-mediated;establishment of organelle localization;homeostatic proc…	binding;calcium ion binding;catalytic activity;cation binding;GTP binding;GTPase activity;guanyl nucleotide binding;guanyl ribonucleotide binding;hydrolase activity;hydrolase activity, acting on acid anhydrides;hydrolase activity, acting on acid anhydrides, in phosphorus-containing anhydrides;ion binding;metal ion binding;nucleoside-triphosphatase activity;nucleotide binding;purine nucleotide bin…	cell part;cytoplasmic part;cytosol;extracellular membrane-bounded organelle;extracellular organelle;extracellular region part;extracellular vesicular exosome;integral to membrane;integral to mitochondrial membrane;integral to mitochondrial outer membrane;integral to organelle membrane;intracellular membrane-bounded organelle;intracellular organelle;intracellular organelle part;intracellular part;…	MitoCarta3.0	literature, mito protein domain+, induction, coexpression;"literature, mito protein domain+, MS/MS+"	MOM	Mitochondrial dynamics and surveillance > Trafficking;Signaling > Calcium homeostasis > EF hand proteins		2.11955	0.147544	0.177149	1.15657	Q8IXI1;Q8IXI2	Q8IXI1;Q8IXI2	MIRO1_HUMAN;MIRO2_HUMAN	RHOT1;RHOT2	Mitochondrial Rho GTPase 2
26.417	26.0752	25.9066	26.2856	26.2661	25.9517	26.8019	26.4409	26.3943	26.3762	26.2114	26.2096	amine catabolic process;amine metabolic process;branched chain family amino acid catabolic process;branched chain family amino acid metabolic process;carboxylic acid catabolic process;carboxylic acid metabolic process;catabolic process;cellular amine metabolic process;cellular amino acid catabolic process;cellular amino acid metabolic process;cellular catabolic process;cellular ketone metabolic p…	3-hydroxyisobutyryl-CoA hydrolase activity;catalytic activity;CoA hydrolase activity;hydrolase activity;hydrolase activity, acting on ester bonds;thiolester hydrolase activity	cell part;cytoplasmic part;extracellular membrane-bounded organelle;extracellular organelle;extracellular region part;extracellular vesicular exosome;intracellular organelle lumen;intracellular organelle part;intracellular part;membrane-bounded organelle;membrane-bounded vesicle;membrane-enclosed lumen;mitochondrial matrix;mitochondrial part;organelle;organelle lumen;organelle part;vesicle	MitoCarta3.0	literature, APEX_matrix, targetP signal+, yeast mito homolog+, mito protein domain, induction, coexpression, MS/MS++	Matrix	Metabolism > Amino acid metabolism > Branched-chain amino acid metabolism		1.20846	0.148663	0.255359	1.15292	Q6NVY1	Q6NVY1	HIBCH_HUMAN	HIBCH	3-hydroxyisobutyryl-CoA hydrolase, mitochondrial
23.7594	22.9459	22.6475	23.7182	23.2273	22.8576	24.5522	24.0359	23.0526	23.8858	23.3376	23.1079	biosynthetic process;carbohydrate metabolic process;cardiolipin biosynthetic process;cardiolipin metabolic process;catabolic process;cellular biosynthetic process;cellular carbohydrate metabolic process;cellular lipid metabolic process;cellular macromolecule metabolic process;cellular metabolic process;cellular process;cellular protein metabolic process;dephosphorylation;glycerolipid biosynthetic…	catalytic activity;hydrolase activity;hydrolase activity, acting on ester bonds;inositol or phosphatidylinositol phosphatase activity;phosphatase activity;phosphatidylglycerophosphatase activity;phosphatidylinositol bisphosphate phosphatase activity;phosphatidylinositol phosphate 5-phosphatase activity;phosphatidylinositol-4,5-bisphosphate 5-phosphatase activity;phosphoprotein phosphatase activit…	cell part;cytoplasmic part;integral to membrane;integral to mitochondrial inner membrane;integral to mitochondrial membrane;integral to organelle membrane;intracellular membrane-bounded organelle;intracellular organelle;intracellular organelle part;intracellular part;intrinsic to membrane;intrinsic to mitochondrial inner membrane;intrinsic to organelle membrane;membrane part;membrane-bounded orga…	MitoCarta3.0	literature, APEX_matrix, mito protein domain, coexpression, MS/MS++	MIM	Metabolism > Lipid metabolism > Cardiolipin synthesis;Metabolism > Lipid metabolism > Phospholipid metabolism		0.801902	0.148717	0.469344	1.15204	Q8WUK0	Q8WUK0	PTPM1_HUMAN	PTPMT1	Phosphatidylglycerophosphatase and protein-tyrosine phosphatase 1
23.6865	23.1642	23.3645	23.6096	23.0037	22.7119	24.3511	23.6865	23.4425	23.6649	23.417	23.2021	cellular component assembly;cellular component assembly at cellular level;cellular component biogenesis;cellular component organization;cellular component organization at cellular level;cellular component organization or biogenesis;cellular component organization or biogenesis at cellular level;cellular macromolecular complex assembly;cellular macromolecular complex subunit organization;cellular …	catalytic activity;oxidoreductase activity	cell part;cytoplasmic part;integral to membrane;intracellular membrane-bounded organelle;intracellular organelle;intracellular organelle part;intracellular part;intrinsic to membrane;macromolecular complex;membrane;membrane part;membrane-bounded organelle;mitochondrial inner membrane;mitochondrial membrane;mitochondrial membrane part;mitochondrial part;mitochondrial respiratory chain complex I;mi…	MitoCarta3.0	literature, mito protein domain, coexpression+	MIM	OXPHOS > Complex I > CI assembly factors;OXPHOS > OXPHOS assembly factors		0.899776	0.149003	0.370617	1.15105	Q96CU9	Q96CU9	FXRD1_HUMAN	FOXRED1	FAD-dependent oxidoreductase domain-containing protein 1
27.0813	26.5595	27.0401	26.5536	26.1965	26.0691	26.6865	26.3307	26.2803	26.2714	25.7995	25.9933	anatomical structure development;biological regulation;brain development;cAMP-mediated signaling;cellular component assembly;cellular component assembly at cellular level;cellular component biogenesis;cellular component organization;cellular component organization at cellular level;cellular component organization or biogenesis;cellular component organization or biogenesis at cellular level;cellul…	catalytic activity;NADH dehydrogenase (quinone) activity;NADH dehydrogenase (ubiquinone) activity;NADH dehydrogenase activity;oxidoreductase activity;oxidoreductase activity, acting on NADH or NADPH;oxidoreductase activity, acting on NADH or NADPH, quinone or similar compound as acceptor	cell part;cytoplasmic part;intracellular membrane-bounded organelle;intracellular organelle;intracellular organelle part;intracellular part;macromolecular complex;membrane;membrane part;membrane-bounded organelle;mitochondrial inner membrane;mitochondrial membrane;mitochondrial membrane part;mitochondrial part;mitochondrial respiratory chain complex I;mitochondrion;NADH dehydrogenase complex;orga…	MitoCarta3.0	literature, APEX_matrix, targetP signal+, mito protein domain+, coexpression++, MS/MS++	MIM	OXPHOS > Complex I > CI subunits;OXPHOS > OXPHOS subunits		0.913025	0.150543	-0.356388	-1.14576	O43181	O43181	NDUS4_HUMAN	NDUFS4	NADH dehydrogenase [ubiquinone] iron-sulfur protein 4, mitochondrial
25.2499	25.632	25.2714	25.8694	25.5463	25.3679	25.6891	25.8019	25.5667	25.9517	25.7182	25.6649	2'-deoxyribonucleotide metabolic process;base-excision repair;base-excision repair, AP site formation;biological regulation;catabolic process;cellular catabolic process;cellular macromolecule catabolic process;cellular macromolecule metabolic process;cellular metabolic process;cellular nitrogen compound catabolic process;cellular nitrogen compound metabolic process;cellular process;cellular respo…	catalytic activity;DNA N-glycosylase activity;hydrolase activity;hydrolase activity, acting on glycosyl bonds;hydrolase activity, hydrolyzing N-glycosyl compounds;uracil DNA N-glycosylase activity	cell part;cytoplasmic part;intracellular membrane-bounded organelle;intracellular organelle;intracellular organelle part;intracellular part;membrane-bounded organelle;mitochondrion;nuclear part;nucleoplasm;nucleus;organelle;organelle part	MitoCarta3.0	literature, targetP signal, yeast mito homolog, mito protein domain, induction	Matrix	Mitochondrial central dogma > mtDNA maintenance > mtDNA repair		1.2592	0.150578	0.242627	1.14584	P13051	P13051	UNG_HUMAN	UNG	Uracil-DNA glycosylase
31.3982	31.0349	30.8234	31.3142	31.2019	30.611	31.1115	30.7692	30.7373	30.7771	30.7047	30.6285	glomerular filtration;macromolecule metabolic process;metabolic process;multicellular organismal process;primary metabolic process;protein maturation;protein metabolic process;protein processing;renal system process;system process	aminopeptidase activity;binding;catalytic activity;cation binding;exopeptidase activity;hydrolase activity;ion binding;manganese ion binding;metal ion binding;metallopeptidase activity;peptidase activity;peptidase activity, acting on L-amino acid peptides;transition metal ion binding	cell part;cytoplasmic part;extracellular membrane-bounded organelle;extracellular organelle;extracellular region part;extracellular vesicular exosome;intracellular membrane-bounded organelle;intracellular organelle;intracellular part;membrane-bounded organelle;membrane-bounded vesicle;mitochondrion;organelle;vesicle	MitoCarta3.0	literature, APEX_matrix, yeast mito homolog, Rickettsial homolog, mito protein domain, coexpression, MS/MS+	Matrix	Protein import, sorting and homeostasis > Protein import and sorting > Preprotein cleavage;Protein import, sorting and homeostasis > Protein homeostasis > Proteases		1.10199	0.15094	-0.275863	-1.14421	Q9NQH7	Q9NQH7	XPP3_HUMAN	XPNPEP3	Xaa-Pro aminopeptidase 3
32.1361	31.5343	31.611	31.9712	31.7373	31.196	32.5481	32.1574	31.9814	32.1931	31.7088	31.6198	activation of caspase activity;activation of immune response;activation of innate immune response;adaptive immune response;adaptive immune response based on somatic recombination of immune receptors built from immunoglobulin superfamily domains;B cell activation;B cell activation involved in immune response;B cell cytokine production;B cell mediated immunity;B cell proliferation;biological regula…	adenyl nucleotide binding;adenyl ribonucleotide binding;ATP binding;ATPase activity;binding;catalytic activity;chaperone binding;DNA binding;DNA replication origin binding;double-stranded RNA binding;enzyme binding;hydrolase activity;hydrolase activity, acting on acid anhydrides;hydrolase activity, acting on acid anhydrides, in phosphorus-containing anhydrides;lipopolysaccharide binding;nucleic a…	cell part;cell surface;coated pit;coated vesicle;cytoplasm;cytoplasmic membrane-bounded vesicle;cytoplasmic part;cytoplasmic vesicle;cytosol;early endosome;endosome;extracellular membrane-bounded organelle;extracellular organelle;extracellular region part;extracellular space;extracellular vesicular exosome;intracellular membrane-bounded organelle;intracellular organelle;intracellular organelle lu…	MitoCarta3.0	literature, APEX_matrix, targetP signal+, yeast mito homolog++, Rickettsial homolog, mito protein domain, MS/MS++	Matrix	Protein import, sorting and homeostasis > Protein homeostasis > Chaperones		0.941774	0.151028	0.337114	1.14321	P10809	P10809	CH60_HUMAN	HSPD1	60 kDa heat shock protein, mitochondrial
28.5969	28.2262	28.0914	28.3153	28.2445	28.1984	28.141	27.9484	27.976	28.203	28.1459	28.0084	amine metabolic process;amino acid activation;biosynthetic process;bis(5'-nucleosidyl) oligophosphate biosynthetic process;bis(5'-nucleosidyl) oligophosphate metabolic process;carboxylic acid metabolic process;cellular amine metabolic process;cellular amino acid metabolic process;cellular biosynthetic process;cellular ketone metabolic process;cellular macromolecule metabolic process;cellular meta…	adenyl nucleotide binding;adenyl ribonucleotide binding;aminoacyl-tRNA ligase activity;ATP binding;binding;catalytic activity;glycine-tRNA ligase activity;ligase activity;ligase activity, forming aminoacyl-tRNA and related compounds;ligase activity, forming carbon-oxygen bonds;nucleotide binding;protein binding;protein dimerization activity;purine nucleotide binding;purine ribonucleoside triphosp…	axon;cell part;cell projection;cytoplasm;cytoplasmic membrane-bounded vesicle;cytoplasmic part;cytoplasmic vesicle;cytosol;extracellular membrane-bounded organelle;extracellular organelle;extracellular region part;extracellular vesicular exosome;intracellular membrane-bounded organelle;intracellular organelle;intracellular organelle lumen;intracellular organelle part;intracellular part;membrane-b…	MitoCarta3.0	targetP signal, yeast mito homolog, mito protein domain, induction	Matrix	Mitochondrial central dogma > Translation > mt-tRNA synthetases		1.52212	0.151416	-0.208324	-1.14177	P41250	P41250	GARS_HUMAN	GARS	Glycine--tRNA ligase
27.7064	27.5315	27.509	27.509	27.341	27.3745	27.6998	27.6458	27.6931	27.6798	27.7064	27.604			cell part;cytoplasmic part;endosome;intracellular membrane-bounded organelle;intracellular organelle;intracellular part;membrane;membrane-bounded organelle;mitochondrion;organelle	MitoCarta3.0	APEX_IMS, GFP, MS/MS++	MOM	0		2.00475	0.154118	0.17625	1.13344	Q9NX40	Q9NX40	OCAD1_HUMAN	OCIAD1	OCIA domain-containing protein 1
23.8093	23.8191	23.9043	23.7695	23.8576	23.6865	23.6096	23.632	23.6096	23.7796	23.6649	23.5869	biosynthetic process;cellular biosynthetic process;cellular component disassembly;cellular component disassembly at cellular level;cellular component organization;cellular component organization at cellular level;cellular component organization or biogenesis;cellular component organization or biogenesis at cellular level;cellular macromolecular complex disassembly;cellular macromolecular complex …		cell part;cytoplasmic part;intracellular non-membrane-bounded organelle;intracellular organelle;intracellular organelle part;intracellular part;macromolecular complex;membrane;mitochondrial inner membrane;mitochondrial membrane;mitochondrial part;non-membrane-bounded organelle;organelle;organelle inner membrane;organelle membrane;organelle part;ribonucleoprotein complex;ribosome	MitoCarta3.0	literature, APEX_matrix, yeast mito homolog++, mito protein domain, coexpression++, MS/MS	Matrix	Mitochondrial central dogma > Translation > Mitochondrial ribosome		2.48202	0.154613	-0.160585	-1.13182	Q8TCC3	Q8TCC3	RM30_HUMAN	MRPL30	39S ribosomal protein L30, mitochondrial
27.5682	27.1015	27.0084	27.4551	27.3578	27.0505	28.0296	27.7064	27.3992	27.5969	27.2891	27.2445	anatomical structure development;ATP biosynthetic process;ATP metabolic process;ATP synthesis coupled proton transport;biosynthetic process;cation transport;cellular biosynthetic process;cellular metabolic process;cellular nitrogen compound biosynthetic process;cellular nitrogen compound metabolic process;cellular process;developmental process;electron transport chain;energy coupled proton transp…	cation transmembrane transporter activity;hydrogen ion transmembrane transporter activity;inorganic cation transmembrane transporter activity;ion transmembrane transporter activity;monovalent inorganic cation transmembrane transporter activity;substrate-specific transmembrane transporter activity;substrate-specific transporter activity;transmembrane transporter activity;transporter activity	cell part;cytoplasmic part;extracellular membrane-bounded organelle;extracellular organelle;extracellular region part;extracellular vesicular exosome;intracellular membrane-bounded organelle;intracellular organelle;intracellular organelle lumen;intracellular organelle part;intracellular part;macromolecular complex;membrane;membrane part;membrane-bounded organelle;membrane-bounded vesicle;membrane…	MitoCarta3.0	literature, APEX_matrix, yeast mito homolog++, mito protein domain+, MS/MS++	MIM	OXPHOS > Complex V > CV subunits;OXPHOS > OXPHOS subunits		1.0342	0.155188	0.287343	1.12933	P24539	P24539	AT5F1_HUMAN	ATP5PB	ATP synthase F(0) complex subunit B1, mitochondrial
30.2193	29.8294	29.8249	30.2308	30.1115	29.6389	30.7292	30.3828	30.2077	30.3303	30.0217	29.9117	anatomical structure formation involved in morphogenesis;angiogenesis;ATP biosynthetic process;ATP hydrolysis coupled proton transport;ATP metabolic process;ATP synthesis coupled proton transport;biological regulation;biosynthetic process;cation homeostasis;cation transport;cell differentiation;cellular biosynthetic process;cellular cation homeostasis;cellular chemical homeostasis;cellular compon…	active transmembrane transporter activity;adenyl nucleotide binding;adenyl ribonucleotide binding;ATP binding;ATPase activity;ATPase activity, coupled;ATPase activity, coupled to movement of substances;ATPase activity, coupled to transmembrane movement of ions;ATPase activity, coupled to transmembrane movement of substances;binding;catalytic activity;cation transmembrane transporter activity;cati…	cell part;cell surface;cytoplasmic part;extracellular membrane-bounded organelle;extracellular organelle;extracellular region part;extracellular vesicular exosome;intracellular membrane-bounded organelle;intracellular non-membrane-bounded organelle;intracellular organelle;intracellular organelle lumen;intracellular organelle part;intracellular part;macromolecular complex;membrane;membrane part;me…	MitoCarta3.0	literature, APEX_matrix, targetP signal+, yeast mito homolog++, Rickettsial homolog, mito protein domain, coexpression++, MS/MS++	MIM	OXPHOS > Complex V > CV subunits;OXPHOS > OXPHOS subunits		1.03237	0.155253	0.28811	1.12956	P06576	P06576	ATPB_HUMAN	ATP5F1B	ATP synthase subunit beta, mitochondrial
24.654	25.1135	25.1833	24.7995	25.2243	25.4266	24.867	25.417	25.4953	25.1871	25.5463	25.7208	amine metabolic process;biological regulation;carboxylic acid metabolic process;cellular amine metabolic process;cellular amino acid metabolic process;cellular ketone metabolic process;cellular macromolecule metabolic process;cellular metabolic process;cellular modified amino acid metabolic process;cellular nitrogen compound metabolic process;cellular process;coenzyme metabolic process;cofactor m…	catalytic activity;hydrolase activity	cell part;cytoplasmic part;cytosol;endoplasmic reticulum;extracellular membrane-bounded organelle;extracellular organelle;extracellular region part;extracellular vesicular exosome;intracellular membrane-bounded organelle;intracellular organelle;intracellular part;membrane-bounded organelle;membrane-bounded vesicle;organelle;vesicle	MitoCarta3.0	targetP signal, mito protein domain+, induction	MOM	Mitochondrial dynamics and surveillance > Organelle contact sites		0.986146	0.155255	0.305376	1.12966	O43865	O43865	SAHH2_HUMAN	AHCYL1	S-adenosylhomocysteine hydrolase-like protein 1
25.7821	25.8019	25.7077	25.6918	25.9803	25.7619	25.5463	25.6998	25.6703	25.5926	25.6264	25.5869	biosynthetic process;cellular biosynthetic process;cellular component disassembly;cellular component disassembly at cellular level;cellular component organization;cellular component organization at cellular level;cellular component organization or biogenesis;cellular component organization or biogenesis at cellular level;cellular macromolecular complex disassembly;cellular macromolecular complex …	structural constituent of ribosome;structural molecule activity	cell part;cytoplasmic part;intracellular organelle part;intracellular part;macromolecular complex;membrane;mitochondrial inner membrane;mitochondrial membrane;mitochondrial part;mitochondrial small ribosomal subunit;organellar small ribosomal subunit;organelle inner membrane;organelle membrane;organelle part;ribonucleoprotein complex;small ribosomal subunit	MitoCarta3.0	literature, APEX_matrix, targetP signal, Rickettsial homolog, mito protein domain, induction, coexpression++, MS/MS++	Matrix	Mitochondrial central dogma > Translation > Mitochondrial ribosome		2.21765	0.155649	-0.167224	-1.12804	Q9NVS2	Q9NVS2	RT18A_HUMAN	MRPS18A	39S ribosomal protein S18a, mitochondrial
26.6181	26.1927	25.895	26.5898	26.3745	25.9066	27.1604	26.673	26.452	26.6595	26.3101	26.2607	carbohydrate catabolic process;carbohydrate metabolic process;catabolic process;cellular carbohydrate catabolic process;cellular carbohydrate metabolic process;cellular metabolic process;cellular process;glucuronoside catabolic process;glucuronoside metabolic process;metabolic process;primary metabolic process	catalytic activity;hydrolase activity;hydrolase activity, acting on glycosyl bonds;hydrolase activity, hydrolyzing O-glycosyl compounds	cell part;cytoplasmic part;cytosol;intracellular membrane-bounded organelle;intracellular organelle;intracellular part;membrane-bounded organelle;mitochondrion;organelle	MitoCarta3.0	literature, APEX_IMS, APEX_matrix, Rickettsial homolog, mito protein domain, MS/MS++	Matrix	Metabolism > Detoxification > Xenobiotic metabolism		0.93692	0.157346	0.323165	1.12377	Q9NUJ1	Q9NUJ1	ABHDA_HUMAN	ABHD10	Mycophenolic acid acyl-glucuronide esterase, mitochondrial
24.4105	24.4488	24.2961	24.5812	24.5696	24.1719	24.8904	24.6153	24.5463	24.7077	24.5345	24.4614			cell part;cytoplasmic part;integral to membrane;intracellular organelle part;intracellular part;intrinsic to membrane;membrane;membrane part;mitochondrial inner membrane;mitochondrial membrane;mitochondrial part;organelle inner membrane;organelle membrane;organelle part	MitoCarta3.0	literature, yeast mito homolog, mito protein domain+, induction, coexpression++, MS/MS++	MIM	Mitochondrial dynamics and surveillance > Cristae formation > MICOS complex		1.39717	0.159032	0.212872	1.11881	Q6UXV4	Q6UXV4	MIC27_HUMAN	APOOL	MICOS complex subunit MIC27
25.3877	24.5869	24.6971	25.433	25.1984	24.6757	25.9383	25.5841	25.2353	25.5105	25.0443	24.848	adipose tissue development;anatomical structure development;biological regulation;brain development;catabolic process;cellular catabolic process;cellular ketone body metabolic process;cellular ketone metabolic process;cellular lipid metabolic process;cellular metabolic process;cellular process;developmental process;heart development;ketone body catabolic process;ketone catabolic process;lipid met…	3-oxoacid CoA-transferase activity;binding;catalytic activity;CoA-transferase activity;identical protein binding;protein binding;protein dimerization activity;protein homodimerization activity;transferase activity;transferase activity, transferring sulfur-containing groups	cell part;cytoplasmic part;intracellular membrane-bounded organelle;intracellular organelle;intracellular organelle lumen;intracellular organelle part;intracellular part;membrane-bounded organelle;membrane-enclosed lumen;mitochondrial matrix;mitochondrial part;mitochondrion;organelle;organelle lumen;organelle part	MitoCarta3.0	literature, APEX_matrix, targetP signal, mito protein domain, induction, coexpression++, MS/MS++	Matrix	Metabolism > Carbohydrate metabolism > Ketone metabolism		0.858987	0.16018	0.363618	1.11616	P55809	Q9BYC2;P55809	SCOT1_HUMAN	OXCT1	Succinyl-CoA:3-ketoacid coenzyme A transferase 1, mitochondrial
21.9566	22.8557	23.0002	22.6584	22.6164	21.743	22.7533	23.2375	22.8327	22.5545	22.6164	23.0625	biosynthetic process;cellular biosynthetic process;cellular component disassembly;cellular component disassembly at cellular level;cellular component organization;cellular component organization at cellular level;cellular component organization or biogenesis;cellular component organization or biogenesis at cellular level;cellular macromolecular complex disassembly;cellular macromolecular complex …	structural constituent of ribosome;structural molecule activity	cell part;cytoplasmic part;intracellular organelle part;intracellular part;large ribosomal subunit;macromolecular complex;membrane;mitochondrial inner membrane;mitochondrial large ribosomal subunit;mitochondrial membrane;mitochondrial part;organellar large ribosomal subunit;organelle inner membrane;organelle membrane;organelle part;ribonucleoprotein complex	MitoCarta3.0	literature, APEX_matrix, targetP signal, coexpression, MS/MS	Matrix	Mitochondrial central dogma > Translation > Mitochondrial ribosome		0.847819	0.16045	0.371091	1.11516	Q86TS9	Q86TS9	RM52_HUMAN	MRPL52	39S ribosomal protein L52, mitochondrial
23.3101	22.8595	22.6736	23.3778	23.0459	22.58	24.0772	23.6209	23.1426	23.632	22.867	22.8054	amine metabolic process;amino acid activation;carboxylic acid metabolic process;cellular amine metabolic process;cellular amino acid metabolic process;cellular ketone metabolic process;cellular macromolecule metabolic process;cellular metabolic process;cellular nitrogen compound metabolic process;cellular process;gene expression;macromolecule metabolic process;metabolic process;ncRNA metabolic pr…	adenyl nucleotide binding;adenyl ribonucleotide binding;aminoacyl-tRNA ligase activity;ATP binding;binding;catalytic activity;ligase activity;ligase activity, forming aminoacyl-tRNA and related compounds;ligase activity, forming carbon-oxygen bonds;nucleotide binding;proline-tRNA ligase activity;purine nucleotide binding;purine ribonucleoside triphosphate binding;purine ribonucleotide binding;rib…	cell part;cytoplasmic part;intracellular organelle lumen;intracellular organelle part;intracellular part;membrane-enclosed lumen;mitochondrial matrix;mitochondrial part;organelle lumen;organelle part	MitoCarta3.0	APEX_matrix, GFP, targetP signal, yeast mito homolog, Rickettsial homolog, mito protein domain	Matrix	Mitochondrial central dogma > Translation > mt-tRNA synthetases		0.828713	0.162012	0.383033	1.1117	Q7L3T8	Q7L3T8	SYPM_HUMAN	PARS2	Probable proline--tRNA ligase, mitochondrial
27.1507	26.7895	26.632	26.5898	26.4057	26.3959	26.6458	26.2589	26.5754	26.4457	26.0752	26.3376	cellular metabolic process;cellular process;electron transport chain;generation of precursor metabolites and energy;metabolic process;mitochondrial electron transport, NADH to ubiquinone;oxidation-reduction process;respiratory electron transport chain;small molecule metabolic process	catalytic activity;NADH dehydrogenase (quinone) activity;NADH dehydrogenase (ubiquinone) activity;NADH dehydrogenase activity;oxidoreductase activity;oxidoreductase activity, acting on NADH or NADPH;oxidoreductase activity, acting on NADH or NADPH, quinone or similar compound as acceptor	cell part;cytoplasmic part;endoplasmic reticulum;integral to membrane;intracellular membrane-bounded organelle;intracellular organelle;intracellular organelle part;intracellular part;intrinsic to membrane;macromolecular complex;membrane;membrane part;membrane-bounded organelle;mitochondrial inner membrane;mitochondrial membrane;mitochondrial membrane part;mitochondrial part;mitochondrial respirat…	MitoCarta3.0	literature, APEX_IMS, APEX_matrix, targetP signal+, mito protein domain+, induction, coexpression++, MS/MS++	MIM	OXPHOS > Complex I > CI subunits;OXPHOS > OXPHOS subunits		1.05127	0.162098	-0.270845	-1.11128	O95169	O95169	NDUB8_HUMAN	NDUFB8	NADH dehydrogenase [ubiquinone] 1 beta subcomplex subunit 8, mitochondrial
28.0349	27.4629	27.4394	27.9259	27.726	27.2891	28.6697	28.1214	27.7581	28.17	27.6865	27.5315	acetyl-CoA biosynthetic process;acetyl-CoA biosynthetic process from pyruvate;acetyl-CoA catabolic process;acetyl-CoA metabolic process;alcohol catabolic process;alcohol metabolic process;biological regulation;biosynthetic process;carbohydrate catabolic process;carbohydrate metabolic process;carboxylic acid metabolic process;catabolic process;cellular biosynthetic process;cellular carbohydrate ca…	catalytic activity;oxidoreductase activity;oxidoreductase activity, acting on the aldehyde or oxo group of donors;oxidoreductase activity, acting on the aldehyde or oxo group of donors, disulfide as acceptor;pyruvate dehydrogenase (acetyl-transferring) activity;pyruvate dehydrogenase activity	cell part;cytoplasmic part;intracellular membrane-bounded organelle;intracellular organelle;intracellular organelle lumen;intracellular organelle part;intracellular part;macromolecular complex;membrane-bounded organelle;membrane-enclosed lumen;mitochondrial matrix;mitochondrial part;mitochondrion;nucleus;organelle;organelle lumen;organelle part;protein complex;pyruvate dehydrogenase complex	MitoCarta3.0	literature, APEX_matrix, targetP signal+, yeast mito homolog+, Rickettsial homolog, mito protein domain+, induction, coexpression++, MS/MS++	Matrix	Metabolism > Carbohydrate metabolism > Pyruvate metabolism		0.881941	0.162098	0.343148	1.11142	P08559	P08559;P29803	ODPA_HUMAN	PDHA1	Pyruvate dehydrogenase E1 component subunit alpha, somatic form, mitochondrial
30.6798	30.2422	30.1842	30.5389	30.1361	29.9117	30.8755	30.5481	30.4134	30.7211	30.4334	30.3196	2'-deoxyribonucleotide metabolic process;ADP biosynthetic process;ADP metabolic process;AMP metabolic process;anatomical structure development;biosynthetic process;brain development;cellular biosynthetic process;cellular metabolic process;cellular nitrogen compound biosynthetic process;cellular nitrogen compound metabolic process;cellular process;dATP metabolic process;deoxyribonucleoside triphos…	adenyl nucleotide binding;adenyl ribonucleotide binding;adenylate kinase activity;ATP binding;binding;catalytic activity;kinase activity;nucleobase-containing compound kinase activity;nucleotide binding;nucleotide kinase activity;phosphotransferase activity, phosphate group as acceptor;purine nucleotide binding;purine ribonucleoside triphosphate binding;purine ribonucleotide binding;ribonucleotid…	cell part;cytoplasmic part;cytosol;extracellular membrane-bounded organelle;extracellular organelle;extracellular region part;extracellular vesicular exosome;intracellular organelle part;intracellular part;membrane;membrane-bounded organelle;membrane-bounded vesicle;membrane-enclosed lumen;mitochondrial inner membrane;mitochondrial intermembrane space;mitochondrial membrane;mitochondrial part;org…	MitoCarta3.0	literature, APEX_IMS, Rickettsial homolog, mito protein domain, coexpression+, MS/MS++	IMS	Metabolism > Nucleotide metabolism > Nucleotide synthesis and processing		1.05141	0.162111	0.2697	1.10942	P54819	P54819	KAD2_HUMAN	AK2	Adenylate kinase 2, mitochondrial
23.8385	23.1734	23.2419	24.0854	23.6971	23.4298	24.6703	24.4234	23.5869	24.019	23.6096	23.48	biosynthetic process;catabolic process;cellular biosynthetic process;cellular catabolic process;cellular macromolecule biosynthetic process;cellular macromolecule catabolic process;cellular macromolecule metabolic process;cellular metabolic process;cellular nitrogen compound metabolic process;cellular process;histone mRNA catabolic process;histone mRNA metabolic process;macromolecule biosynthetic…	adenyl nucleotide binding;adenyl ribonucleotide binding;adenylyltransferase activity;ATP binding;binding;catalytic activity;cation binding;identical protein binding;ion binding;magnesium ion binding;manganese ion binding;metal ion binding;nucleotide binding;nucleotidyltransferase activity;polynucleotide adenylyltransferase activity;protein binding;protein dimerization activity;protein homodimeriz…	cell part;cytoplasmic part;intracellular membrane-bounded organelle;intracellular organelle;intracellular part;membrane-bounded organelle;mitochondrion;organelle	MitoCarta3.0	literature, APEX_matrix, targetP signal+, mito protein domain, induction	Matrix	Mitochondrial central dogma > mtRNA metabolism > mt-mRNA modifications;Mitochondrial central dogma > mtRNA metabolism > mtRNA granules;Mitochondrial central dogma > mtRNA metabolism > mtRNA stability and decay;Mitochondrial central dogma > mtRNA metabolism > mt-rRNA modifications		0.82306	0.162116	0.387213	1.11098	Q9NVV4	Q9NVV4	PAPD1_HUMAN	MTPAP	Poly(A) RNA polymerase, mitochondrial
24.2243	24.1488	24.0443	24.1253	24.1795	23.8858	24.9088	24.4738	24.1871	24.2961	24.1642	24.1174	biological regulation;biosynthetic process;body fluid secretion;cellular aromatic compound metabolic process;cellular biosynthetic process;cellular metabolic process;cellular nitrogen compound biosynthetic process;cellular nitrogen compound metabolic process;cellular process;'de novo' pyrimidine base biosynthetic process;'de novo' UMP biosynthetic process;establishment of localization;female preg…	binding;catalytic activity;coenzyme binding;cofactor binding;dihydroorotate dehydrogenase activity;drug binding;FMN binding;nucleotide binding;oxidoreductase activity;oxidoreductase activity, acting on the CH-CH group of donors;oxidoreductase activity, acting on the CH-CH group of donors, quinone or related compound as acceptor;quinone binding;ubiquinone binding	cell body;cell part;cytoplasmic part;integral to membrane;intracellular membrane-bounded organelle;intracellular organelle;intracellular organelle part;intracellular part;intrinsic to membrane;intrinsic to mitochondrial inner membrane;intrinsic to organelle membrane;membrane;membrane part;membrane-bounded organelle;mitochondrial inner membrane;mitochondrial membrane;mitochondrial membrane part;mi…	MitoCarta3.0	literature, mito protein domain, MS/MS++	MIM	Metabolism > Nucleotide metabolism > Nucleotide synthesis and processing;Metabolism > Electron carriers > Q-linked reactions, other		1.09871	0.162259	0.256588	1.10816	Q02127	Q02127	PYRD_HUMAN	DHODH	Dihydroorotate dehydrogenase (quinone), mitochondrial
26.0854	26.038	25.9584	25.4923	25.5783	25.1332	25.6891	25.4041	25.5725	25.452	24.9628	25.3135	cellular metabolic process;cellular process;electron transport chain;generation of precursor metabolites and energy;metabolic process;mitochondrial electron transport, NADH to ubiquinone;oxidation-reduction process;respiratory electron transport chain;small molecule metabolic process	catalytic activity;NADH dehydrogenase (quinone) activity;NADH dehydrogenase (ubiquinone) activity;NADH dehydrogenase activity;oxidoreductase activity;oxidoreductase activity, acting on NADH or NADPH;oxidoreductase activity, acting on NADH or NADPH, quinone or similar compound as acceptor	cell part;cytoplasmic part;intracellular membrane-bounded organelle;intracellular organelle;intracellular organelle part;intracellular part;macromolecular complex;membrane;membrane part;membrane-bounded organelle;mitochondrial inner membrane;mitochondrial membrane;mitochondrial membrane part;mitochondrial part;mitochondrial respiratory chain complex I;mitochondrion;NADH dehydrogenase complex;nucl…	MitoCarta3.0	literature, APEX_matrix, targetP signal, induction, coexpression++, MS/MS++	MIM	OXPHOS > Complex I > CI subunits;OXPHOS > OXPHOS subunits		0.926392	0.162378	-0.315249	-1.10773	P56181	P56181	NDUV3_HUMAN	NDUFV3	NADH dehydrogenase [ubiquinone] flavoprotein 3, mitochondrial
25.3066	24.9628	24.9361	25.3444	25.3376	24.8433	25.6595	25.4614	25.1833	25.6012	25.1604	25.1984	biosynthetic process;cellular biosynthetic process;cellular component disassembly;cellular component disassembly at cellular level;cellular component organization;cellular component organization at cellular level;cellular component organization or biogenesis;cellular component organization or biogenesis at cellular level;cellular macromolecular complex disassembly;cellular macromolecular complex …		cell part;cytoplasmic part;intracellular membrane-bounded organelle;intracellular organelle;intracellular organelle part;intracellular part;macromolecular complex;membrane;membrane-bounded organelle;mitochondrial inner membrane;mitochondrial membrane;mitochondrial part;mitochondrial small ribosomal subunit;mitochondrion;nuclear part;nucleoplasm;organellar small ribosomal subunit;organelle;organel…	MitoCarta3.0	literature, APEX_matrix, targetP signal, mito protein domain+, induction, coexpression, MS/MS+	Matrix	Mitochondrial central dogma > Translation > Mitochondrial ribosome		1.09044	0.163557	0.255572	1.10256	Q9BYN8	Q9BYN8	RT26_HUMAN	MRPS26	28S ribosomal protein S26, mitochondrial
25.8264	25.3578	25.3745	25.3645	25.065	25.1253	26.2353	25.6649	25.5433	25.6125	25.4488	25.3712	cellular component organization;cellular component organization at cellular level;cellular component organization or biogenesis;cellular component organization or biogenesis at cellular level;cellular membrane organization;cellular process;cellular response to stimulus;cellular response to stress;cristae formation;inner mitochondrial membrane organization;membrane organization;mitochondrial membr…		cell part;cytoplasmic part;intracellular membrane-bounded organelle;intracellular organelle;intracellular organelle part;intracellular part;membrane;membrane-bounded organelle;mitochondrial inner membrane;mitochondrial membrane;mitochondrial part;mitochondrion;organelle;organelle inner membrane;organelle membrane;organelle part	MitoCarta3.0	literature, APEX_IMS, APEX_matrix, coexpression, MS/MS++	MIM	Mitochondrial dynamics and surveillance > Cristae formation > MICOS complex		0.964799	0.163683	0.293755	1.10161	Q9BRQ6	Q9BRQ6	MIC25_HUMAN	CHCHD6	MICOS complex subunit MIC25
27.8916	27.673	27.673	28.0137	27.9316	27.5754	28.4032	28.2803	27.9595	28.1164	27.8264	27.6931	ATP biosynthetic process;ATP metabolic process;ATP synthesis coupled proton transport;biosynthetic process;cation transport;cellular biosynthetic process;cellular metabolic process;cellular nitrogen compound biosynthetic process;cellular nitrogen compound metabolic process;cellular process;electron transport chain;energy coupled proton transport, down electrochemical gradient;establishment of loc…	active transmembrane transporter activity;ATPase activity;ATPase activity, coupled;ATPase activity, coupled to movement of substances;ATPase activity, coupled to transmembrane movement of ions;ATPase activity, coupled to transmembrane movement of substances;catalytic activity;cation transmembrane transporter activity;cation-transporting ATPase activity;hydrogen ion transmembrane transporter activ…	cell part;cytoplasmic part;extracellular membrane-bounded organelle;extracellular organelle;extracellular region part;extracellular vesicular exosome;intracellular membrane-bounded organelle;intracellular organelle;intracellular organelle lumen;intracellular organelle part;intracellular part;macromolecular complex;membrane;membrane part;membrane-bounded organelle;membrane-bounded vesicle;membrane…	MitoCarta3.0	literature, yeast mito homolog++, Rickettsial homolog, mito protein domain, induction, MS/MS++	MIM	OXPHOS > Complex V > CV subunits;OXPHOS > OXPHOS subunits		1.07833	0.166548	0.253435	1.09313	P36542	P36542	ATPG_HUMAN	ATP5F1C	ATP synthase subunit gamma, mitochondrial
22.6779	22.5545	22.3403	22.8132	22.7816	22.5754	23.4551	23.0476	22.6693	23.0609	22.6029	22.5938	cellular macromolecule metabolic process;cellular metabolic process;cellular nitrogen compound metabolic process;cellular process;macromolecule metabolic process;metabolic process;ncRNA metabolic process;ncRNA processing;nitrogen compound metabolic process;nucleic acid metabolic process;nucleobase-containing compound metabolic process;primary metabolic process;RNA metabolic process;RNA processing…		cell part;cytoplasmic part;intracellular membrane-bounded organelle;intracellular organelle;intracellular part;membrane-bounded organelle;mitochondrion;organelle	MitoCarta3.0	APEX_matrix	Matrix	Mitochondrial central dogma > mtRNA metabolism > mtRNA granules;Mitochondrial central dogma > mtRNA metabolism > Polycistronic mtRNA processing		0.982071	0.166614	0.281098	1.09253	O15091	O15091	MRPP3_HUMAN	PRORP	Mitochondrial ribonuclease P catalytic subunit
26.7771	26.673	26.5653	26.9428	26.8504	26.6595	27.2535	27.0505	26.8142	27.0609	26.8264	26.7517	cellular macromolecule metabolic process;cellular metabolic process;cellular nitrogen compound metabolic process;cellular process;macromolecule metabolic process;metabolic process;nitrogen compound metabolic process;nucleic acid metabolic process;nucleobase-containing compound metabolic process;primary metabolic process;RNA metabolic process;RNA processing	adenyl nucleotide binding;adenyl ribonucleotide binding;ATP binding;ATPase activity;ATPase activity, coupled;ATP-dependent helicase activity;ATP-dependent RNA helicase activity;binding;catalytic activity;chromatin binding;double-stranded RNA binding;helicase activity;hydrolase activity;hydrolase activity, acting on acid anhydrides;hydrolase activity, acting on acid anhydrides, in phosphorus-conta…	cell part;cytoplasm;cytoplasmic part;intracellular membrane-bounded organelle;intracellular non-membrane-bounded organelle;intracellular organelle;intracellular organelle part;intracellular part;membrane-bounded organelle;mitochondrial nucleoid;mitochondrial part;mitochondrion;non-membrane-bounded organelle;nucleoid;nucleus;organelle;organelle part	MitoCarta3.0	literature, mito protein domain	Matrix	Mitochondrial central dogma > mtRNA metabolism > mtRNA granules;Mitochondrial central dogma > Translation > Mitochondrial ribosome assembly		1.28913	0.167576	0.21485	1.08989	Q7L2E3	Q7L2E3	DHX30_HUMAN	DHX30	ATP-dependent RNA helicase DHX30
24.391	24.7543	24.4984	24.8142	24.7695	24.7182	24.2821	24.3511	24.5285	24.5105	24.632	24.417	anatomical structure formation involved in morphogenesis;angiogenesis;apoptosis;biological regulation;cell death;cell differentiation;cellular developmental process;cellular process;death;developmental process;establishment of localization;establishment of localization in cell;intracellular transport;negative regulation of apoptosis;negative regulation of biological process;negative regulation of…	catalytic activity;oxidoreductase activity;protein binding transcription factor activity;transcription coactivator activity;transcription cofactor activity;transcription factor binding transcription factor activity	cell part;cytoplasm;envelope;intracellular membrane-bounded organelle;intracellular organelle;intracellular organelle part;intracellular part;membrane;membrane-bounded organelle;nuclear envelope;nuclear part;nucleus;organelle;organelle envelope;organelle part	MitoCarta3.0	yeast mito homolog, mito protein domain+, MS/MS	Membrane	0		1.38253	0.167606	-0.204064	-1.08972	Q9BUP3	Q9BUP3	HTAI2_HUMAN	HTATIP2	Oxidoreductase HTATIP2
26.3729	26.3222	26.2207	26.3959	26.5433	26.1253	26.8019	26.5898	26.5029	26.604	26.3629	26.3612	biosynthetic process;cellular biosynthetic process;cellular component disassembly;cellular component disassembly at cellular level;cellular component organization;cellular component organization at cellular level;cellular component organization or biogenesis;cellular component organization or biogenesis at cellular level;cellular macromolecular complex disassembly;cellular macromolecular complex …	structural constituent of ribosome;structural molecule activity	cell junction;cell part;cytoplasmic part;intracellular membrane-bounded organelle;intracellular organelle;intracellular organelle part;intracellular part;macromolecular complex;membrane;membrane-bounded organelle;mitochondrial inner membrane;mitochondrial membrane;mitochondrial part;mitochondrial small ribosomal subunit;mitochondrion;nuclear part;nucleoplasm;organellar small ribosomal subunit;org…	MitoCarta3.0	literature, APEX_matrix, targetP signal+, Rickettsial homolog, mito protein domain, MS/MS	Matrix	Mitochondrial central dogma > Translation > Mitochondrial ribosome		1.34611	0.168324	0.207071	1.08726	Q9Y676	Q9Y676	RT18B_HUMAN	MRPS18B	28S ribosomal protein S18b, mitochondrial
23.2506	23.2463	NaN	23.7492	23.3239	23.0241	23.7594	23.895	23.5165	23.5983	23.3511	23.391	cellular component assembly;cellular component assembly at cellular level;cellular component biogenesis;cellular component organization;cellular component organization at cellular level;cellular component organization or biogenesis;cellular component organization or biogenesis at cellular level;cellular macromolecular complex assembly;cellular macromolecular complex subunit organization;cellular …		cell part;cytoplasmic part;integral to membrane;intracellular organelle part;intracellular part;intrinsic to membrane;macromolecular complex;membrane part;mitochondrial inner membrane presequence translocase complex;mitochondrial membrane part;mitochondrial part;organelle part;protein complex	MitoCarta3.0	APEX_IMS, GFP, yeast mito homolog++, mito protein domain+, coexpression, MS/MS	MIM	Mitochondrial central dogma > Translation > Translation factors;OXPHOS > Complex IV > CIV assembly factors;OXPHOS > OXPHOS assembly factors;Protein import, sorting and homeostasis > Protein import and sorting > TIM23 presequence pathway		1.01581	0.168349	0.266419	1.09392	Q9BVV7	Q9BVV7	TIM21_HUMAN	TIMM21	Mitochondrial import inner membrane translocase subunit Tim21
[truncated: 9,202 more rows]
