# Supplementary material for: Regulation of mitochondrial proteostasis by the proton gradient
Source: EMBO J. 2022 Aug 1;41(16):e110476. doi: 10.15252/embj.2021110476 (PMC9379554; doi:10.15252/embj.2021110476)
Supplement: Supplementary file 6 — Dataset EV4 [file EMBJ-41-e110476-s012.xlsx]

## Sheet: Description
PRIDE ID	PXD033084
PRIDE Project ID	Single Data Submission
Analysis Software	MaxQuant 2.0.3.0
Data Transformation	None
Data Modelling	iBAQ Intensity -> Profile plot
Annotations:	MitoCarta 3.0 - Complex I and Complex III
Statistical Testing:	None
Factors
Genotype	WT, TMBIM5
Fraction	0-72

## Sheet: All Proteins
iBAQ C1	iBAQ C2	iBAQ C3	iBAQ C4	iBAQ C5	iBAQ C6	iBAQ C7	iBAQ C8	iBAQ C9	iBAQ C10	iBAQ C11	iBAQ C12	iBAQ C13	iBAQ C14	iBAQ C15	iBAQ C16	iBAQ C17	iBAQ C18	iBAQ C19	iBAQ C20	iBAQ C21	iBAQ C22	iBAQ C23	iBAQ C24	iBAQ C25	iBAQ C26	iBAQ C27	iBAQ C28	iBAQ C29	iBAQ C30	iBAQ C31	iBAQ C32	iBAQ C33	iBAQ C34	iBAQ C35	iBAQ C36	iBAQ C37	iBAQ C38	iBAQ C39	iBAQ C40	iBAQ C41	iBAQ C42	iBAQ C43	iBAQ C44	iBAQ C45	iBAQ C46	iBAQ C47	iBAQ C48	iBAQ C49	iBAQ C50
0	0	0	0	0	0	0	0	0	0	0	0	0	0	0	0	0	0	0	0	0	0	0	0	0	0	0	0	0	0	0	0	0	0	0	0	0	0	0	0	0	0	0	0	0	173030	101200	180850	110170	0
0	0	0	0	0	0	0	0	0	0	0	0	0	0	0	0	0	0	0	0	0	0	0	0	0	0	0	0	0	0	0	0	0	0	0	0	0	0	0	0	0	0	0	0	0	0	0	0	0	0
0	0	0	0	0	0	0	0	0	0	0	0	0	0	0	0	0	0	0	0	0	0	0	0	0	0	0	0	0	0	0	0	0	0	0	0	0	0	0	0	0	0	0	0	0	0	0	0	0	0
0	126640	825690	652360	539970	1325400	1502000	6930800	7992300	10817000	15668000	10765000	6177300	6802700	2515000	3104700	1238000	2790300	2135100	2361600	1902900	1793300	1520900	1457200	1516200	1585900	2574600	2463100	3785200	2139600	2376500	4973900	4646700	3421200	8878400	6615100	6278900	5553900	9306600	5384600	8778700	8185500	5374800	7438200	5568200	2320200	2259900	3634900	1179800	1682700
0	0	0	0	0	0	0	0	0	0	0	0	0	0	0	0	0	0	0	0	0	0	0	0	0	0	0	0	0	0	0	0	0	0	0	0	0	0	0	0	0	0	0	0	0	0	0	0	0	0
0	0	0	0	0	0	0	0	0	0	0	0	0	0	0	0	0	0	0	0	0	0	0	0	0	0	0	0	0	0	0	0	0	0	0	0	0	0	0	0	0	0	0	0	0	0	0	0	0	0
0	0	0	0	0	0	0	0	0	0	0	0	0	0	0	0	0	0	0	0	0	0	0	0	0	0	0	0	0	0	0	0	0	0	0	0	0	0	0	0	0	0	0	0	0	0	0	0	0	0
0	0	0	0	0	0	0	0	0	0	0	0	0	0	0	0	0	0	0	0	0	0	0	0	0	0	0	0	0	0	0	0	0	0	0	0	0	0	0	0	0	0	0	0	0	0	0	0	0	0
0	0	0	0	0	0	0	0	0	0	0	0	0	0	0	0	0	0	0	0	0	0	0	0	0	0	0	0	0	0	0	0	0	0	0	0	0	0	0	0	0	0	0	0	0	0	0	0	0	0
0	0	0	0	0	0	0	0	0	0	0	0	0	0	0	0	0	0	0	0	0	34322	208220	385200	836010	669430	359590	149280	73480	36633	13438	0	0	10204	0	0	0	0	0	0	0	0	0	0	16256	0	0	0	0	0
0	19817	60584	193110	245800	226090	146310	145860	163240	97480	155130	123850	107410	161210	104250	89514	60930	88502	269410	351200	363750	226900	254430	78285	162110	151060	135740	93644	98986	20578	0	54484	45065	41405	241960	374000	473370	685400	582810	241090	294020	156120	370430	133300	404780	871360	1572800	1418000	451920	396020
0	0	25151	139570	185380	207420	156470	73474	155550	33867	163020	188380	113590	195130	64031	125800	72524	85219	70863	58130	133830	149530	112980	63701	103810	56922	0	113100	0	0	0	78580	72062	50112	85171	0	133370	67294	72173	0	43549	0	58105	69015	0	0	37802	0	0	0
0	0	0	0	29243	25198	0	0	0	0	8104.6	0	0	0	0	128390	291060	588710	420880	633300	931000	231740	637000	129630	370480	239370	486700	659440	728020	991340	1104000	931930	347620	179200	733850	475430	1324700	737010	115210	430330	427490	285620	430640	182800	156060	118780	138190	99546	49725	47135
0	0	0	10735	25345	23363	0	0	0	0	22573	0	154420	287590	198180	126600	0	38920	99889	283300	80713	10224	48370	0	19069	0	0	0	0	0	0	24479	23059	0	0	0	0	0	0	0	0	17088	0	0	0	0	0	0	0	0
0	0	0	0	0	0	3249.9	0	0	5175.2	0	0	0	0	0	0	0	0	0	0	0	0	80618	39549	92668	71724	0	13698	5825.5	0	0	50343	135880	98144	192010	115750	78440	60035	10280	38976	13005	66473	38541	69330	46966	52179	85574	118330	60801	108410
0	0	0	0	0	0	0	0	0	0	0	0	0	0	0	0	0	0	0	0	0	0	0	0	0	0	0	49870	0	0	0	0	0	55541	158720	318040	370580	145280	50943	0	0	0	0	0	0	0	0	0	0	0
964.26	0	5445.5	0	3999	2487.5	0	12919	930.56	0	0	3225.9	0	0	7035.6	0	0	2740.3	6320.6	30571	132480	136420	192320	194720	479400	591220	711820	465440	410300	198830	158270	188500	185020	232760	1207800	1182300	946790	596810	621070	298710	246240	593530	803850	599680	363230	308070	357770	277880	78461	156170
0	0	27560	0	22433	37426	17975	0	53626	274170	2304000	3107600	1476100	1306100	642570	542300	55629	280720	243180	68588	60675	61526	42933	39151	79580	24361	52577	46066	40869	25516	46533	33005	30496	14527	92726	78250	20152	30517	18432	51574	102700	23476	0	71122	24630	19118	36593	16764	13162	36318
0	0	0	0	0	0	0	0	0	0	0	0	0	0	0	0	6919.2	0	0	6641.2	0	0	7610.1	0	0	0	13653	0	0	0	0	0	0	0	49855	36874	23003	0	8417.2	11021	0	0	0	4052	3406.3	0	0	0	0	0
0	0	0	0	27955	36246	62018	123500	291360	312580	178010	308760	176740	194270	0	26222	0	0	0	0	0	0	0	0	0	0	0	0	0	0	0	0	0	0	0	0	0	0	0	0	0	0	0	0	0	0	0	0	0	0
0	0	0	13290	75813	12734	79299	159230	416440	985170	2135900	1520100	562020	597900	171120	304340	19024	0	0	0	0	0	23526	0	0	55955	92890	0	0	0	0	0	0	74233	0	0	130370	205340	0	158760	210470	155270	503610	287440	250270	235890	0	0	0	161110
0	0	0	1018600	1549100	1291800	729390	1027600	1243600	514180	776680	285410	215620	333780	234410	132050	65576	226440	155400	373370	169550	0	93949	101440	0	0	0	0	0	0	198040	289800	207320	26178	42815	0	0	0	0	0	0	169330	84313	0	0	0	118810	42422	0	0
0	0	0	0	0	0	0	0	0	0	0	0	0	0	0	0	0	0	0	0	0	0	0	0	0	0	0	0	0	0	0	0	0	0	0	0	0	0	0	0	0	0	0	0	0	0	0	0	542860	0
0	0	0	0	0	0	49668	43779	21261	11758	9806.8	0	4654.1	0	0	0	0	0	0	0	0	0	107390	83681	0	115880	0	114680	0	0	0	50452	54175	0	0	0	87484	53374	17902	36770	31172	14740	0	55062	0	37923	93751	6465.2	0	6636.8
0	1336800	0	552590	187100	0	0	0	0	0	0	0	0	0	0	0	0	0	0	0	0	0	0	0	0	0	0	0	0	0	0	0	0	0	0	0	0	0	0	0	0	0	0	0	0	0	0	0	0	0
0	0	0	0	0	0	0	0	0	0	0	0	0	0	0	0	0	0	16403	63302	57025	0	0	0	0	0	0	0	117370	179740	76558	0	0	0	0	18119	0	0	0	263190	789520	279560	17294	23331	20322	26486	34772	0	0	0
0	0	0	0	0	0	0	194260	3274500	3648900	5216500	5709100	6381300	10538000	6060700	3168600	826950	1526900	671510	248850	209180	406860	125000	223330	254930	180940	64693	86986	159530	84912	66521	0	86801	317910	592010	78196	54959	42876	43599	74126	0	54084	44508	0	156270	73269	19825	0	0	0
0	0	0	0	0	0	0	0	0	0	0	0	0	0	0	0	0	0	0	0	0	0	0	0	0	0	0	0	0	0	0	0	0	0	0	0	0	0	0	0	0	0	0	0	0	0	0	0	0	0
0	0	57438	67694	84231	0	0	10733	6414.2	16088	33677	40993	23620	12075	21783	167430	179010	114480	142090	173240	38176	49083	0	54199	0	6010.7	34097	35338	89490	139590	222280	176770	124450	48281	112180	49882	0	72111	88640	44714	123760	325180	85418	410830	540730	237210	108080	139130	27315	70339
0	17339	191400	27455	0	0	0	0	0	14854	0	0	46620	0	33120	67661	36336	470240	509870	498100	1095500	844340	1739900	1856200	1686600	1776900	1626600	923560	730680	601060	377010	473670	421920	214780	586880	425980	180420	319330	190060	94573	141620	123810	196330	180620	114430	87132	114970	52310	20392	0
0	75171	0	0	0	89045	0	0	0	0	0	173820	0	0	0	0	24047	131560	248290	480600	536410	458660	544030	363360	430480	295200	0	296940	528760	434290	320070	0	484150	394350	962420	736180	0	0	0	0	0	0	0	0	0	0	0	12785	0	0
0	0	0	0	9889.6	17245	19731	17244	41463	46320	48591	36811	34141	85443	106430	104160	74385	204690	278240	412040	809020	710000	527900	238870	169950	91670	120940	80112	119950	277370	528800	8219.8	358250	138540	125310	41198	6117.3	0	0	11698	0	0	0	0	2304.8	0	4319.8	0	0	0
0	0	0	0	0	0	0	49096	0	0	309360	1065200	1753600	4037100	5161400	5902400	3465000	10397000	7234100	2840400	2715100	667370	717840	1659400	7389200	5802600	1683600	5721400	5192000	3319700	2964600	4229200	3232200	2045600	1291800	702110	367860	180750	0	0	467120	389740	285890	0	197970	137480	72630	113870	523090	154430
150620	286300	264520	0	274420	1717000	1139600	5763200	2035900	265930	307180	0	0	212640	177830	353800	232640	526880	163300	0	0	0	0	0	0	1093000	0	853620	0	687240	790540	694630	0	320130	761960	0	0	0	0	0	189360	255680	180420	0	0	0	0	0	0	0
0	0	0	86423	11306	70094	143810	41366	18537	54308	157090	1960300	13004000	41510000	33302000	19458000	4958100	9703500	3673700	3378100	3422100	1643600	1457200	1013200	1110600	786790	1435600	1152600	898500	939120	696560	1017400	637870	195020	631710	758530	522770	398320	288810	360740	220750	210280	206880	54252	185950	26629	61451	80728	27593	57023
0	0	0	0	260880	121700	113810	473560	778840	901610	1104100	632130	234620	269550	0	0	37909	25832	159120	82336	64354	0	0	0	0	29093	83101	65172	170760	62263	82393	0	63225	0	120370	83738	0	0	64856	42047	20423	0	0	229080	34090	0	0	938920	538630	0
0	0	0	0	0	0	0	117910	111900	57246	69143	96665	39237	0	0	0	0	160170	256660	359610	113780	192250	683310	1090800	1830700	859510	339800	43656	0	0	24716	0	0	0	27528	0	0	0	0	0	0	0	0	0	0	0	0	0	0	0
0	0	63597	54715	0	0	0	9495.7	62854	23158	47371	0	0	55647	51856	22097	3524.6	10906	89910	67688	7227.3	0	8970.5	0	0	79577	326440	427370	560640	251810	242790	103700	39756	8053.5	25863	20142	110450	27627	48324	0	35506	24725	88325	66123	69165	52780	21561	23190	30012	30570
0	143640	334330	416030	356260	256350	23636	230360	183000	125770	246770	0	122850	173400	0	0	160240	675430	519230	0	263320	0	1252100	1924300	1714700	1637600	848660	705020	0	678660	879680	376430	311900	371710	451830	544850	395130	72186	271290	244670	375230	393600	276340	165880	0	83565	210510	0	0	49895
0	14148	101930	271500	4094900	5125100	3596700	7028300	3769100	1351200	1069300	655820	542760	862200	673550	62165	68468	62110	60063	69463	92636	131770	138100	49339	62971	148990	125240	45179	67621	61928	27989	70722	106810	98083	181550	129400	660370	255520	149010	116940	21928	109210	253780	34775	19804	61094	63923	133340	57448	42112
0	0	0	0	19046	230980	447200	432320	240320	132270	96006	67772	29994	45434	0	0	0	0	0	0	0	0	0	0	0	0	0	0	0	0	0	0	0	0	0	0	0	0	0	0	0	0	0	0	0	0	0	0	0	0
0	0	0	0	0	0	0	13956	0	0	0	28857	0	105480	666910	3806700	3670500	9077400	5234700	3081500	2022600	1280400	1063300	600740	589070	309760	404840	144920	78926	116960	24081	55634	0	36843	44989	11173	0	0	0	0	0	0	0	23816	0	138430	282640	473870	0	115240
0	0	0	0	0	0	0	0	0	0	0	0	0	0	8899.1	0	4305.6	0	0	16176	56986	50209	50988	24130	20671	20373	37790	32822	42793	31572	0	0	29894	48671	390020	94842	106030	91212	65499	53006	41004	0	80126	72996	72190	59246	126440	72686	38666	0
0	0	0	0	0	0	0	0	0	0	0	0	0	0	0	0	0	0	0	0	0	0	0	0	0	0	0	0	0	0	0	0	0	0	0	0	0	0	0	0	0	0	0	0	0	0	0	0	0	0
0	0	205800	340360	207740	114420	27771	109220	0	0	0	0	0	0	0	57355	39862	0	89470	0	0	0	0	226280	920840	203430	0	290360	3306500	2873100	403060	328510	95095	94886	240690	373330	581590	509360	1250000	1417600	1758400	894590	594980	123180	0	0	81336	329580	1535500	127180
10392	0	0	0	0	0	0	0	0	0	0	98084	91941	0	53514	0	0	0	0	0	91485	0	0	0	16548	0	0	0	0	0	90101	0	34535	0	42022	11814	0	27163	120590	77483	336620	291810	613000	1956500	942150	377070	176770	156000	38985	79641
0	0	0	0	0	0	0	0	0	0	0	9417.4	0	15787	0	0	0	0	0	0	0	45011	0	33123	0	0	0	0	0	16006	89123	349740	179780	0	0	75356	27439	99849	159030	145930	345680	584930	825220	1348300	1113900	525960	479610	227250	111980	210850
0	0	0	0	0	0	0	0	0	0	0	0	0	0	0	0	18157	178120	226570	415440	814220	248610	1456100	940480	1137600	685550	855480	481320	384700	336410	129570	323160	270560	135410	273680	160270	216780	0	114330	0	0	34015	65319	0	47387	28551	0	34060	0	0
2286700	23807000	71615000	55737000	61435000	47161000	36184000	32821000	24342000	13651000	14668000	8087200	6315000	8139200	6290400	5489000	3803900	6095900	5586900	7814100	8259300	10852000	11085000	10974000	13395000	8284600	9843500	12216000	13914000	13265000	10279000	11194000	7593800	5541100	10001000	8307600	4651800	3162300	3191200	2932300	5730400	5500200	4650400	5655100	5864400	5164800	3196000	3525400	2076900	1761500
0	6641.7	5175	0	87185	27218	19123	0	29551	34292	25635	187040	0	0	0	0	25117	43217	0	22700	65053	63369	57873	75270	0	0	0	37699	0	0	0	31085	32172	80226	31157	50333	131790	445460	824760	1465000	1929600	6097000	1214900	508660	150570	119420	81401	9219.2	13388	4284.6
0	0	1109800	4229700	8573500	4822400	3250800	2993000	3013100	1946100	714530	995560	584540	503800	259260	336350	190090	203750	325310	320060	0	37903	49817	0	36746	0	0	79410	25446	81229	151150	0	0	0	0	0	0	0	0	0	0	0	0	0	0	0	0	0	0	48473
0	0	0	0	0	0	66551	55824	102330	81421	0	100190	65342	2424200	604340	44029	0	0	125680	63226	1373700	4281400	257250	90045	84456	26540	131780	67683	318840	0	70154	65033	30824	0	0	48118	62042	52359	774790	84823	65235	226840	64964	578820	854520	236810	134380	0	0	59424
0	12289	199680	261650	117060	280250	175590	201620	250640	140530	169130	74414	200050	11360000	20662000	12350000	4211300	1942800	473520	213890	62134	167450	112330	113870	39854	31226	33752	102010	68155	145160	31653	47110	70147	0	31330	60940	27365	29050	0	0	15486	54440	67771	31185	258990	13407	21983	33647	0	12740
0	0	0	0	0	53097	35161	0	0	0	0	484190	0	0	0	0	0	40289	0	107360	606680	1701000	3225900	6351700	9378200	11459000	9392300	3201800	1139900	679260	323480	423460	309260	104010	380820	613820	1303100	411420	1748200	1475500	630360	62364	12991	0	0	232190	63139	55459	88912	36803
0	0	0	0	54181	19211	10503	31491	35376	0	67906	53769	60519	118370	181820	263890	16645	144100	119480	154180	215990	145800	386740	175530	486570	366580	1276400	2102400	4669300	6782700	7000200	6320700	3251200	910600	1765700	955640	620510	555180	299030	259810	106290	30868	34210	17876	4892.9	5984.9	63560	0	112340	0
0	0	0	0	0	0	0	0	0	0	0	58868	0	0	0	0	0	0	368380	33331	196400	0	0	12329	42950	199830	2576600	2880000	2999700	1695100	1514100	1682900	1777500	1223500	3071700	1547300	1859100	1224100	894540	734720	718700	716210	795510	647850	353860	397420	264210	225850	53221	126300
0	0	0	0	20765	17267	0	17731	0	11591	40433	61273	3658300	3730400	40473	3797700	2027800	5823200	4120300	4908800	5299700	4263700	3818500	4657200	4836800	3482300	5000800	4138000	3912500	3603900	4016900	4156300	3445200	2953900	3413600	2560700	5905900	0	3645800	4128100	2784900	0	2245000	2448100	2428700	0	2554400	0	0	0
0	0	19253	15847	5988.6	20557	15297	21648	0	16261	0	0	0	0	0	4914.1	0	0	0	28413	50512	42194	54220	28503	17917	0	0	0	6372.4	30628	301830	1262900	1719500	307470	344050	57554	31570	20952	14025	0	0	0	0	0	0	0	0	0	0	0
0	0	208830	132360	221360	237180	158740	273590	945230	926570	385370	772040	463390	417110	246600	145090	0	0	0	0	0	154190	0	142580	209470	430650	509420	712660	1011900	298990	1634600	3445500	2368500	715960	1322300	0	0	257690	0	265140	143270	0	342510	147710	0	0	0	0	0	0
0	0	0	0	0	48002	5104.2	96249	77571	0	437640	51156	0	0	21140	0	0	17762	0	0	0	270030	286950	359610	74651	69418	146690	34330	0	0	34278	68072	183830	246560	55860	472910	201770	168210	97796	172450	0	950490	61551	271370	628110	125630	198070	256530	109470	662170
0	0	20030	0	0	0	0	0	0	18340	79211	267480	621740	613620	413890	231660	86576	277700	9360.5	252220	260370	101160	185250	356940	681280	586900	545620	367150	108530	72928	119860	157190	29395	102750	0	8355.2	11328	0	148450	0	0	0	0	0	28518	0	47708	0	0	0
0	0	0	0	0	0	0	0	0	0	0	0	16820	0	0	0	0	0	13192	0	0	194000	819160	1379700	779510	770540	1037700	815660	1033000	651400	427820	630490	3881500	4404400	4879100	2840900	1271200	883540	709630	532390	424520	229570	78072	41119	36922	40146	35448	92349	20430	0
0	0	0	0	0	0	0	0	0	0	0	0	0	0	0	0	7736.2	0	0	0	0	0	0	0	0	0	0	0	0	0	0	0	0	0	0	0	0	0	29823	0	35337	95497	118860	141230	162540	147310	368700	149030	66644	67085
7027700	61581000	73734000	49701000	36953000	24657000	18492000	12626000	11253000	6211100	6628300	6604900	3459400	8070400	5871300	3094900	2219300	8063900	1482200	2712100	3307600	1820100	3329100	1688300	1933500	1628700	649620	0	0	0	0	812260	0	387010	24521000	71779000	249770000	229430000	180510000	105980000	74625000	51729000	39125000	28056000	40657000	46149000	52306000	21314000	16475000	21275000
0	0	0	0	0	0	0	0	0	0	0	0	0	0	0	0	0	0	0	0	0	0	0	0	35152	0	0	0	0	0	0	0	0	0	0	0	0	0	0	228250	226540	292470	501880	1254000	819240	342490	304940	0	0	0
0	0	41184	169130	70619	0	105820	139990	486950	264420	429130	78994	121320	176630	155920	72462	47991	0	0	0	0	0	90124	0	38998	100960	715310	324350	170810	157550	0	408510	640880	173700	425720	345820	433390	1487100	480510	499750	404130	470440	371670	188180	173930	278880	125080	93610	0	0
0	0	19847	9343.7	43652	0	57233	198050	122480	7549.4	44481	45418	60157	167810	92648	319640	85000	654410	597410	468010	796340	380730	705520	316530	458480	445730	679270	375410	302280	218440	98501	104650	40837	15613	62450	5648.2	8347.7	0	13032	0	0	0	0	0	0	3505.1	0	0	0	0
0	0	28098	17933	20075	21297	20764	45529	0	0	0	0	0	107160	0	0	0	0	0	0	0	0	0	0	0	0	0	0	0	0	0	0	0	0	0	0	0	0	0	0	0	0	0	0	0	0	0	0	0	0
17044	0	0	0	0	0	0	53808	118110	135850	168870	139040	110530	80214	59488	0	0	0	0	0	0	46810	36040	0	0	0	0	0	0	371390	670030	1080800	1147900	694380	1220500	239460	77485	91726	729700	5769500	758340	543420	728200	0	317430	193430	210650	0	0	0
48722	272090	211340	74658	0	771950	359720	63261	0	0	0	0	0	0	0	0	0	0	0	1290100	9138400	9478100	8807100	66110000	4154900	2141600	455540	453940	149600	125200	208980	143910	115430	721990	319940	1234000	915680	654760	1097800	102670	989330	1480100	840570	605460	597950	195880	588580	18645	99942	125060
0	0	0	0	0	0	0	0	0	0	0	0	0	0	0	0	0	0	0	0	0	0	0	187940	0	0	0	0	0	0	0	0	0	0	914600	2104400	2866700	434890	787440	0	0	268190	0	0	0	0	0	0	0	0
0	0	0	0	0	0	0	0	0	0	0	0	0	0	0	0	0	0	0	0	0	0	0	0	0	0	0	0	0	0	0	0	0	0	60614	456610	1285200	374140	162230	72693	0	26452	32759	43459	18366	0	0	96646	161580	76219
0	0	0	0	0	0	0	0	0	0	0	81162	0	0	310510	0	0	670920	815680	164010	253940	159680	0	266830	0	455380	2228800	3381500	15678000	2245100	4877500	3199800	1073900	459180	2864400	357980	2657800	839940	531020	0	0	508050	0	110700	110060	196340	0	0	0	0
10758	271240	327670	282220	345510	361840	376840	313350	339610	266920	243750	282220	0	252720	0	0	0	0	0	0	0	0	0	0	0	0	0	0	0	0	0	0	0	0	345980	2228200	4980500	4680600	4023100	3261800	795850	516600	548170	2287900	830940	1315100	1458200	1354800	931840	1474000
0	0	0	440100	0	0	0	0	0	0	0	0	0	140880	1096100	444660	0	118050	139740	374800	0	330730	0	0	0	0	133780	0	662380	0	0	0	0	0	0	0	0	0	0	0	0	67181	170270	0	0	0	0	0	0	0
0	0	0	0	403610	0	0	0	314530	0	400720	624990	695580	1218400	1241900	3359600	611140	1549500	970580	811500	514090	211420	0	625300	0	0	0	0	0	0	0	0	0	0	2236900	0	0	0	0	0	0	0	0	0	0	0	250530	0	0	0
0	0	0	0	56791	40730	27421	0	0	0	0	0	0	0	0	0	0	0	0	68126	89978	48175	0	0	0	0	0	38153	51617	0	0	0	0	0	0	289340	180730	0	0	142510	194300	175240	284350	398880	0	0	0	303950	450890	248550
0	387300	1490500	2893100	3533200	2439700	2110000	2016300	2176600	1093800	1027600	406420	777010	862270	112970	707880	750450	113880	701930	637400	0	0	0	0	0	0	0	0	0	0	0	0	0	0	0	0	0	0	0	0	0	789960	0	0	0	0	0	0	125510	0
0	0	0	0	0	0	0	0	0	0	0	0	0	0	0	0	0	0	0	0	43219	44340	84045	87708	77157	29683	32522	34700	33779	32447	28238	32969	27855	30036	86451	86183	120970	70615	64206	54086	47710	76350	71333	72292	57791	38696	90993	99106	37000	30117
0	0	0	0	0	0	118360	2836600	3657900	1243800	905420	514250	268460	281290	33713	102770	0	93964	69506	0	0	0	0	133550	208460	173310	0	0	0	0	0	96048	111680	77409	258130	392460	615630	373110	469120	0	0	12677	0	403830	108610	69141	64189	46904	22579	29880
0	0	0	0	0	0	0	176220	2066800	1368100	1812900	485000	286610	61232	45866	0	0	0	0	0	0	0	0	0	0	0	0	0	0	0	0	0	0	0	0	0	0	0	0	0	87984	0	83401	0	37135	0	0	0	0	0
8876.5	0	12227	20366	0	7522.1	4407.6	0	0	0	0	0	0	0	0	0	0	0	0	0	0	0	0	254900	247050	226970	342220	718110	3348000	4463300	3267100	1618900	614330	252450	290750	259890	56552	89759	132880	77346	264920	215390	126140	49259	48908	22522	41266	18404	9193.5	0
0	0	0	0	0	0	0	0	0	0	0	245980	0	0	239820	423310	401430	2022100	1775600	3370600	3059400	1976300	1411800	514200	671230	373790	581170	616350	681030	646910	608180	581460	827370	250030	671770	0	448480	0	0	389860	405770	359170	0	308610	250300	171180	209360	213570	0	0
0	0	0	0	0	667210	1964600	3778100	2922900	1219600	1320600	534640	507550	741570	790910	851480	189280	620540	267080	112980	0	88902	144830	176020	188960	61394	0	32935	0	78137	0	86042	0	0	0	231500	0	0	0	0	0	0	0	0	0	0	0	0	0	0
0	0	0	0	0	0	0	0	143030	48785	0	0	0	0	88023	81264	259500	1366700	1937600	1310800	3837600	3278100	15881000	15009000	10663000	6601300	3976000	2134300	1712400	314010	84334	254590	211800	0	0	0	0	0	0	0	0	0	43399	0	164920	0	27145	0	0	0
0	20435	48143	29467	84918	95200	154330	338150	297420	57562	0	0	0	0	0	0	0	0	0	0	0	0	0	0	0	0	0	0	0	0	0	0	0	0	0	0	0	0	0	0	0	0	0	0	0	0	0	0	0	0
0	0	0	28987	42407	19764	24512	18297	0	21027	0	0	0	0	26416	7561	0	0	0	22255	171020	37691	0	0	0	0	0	0	0	103570	95546	0	0	0	0	0	0	0	0	90495	20434000	14327000	1407200	1792200	612810	362880	337730	31353	0	23888
0	0	0	0	0	0	0	23800	0	0	0	74607	174290	341980	289500	330860	216690	464590	86926	0	0	0	0	0	0	0	0	0	0	0	0	0	0	0	0	0	0	0	0	0	0	0	0	0	0	0	0	0	0	0
0	0	0	0	0	0	11632	13288	43804	49824	737660	1738100	4317800	6814900	4120900	4914300	1730800	6279500	3925400	1791000	3454100	2393600	2243600	1102300	1042300	707340	862450	817370	678700	413960	451360	455370	372040	194690	406250	197050	265430	124470	346500	147560	142720	167040	182300	122680	106510	56004	85135	85347	0	43634
0	0	0	0	0	0	0	0	0	0	0	0	0	0	0	0	0	0	0	0	0	0	0	0	0	0	0	0	0	0	0	0	0	0	0	0	0	0	0	0	236050	96961	94851	0	0	0	0	0	0	0
0	0	0	0	0	10154	0	0	0	0	0	0	0	0	0	0	0	0	0	0	0	0	41246	60422	106770	76642	62410	85084	70163	89046	57051	59734	52942	45201	97237	117010	123210	116690	87030	64151	57746	68442	62331	51226	31369	16076	0	0	0	0
0	26768	103690	127270	1042300	1686100	721880	340430	147920	75071	27665	0	0	0	0	0	0	197730	721390	0	2001800	1827400	813850	0	0	0	1430200	77427	960980	0	67757	533180	287720	503110	339230	1370200	61033	1205800	500760	180270	151430	0	0	397100	580450	1101000	71061000	5163400	4433300	698000
0	0	0	0	0	0	0	0	0	0	185100	0	0	124970	117600	209620	201160	931230	918930	1537500	1893600	1472100	1776700	1949600	1116400	741710	805150	712500	1169000	1013600	1327700	833540	529580	270450	505040	409750	162590	123950	0	117490	420530	262120	94928	348620	335280	159860	324430	37998	0	0
0	0	61933	0	0	73216	1044900	4201500	3009700	542270	291200	386490	295410	0	12952	0	78068	0	149900	0	0	0	66103	0	17273	0	0	178190	0	23228	0	0	0	0	0	0	0	0	0	0	0	0	52328	0	0	11026	0	0	0	0
0	0	0	57539	109050	24700	17047	26771	222720	362790	564620	265900	125590	110570	41630	0	0	0	164360	53372	0	57665	0	47435	0	0	38329	0	0	0	627890	1263200	1915100	569200	3177000	899100	2539700	985820	2106400	1157800	1397100	996090	1385500	732760	835750	737250	978930	667390	364300	435800
0	74586	1159200	1841200	1735800	844150	679290	790360	743230	252910	640120	430150	357640	697150	1693000	3257100	2118200	12307000	8565400	13404000	16229000	8943700	28463000	11100000	15040000	11851000	19380000	11744000	7468200	7052000	6378300	5985200	4427300	1842500	4311800	2462700	3283000	3782400	3334300	3823300	5051900	8501700	5791100	5852700	4159000	2891300	2217800	2322600	1815200	1771900
0	0	758160	1860300	3078000	2679500	1453300	976000	969820	590580	163170	234800	235060	132450	87794	90233	137530	415470	410340	1818800	5632600	5879800	4194600	1365300	249690	555180	1340100	1857400	2383500	1014900	591210	741540	532070	292190	294570	373460	450400	794600	662990	649720	580990	177990	308130	283590	134510	49311	50566	0	0	0
0	0	39730	59535	0	0	0	0	0	0	106340	0	0	0	395570	150050	237040	184850	147290	330910	1288500	559530	2175300	1859400	3669100	2790800	7075200	6672700	7695700	4681500	2388100	2689100	1899400	720520	1183400	699120	445400	458830	392490	218200	242380	303500	86630	102120	146150	130360	181410	64608	0	0
0	0	0	0	0	15620	13762	15701	56374	106120	171830	138470	16846	26298	22819	24860	6610	35561	13232	37353	29899	51692	29060	71651	93257	92784	781900	1411800	1434700	803370	430870	392970	247150	114210	139040	115460	83788	83518	181190	387110	319590	400400	240140	75876	127310	67275	41621	72079	0	0
0	0	0	0	0	0	0	0	0	0	0	0	0	0	0	0	0	0	0	0	0	0	82506	61122	115590	124670	145930	92267	80730	73293	35257	0	40894	11994	24117	15957	0	0	0	0	0	0	0	0	13535	0	0	0	0	0
0	466350	412120	284000	0	253930	494300	393230	530380	525320	665970	679860	603130	967260	638810	478250	1195700	0	266280	0	1292600	1191600	287470	840770	270060	172030	812580	695770	963380	2697600	2723100	1980200	430180	255770	488480	467810	6592400	1476200	1300800	292380	373740	464800	1600900	92556000	64143000	8220300	2392200	2408200	6530500	9697700
0	12978	85856	67784	316950	156080	184780	0	0	0	0	0	0	0	0	0	0	0	0	0	0	0	0	0	0	58350	0	0	0	0	0	0	0	0	0	0	0	0	0	0	0	0	0	0	0	0	0	0	0	0
0	0	0	0	0	0	0	0	0	0	0	0	0	0	0	0	0	0	0	0	0	0	0	0	0	0	0	0	0	0	0	0	0	0	0	0	0	0	0	0	0	0	0	0	0	0	0	0	0	0
0	0	0	0	44476	41524	0	47550	45315	69710	108290	83851	53075	77795	0	63316	21262	0	19399	0	0	0	0	0	0	0	0	0	0	0	31636	33906	0	0	0	0	0	0	0	0	0	0	0	0	0	0	0	0	0	0
0	0	1207300	375810	191990	101310	0	0	0	0	0	0	0	0	0	0	0	0	0	0	0	0	0	0	0	0	0	0	0	0	0	0	0	0	0	0	0	0	0	0	0	107750	0	0	0	0	0	0	0	0
0	0	0	0	0	6891000	0	0	3078400	0	1309400	1172200	852290	1277300	900380	915560	585070	42114	602020	490670	559050	40795	67691	35804	726610	30152	443750	834660	1691200	2360400	2161500	1394700	508930	446430	1056300	876040	1317500	611110	758730	835450	591640	599900	705260	692650	372450	281730	255940	328450	75455	122900
0	0	0	0	0	7803.8	0	0	32336	58945	214620	0	63944	66410	0	0	57618	0	70359	0	0	0	0	0	0	52440	0	326670	455900	394860	291580	153210	90130	42767	76011	43751	0	0	38280	0	22917	0	0	0	38528	64283	102980	126920	65708	69586
0	0	15128	104870	266790	2379200	8375800	1019300	7450000	4684400	4225000	2498600	1454500	1755300	1236300	1103700	493710	612200	607750	0	815650	0	0	0	0	227530	264290	133030	0	878430	2886000	610110	0	22194	35551	0	0	0	0	0	0	0	264630	337040	94289	119730	58275	84522	58314	0
0	0	0	55980	2848.7	14425	30928	0	0	0	0	0	0	0	0	3668.1	9807.1	0	0	0	0	0	0	71862	616550	1340000	3617700	3321100	3246500	2851600	1840900	1448400	710110	186830	342030	152200	31105	51280	19721	13154	0	13814	0	0	28604	0	0	0	0	0
0	6181.1	2919.7	0	0	0	0	0	0	0	0	0	0	0	0	0	0	0	0	0	0	0	0	594240	0	0	0	0	0	1407400	12984	0	0	0	190100	403130	15260	20998	313150	55723	4278.6	10298	0	27439	8507.7	23484	33235	82803	44705	42969
0	0	0	0	0	0	0	22350	0	0	0	0	0	0	23511	7377.4	1517.7	0	28825	99992	129370	83029	37125	0	23822	6664.3	9355.5	0	0	0	0	0	0	6040.6	16811	14231	6412.3	25002	40053	161100	830490	1309600	1107900	392220	233170	47529	35403	26474	10977	0
0	0	0	0	0	0	3056.5	0	7479.3	0	0	148290	0	0	0	0	0	0	0	0	241310	743200	2941100	2377600	844750	138120	59374	11662	43517	30349	6345.7	0	0	0	18744	0	5982.7	9591.8	0	15747	34017	21026	0	9611.6	0	0	0	0	28774	0
0	0	0	0	0	0	0	0	0	0	0	11730	41942	1031100	1161000	1625900	41093	1016800	613260	532760	302590	108210	211030	144850	49947	71832	96228	56035	45647	49151	0	70619	24125	0	18263	0	30955	50139	0	0	21923	16628	29930	40844	15484	18772	0	0	0	0
0	0	0	1284200	0	0	4297.9	0	0	0	0	0	252470	0	7509.7	7296.7	0	0	52818	0	10737	7358.9	19844	21884	0	20808	23819	0	0	0	46111	88793	102790	143550	174420	93967	520840	3156800	17058000	6101800	2104700	715120	638330	479830	172170	101750	187440	50938	22974	10404
0	0	0	0	0	0	0	0	0	0	0	0	0	0	91359	0	0	516440	468700	936800	1011800	498620	108310	288290	119420	58990	0	0	0	0	0	0	0	0	0	0	0	0	0	0	0	0	0	0	0	0	0	0	0	0
0	0	43105	0	0	0	0	0	0	0	1309.5	368080	0	0	231720	237850	40241	145090	277080	850010	1911400	1779600	1636700	242730	440040	577540	168500	144480	1558800	1999900	1216100	1358800	992440	338620	1188700	0	0	0	0	1245000	0	27419	45187000	0	30700000	0	84210	0	6331500	7385700
0	0	0	0	0	0	0	0	0	0	0	0	0	86622	67959	76845	382330	1083800	1078900	2076300	658860	656970	927950	2985900	1615500	1299300	967100	509240	1427500	984800	1055900	253070	927530	629000	173570	0	0	0	0	299080	0	0	273500	350470	340490	365520	441480	304010	0	0
0	0	0	0	0	0	0	0	0	0	0	0	0	0	0	0	0	0	217630	223620	202550	0	249090	0	0	0	0	0	0	0	0	0	0	0	100240	8897600	2119300	1337400	972420	0	98376	159120	45014	0	0	0	0	0	0	70509
16212	11532	0	0	35112	36930	53477	60102	64971	84109	127200	1094800	790580	1773500	59689	60345	51504	316610	89958	1732200	1697000	1026400	0	288990	204770	122220	123590	41474	0	0	197620	0	161640	179900	1481400	21408000	12471000	8515600	6036300	3221100	1682800	1066400	433810	346150	232290	228050	414000	167340	37884	709990
0	0	57414	0	0	50933	0	0	0	0	0	0	0	0	0	0	0	0	0	0	0	13477	0	0	0	0	0	0	0	0	30225	0	0	0	384140	6987900	9519500	6398700	4654700	1424700	1565600	1775600	661600	437780	239480	0	134590	53091	51243	0
0	295840	4134400	8545600	10176000	10501000	8378900	9037000	7064100	4237600	6586900	5383000	4929400	8239400	6210900	6005600	2360500	5209400	3482200	4226400	3068900	2273900	2573500	1966300	1979800	1660800	2366600	2060400	2211300	2142700	1959700	2779000	1461400	1026900	2018200	1148300	1251800	1024700	1275100	1285200	943050	1163900	853920	1289300	1005800	739720	814000	928990	138980	413080
0	0	0	0	0	0	0	0	0	0	0	0	0	0	0	0	0	0	0	0	117390	334920	2801600	273540	85539	233480	0	360840	94069	83927	0	0	0	0	0	0	0	0	0	0	0	0	0	0	0	0	0	17927	0	0
0	0	0	46254	107680	82166	47154	148410	73727	0	22472	0	15608	36682	536920	4986800	6127800	9040200	3640800	1923300	2668800	1739900	1878600	661200	738730	247880	225070	139350	704320	619240	228950	67699	112930	11487	51140	34685	71400	148850	160500	9708.4	51518	108290	65911	27736	0	0	20335	0	0	0
0	0	0	0	0	0	0	0	0	0	0	0	0	0	35696	50352	46821	117730	10094	7269.1	0	0	0	0	20911	20837	0	0	35502	38832	17889	0	20505	10063	3928.3	3194.9	0	77154	56982	51825	24931	0	0	0	6032.7	3443.2	7174.7	3743.8	10068	0
8230.6	0	0	0	0	0	0	0	0	0	0	0	0	0	0	0	0	0	0	0	0	0	0	0	0	0	0	0	0	0	0	0	0	0	0	0	0	0	0	0	0	0	0	0	0	21241	0	0	0	0
0	780590	10796000	8495300	7254700	4853000	3337800	3148300	2336800	1764300	1429700	1096200	517090	1215500	500510	461340	497190	752940	0	0	278340	0	486450	296160	377730	311890	403930	374450	428500	397570	224830	0	360620	171730	443650	257520	255800	283110	0	215580	0	159060	0	353450	226050	145010	253300	0	532980	0
0	0	0	0	0	0	6987.8	17745	16929	23155	0	0	20002	24653	0	0	32551	55767	75307	265680	1224900	0	0	205030	93545	70414	12092	83064	70704	59096	186550	129740	33231	0	52954	16945	31066	250230	24561000	797810	173190	218220	73963	39562	20250	26434	5560.7	0	54853	15890
79658	0	0	0	0	95960	806510	1227100	2613900	2642100	1631800	4409700	3183200	5207500	1719900	3777200	1624000	1576300	2663100	2009500	932040	1722500	760390	1151000	1897500	573050	2592700	4083800	5005100	3909000	950340	817420	2182600	183420	2429700	207250	1863600	177300	513290	1470200	147380	160940	510890	1013000	160650	728490	139000	0	0	450730
0	0	0	0	56445	329560	127020	293960	594180	532420	1068400	1672800	1269000	3122700	4215700	3711300	2053100	7989100	5850100	8952600	5741700	1199200	570070	260510	315570	417270	84102	91632	239740	1691400	755890	766100	1226400	251200	499760	0	462340	0	129220	0	0	167320	33714	0	0	124610	0	0	0	0
0	0	0	0	0	0	0	0	0	27961	0	96046	0	186290	425560	281960	93946	515340	456070	76563	814900	60239	72629	1062000	550440	759280	2645200	2063300	3204900	2402900	1534700	1301500	1098000	812340	2230900	2997300	26374000	12659000	3463700	1142000	1619600	921250	459660	8378600	372830	214210	246350	71932	79882	80177
348950	616190	0	27477	0	0	0	0	102700	46027	0	30920	0	43666	48014	75501	65276	190990	223820	312680	260090	272360	227720	220450	19599	0	41496	50286	0	0	0	0	14481	29756	426890	1303000	20226000	11216000	2435200	632000	688450	484440	594700	522220	399090	241300	222630	161960	0	48885
0	0	0	396690	677000	224330	128860	112830	0	0	74739	78788	0	62025	0	0	0	0	0	0	0	0	0	0	0	0	0	0	0	0	0	0	0	0	0	0	0	0	0	0	0	0	0	0	0	0	0	0	0	0
0	0	0	0	0	0	0	0	0	0	0	0	0	0	0	0	0	0	0	49453	65020	465710	1599100	4389600	7292000	5633000	4844800	2107200	851030	389580	312340	145530	159060	93780	150500	161340	199610	239710	205250	0	101710	240020	127630	31940	94258	35236	38314	0	32832	32193
0	0	0	0	0	0	0	0	0	0	0	0	0	0	0	0	0	27832	20002	0	52617	20911	0	25973	23675	0	0	176700	415220	462680	350900	292220	188280	52474	105010	130290	57928	46355	42063	0	0	0	0	15968	0	0	0	14532	0	0
0	51749	192050	1528000	4863400	10178000	4734400	3495200	3022700	1466800	1097600	347320	140880	180790	0	0	85002	0	0	0	0	0	0	0	0	0	0	0	281940	229730	223860	0	0	0	0	0	0	0	0	0	0	0	0	0	0	0	0	0	0	0
56692	0	0	0	217990	155490	62265	0	0	176440	128460	16312	248590	209220	56028	213840	279640	258560	84586	440620	590170	1514900	463730	0	26113	0	0	0	164840	0	47153	0	0	0	0	0	0	0	0	0	0	0	331670	0	454910	0	0	0	0	70080
0	0	0	0	0	0	0	0	0	29871	70238	133230	119300	296880	189400	128900	0	103750	82476	203600	95482	0	0	0	0	0	0	71845	0	0	0	0	0	0	0	0	0	0	834310	0	0	543610	0	753000	0	0	0	502990	0	39882
7202.1	0	0	0	154980	0	26585	342380	3339300	917470	657690	188730	241440	0	0	0	0	0	0	117560	0	0	0	0	0	0	0	0	0	0	28191	0	79904	0	0	0	0	572530	1026400	0	118840	94373	75705	184070	271620	150890	0	0	0	0
0	0	0	437310	768460	0	0	0	159760	97656	143010	104110	117130	287760	0	0	33919	318200	626070	1053600	1525500	1469600	1849500	1369700	2511400	1773000	2530100	1230900	2465800	7758500	894240	2214400	1854200	1496800	2403700	1223000	2432900	1632700	1408300	1171100	1008100	439770	1043400	1057900	703690	317550	480470	306850	129930	238610
0	0	0	0	0	0	0	0	0	0	0	0	0	0	0	0	0	0	0	0	0	0	0	0	0	0	0	0	0	1761100	2219800	3501900	3936200	0	0	0	0	0	0	0	0	0	0	0	0	0	0	0	0	0
0	15463	37113	0	37305	0	0	0	47865	60383	154150	0	52696	94501	52604	121510	41247	83442	0	50094	99569	41668	115100	64635	57811	51142	54691	70988	0	24722	102490	249970	78796	197100	2331300	7707100	7880200	3055500	608370	207230	118010	116910	44064	9404.8	0	27166	36611	65220	64699	110870
0	0	0	0	0	0	0	0	0	0	0	0	0	0	0	0	0	0	0	0	0	0	0	0	0	0	6194.6	0	0	0	0	0	15685	25089	195680	202950	151710	73020	23955	0	0	0	0	0	13961	0	0	9047.8	0	0
0	0	0	0	0	0	0	0	13698	0	0	0	0	0	0	0	0	0	0	915900	981180	955100	715800	1494400	11643000	12264000	3330400	1114600	1416100	1035000	0	0	15715	0	814820	327000	220000	808130	730560	0	581580	0	710780	784830	0	656920	876480	0	582020	0
0	0	104070	677750	729410	1357800	955870	932970	156680	452320	922560	706350	0	1218100	860490	949540	76114	1463500	1470900	1247700	1477700	3031100	1107400	639530	916340	875590	1112300	811640	1070900	728770	626380	623700	788000	530700	1787500	20597000	6004400	10344000	5685000	4238900	3388500	2906000	2672600	2434100	2514400	2738700	1910000	867670	692530	851920
0	0	0	0	0	0	0	0	0	0	0	0	0	0	0	0	0	0	0	0	0	0	0	0	0	0	0	0	0	0	0	0	0	0	84925	180220	332410	330350	662070	701660	603650	534660	451820	536600	0	325210	306920	186040	39351	95953
7631.7	108790	0	0	0	0	0	0	0	0	0	0	0	0	0	0	39134	639320	899710	750290	991760	665740	622520	154860	115410	129700	95696	136450	82202	127490	103810	188660	169690	72160	40350	108930	167480	79873	0	262810	0	0	60880	173790	75050	36490	57556	44920	64149	0
0	169340	1945000	5416000	5841100	4256100	5055100	7454900	10048000	7955200	12561000	12089000	10451000	18234000	14671000	12400000	4879900	13183000	9949800	8445400	6782700	4541000	3762600	3159100	4188100	3849100	4380700	3049700	2578400	2836600	1783800	1642500	1435100	748640	2010700	1050600	1183700	1054500	1839100	1497800	2320000	2216100	1291200	1314400	676960	492570	409410	332950	141090	196500
33351	232130	276610	69915	60706	55818	80553	157960	161310	130890	387740	2080400	4714800	7515600	3020100	1810800	595340	1668900	1582600	3069500	11633000	20960000	63382000	136710000	75676000	13804000	11682000	5157100	4619300	1808700	1372800	1607900	1351400	526260	770330	1033300	1028800	1906400	2043200	1348500	410950	517800	504070	371430	405180	139750	162300	183120	142990	98284
0	0	0	0	0	0	0	0	0	0	0	0	0	0	0	0	0	0	0	0	0	0	0	0	61078	0	0	0	0	352490	0	0	0	0	0	0	0	0	155710	0	0	54528	0	0	0	0	0	0	0	0
0	0	0	0	0	0	0	0	0	0	0	0	0	0	0	0	0	0	0	0	0	0	0	0	0	0	0	0	0	0	0	0	0	0	0	0	0	0	0	0	0	0	0	0	0	0	0	0	0	0
0	0	0	0	0	0	0	30600	37921	61439	0	100210	0	0	62276	100110	0	18889	25731	90778	116090	58345	23962	51888	0	19372	23820	29872	0	0	280360	346320	251660	0	76478	12486	0	0	17757	0	0	147670	568760	2915600	3250600	1061400	858620	322990	140140	195420
0	0	0	0	0	0	0	0	0	0	0	0	0	9295.3	12499	0	0	0	0	0	0	34964	18816	28189	51348	56044	63928	60282	7679.2	56372	68555	55287	55078	41531	231020	337790	214370	129110	642660	503160	514700	533550	582940	216790	392750	346100	367870	305800	130840	133630
0	0	0	0	0	0	0	0	0	45306	52519	43308	70236	74740	0	0	0	0	25551	209760	138310	66292	0	0	0	42509	37026	0	0	0	0	16453	49387	71033	213620	196620	55429	5976600	16238000	6155500	3872200	2329800	2683300	2346600	1060700	1365600	1105200	887620	361260	354460
0	39935	217790	43384	118430	0	0	0	0	18914	46251	0	0	0	0	0	0	0	0	0	0	0	0	0	39207	103710	0	0	0	0	0	125320	0	0	0	0	0	91698	263680	249090	112950	1134300	483630	624190	0	633250	1746200	1741100	1433100	825410
0	0	0	0	0	0	5483.7	23145	16835	20370	23567	98278	55527	113570	83117	233600	72565	339160	344410	403750	350180	137570	50505	38354	36366	36315	10351	90576	21209	24360	31354	23936	19882	0	13300	9039.5	0	0	0	0	0	0	0	0	5286.4	0	0	0	0	0
0	0	40026	187530	111460	67732	110470	86486	86546	51838	60422	0	0	0	0	0	0	0	0	0	0	0	0	0	0	0	0	0	0	0	0	0	0	0	0	0	0	0	0	111890	0	0	0	0	0	0	0	0	0	0
0	0	179270	202640	111450	86870	131200	114170	130400	106210	582320	486590	897840	2825000	4188000	6109200	5505500	21583000	12037000	8491600	4164100	2118900	1845600	1937800	482040	140720	76259	280680	237320	0	0	0	0	0	0	0	0	0	75422	76659	0	0	0	0	0	0	0	0	0	0
0	0	0	80275	0	56614	0	0	0	0	0	0	0	0	0	0	0	0	0	0	0	0	0	0	0	0	0	0	0	0	0	0	0	0	0	0	123810	817880	8130900	12935000	4609000	3359400	4319700	5596300	2033400	1446200	1444800	1288600	1009200	1081800
0	0	0	0	0	0	0	19642	172100	42281	149070	26818	24919	64684	32089	19182	0	0	0	0	0	0	0	0	0	41870	201030	567290	773780	775110	642500	188790	158890	138040	162760	0	81267	0	57656	0	0	0	21016	0	15043	0	0	0	0	0
0	0	0	0	0	0	0	0	0	0	0	0	0	0	0	0	0	0	0	0	0	0	807280	1162700	454200	362910	275810	218210	240390	268810	217290	223950	174940	142960	238890	219870	204910	230150	174390	155790	123170	87135	133060	156530	97444	82634	77730	0	49774	63590
0	0	0	0	39731	0	56654	42332	21467	0	0	0	0	0	0	0	0	0	0	0	249230	640420	5075000	5351300	5776700	1637400	1121600	452400	447810	450160	279850	251850	344400	38943	281470	269180	324820	322480	279070	42579	168430	134790	135630	48377	139990	31652	78253	56312	45060	14935
0	0	51887	301750	3936900	8883300	4032600	2249200	1162300	410190	196870	275370	383760	2142600	2290100	760450	30787	0	0	0	0	0	0	0	0	0	158230	0	0	0	0	135810	0	0	0	310550	704380	0	51123	286140	0	0	0	0	0	0	136010	0	0	0
36269	0	185520	9770.8	134760	166710	188690	197200	395940	229430	689780	1018900	1145800	1777800	1091500	912700	308900	868840	572390	597330	1017900	1052800	1331400	2910500	3590900	1943900	2468100	3456100	3741400	1540600	795050	859350	681160	578250	1324600	1525000	1164500	1971900	1906500	2253700	478800	297330	202330	111360	132300	46662	26668	95453	6156.5	28206
0	0	0	0	0	0	116620	176970	107100	113220	37027	35769	0	0	0	0	0	0	183700	234790	244420	82629	61020	48959	0	0	37637	49922	150140	341590	92999	806070	1044400	551690	1008500	286160	443560	174170	314410	213570	174970	149880	59950	219800	0	39099	0	25504	0	0
0	0	0	0	0	0	0	0	0	0	0	0	113430	446330	456690	683570	408140	1182700	1158700	1217500	2053600	549340	417670	238260	386140	397830	939190	463290	561740	732670	325930	435680	250200	204260	654110	332110	284320	367400	244830	303940	264860	289490	291860	230410	213150	100170	193380	201270	54752	81030
0	0	0	0	0	0	0	0	0	0	0	0	0	0	0	63789	45764	117590	92764	184860	146790	153000	276490	1520000	432420	400430	355050	185010	181600	27316	0	0	0	0	0	0	0	0	0	0	0	0	0	0	0	0	0	0	0	49570
0	0	0	0	0	0	0	96171	305380	475180	1164700	351570	0	0	0	0	0	0	0	0	0	0	0	0	0	0	0	0	0	0	0	0	0	0	0	0	0	0	0	0	0	0	0	0	0	0	0	0	0	0
0	64320	210660	546440	1257700	1565900	1162900	1600500	5066900	10875000	22124000	22895000	30279000	40528000	24698000	15300000	2296200	10125000	6610200	5234500	6612500	4376500	5019400	2830000	3467700	4196900	12904000	18723000	17636000	7063500	1597700	1265700	462140	257070	606460	442020	846530	194540	0	0	21431	20539	32484	48145	45652	0	8029.9	0	54749	66236
0	88366	368800	308680	625310	301730	162400	191700	0	0	0	0	0	0	0	0	0	0	0	0	0	0	0	0	113580	0	0	0	0	0	0	0	0	0	0	0	0	0	0	0	0	0	98976	0	99419	80976	125840	0	0	0
0	0	0	0	0	0	0	0	0	0	0	0	0	0	0	0	0	0	0	0	0	0	0	0	0	0	0	0	0	0	0	0	0	0	0	0	0	0	0	0	0	0	0	0	0	0	0	0	0	0
0	65978	171250	0	217580	0	0	103870	0	0	0	0	0	179550	419080	721720	611340	3040700	3561100	5064800	5344300	4472900	2833000	1554700	762640	408940	326110	290300	217820	369950	245990	334330	57966	236070	421570	237430	292180	346510	0	592100	445830	296940	152820	0	0	0	0	0	0	0
0	0	0	67375	0	0	0	0	0	0	0	0	0	0	0	87268	0	0	183130	193220	0	309170	419460	0	380840	0	1044200	1613200	2363700	1463500	753870	370190	365770	0	274560	289690	116760	510310	370430	637230	300240	704910	372160	1068100	1814800	2020000	3313500	4260000	745170	3287500
0	406110	259120	0	0	0	0	0	0	0	0	458920	0	1444700	1747300	0	0	0	0	0	0	0	0	0	0	0	0	0	0	0	0	0	0	0	0	0	0	0	0	0	0	0	0	0	0	0	336410	1054000	374070	580170
0	0	0	0	0	0	0	0	0	0	0	0	0	0	0	0	0	0	0	0	0	0	0	0	0	0	0	0	0	0	0	0	0	0	0	0	0	0	851810	2035000	2500800	3275500	2073000	0	1621400	1431700	1145000	1110700	2228700	1542500
261090	1421100	561470	522110	335950	185430	0	0	36939	0	0	0	0	0	0	0	0	0	242710	1983400	391890	157180	0	57946	0	0	0	0	0	64883	147630	633900	995440	505770	314950	0	522310	0	0	0	0	0	0	0	0	0	0	0	0	0
0	0	80310	52809	169540	317760	145420	139490	157110	199450	227190	198840	216750	3020000	2548300	2118800	335930	415410	189100	80597	47686	53997	0	0	0	0	0	42244	0	0	0	0	0	77153	0	0	0	0	0	0	0	0	0	0	0	0	0	0	0	0
0	0	103150	94590	0	0	126150	783210	1819100	1562900	2968400	2437000	832950	2029100	1026500	515710	205460	499600	212460	343370	0	193330	101330	291450	556510	641520	98909	599130	503060	348920	0	0	0	80556	362050	158140	690010	348670	295940	142470	143980	171980	127080	115280	0	68662	0	0	0	0
6611	0	17859	232210	10126	22166	293220	328780	106070	68118	85609	95393	96361	183200	133180	67338	47234	79221	183040	36037	73474	347670	418350	222920	141060	42833	59410	11231	34791	13404	24899	57778	4993000	53755000	38437000	1978500	683810	384830	214890	65719	69295	85737	117400	22257	32891	66059	31729	63554	68326	58226
0	0	0	327070	0	0	359160	1801800	1890400	0	1945400	2455900	1719600	2494300	1614400	1327100	0	346080	137150	716400	975090	753430	584380	170050	0	0	0	0	162450	132150	0	0	0	104870	278420	306930	426370	0	109240	0	0	0	0	0	0	0	69814	0	0	0
408040	121350	278980	1675500	3005200	243050	317960	0	0	0	0	0	0	0	0	0	0	0	0	0	0	0	0	0	0	0	0	0	0	0	0	0	0	0	0	0	0	0	0	0	0	0	0	0	0	0	0	0	0	0
0	0	0	0	0	0	0	0	0	0	0	0	0	0	11718	10565	0	51423	54001	102230	75537	52541	115170	38426	114210	132110	232850	204240	118770	168910	206480	148660	292830	262270	564580	955570	1135400	977620	2028100	2697200	7804300	8209500	5904100	2451600	582940	267150	264050	127550	62229	185030
0	121190	5960400	9249500	9775900	7652500	5089500	4374400	1994200	1940800	2534700	1897000	803820	1098000	767210	41631	683840	701070	266200	0	0	0	320710	232060	368670	277650	0	0	0	0	0	0	0	0	236310	0	0	0	0	0	0	294270	0	0	0	0	0	0	0	277190
0	0	106540	296650	537920	1840000	4308100	6687200	3868300	5343200	4296000	3685700	2260400	0	0	710230	309470	0	0	0	0	0	0	0	394860	374190	1028400	884280	900580	368090	280960	289560	0	134160	366320	0	236510	206280	240330	131960	109790	123080	0	0	0	0	0	147150	0	0
0	0	0	0	0	0	0	62083	0	0	0	0	0	0	0	0	0	0	99865	239150	1329200	1067400	850600	304490	197310	0	0	0	0	0	0	0	0	0	0	0	0	0	0	0	0	0	0	0	0	0	0	0	0	0
0	55296	0	38950	114250	971990	2199100	1654800	554500	63411	187750	349840	352460	771950	1094200	1216000	754850	2801200	3907600	8781100	13543000	17858000	26459000	23085000	26653000	23427000	26913000	18081000	19296000	16066000	9356400	11845000	9097700	4038000	6507500	3290800	3608100	2236800	3103000	2446600	2846900	2753300	3668100	2218500	2215200	1159500	2207100	1559500	606200	1176200
0	0	0	0	0	0	0	0	0	0	23191	40954	30288	849170	2667600	2840500	931420	1503300	579500	336360	318950	55699	46650	29888	979690	1234800	640440	171150	82941	29918	22740	0	0	0	0	0	0	0	0	0	0	0	0	0	0	0	0	0	0	0
0	0	0	0	0	0	0	0	23522	26883	13266	44872	0	24899	9207.8	16955	9774.5	9743.2	8756.3	0	0	0	0	0	0	0	11721	84116	302830	659330	628350	494380	938990	107200	239010	74867	190530	193290	30941	0	171660	12551	134770	119850	0	91136	49243	0	0	0
0	80479	92987	0	78958	0	0	47019	0	67898	943800	2226000	3701900	7935300	7880600	6831600	2286900	7761200	10077000	10368000	7605200	277890	168970	51090	62561	0	987920	522930	468490	0	0	0	0	0	0	0	0	0	0	0	0	13377	0	0	0	0	0	37673	3035400	39115
0	203150	3467100	5641400	9774800	3605800	4379100	4046500	1877200	1663300	900360	4592400	107900	293470	98152	89846	85415	0	95521	61267	63585	46380	0	0	0	0	0	0	0	205350	73023	0	0	37742	0	53788	128630	59039	0	0	0	121020	0	0	0	41796	0	0	0	62805
0	0	0	0	0	0	0	0	0	0	38214	0	32846	0	0	111370	148700	1221100	2776000	4132600	8346900	8490000	9035000	4351500	3194400	1358400	1250200	1252200	1110900	571240	458270	0	0	76387	288180	0	0	71206	0	0	142910	402640	46936	0	106410	0	104360	0	0	0
0	0	0	0	28339	76122	2290700	19812000	27810000	13720000	11622000	7340100	5570000	4734500	3505600	2988700	1597700	4188200	1881900	3156300	2763800	1232700	1452500	901020	944340	813930	1509000	1083100	357300	545180	210560	725350	478570	330580	766350	659330	299760	253440	767290	4625200	22406000	80283000	64980000	8756400	354100	455120	170820	36940	96202	107360
0	0	0	0	0	0	0	0	0	0	0	0	0	0	0	0	0	0	0	0	104870	323580	74798	24707	0	0	2844200	0	0	0	0	0	21491	0	0	0	0	0	0	0	0	0	0	0	0	0	0	0	0	0
0	0	119200	720380	18495000	68342000	6759700	1289100	1624100	250460	288920	457670	174780	267940	342000	191560	638240	1446700	137040	166290	138380	0	0	63849	48231	0	58486	57295	1019200	45124	59384	147300	567290	292410	0	374980	363650	343840	508920	263810	519580	129510	85294	546250	257120	0	20417	37793	68911	563300
0	108710	233180	93792	54673	51400	37145	0	0	42361	256640	645450	559020	1381400	1193300	897000	348750	544350	276140	179700	380760	231360	210410	69277	130980	120420	120800	89133	81636	0	0	0	0	19293	0	0	0	0	0	0	11442	142450	70505	109500	0	0	104830	185790	0	0
0	292440	363570	380990	201170	0	209080	0	0	0	0	0	0	0	0	0	0	0	0	0	0	0	0	0	0	0	0	0	0	0	0	0	0	305450	664860	762410	961970	1113500	461890	411950	226960	0	0	392090	0	551920	0	790580	560100	382280
0	0	0	0	0	0	0	0	0	0	0	0	0	0	0	0	0	0	0	0	0	0	0	0	0	0	0	66764	0	0	87394	108390	122020	0	958940	3407600	5845700	2160200	624500	0	307740	0	0	0	0	255260	695670	471750	395800	0
0	0	0	0	0	0	0	0	0	0	0	0	0	0	0	0	0	0	0	53076	0	0	0	0	0	0	0	0	0	0	0	0	0	0	0	0	0	0	0	0	0	41577	0	0	0	0	0	0	0	0
0	0	0	0	0	0	134190	0	0	0	0	0	307020	1696800	0	349230	0	362320	714970	2275300	3733500	1843100	689140	460140	252420	0	373150	185160	351380	277120	0	0	218500	85533	0	0	0	0	0	0	0	0	139250	0	0	0	92020	0	0	0
0	0	0	0	0	0	0	0	0	0	0	0	0	0	0	0	0	0	0	0	0	0	0	0	1017000	0	0	0	0	0	0	0	0	0	0	0	0	0	0	0	0	0	0	0	0	0	0	0	0	0
0	0	0	0	0	0	0	52008	242760	110530	194640	0	61340	0	0	0	286580	4031500	2799100	1307000	436370	299940	246490	46363	33101	35143	51872	121950	96319	88033	63126	31848	21552	0	0	0	118880	0	0	0	0	0	0	72055	0	0	78260	0	0	0
0	0	0	0	0	0	0	0	0	0	0	0	0	244930	306230	339890	642160	3846400	5400200	8651200	11618000	801850	1178700	2972600	707610	0	0	0	0	0	0	0	0	0	0	0	0	0	0	0	0	0	0	0	46050	87886	0	0	0	0
0	0	0	0	0	0	0	0	0	0	0	0	0	0	0	0	0	0	0	10583	13710	12919	0	18381	20286	0	13746	0	0	0	0	0	0	0	0	0	0	0	0	0	0	0	0	30464	25448	15861	33542	17385	20022	92580
1585.1	0	110780	93794	185860	145920	161210	359130	364780	196060	197840	329690	233450	221860	205830	97539	69452	168680	241240	419030	1171400	2585800	5140600	5418800	8405100	9280700	11119000	6562900	5348600	2967100	2101800	1901100	1583300	701530	1900300	2274800	2914400	2440500	1930200	1452500	997310	1436700	847210	1036000	845720	596850	546890	490700	147380	120900
7160.7	0	1469.1	0	0	13016	13201	14272	63852	26286	42150	24586	11831	13144	0	0	7192.5	11106	20313	0	8609.8	7521.8	9327	174510	9998.3	14249	0	0	0	6596.5	0	0	13428	48538	33642	21040	0	26050	38673	29158	8095.2	4214.4	0	0	0	0	12156	18291	16874	23722
0	50148	51494	0	263760	0	0	0	0	37571	138100	190460	155620	0	0	106140	0	203990	175830	0	117020	91611	57493	0	0	20544	0	14756	0	206400	0	93585	0	0	0	0	0	134920	155360	155080	99063	113570	85894	73186	0	0	0	0	0	0
6980.2	22481	52608	56623	24608	51793	38814	20901	40711	15386	14410	38629	166680	583890	674040	4708700	6074800	22108000	15981000	15181000	12776000	8370000	7297300	2937800	2664500	1315600	1875200	1159200	568150	343180	137370	404570	282910	136690	388980	132360	35532	120030	12405	14971	42911	50074	8676.6	13497	0	97006	99865	63878	382080	71739
11808	1014400	8566000	4193500	2161900	1403900	551910	630250	2908200	2496200	1527500	379980	298930	412080	111360	69204	65453	62762	0	0	216270	429600	0	0	176950	55796	0	0	0	0	0	0	0	0	56964	0	0	0	0	0	0	0	0	0	0	0	0	0	0	0
0	0	0	0	0	0	0	0	73161	46068	26132	27725	64629	256780	427920	50165	288070	673400	477520	416430	305380	85021	79626	44881	0	0	85030	0	0	0	0	30126	0	0	37973	0	0	31543	0	109520	1672200	789430	332550	0	126650	62599	0	0	0	0
0	131140	250620	160070	194390	174130	159530	152730	163000	50670	210150	161970	383480	903740	1477600	2314700	884510	4798700	3599500	1589600	195570	346050	66157	151390	98521	136740	346950	110760	110920	165080	90210	0	14318	0	31963	89556	70606	52582	70817	96320	15673	18391	0	62182	0	0	0	0	0	0
0	0	0	0	0	36417	0	0	0	0	17698	0	0	0	121240	0	0	0	0	0	0	0	0	0	43117	247210	1779400	1433700	410450	35907	0	0	0	0	0	0	0	0	0	0	0	0	0	0	0	0	0	0	0	0
0	0	0	0	0	16581	4325.6	0	91964	80571	40457	32432	0	0	16666	18951	97310	2215200	4679300	5236400	5853100	2905400	5847300	4656800	4409300	1033300	683970	284720	159330	240230	106330	94707	46656	26596	65498	87144	79476	38506	61136	0	43985	40649	55426	70447	18074	4622.3	10553	48469	0	0
0	5522.1	0	0	0	0	0	0	0	0	607380	11777	8555.6	20964	12312	0	17656	0	0	27631	0	89503	118880	92182	87451	103620	142030	123190	81748	41475	36194	7238.1	50316	0	41628	29029	82904	77741	170460	59137	52386	284500	6892.3	41254	25415	8466.2	50096	17613	18930	28398
0	0	0	0	0	0	0	0	0	0	0	0	0	0	0	0	0	0	0	181250	0	1707300	832980	59575	553800	367980	0	0	322670	35311000	18628000	4975800	5157800	649780	892980	811850	654370	757190	226960	0	183590	0	0	0	0	0	0	0	0	0
0	0	0	0	0	0	0	0	0	0	0	0	0	0	0	0	0	0	0	0	0	0	0	0	0	0	0	0	0	0	0	0	0	0	0	0	0	0	0	0	0	0	0	0	0	0	0	0	0	0
0	0	0	0	222640	0	0	0	194640	0	0	0	0	0	0	180650	0	0	105910	585040	881300	10788	1991900	1410200	4543000	2242900	364050	580710	542170	333920	184980	330310	0	0	277990	0	84967	0	683840	3374000	0	127840	0	81752	0	153480	109450	1190000	0	0
0	0	0	0	0	41544	42740	56530	0	0	72404	72100	0	0	0	160410	74148	211640	192260	0	245330	0	0	104130	133010	109470	97857	0	0	0	0	0	0	0	0	0	0	0	0	0	0	0	0	0	0	0	0	0	0	0
0	0	0	0	0	0	0	0	0	0	0	0	0	0	0	0	0	0	0	0	0	0	0	0	0	0	0	0	0	0	147310	184020	81765	26933	34791	0	0	0	0	0	0	0	0	0	0	0	0	0	0	0
0	0	0	0	0	0	0	0	0	0	0	0	0	0	0	0	0	0	0	0	0	0	0	0	0	0	0	0	0	123440	261130	700380	258830	378340	417860	129980	87994	155830	0	0	0	35521	0	0	0	0	0	17478	0	0
0	0	0	0	35877	0	0	0	0	0	0	13939	0	0	0	0	0	0	0	0	0	0	0	154720	175940	88183	0	0	0	0	0	0	0	0	0	0	0	0	0	0	0	56112	85946	55933	38317	0	0	0	0	0
0	0	0	0	7173.5	62753	62709	72616	42026	30730	25674	12243	33954	19548	23094	77847	101150	385670	411650	432320	547980	646770	703810	421710	522160	399040	559430	380990	341470	439160	449310	193710	139700	64124	37837	62895	39364	0	29062	0	0	52929	117290	45677	29489	34135	68024	52628	0	16240
0	639090	1056300	1268100	1502300	1379300	1471600	979510	401880	103240	0	0	0	0	0	0	0	0	0	0	0	0	0	0	0	0	0	0	0	0	0	0	0	0	0	0	0	0	0	0	0	0	0	0	0	0	0	0	0	0
0	51456	149800	168490	406360	90215	63850	222510	68090	1225400	24366	28103	189070	117710	122310	81574	988690	170970	138140	401270	565660	791160	1224600	378470	194000	408600	1228900	913780	804850	1307000	969520	3087900	2353600	736030	988950	571490	318170	393310	171930	358830	186350	603050	124500	201720	334080	482520	36777	169550	14264	268750
0	0	0	552520	6972300	14506000	11230000	5706900	5052800	2117500	2420200	1429500	1533800	1972600	1510500	860390	650560	2662400	2653500	3693700	7225900	9366400	9991900	4893400	1746400	1098800	1879200	731140	858830	483500	833330	615230	516970	489210	1397900	769480	365750	251220	264170	26993	157860	203990	525310	213790	78902	145380	135470	326410	36946	35154
1396.2	0	0	0	0	0	0	19634	42295	159100	243530	0	0	121410	54307	44124	3867.3	90983	41663	252400	220840	0	0	0	0	0	0	0	0	0	0	159450	364560	101800	0	70262	127900	948220	21804000	25470000	7928200	3029200	1676200	491310	47710	28983	91261	70619	10583	17931
0	22363	628420	459670	273110	219860	103740	91154	91358	44170	68368	0	78664	115500	0	0	0	0	0	0	0	0	0	0	0	0	0	0	0	0	3618700	695410	0	0	0	0	0	0	0	0	520080	1798400	508760	1124800	1678200	1140000	2227600	2448800	1583300	1606600
171790	577980	2800400	8888400	3616100	6214100	6898100	6620300	6753100	2673100	5402900	3221300	2766100	6008000	6291200	1008200	33119	1953200	6790000	2859400	3396000	72193	764920	3097800	570360	3399600	3528800	5073800	4287000	3625600	3112300	3956800	2215200	1541000	5925800	2181000	2448400	1313100	398830	4126500	2414000	3817800	3212400	4396000	2369700	2663500	5069900	20058000	10131000	2812600
0	9174.3	48008	0	0	0	0	0	0	0	0	0	0	0	0	0	0	0	0	0	0	0	0	0	0	0	0	0	0	0	0	0	20361	34984	183750	63788	114130	114220	82758	251680	233740	174700	157200	452840	208030	242310	407330	351520	76526	111750
0	0	197990	253240	0	94964	64925	0	0	0	0	0	0	180330	0	0	0	318280	374820	1255800	908560	2971100	5418200	4318300	3618900	8831100	13727000	13139000	12815000	9919200	7985100	6370000	4178200	2162500	4196900	2584600	2206300	563140	1270600	0	473580	1515600	894420	601330	532100	479190	900400	701210	7373.2	470740
0	0	201560	526790	1358000	2495800	2875200	7166800	4913700	7227300	5207300	3748500	4858600	3679200	2518000	2180300	1004100	1923800	1113100	1620900	794000	0	0	0	0	442180	620430	482930	228010	550610	746480	0	596210	340230	639390	788710	731040	0	0	0	359590	0	0	0	0	0	0	0	0	0
0	0	0	0	191620	326640	1063300	1111200	729520	714010	597850	529420	201130	377420	242500	0	0	97094	0	294750	0	0	0	0	0	0	0	0	0	0	0	0	0	0	0	0	0	0	0	0	0	0	0	0	0	0	79929	0	0	0
0	0	0	0	0	0	0	0	0	0	0	0	0	0	0	0	0	0	0	0	267300	1107500	858130	262710	162380	68082	0	0	0	0	0	0	22431	65118	0	0	148420	176570	110220	0	89341	0	83425	92433	89652	0	102210	0	55465	48801
0	0	0	0	0	0	0	74927	0	0	0	0	0	0	0	0	0	0	0	0	0	160640	813710	259780	0	0	0	0	0	0	0	0	0	0	0	0	0	0	0	0	0	0	0	0	0	0	0	0	0	0
159800	17576	0	31876	173350	217530	0	2142400	0	325140	284390	91196	0	0	0	0	233930	1011800	631990	335060	370810	271870	322540	396980	426850	677800	1397700	2342200	2929000	612210	10176000	31397000	18284000	6553000	10828000	5985400	4291500	2544600	1834900	1278300	978560	1033600	877950	907730	461220	532600	430350	307840	40473	915940
0	0	0	0	0	0	0	0	0	0	258220	151700	0	0	0	0	0	0	14576	0	0	0	0	0	0	0	0	0	0	0	0	35311	41817	38516	76648	35568	14507	21027	24588	52535	76437	223410	201760	340140	1010300	458350	272970	263060	142510	36081
0	0	0	0	0	0	0	0	0	0	0	123230	161370	299750	139880	75108	27567	71605	60649	67778	38784	32477	37884	114270	154560	189460	661780	665910	797940	659010	603960	487030	568130	181430	357080	284610	256270	249200	199470	278530	259420	151640	152100	125010	30519	123250	102600	52530	0	87367
0	0	111950	121860	617090	92206	1038300	123790	933460	2671300	115310	1388600	612430	2426200	2288400	2108600	468090	500880	223790	37881	0	40949	54788	12311	43182	174400	43055	0	24220	58334	99993	126390	764480	1672300	3267000	12114000	15377000	5709700	1683100	800120	367170	167950	198080	402280	190530	265350	505270	144350	252680	204080
0	0	0	0	0	0	0	0	0	0	0	0	0	0	48079	48979	0	201430	278270	337140	163240	113810	48020	0	22839	0	0	0	0	0	0	0	0	0	15154	11044	0	0	0	0	0	6749	0	0	0	0	0	520830	918100	722630
0	0	0	0	0	0	0	0	0	0	0	0	0	11138	12692	0	0	0	0	0	0	0	0	0	0	0	0	0	0	0	0	8325.9	12995	0	0	0	472110	453010	105910	23869	9666.6	0	21781	48643	15541	4952.2	0	0	0	0
12799	3168.1	12747	0	0	0	0	0	0	0	0	0	0	0	0	0	0	67236	63390	64745	0	0	0	0	0	0	0	0	0	0	0	0	0	0	49523	76991	93774	17441	32603	0	141260	174390	284910	547510	256140	163180	298510	205430	240320	553400
0	24081	0	0	0	0	0	0	0	0	4008.7	0	0	0	0	0	0	40603	71733	49925	30124	59386	64903	140840	83918	108220	92286	66839	62246	88213	54598	73838	85469	143890	167000	138910	138150	234550	140850	123870	121710	121680	186940	238230	118110	0	81528	89073	73754	0
0	0	0	0	0	0	0	0	0	0	0	7063.4	0	26497	28124	17647	0	16385	43607	46110	45204	109360	193400	170960	223000	159360	454140	353560	481640	263020	28238	21735	0	0	0	0	0	20064	0	0	0	0	0	42613	0	0	0	17327	0	18038
1112000	0	13973	16770	18334	49486	38922	85349	136910	134520	473860	658720	832840	3364400	8737000	13457000	4896000	29046000	23151000	13251000	9657800	6384900	4983600	4218300	4370000	2159500	4857500	5354900	6234900	6286800	4432700	4130900	2766600	1910300	3843400	2783800	1826500	1845900	1850700	1387300	1314500	2004100	1257000	573270	873490	682460	806010	545750	296890	616730
0	0	13593	0	0	81488	0	0	902700	24582	2162800	10896000	0	0	0	0	0	0	171320	0	0	0	0	0	0	0	0	26553	0	32063	51591	80044	48030	0	25441	0	29799	45701	0	426540	150200	185600	173180	458620	0	0	0	0	0	0
0	0	0	0	0	0	0	0	0	0	0	0	0	0	0	0	0	0	0	0	0	0	0	0	0	0	0	0	0	0	0	0	0	0	0	0	0	0	0	0	0	11510	0	0	0	0	0	1183.1	14195	0
0	0	0	0	0	700550	763640	868740	1004600	760540	1272500	1564300	1067200	4558600	3558500	6300200	3736300	6504800	2594300	2278800	2230300	1152700	1327500	758720	1239800	358150	0	259750	313270	148210	0	0	0	69663	0	0	0	0	0	0	0	0	0	0	0	0	0	76541	0	92466
0	0	0	0	271070	192690	533400	212700	307410	823890	333010	328400	77779	0	0	0	0	0	0	0	0	51757	0	0	123810	0	0	118880	124840	0	0	69367	0	0	0	95665	154000	102210	50086	0	0	0	0	935030	0	0	76623	348580	0	0
0	0	87741	689370	408990	234760	158810	0	0	0	86597	158060	0	0	0	0	0	0	35474	0	0	0	0	216850	1262800	314690	375580	1039000	6968400	7530900	801870	389670	230670	119380	376100	854460	489280	565460	1939700	2895900	2421400	2201000	531770	444070	285630	137550	290920	666260	987840	822230
0	0	44277	0	0	0	0	0	0	0	0	0	0	0	0	0	0	0	0	33694	0	0	58909	121870	161500	141720	191950	138200	486590	350390	266430	192830	63859	46196	0	80419	29093	0	0	47224	28305	0	0	0	22799	0	0	0	75524	98490
0	0	0	0	12743	29079	0	0	0	77853	67366	272100	84405	19468	106580	40771	40565	33549	1557400	1664100	1392300	405320	381890	657210	2842200	961280	430570	1766100	15675000	14907000	3158600	1695000	1351100	436810	1219600	2143000	2854600	2333500	4437800	7722300	5849500	4344800	3339700	2033400	1159700	569590	1231000	2597500	3003700	1304800
0	0	0	447210	2643900	3579300	2608500	1998700	1645700	602240	624360	1004800	1615000	2503200	1238200	941130	604930	1672700	1625700	7784500	49199000	38024000	19895000	8108800	8821700	7215100	9849900	8394000	4206500	3708300	2271800	2864500	4102600	1861700	3839100	2264200	1888400	1575500	773990	115160	63649	54965	75775	1014900	773600	585340	457820	367170	143580	248330
0	291540	2212200	647820	361430	101900	61768	101870	87529	63282	55385	57337	0	210920	343880	118780	44121	0	0	82306	0	0	0	0	0	60397	104860	0	0	0	0	0	0	0	0	0	0	0	0	0	0	81312	106090	0	0	0	0	0	0	0
0	0	0	0	0	0	0	0	0	13245	35957	24449	0	0	24033	4679.8	0	0	0	0	0	0	0	0	0	0	14093	0	0	0	0	0	0	0	0	17317	0	0	0	0	0	0	0	36523	0	0	0	0	0	0
0	0	0	0	0	0	0	0	0	0	189370	0	0	0	0	108120	58347	249360	494460	1569600	1173600	0	141620	0	0	0	1168700	849580	791530	442220	390310	0	0	0	0	0	0	1249300	0	0	0	0	692150	0	0	0	0	505110	284420	0
0	677820	0	800190	1063800	609220	195440	0	0	0	0	0	0	0	0	0	0	0	0	0	0	0	0	0	0	0	0	0	406420	0	0	0	0	0	0	0	0	0	0	0	0	1676400	0	550830	0	68434	0	229690	0	0
0	0	0	227420	0	1102800	855130	1468300	1972000	125180	2727900	3776800	4088000	7485100	7002200	7589700	3184900	27419000	31904000	29561000	35918000	30514000	28855000	9513100	5569200	3693300	5440100	4924400	3473600	2314100	2034300	2555200	1622400	1152400	2627600	3082500	3132600	1502700	1185100	910420	1013200	1173400	1078400	0	1004100	135270	801640	0	0	828440
0	0	0	0	0	0	0	0	90091	173760	328500	148810	0	32939	0	0	0	0	0	0	0	0	0	0	0	0	0	0	0	0	0	0	0	0	0	0	0	0	0	0	0	0	0	0	0	0	0	0	0	0
0	0	0	0	0	0	0	0	0	0	0	0	0	0	0	0	0	0	0	0	0	0	0	0	0	0	0	0	120040	79742	55404	0	0	0	49254	143410	700900	1202400	400010	351760	188820	0	199500	38775	0	0	55759	0	0	0
0	33381	28714	11733	22021	56627	35532	63853	17240	42850	47434	11574	70274	54329	55648	28661	7890.8	29641	25326	214960	188220	155790	287510	62129	73760	111910	22395	37588	35153	28534	11045	62205	44533	26229	117420	230070	99863	148470	927590	1051200	2352300	907110	3021500	13126000	20732000	5623100	2992300	810690	437710	936930
0	77632	1044200	133370	1434800	827280	221220	219900	0	0	0	0	0	0	0	0	0	0	0	0	0	0	0	0	0	0	0	0	0	0	0	0	0	0	0	0	0	0	0	0	0	0	0	0	0	0	0	0	0	0
0	0	0	0	0	0	0	0	0	0	0	0	0	0	0	0	0	0	0	0	0	0	0	0	0	0	0	66961	250440	380010	1975100	11377000	18640000	9850600	14118000	2703300	2024200	1102500	1489600	1197000	994750	1233200	1385300	1977300	1136700	1032600	929710	783090	555200	487760
242700	201330	267220	291050	261590	188090	319180	378700	343410	343530	921780	802820	1194300	786940	772510	1748700	24039000	931600000	862520000	472620000	202480000	71323000	36503000	16300000	10738000	7387200	9887600	8894700	6239300	4304100	3992600	3471800	1814700	1150800	1989100	1087900	788800	818740	888890	798050	876530	857090	593950	1063300	292610	427260	531400	310000	330190	319340
72838	296810	3900700	592420	4445500	2655300	1759900	4107200	0	0	0	821220	941040	0	0	0	0	0	0	0	0	0	0	0	0	0	0	0	0	0	0	0	0	0	0	0	0	0	0	0	0	0	0	0	0	0	0	0	0	0
3144000	7836400	10741000	21347000	13613000	9185100	5990200	5090900	3513000	2289100	2239400	1924300	1492800	2005400	1586400	1359000	589060	1834200	1307300	1877700	2418200	1825800	1469700	1868900	2089100	3429200	4484400	6978100	8902000	11986000	8654100	10538000	7091100	4174300	9232500	7478600	7200800	6803200	5565800	3504100	3044000	2355000	2818900	1765000	1471800	681300	2066000	1203000	1622000	1202100
0	33025	1508700	2742500	1972100	1379000	1331900	1231400	964970	288750	496780	178710	93329	0	0	0	182380	340010	409230	369210	295450	116430	340090	78408	124920	84527	0	0	0	65702	205670	130610	78008	26017	0	0	126380	0	0	0	0	175050	461730	398140	0	0	0	0	0	0
0	0	0	0	64026	0	0	0	0	0	0	0	0	0	144430	0	0	0	0	0	0	0	0	0	284620	788940	2888200	5276800	9015100	10673000	9031000	6967200	5209800	2353500	4062100	2511500	597100	1358700	1023000	579220	1491600	3045900	739700	579560	917850	711290	1247700	1977800	1575800	4126800
0	0	39339	0	0	0	3135.7	60342	98381	0	0	0	0	0	0	0	91443	44426	437810	89268	487270	299580	172960	138580	340310	1307500	6504500	17489000	20950000	6849500	1396400	2190700	1355000	306620	266950	212580	107830	101010	24693	0	20861	16594	24448	50943	0	0	0	19451	55151	9914
0	0	0	0	0	0	0	0	0	0	0	0	0	0	0	0	0	0	0	0	0	0	0	0	0	0	0	0	0	0	0	0	0	0	0	0	0	0	0	0	0	0	0	666970	770040	641640	1831900	2386800	1712700	1878900
11483	13392	21762	26637	76823	147970	259170	2229600	15289000	18178000	17862000	7996800	3972600	3589500	2617100	3079300	1673200	5096300	4678600	10233000	14241000	17677000	15639000	5269700	5475500	3026200	3309500	2036000	1912900	901340	735920	496110	539450	359500	472800	492990	362740	143960	99313	62827	184240	123170	129310	87602	121200	39342	359510	40632	1137100	15148
0	90589	134630	114440	100770	75233	43027	30948	0	0	27024	0	0	0	0	0	0	128710	0	0	0	0	129220	0	71385	123780	176640	383670	0	384570	182000	0	72955	52325	105110	81488	0	76154	107020	331630	0	0	48057	0	66700	65232	119510	0	73556	0
0	0	0	41867	0	0	0	0	0	0	0	0	0	0	0	0	0	0	0	0	0	0	0	0	75520	75733	109030	0	0	97914	69770	19665	308580	46615	170350	0	186890	35488	22454	37265	0	0	0	275380	0	35627	0	47924	137690	0
0	0	0	0	0	0	0	0	0	0	0	0	0	0	0	60637	0	0	0	0	0	0	0	0	0	0	0	0	0	0	0	0	0	0	0	0	0	0	0	0	122670	203150	498070	645120	449970	259260	436530	105110	196290	0
0	0	0	0	0	21136	0	0	19762	0	0	0	0	0	26553	47610	0	0	0	0	0	0	0	0	0	20044	0	0	0	0	0	0	42031	22147	48821	52183	0	127420	63290	62778	95655	239730	126330	273430	276790	271450	433270	392050	47613	266290
0	0	0	100560	321960	153980	60288	219920	188980	30524	0	0	29945	59683	67995	0	0	347690	2820000	4903000	1773200	828110	532580	940560	4227600	2043900	1192000	3723100	23812000	25452000	3357600	2039000	1284400	442780	1110400	2678100	4716800	2627700	9531200	12283000	8290500	8454900	5324000	4753600	1299100	424840	973940	3172500	4507100	2631200
0	0	0	0	0	0	0	0	0	22486	69883	153050	498280	734710	658890	433830	90528	227810	116340	146740	87834	55303	82847	87403	57644	25248	47543	0	0	0	0	0	0	0	0	0	0	0	0	0	0	0	0	0	0	0	0	0	0	0
0	0	0	0	72578	293430	1264700	3495200	8696100	6370800	5501300	1559900	564500	466670	316640	511430	0	285010	117310	72910	99190	136230	171420	85771	106000	0	116490	0	0	0	0	696460	187780	99839	186090	75148	803500	48438000	19122000	3365300	2458000	1911600	24442000	10676000	2080600	778510	204590	22955	0	48352
0	218030	242430	276110	595380	0	0	0	85715	100350	76725	0	0	0	0	0	0	0	0	0	0	0	0	0	0	0	0	0	0	0	0	0	0	0	0	0	0	0	0	0	0	0	0	0	0	0	0	0	0	0
0	0	0	0	0	0	0	0	0	0	0	0	0	0	0	0	0	0	0	0	0	0	0	0	0	0	0	0	0	0	0	0	3050.5	82912	310160	184800	213570	221830	175450	238350	244900	189070	110760	53156	20988	13563	0	0	0	0
0	0	0	0	8740.4	0	7692.6	8117.4	13045	12423	54877	66557	0	15452	17040	30315	43997	48523	157340	76592	197220	381860	375480	129860	46215	0	0	0	0	0	0	0	19569	0	0	9246.8	0	0	0	0	0	0	0	0	0	0	0	0	0	0
0	0	0	0	0	0	0	0	0	0	0	0	0	0	0	0	0	0	0	0	0	0	0	0	342420	460990	0	2183200	627890	0	0	0	0	0	0	0	0	0	0	0	0	0	0	0	0	0	0	0	0	0
0	52622	0	0	0	35558	37096	225220	384860	250780	372580	239380	157410	404560	1334700	993250	197160	480120	258470	541620	316610	216130	462210	211070	259490	293050	380970	343220	429810	308030	369630	223350	101570	46597	0	82773	103340	0	0	127870	156300	52770	125690	0	0	0	0	0	0	0
0	227000	1798500	1486700	965150	800410	976030	1656900	345750	826960	839080	607130	262230	622780	509860	564460	265650	734480	561290	1110100	1611600	801070	1814900	1371800	2141000	1597500	2438300	3078500	2648700	2481100	2485200	2338900	1761800	339830	262610	521670	0	373010	92138	176930	76811	65352	0	0	0	66385	75325	235270	0	0
0	0	21713	32360	21650	68586	35255	166360	1417200	1609200	3358200	1302700	588950	450430	214190	152240	37411	65119	69651	0	86672	55858	49268	43834	41844	48958	122140	55819	50278	52718	0	41660	33346	50463	251150	55539	61535	0	50149	54307	83836	54616	45791	46046	30613	32050	43002	0	0	46481
0	0	0	15517	0	36518	0	0	3359.8	0	0	4028.1	0	0	0	0	2487.7	0	0	0	0	0	27052	0	0	0	0	33478	41109	3336.3	6345	91791	133290	78746	361620	246550	262670	400220	536830	260220	253850	135700	64791	38216	0	3976.7	2894.5	1818.7	2140.4	4346
0	0	0	0	0	0	0	29864	0	0	442380	1061000	1405400	1522100	476680	345850	132410	232320	131420	205870	184040	39049	0	32155	152590	218720	296450	264070	351640	186000	147840	106350	88778	0	125180	59887	0	32858	0	0	0	0	0	0	0	0	0	0	0	0
0	0	0	0	110230	263080	229600	852870	1170500	716760	1155000	1110100	722090	1032900	924530	1149500	190400	185880	244650	434410	152150	0	0	0	0	0	0	0	0	279700	0	0	0	40442	62617	0	0	0	0	0	0	0	0	0	0	0	0	0	0	0
0	0	0	0	16379	0	0	0	0	7162	15302	97225	21296	0	0	0	0	0	6842.9	0	0	0	0	3408.5	8241.3	0	26575	454140	2871600	3155200	3375600	2313500	614420	136000	356510	97293	89818	68476	68743	27838	60686	15241	10881	79666	71529	5334.5	5257	7789.2	49004	59663
37587	21431	0	0	0	92823	48556	433670	767400	306000	83333	216110	65538	164290	224420	445300	159050	1410800	1111300	687380	538360	755260	475170	74987	0	0	0	0	66357	0	0	0	0	0	0	0	38533	38739	67542	0	0	0	0	0	0	0	372550	0	0	0
0	0	0	0	0	0	0	69067	39221	112550	1829900	5509600	6283800	11002000	6749100	4035100	616850	980900	683440	533780	319160	183990	147190	109250	33915	96502	52325	280980	154260	167790	1279600	3136700	1107600	197300	213590	60422	56876	0	19927	0	0	0	0	0	0	0	4695.2	0	0	554760
6448.4	3570.6	7658.1	4765.4	27593	12763	4759.7	8919.4	3677.7	9317.8	4420	0	0	32918	62582	27723	30346	471250	775760	656470	313640	363620	295520	229570	472990	627800	915850	1029100	974650	581500	474120	602420	563380	1119800	5558700	11523000	21016000	19097000	15976000	8998800	6728900	4110600	2957700	2004600	1411400	1504400	1445500	786770	120910	417640
12118	0	11360	149790	134570	213990	273260	92439	49974	27210	150090	137330	0	0	0	0	0	0	0	0	0	0	34384	0	0	160200	142440	0	0	0	0	0	0	33049	86151	75418	628200	521950	195540	437940	528720	1319600	5215500	11477000	5130400	4294900	2759800	988340	0	0
31052	0	304560	525930	628700	135750	103210	60299	202280	198240	173090	166400	210310	86615	95841	73244	0	129920	101330	66071	182010	218260	185710	233150	410680	0	375210	210480	0	0	0	0	0	0	0	427420	493930	0	0	117420	0	139040	119640	233130	0	63348	0	0	1752100	0
0	0	0	0	0	43200	83916	186460	129410	0	0	0	0	0	0	0	0	0	0	0	0	0	0	0	0	0	0	0	0	0	0	0	0	0	0	0	0	0	0	0	0	0	0	0	0	0	0	0	0	0
0	0	0	0	0	30089	0	0	0	0	0	0	0	0	0	15257	30623	237760	1033000	2329100	7721200	14109000	38912000	46012000	47316000	28257000	20963000	10107000	5195000	2526600	2398600	1541000	962340	568820	1027900	443080	476030	362500	212500	417170	437930	339190	549750	343960	300730	235080	94386	230430	60779	20472
0	4428.3	0	0	0	0	0	0	0	0	0	0	0	0	0	0	4608.4	259280	2199100	5049800	4092400	1777800	734280	109510	28958	0	0	0	0	0	0	0	0	0	0	26255	0	0	0	0	0	0	0	0	0	0	0	6807.8	0	0
0	0	41430	24266	35284	0	0	0	34574	0	31733	134210	372170	1880900	2144300	1650300	380530	358780	639180	980520	1229900	912220	996200	1488100	868170	80478	188530	56944	0	0	0	0	0	0	95031	87547	0	48944	67693	0	79554	0	0	0	23504	0	0	0	0	0
0	252710	3960600	21252000	34085000	16513000	16739000	12987000	10563000	5488700	6181300	4586500	2994700	4473700	3166100	1091600	1244800	1772300	2493300	2228800	2467200	889510	2461900	898200	1151100	945760	564200	439280	533270	107590	550510	970920	970490	435850	667050	421520	687180	451170	195710	287130	458640	504860	318960	73665	157390	137890	251730	0	0	103450
0	0	0	0	0	0	0	0	402280	257980	301980	584690	4765500	37937000	6988500	1444000	339210	544520	322320	392820	362460	417650	673180	813330	659550	332320	346260	256520	329230	265890	188960	209050	166010	117140	277440	301910	221320	151980	104360	112600	96719	43896	150010	358320	31019	23090	110590	43328	29114	11255
0	0	0	0	0	0	0	0	0	0	0	0	0	0	0	0	0	0	0	0	0	0	0	0	0	0	0	0	0	142320	1131800	2755700	2827600	1108900	2000600	821370	569580	352780	384080	442690	386720	388650	473230	180850	139180	100760	240910	184300	87590	0
0	0	0	550190	4272900	9089500	12097000	14881000	18998000	17482000	21279000	12576000	11313000	10689000	5059400	2032900	1288900	0	979880	1543000	1605000	1509200	1858700	1501900	3194800	449430	2369600	3912300	3226300	3890600	3522300	4005100	2526900	902530	5784000	477820	669650	347510	506710	321250	1523200	1089400	360390	1845400	1888700	1129700	2256500	780310	791000	0
0	0	246180	234160	250250	314000	0	0	0	0	0	493690	1072900	3645900	164890	2713000	1109200	1679300	1131700	433080	1131600	626660	677420	614060	498180	604520	809380	497980	852810	1243200	1364100	4128000	9589800	2148800	3169700	488910	1214500	430360	318220	435620	257430	1659800	0	323160	203910	430480	0	0	370390	0
250230	3170700	104370	3601600	37248	529810	4061300	6014400	5992200	1633600	1141900	268000	646110	363300	115650	0	43913	167380	104620	0	0	0	247530	1063700	1118500	189010	0	122590	0	0	104300	66214	0	0	0	0	201200	0	200910	0	55473	0	298110	0	54811	121490	33283	0	43147	126620
0	187670	554420	317400	225530	166600	0	0	197830	0	58629	0	0	0	0	0	0	0	0	0	0	0	0	0	0	0	0	0	0	0	150150	0	432200	418560	1877000	597790	1447800	3382200	4866400	6415600	6521300	8377900	5158900	6973700	5673800	7114500	26984000	308420000	407620000	53908000
0	99480	466870	148290	0	615390	997140	2554200	2686800	2003100	2158700	1936000	0	0	0	0	103400	1303200	581090	1551400	1683700	1994600	3331900	467080	1627700	532770	1156400	1067800	2174000	236930	0	295510	0	268890	923480	3298600	9760000	14474000	20582000	26003000	28721000	31676000	18744000	24145000	19112000	30612000	138330000	643260000	826930000	271540000
0	5183.9	18932	63124	64675	15825	55666	47293	39394	94454	94137	56139	37512	25169	48675	26211	31263	109110	211550	49228	23351	18494	7219.1	66721	40604	27933	39374	37948	9397.2	34130	28565	63355	8746.7	32597	208990	1970600	8892200	8660100	4706000	5005500	2655400	1341700	1025300	918470	454340	213220	402300	413870	242370	146070
0	0	0	57010	68964	251900	935710	2731200	1445600	780760	915280	568390	43770	163160	24732	0	0	42198	0	0	0	28822	0	0	0	0	0	0	0	0	0	0	0	0	0	0	0	0	0	0	0	0	0	0	0	0	0	0	0	0
0	0	0	0	0	0	14450	0	0	0	0	0	0	0	0	0	0	0	0	0	30804	0	0	0	0	0	0	0	0	0	0	0	0	16389	0	0	0	115410	192160	335380	446990	732500	1372700	1933500	1496700	685810	730470	504260	239330	125430
0	191460	160480	154280	220480	288150	75025	206950	97363	120120	189490	165800	175640	301250	257340	134690	235910	1399100	5069900	10393000	7515000	3143100	1437100	1106400	1371200	776070	1080900	326860	514450	255840	235630	193170	244560	91495	300430	133920	78833	44657	9681.6	17005	28166	117880	59470	136180	138370	130150	195350	112110	117120	83749
0	0	20343	0	0	13288	0	0	0	0	28434	30415	31880	167310	433040	296890	76169	407230	451720	252950	1569100	843070	1708700	1258800	1192800	1076100	950500	926480	441530	412790	191990	291360	330440	169040	499000	286490	295450	104350	0	38413	32025	31301	26551	41913	18530	0	0	48678	0	0
0	0	0	0	0	342500	98040	118950	450140	649340	3065800	3921600	36494	0	27403	0	0	0	30717	0	214150	86014	0	71001	44483	53603	0	0	0	0	0	0	335570	0	0	200590	0	0	0	0	0	0	0	0	0	0	0	0	52457	0
0	76948	0	0	0	0	0	0	0	17603	114840	0	0	44122	0	0	0	95013	291850	1039800	1323800	1422300	1375900	864670	1054400	1165600	1064300	641660	1126000	1299000	1914300	2954700	2040200	1804800	3035700	2767000	2048200	2009500	1898600	1162600	726320	765910	647650	455960	383880	950460	671480	490060	240150	215310
0	0	20554	23942	0	0	156190	0	0	0	97359	193800	431520	151690	99900	83830	41432	134540	242410	126410	0	187380	262310	288130	0	110640	97110	0	393270	1555100	7622500	13112000	7344500	5035800	534880	4991400	2769000	1866700	1233000	387700	1491800	610120	179630	85255	0	0	52476	0	0	0
0	36026	200020	205650	354050	497740	865970	1728300	2287000	1066500	1450800	1912500	1562900	2385000	2136300	2044200	1711300	9964100	17873000	26918000	32220000	63607000	74667000	53987000	41762000	16723000	15809000	8669500	6710200	2852100	2370400	2255800	1341700	625830	737440	260860	196010	303180	148730	207220	691830	724380	437640	265580	219870	134260	127690	129040	36691	108760
0	0	0	0	0	0	0	0	0	0	0	0	0	0	0	0	0	0	0	0	0	0	0	0	0	35264	99516	154710	186290	152190	74474	48027	33087	5646.8	0	0	0	0	18124	0	13443	5498.2	0	0	0	0	4380.6	0	0	3081.2
0	0	0	0	0	0	14818	0	91090	0	32050	0	0	0	0	0	0	50576	81669	84167	112320	48176	68748	45340	100410	49306	50561	58710	244820	243780	99991	169860	186520	91755	346070	37458	102320	54340	58404	57069	51356	20836	16957	0	0	0	0	0	0	0
9213.3	15243	35777	53957	21344	65010	210420	531120	652060	616590	956670	967360	428260	316800	150240	97164	29591	49085	22758	8977.6	98165	111760	778540	1390400	664370	157250	289810	638440	1467900	236970	209950	237120	169110	161490	254780	241310	168230	130700	44173	86585	64659	97529	121790	74233	16114	31333	51223	6549	0	65636
0	863770	996980	61993	733690	2581300	3344100	3728300	2338500	782730	424970	209410	112870	69824	161530	0	0	0	0	0	0	0	0	0	0	0	0	0	0	0	0	0	0	0	0	0	0	0	0	0	0	0	0	0	0	0	0	0	0	0
10049	0	0	0	0	0	0	25929	24954	0	0	0	0	0	0	0	60689	0	0	0	0	0	0	0	0	0	0	0	0	0	0	48612	0	507200	209840	0	0	0	0	0	216100	115570	79923	324890	64763	96666	246090	108520	346230	113810
0	0	0	0	0	0	0	0	0	0	0	0	0	0	0	0	0	0	0	0	0	20049	0	0	0	0	0	0	0	0	0	0	38578	163170	812430	794670	382310	53849	101220	141820	58975	63843	56236	70790	147930	64321	59721	40375	0	16478
0	18766	0	117720	58596	62586	192080	213150	164510	180030	88149	69220	1091800	3401800	5742100	6506400	3615600	8661500	3974700	2710500	2254300	846990	933930	495620	386770	675310	2809700	3872000	5105100	4355500	2355600	1073700	534970	144590	220920	262280	280870	44187	43662	26897	21053	128560	0	23270	0	169780	43963	86301	0	0
0	0	0	0	0	0	0	0	0	0	0	0	0	0	0	0	0	0	0	0	0	0	0	0	0	6717.6	0	0	0	14168	32726	23156	121180	35731	167290	118480	110140	436820	636990	323620	577360	913600	1982400	768870	386210	225250	290690	102570	72995	111900
0	0	157090	20015	23860	25788	16982	17091	0	0	20530	18182	0	48816	0	5912.5	0	0	0	18602	23597	16889	0	20030	188790	263330	398530	476330	310090	191010	92112	113810	203050	35822	109950	97436	0	41169	45431	24544	42582	45530	23256	45203	32508	37649	60965	0	0	0
36853	124530	148840	291460	391510	398570	0	0	0	0	0	0	0	216960	309890	0	0	0	0	0	151290	0	0	0	0	0	0	0	119310	217970	0	0	0	0	43124	0	0	0	73904	0	0	280110	224760	302990	1270000	2806200	962680	4855400	2568700	2859400
4248	0	16481	14763	25504	22039	13595	0	0	0	0	0	127960	269930	8614.7	43936	11501	135460	53756	304210	887870	1715200	2086100	1726700	1186300	724880	773690	443480	218510	202160	106180	270400	126600	112470	353900	388780	498870	338820	199040	82499	77328	60340	22558	30095	19254	13680	13600	4078.1	20567	0
0	446870	637410	427270	516830	0	0	0	0	192810	428110	0	0	0	0	0	0	0	0	0	0	0	0	0	0	0	0	0	0	0	0	2370600	0	0	0	340040	0	0	2745000	3892600	3566100	1429600	834890	1248900	1823900	1035300	1107400	4780500	5657400	2960700
0	174640	595000	338310	0	0	0	0	0	0	0	0	0	0	0	0	0	0	0	0	0	0	0	0	0	0	0	0	49682	0	0	0	0	0	0	0	723220	0	0	0	0	0	0	0	0	0	1590500	2354400	2083800	1707400
0	0	10705	0	0	0	0	0	0	0	0	0	222030	239350	271370	270580	0	231730	0	0	0	0	0	0	0	0	0	98843	0	0	0	0	0	0	0	0	0	0	0	0	0	0	0	0	0	0	104610	151510	0	242300
0	0	0	0	0	0	0	0	0	0	0	0	0	0	0	0	0	0	0	0	0	0	30672	0	86958	55030	0	48187	0	0	0	0	0	0	0	0	13488	0	0	0	0	0	0	0	0	0	0	0	0	0
0	570170	977390	673910	435780	0	0	0	0	0	0	0	0	0	0	0	0	0	0	0	0	0	0	0	0	0	0	0	0	0	0	0	0	0	0	0	0	0	0	0	451740	0	0	0	0	0	0	70223	0	0
0	0	0	36345	0	0	0	0	0	0	0	0	0	0	0	0	0	0	0	11305	17720	125970	232310	97519	248080	348430	621960	358780	449650	1001400	1166000	566020	523680	179500	238460	184330	130230	233370	175140	210870	165890	236570	67879	250640	65945	97258	135140	113100	64061	343810
9295.4	110780	213040	209780	191510	111910	50755	273540	76478	421450	820310	677190	907180	1200200	1143000	1326300	305700	752020	1495700	1626200	3736400	2106500	2618700	1891700	3507800	5382900	12587000	14044000	33031000	48083000	47452000	57120000	44316000	21664000	35968000	22986000	20334000	12856000	11397000	6060900	6650900	5839800	6109700	6234900	5495600	3102100	3437100	2136200	2093000	447100
0	0	33151	0	124760	140340	99822	0	0	0	0	0	0	0	0	0	0	0	0	0	0	26899	35618	0	0	0	0	171830	0	196410	238780	110140	143260	189160	496230	586980	197780	152800	157600	107840	85709	0	0	0	86413	0	86017	0	0	0
0	0	0	0	0	0	0	0	0	0	0	0	0	0	0	0	74488	0	189680	0	341000	329120	345580	231160	264030	218780	235770	171860	175500	115330	0	0	0	0	0	54076	0	0	0	0	0	0	0	0	0	0	25499	0	0	0
0	958620	4837000	2395300	1160900	2615800	2948700	1485400	1715600	763490	2188500	2652500	1564600	2631500	816280	2479500	542780	2947900	3624800	1528800	1760800	3343000	2544000	1417100	1526200	2927100	3732700	3443800	2550500	2409900	3870200	2211400	3535700	2425800	4601000	1706600	1197000	2333900	3211400	1878100	1646200	974740	780570	1314600	2224100	1365300	1398200	632230	399230	347840
0	0	0	0	0	0	0	0	0	0	0	0	0	0	0	0	0	0	0	0	0	0	197700	0	0	0	0	70600	103570	406830	754980	4229100	5544700	1157600	1832800	638880	357310	342900	295420	280070	176830	189230	280320	173060	0	0	0	58678	0	0
0	0	0	0	0	0	0	102720	167230	338340	554750	691320	758310	311480	342440	391530	188560	407430	280400	262940	476140	286300	299740	131000	269010	285780	360480	167190	0	0	200460	314310	0	0	121090	0	0	0	0	0	0	0	0	0	0	0	0	0	0	0
0	0	0	121590	0	153720	72667	0	0	0	0	0	0	4319300	76344	0	0	149420	220980	0	0	54480	0	0	70428	0	0	0	0	0	78466	394620	0	0	0	0	0	152350	616860	4277400	7882200	6493500	5783800	7425600	6267500	4566600	8162600	8838800	5415700	5980400
0	0	0	0	408450	951340	8144000	19217000	16292000	5893300	4798800	2919200	1211900	1029100	659920	430240	203620	412520	279110	0	193290	162950	61199	57751	0	92826	58991	272840	0	0	0	0	0	0	57538	69196	0	0	74620	43014	0	180070	0	0	0	146600	683080	1319100	889210	803840
450480	21917	81502	0	0	0	0	0	0	0	0	17983	0	0	0	0	229000	1001200	14199000	3201000	155890	0	0	21522	0	0	95533	0	0	80358	58097	0	0	0	0	44522	0	42434	52932	0	0	452110	433650	962730	0	0	1120800	286450	121540	92680
0	0	95314	144940	194100	289000	162980	245620	687340	315660	485700	589840	230070	214420	63592	0	15908	0	0	0	0	0	0	0	0	0	0	0	0	0	0	0	0	0	0	0	0	0	0	0	0	0	0	0	0	0	0	0	0	0
0	0	0	0	8516.7	11055	0	20495	27195	12205	20851	8102.8	0	0	12432	11378	0	0	0	0	0	0	0	289330	0	18089	17294	0	16437	0	18742	0	0	0	0	0	144640	439480	308730	100800	29384	149160	3441.6	9197.6	6690.2	81178	101120	554850	230300	732760
0	0	0	0	0	0	0	0	0	0	0	0	0	0	0	0	0	0	0	0	0	0	0	0	19632	0	54484	163590	177890	103410	0	39716	0	0	0	0	0	0	0	0	0	0	0	0	0	0	0	0	0	0
0	0	0	0	0	11683	0	15999	23735	326510	2127800	2697900	2727400	1649100	905050	505000	217100	275660	139090	105830	380560	165170	190700	54006	43684	43322	97025	0	0	170150	38791	0	0	21750	0	0	0	0	0	0	0	0	0	0	0	0	0	0	0	0
0	0	0	0	0	0	0	0	29545	0	28886	44196	0	0	0	0	0	15705	16148	9757.6	23070	17511	8470.9	16451	25927	41170	87443	162980	442780	1012300	1544100	5510200	1292800	196270	460510	87367	110620	59279	21574	12380	8162.5	9698.7	18139	0	0	21187	0	0	0	0
0	0	0	0	0	29274	33604	37978	29216	0	13934	0	48683	1031500	1098200	313650	46090	16273	0	56751	0	40494	58385	80221	78136	30019	0	0	0	0	0	15367	15616	6637.7	7959.3	0	41353	0	0	0	0	0	0	0	0	0	0	0	38731	0
0	0	0	0	0	0	0	0	0	0	0	0	0	0	0	0	0	0	0	0	0	0	0	0	0	0	30917	86891	162720	201060	132780	132170	48019	0	36923	19089	0	0	0	0	24012	27456	0	28437	0	0	0	0	0	0
0	414200	576270	422510	361520	94813	335140	1076600	3205700	2334200	2430000	1702700	995600	980940	22082	0	0	0	36212	0	0	114810	39627	54793	0	35628	0	54513	0	0	0	0	0	0	0	0	0	0	0	0	0	0	0	0	0	0	0	0	0	0
0	0	0	0	57850	0	0	0	20690	19012	22366	47043	0	0	177830	94686	44594	151070	150580	247920	279130	123070	105390	0	386560	279850	522810	1156800	2063500	1959800	1528900	2335800	2082900	1324700	2745900	2990100	2826200	2664600	2497000	2036000	1167900	1984500	2072900	2511700	1665100	1455400	2026000	1596300	621540	1050100
0	0	0	0	42989	0	0	0	53571	0	0	0	0	67177	0	33850	24175	66744	112690	0	0	0	0	0	0	0	1259500	0	2229600	0	852930	6798800	5876700	1691600	1876200	145690	75931	51479	0	0	0	27056	0	0	0	0	0	164370	0	9245.7
0	0	0	0	0	0	0	0	0	0	0	10738	0	0	0	0	0	0	24346	44671	8519.9	33195	16482	0	0	0	27950	42595	65159	422650	2437700	5359200	2772700	436960	1200300	539690	311570	271320	181870	40170	82198	62336	36382	83938	28545	39253	28010	17207	11733	0
0	0	74408	161760	115610	90936	55520	68773	81150	11652	0	31816	0	0	41905	17340	60385	124740	117070	31726	311260	144700	56182	212090	0	496700	947520	1064600	48375	2213900	2654200	6851000	2612500	1182300	1523200	429820	490500	242510	102100	121680	60031	71259	63888	77173	47095	20199	39551	135480	136540	6172.4
0	0	0	0	0	0	38818	51297	0	44030	0	0	0	0	16411	27149	7315.5	0	0	0	25249	143140	283540	218270	138090	41788	44526	0	50938	52452	178640	46895	22838	37424	107990	382270	1680400	1989900	738360	158650	96083	176150	112670	108520	36862	0	76211	27071	0	12617
0	0	0	0	0	0	0	0	0	0	0	0	0	109140	111220	57161	904080	4558400	4969700	7855100	9902300	9704300	12389000	11188000	12627000	6321400	11176000	7223700	3004600	4599500	1466300	3756500	3621000	916810	2182000	1332500	1027700	697190	863400	568820	592440	186780	709640	766330	0	0	409520	88923	0	128330
364160	59058	297980	1470900	1368100	1018600	230750	663190	131090	1133000	869870	189050	193210	102500	363710	57604	110480	344700	453260	630540	632180	497900	320040	206870	123320	79872	127900	58501	62407	97031	0	0	0	9622.1	13600	0	0	0	0	0	0	0	3374500	0	3203300	671310	0	0	0	434070
0	9553.4	0	0	0	0	0	0	35128	60807	84556	303910	386290	947720	668270	767170	712640	2102300	2088600	4749700	8286100	5463100	6838000	3692600	4197600	3437400	3754200	2555300	2335000	1122700	1508400	1298300	1066500	579810	1286400	903080	800030	600200	555050	433770	422620	336980	353480	293430	346620	248540	391610	270450	29925	18373
0	0	0	0	0	26539	0	0	0	0	0	0	0	0	0	0	0	0	0	0	0	0	0	39169	77051	55476	96650	71342	80819	0	0	81224	505630	2465700	14542000	14264000	5035200	2015200	1714400	1742700	860800	327230	105990	388460	335820	61003	72894	0	0	0
0	0	500720	481870	438670	404540	319150	420690	354090	275780	102320	95832	127150	379620	229980	90398	0	0	0	0	0	0	0	0	0	0	0	0	0	0	0	0	0	0	0	0	0	0	0	0	0	0	61433	189540	134580	67001	59565	0	0	0
0	0	0	0	0	247940	295300	298130	146880	30431	0	0	0	0	0	0	0	395350	466970	885890	414420	266340	496360	406080	776280	386800	1002800	1396300	1158300	1087700	1051700	942540	359310	189190	482950	457660	278980	0	85201	69391	254910	0	226200	0	0	0	0	0	0	0
0	0	0	0	0	0	0	0	44266	30533	63472	0	0	0	0	0	0	0	0	28091	1265000	2117200	2105500	424900	94570	70799	38299	0	0	0	0	0	0	0	11283	0	0	0	0	0	0	0	0	80765	56866	14509	21587	21540	0	65956
0	0	0	0	0	0	0	0	0	75281	105970	123880	104740	52303	53091	51611	0	0	0	0	0	0	0	0	0	0	46769	0	49258	48495	113040	749670	1064300	208880	113690	0	0	0	0	0	0	0	0	0	0	0	0	0	0	0
0	0	0	0	5826.4	0	0	0	12229	0	0	0	0	20408	16472	0	0	0	0	0	0	0	44435	187400	495470	655300	1234100	1293100	897020	882290	2071900	2085900	269870	8863.1	16484	0	0	14030	37980	0	0	0	0	0	0	190200	0	0	0	0
0	0	0	0	0	7686.4	17928	111410	56869	111050	68192	40457	38658	79211	59299	24377	4561.4	17166	28695	196100	0	55288	8215.1	0	0	0	2396.2	170280	170990	279500	112890	246970	395280	253260	1680100	591630	1136100	2081000	2918800	2974300	4723700	3396300	3672500	1110700	902720	516900	599240	147190	184470	175930
0	0	16705	0	0	24406	0	0	0	0	0	0	525770	3256300	587160	179700	217580	509610	358240	0	534850	291850	0	38132	42659	235360	170180	210640	0	277900	279930	620590	820040	222360	341790	300300	212390	432340	443400	394910	811380	1149800	1752600	2900200	2127900	1514200	1104800	265260	89653	56110
0	4841.4	21600	38522	44945	158550	233090	102760	101100	35893	44093	105930	288770	6580200	31143000	115110000	136670000	274700000	128010000	73806000	72312000	49683000	51733000	23218000	17250000	12864000	17021000	9758700	10541000	10869000	6330400	7876700	11211000	3252100	1850100	1557100	1326500	965340	1066600	258380	421530	649910	271870	344320	618630	347360	130900	193330	413880	613750
0	0	0	0	0	0	0	0	0	0	0	0	0	0	0	0	0	0	0	94994	311390	46716	0	0	116160	0	0	0	0	0	0	0	0	0	0	0	0	0	0	0	0	0	0	0	0	0	0	0	0	0
0	0	0	0	0	0	0	0	0	0	0	0	0	0	0	0	0	0	0	0	0	0	1209100	633140	875510	199130	67403	0	0	0	0	0	0	0	0	0	0	0	0	0	0	0	0	0	0	0	0	0	0	0
0	0	0	0	0	0	0	0	0	0	0	0	0	292510	461100	498210	40240	1524900	2103200	2664100	2209500	1150400	859140	283510	243410	184110	319390	0	0	0	131440	0	0	0	101690	0	0	0	538520	1310600	469610	197590	168830	0	92702	62434	68003	0	0	0
0	0	0	0	0	0	0	0	0	0	0	0	0	0	0	0	0	50444	0	0	0	0	0	0	0	0	0	51091	1010300	3762100	3189200	838030	172360	26302	121070	0	0	0	0	0	0	35945	35958	0	0	0	0	0	0	0
6867	0	0	0	54650	113920	58671	256450	66105	234780	357970	454350	508620	606940	455670	1061400	426610	717940	697200	1180300	3928700	1833000	808890	313240	250290	124730	152000	72281	227730	141850	34415	0	0	22637	39151	25126	0	0	47681	68796	41129	43868	51098	0	0	0	0	0	0	0
0	0	0	48453	61039	162930	269760	64115	123920	131170	669120	789360	0	0	0	0	0	52706	116010	67174	112400	588310	4037900	2688900	1808400	576380	457330	263890	0	0	0	0	0	0	0	0	0	0	0	0	0	0	0	0	0	0	0	0	0	0
0	0	0	0	0	0	0	0	0	0	0	0	0	0	0	0	0	0	0	0	0	0	0	0	0	0	0	0	0	0	0	0	0	0	0	0	0	0	0	0	0	0	0	0	0	0	0	0	0	0
1057500	921690	3230800	2309000	274730	245350	162150	68253	214870	292360	173990	141290	130620	146480	157320	125250	0	0	0	488190	165360	134310	0	0	0	403850	173410	233160	0	0	0	0	0	0	0	0	0	0	0	0	0	0	0	0	0	0	0	0	0	53592
0	0	0	0	0	0	80239	106340	79803	94696	242980	117080	83040	79334	28113	10951	737710	1740400	2342500	1446800	1696700	2078000	43260	1736000	2054000	2042700	1721500	865990	666980	737850	831220	635310	290880	255370	790380	300370	277540	319180	9556.7	302110	13539	372530	22006	0	0	82696	117310	133190	0	108740
0	0	0	0	0	0	0	0	1186500	0	0	0	0	0	0	0	0	0	0	0	0	0	0	0	0	0	0	443620	453470	0	0	0	0	0	0	0	0	0	0	0	0	0	0	0	0	0	0	0	0	0
0	460500	731970	418180	322900	241350	196950	251580	293050	266410	485660	499430	512040	687690	451160	264390	91502	0	187020	0	3090400	1791500	483860	321820	951020	609540	849590	428540	0	0	110740	0	0	0	231760	0	0	0	0	0	0	155150	0	0	0	0	0	0	0	0
0	0	129200	332620	347040	38553	0	0	0	0	0	0	0	0	0	0	0	0	0	0	0	272960	0	0	0	0	0	492030	1658900	888100	360300	0	0	0	130790	226860	444110	423020	106010	445440	213410	819260	545630	1319400	2353400	2563800	4780400	5643200	3152700	4572800
0	0	0	0	0	0	0	0	10318	0	22171	22829	19334	26196	22355	53434	10124	99842	46270	0	0	0	0	0	127030	102100	396000	662100	1961500	3853000	4642400	4109300	1772700	759550	1451700	962070	725760	728440	487120	649150	480630	582140	403560	457570	329890	286460	389180	123360	58270	191520
0	0	0	0	79731	0	0	823860	0	0	0	0	0	0	0	0	0	106490	0	0	0	139580	138690	0	43612	35064	83835	63256	63658	105700	4926500	2418200	98088	363430	113000	1018800	4761500	46490000	217740000	183050000	95071000	68796000	65068000	31828000	13101000	4939000	13086000	5935300	5802300	2906200
0	0	0	0	19813	61558	265080	429410	567550	180130	231190	289930	182300	301880	224560	213540	195390	858120	1575800	2870400	7720100	17598000	22041000	19680000	12171000	5453600	7268700	2798800	1135500	850560	224960	966760	782010	334720	734720	199500	117550	93241	114120	0	0	125930	0	123370	0	0	0	0	0	0
0	0	0	0	0	0	0	0	0	0	0	0	0	0	0	0	188920	0	0	0	0	0	0	0	0	259360	470340	667060	1212600	1901900	864040	829530	730250	414600	700680	388400	443540	440380	765130	0	241310	199590	306330	4698100	2443400	549420	379150	227920	1123000	870070
0	129010	1046800	640890	1946100	2232300	197790	1830900	2125500	154440	188370	371810	297400	490720	186990	1185600	97506	0	0	0	0	0	0	0	0	0	0	0	0	0	171640	129920	0	0	0	0	0	96307	0	0	0	0	0	0	0	0	0	0	0	0
0	0	0	0	0	0	0	0	0	0	0	25332	0	0	0	0	0	0	0	0	108340	174610	0	119630	92719	0	74739	0	0	61878	0	0	0	0	0	47552	0	0	0	0	0	0	0	0	0	0	0	0	0	0
0	21607	115810	73432	70449	287890	1434400	4196700	1330900	738610	696190	289970	269400	296080	142920	207060	141690	27247	71417	101290	786780	2289200	31833000	14096000	60225000	174100000	222280000	145460000	50137000	16083000	6238600	3171700	1669200	954120	1910500	2889200	1041200	390840	386620	441090	407770	423210	280780	469050	162590	129970	120630	149820	25899	414990
0	0	0	0	0	0	0	22075	0	0	0	0	0	0	130330	57165	76626	85628	0	0	0	0	112830	401980	1798900	201590	2711100	1539700	1658500	5557100	21109000	17012000	10552000	6142300	9235600	7899300	5380600	2188800	1274000	303860	195330	313310	204200	0	30601	359760	0	0	0	167140
0	37179	55675	154310	181270	76504	53998	57282	33183	9984.8	103540	160340	78605	367470	664740	878990	420160	844410	445870	442890	558400	599010	689160	323870	282020	229570	390730	317600	317050	153630	306620	337070	349050	295060	1926200	70209000	872150000	177210000	16038000	6910800	6480000	5119100	4319800	5301500	2799600	1564400	2064800	1249000	840620	659970
0	0	0	0	0	0	0	190670	0	0	0	0	0	0	0	0	0	0	0	0	0	0	0	0	0	0	0	0	0	0	0	0	0	0	0	0	0	0	0	0	0	0	0	0	0	0	0	0	0	0
33748	0	79784	60999	1612400	17885000	30593000	45256000	49815000	37186000	47076000	39497000	39556000	56372000	59651000	58249000	28951000	88654000	54590000	57129000	46490000	26031000	19493000	14807000	12855000	11005000	14571000	10509000	11188000	7674700	5502100	4399500	4874000	2730500	5982000	3205500	3853200	2085200	4362400	4121000	5497500	4936400	3690000	3284000	2393100	1871600	2007700	833030	753530	645090
0	0	0	0	0	0	0	0	0	0	0	0	0	0	0	0	0	0	0	0	0	0	0	21958	111800	157550	540820	469950	1151800	757260	633510	665590	709790	352170	1080900	980520	1475400	1118900	1224300	1142000	993240	1180800	1783300	1742000	1415200	854390	476940	181060	54324	107550
0	0	59831	0	0	0	0	0	0	0	0	0	0	0	0	0	0	0	0	0	0	482880	700340	967870	396900	245250	520140	734000	814890	229370	459570	462000	1435400	289560	983060	2101300	12135000	11213000	8850500	4573100	4780400	2450300	1805400	1862200	2000400	1939700	2303500	1083400	947050	1244700
0	312870	2549600	830920	2475700	326750	441440	509870	843230	640040	959660	1168500	814780	1044300	683900	1201100	424350	1318600	1728100	747940	1892100	1085600	8377000	1659300	1405100	2756100	2303100	3967000	2205900	2208900	2610800	9350200	12925000	19084000	120340000	319410000	671030000	544880000	493990000	333250000	192780000	146820000	98079000	74422000	137490000	132530000	152190000	114520000	74475000	78392000
0	0	0	0	0	0	0	0	0	0	0	0	0	0	0	0	0	0	0	1789300	2860100	4376800	489020	0	2779200	159470	426370	1526900	1713200	213830	0	249080	2116800	1427800	37150000	3870200	119220000	8375600	5551000	3414700	2067000	9967600	1765300	12238000	7332300	714280	12247000	464570	433990	706980
0	0	0	0	0	0	0	0	0	22615	51935	0	0	0	0	0	0	0	0	0	0	171260	0	625010	1101100	4123800	14782000	5552600	1432700	1249600	584400	342620	242300	0	196250	0	0	0	0	0	0	0	0	0	0	0	0	644460	249850	274880
0	0	0	0	0	0	0	0	0	0	0	0	0	0	0	0	0	0	0	0	0	0	0	0	0	0	0	0	0	0	0	0	0	0	0	0	0	0	0	0	0	0	0	0	0	0	0	0	0	0
5453.3	0	0	0	0	0	0	0	0	0	0	0	113840	0	0	0	0	74230	79042	0	87983	54685	369060	721960	3430400	4854000	7262800	1463200	181270	23656	10164	0	56985	39223	0	41368	56574	0	0	0	0	15516	0	0	0	0	0	0	0	0
0	0	115970	465800	412820	172310	150780	287170	144550	148730	593000	777410	1039300	2799600	1408500	1222200	372900	3136400	2972200	4486900	3561800	2639000	2702700	1817000	2734000	2543200	4352800	3497700	4279500	3154000	2059000	2362000	7868400	1019600	1771300	1599300	591770	292090	173080	0	180510	120160	138760	0	67501	0	0	0	0	48176
0	0	106420	80805	27194	782780	778780	304210	183060	13954	369660	0	16106	83041	0	75986	8874	0	0	0	0	132020	85432	0	0	205570	146850	960040	223450	555620	683060	444270	479750	281610	601360	421620	822500	814470	624160	746400	526440	613650	824440	809680	722390	592870	904980	2805700	497850	616150
0	0	0	0	0	0	0	0	0	0	0	0	0	0	0	0	6120.3	0	0	0	14335	0	0	0	0	0	0	0	0	0	0	0	32147	23304	81074	34001	23692	14540	10401	14344	0	0	0	0	0	0	0	0	0	0
0	5125	181390	201360	394140	300610	177980	107380	367980	1027000	10964000	53301000	37519000	20159000	11069000	7260100	2625300	6969100	5687600	7031200	8304500	8430500	9892500	6187900	6261800	3360500	2818500	2111900	1585400	970450	496600	376380	175890	59913	72087	118020	94410	44412	741980	22191	46324	811830	242020	481230	413170	439220	632580	715100	437120	395060
0	0	2552800	3268700	1757400	903880	469070	560930	308790	147600	71251	0	57640	0	0	0	53575	181420	37291	2897200	4666400	1346700	0	273160	244530	0	478290	565300	0	220070	0	195470	0	137430	74846	143620	0	0	0	0	0	0	0	0	0	0	49620	0	0	0
0	0	0	0	0	0	0	0	0	0	0	0	0	0	0	0	0	0	0	0	0	0	0	0	0	0	0	0	0	0	0	0	0	0	0	0	0	0	0	0	0	0	0	0	0	0	0	23380	0	0
0	76262	0	0	0	134840	0	181710	0	15846	0	28600	0	102450	97524	99151	40066	0	35317	0	0	0	0	0	0	0	0	0	0	0	0	0	0	0	964340	969700	1459700	30208	742520	0	0	219190	0	26740	0	46975	9535000	33219	0	55177
8415.8	0	0	0	0	0	0	0	0	20682	0	69029	24733	0	0	0	0	0	0	0	0	61143	138130	145760	143870	82452	181200	0	0	0	69492	157530	463940	509640	1019800	323250	229010	131400	0	160490	119320	0	68215	11780	0	0	45632	0	0	0
0	0	0	0	0	0	0	0	0	34090	0	0	0	0	67120	0	74803	140590	63521	63566	42044	0	0	0	0	0	0	0	0	0	0	0	0	0	0	0	0	0	62365	147450	199490	17528	150930	0	59615	25512	29912	17983	0	0
0	0	0	0	0	0	0	0	0	0	0	0	0	0	0	0	0	0	0	0	0	0	0	0	0	0	0	0	0	0	0	0	0	0	0	619100	1797500	4039600	8086700	6437300	7708100	6837000	6332400	6441000	10187000	7474500	54343000	214260000	211920000	125610000
0	0	0	0	20828	31311	41519	61775	48375	128350	459910	308370	94887	112390	0	40879	0	0	31768	0	0	69500	67253	0	0	0	0	0	180300	749890	612650	377700	286450	126640	40431	0	0	0	0	0	0	0	0	0	0	0	0	0	0	0
0	0	0	0	0	0	0	0	0	0	0	0	0	0	22471	0	4341.3	30653	27450	21027	0	0	0	0	0	0	0	0	0	0	0	0	0	0	0	0	0	0	0	0	0	0	0	0	0	0	0	0	0	0
0	0	0	0	46746	143100	540410	665670	127650	184490	85548	128390	241600	246530	306900	545890	459040	1303900	1176500	643920	425280	477620	246630	263760	0	179040	252120	0	0	0	0	0	0	0	0	0	0	0	0	0	0	0	0	0	0	0	0	0	0	0
0	33714	0	0	0	0	0	0	0	0	0	0	0	46769	56868	39375	0	0	0	0	0	0	0	0	0	0	0	0	0	0	0	0	0	0	0	0	0	0	0	0	0	0	0	0	0	0	0	0	0	0
0	0	0	0	0	0	38340	0	112050	79790	0	61090	30762	32337	23720	21024	0	0	0	0	0	0	0	0	0	0	55315	0	0	64180	210770	0	0	0	0	77867	0	11383	10054	0	0	0	0	0	0	0	0	0	165420	169410
0	11474	5448.6	8878.1	11266	30143	44598	86646	37867	8590.8	22865	63203	219630	39652	34079	22821	43195	37681	45510	57831	30366	270160	194060	270960	234840	0	342250	91903	13007	35689	9883.7	25301	17753	0	4115	3023.4	0	0	81054	108370	9803.8	38920	24546	58603	176380	11051	163740	166190	41697	186350
0	0	0	0	0	0	0	0	0	0	0	0	0	0	0	0	0	12061	9429.5	0	0	6170.3	0	0	0	0	3846.2	0	0	0	0	0	0	0	0	0	0	0	0	0	0	0	0	0	0	0	0	0	52071	0
0	0	0	0	0	0	99496	257400	125890	0	0	495990	403700	662240	157270	61510	0	100640	0	0	117710	0	0	0	0	0	0	0	0	961260	2003900	454950	0	0	0	0	0	0	0	0	0	0	0	0	0	0	0	0	0	0
0	0	0	0	0	0	0	0	0	0	0	0	0	0	0	0	0	0	0	0	0	0	0	0	0	0	0	0	0	0	0	0	0	0	0	0	0	0	0	0	0	0	0	0	0	0	0	0	0	0
36476	0	0	0	0	0	0	140900	102350	0	0	0	0	0	0	0	0	0	0	0	0	0	0	0	0	0	0	0	0	0	0	0	0	0	0	0	0	0	0	0	0	0	0	315990	0	109030	155380	768300	0	103010
0	0	0	0	0	0	0	0	0	0	0	0	0	0	0	0	0	0	0	0	64299	59198	51679	33860	39805	21636	0	0	0	0	0	0	0	0	0	0	0	0	0	0	0	0	12484	0	0	0	0	0	0	0
14205	2678200	5555300	4643500	4164400	3558400	2545000	3018600	1405800	992950	1337900	1708600	1153000	2526500	2065300	1947500	703360	1732100	1207600	1476200	1221800	1242700	823320	750600	1057600	1336100	2053500	1203900	1045300	707250	1079500	598180	326750	372340	407820	182130	206050	153110	66666	0	0	0	0	0	94498	0	0	0	0	0
0	0	0	0	0	0	0	0	0	0	0	0	0	0	0	0	0	0	0	0	0	0	0	0	1336100	0	0	798610	879510	389620	425610	0	462050	426780	1816700	1517900	1277000	1344700	1071700	669040	498020	805530	0	1055100	619350	535040	744490	776860	268630	421210
0	0	0	0	0	0	0	0	0	0	0	0	0	0	0	0	0	0	0	0	0	0	0	0	0	0	0	0	0	0	0	0	0	0	0	0	0	0	0	0	0	0	0	0	0	0	0	0	0	0
0	0	0	0	0	0	0	0	0	0	0	0	0	0	0	0	0	0	0	0	0	0	0	0	0	0	0	0	0	0	0	0	0	0	0	0	0	0	0	0	0	0	0	0	0	0	0	0	0	0
0	0	0	0	0	0	0	0	0	0	0	0	0	0	0	0	0	0	0	0	0	0	0	0	0	0	0	0	0	0	0	0	0	0	0	0	0	0	0	0	0	0	0	0	0	0	0	0	0	0
0	0	0	0	0	0	0	0	0	0	0	0	0	0	0	0	0	0	0	0	0	0	0	0	0	0	0	0	0	0	0	0	0	0	0	0	0	0	0	0	0	0	0	0	0	0	0	0	0	0
0	0	0	0	0	0	0	0	0	0	0	0	0	0	0	0	0	0	0	0	0	0	0	0	0	0	0	0	0	0	0	0	0	0	0	0	0	0	0	0	0	0	0	0	0	0	0	0	0	0
0	0	0	0	0	0	0	0	0	0	0	0	0	0	0	0	0	0	0	0	0	0	0	0	0	0	0	0	0	0	0	0	0	0	0	0	0	0	0	0	0	683440	516010	0	792970	468470	839150	626130	531580	547960
0	0	0	0	0	0	0	0	0	0	0	0	0	0	0	0	0	0	0	0	0	0	0	0	0	0	0	0	0	0	0	0	0	0	0	0	0	0	0	0	0	0	0	0	0	0	0	0	0	0
0	0	0	0	0	0	0	0	0	0	0	0	0	0	0	0	0	0	0	0	0	0	0	0	0	0	0	0	0	0	0	0	0	0	0	0	0	0	0	0	279690	232150	228420	255780	456260	181480	94406	0	0	0
0	0	0	0	0	0	0	0	305270	0	0	0	0	0	0	0	0	0	0	0	0	0	0	0	0	0	0	0	0	0	0	0	0	0	0	0	0	0	0	0	454840	653200	0	339170	0	0	0	0	0	0
0	0	0	0	0	0	0	0	0	0	0	0	0	0	0	0	0	0	0	0	0	0	0	0	0	0	0	0	0	0	0	0	0	0	0	0	0	0	0	0	0	0	0	0	0	0	0	0	0	0
0	0	5849.1	58644	0	0	0	0	10972	0	41681	33475	0	0	0	0	0	0	53458	0	0	359830	593980	263210	201830	68639	67779	0	31094	0	0	29234	0	0	0	22715	0	0	74339	11203	125540	163790	126170	181460	112030	176220	441470	2663200	2745800	1080400
0	0	0	0	0	0	0	0	0	0	0	0	0	0	348340	0	0	0	0	0	0	0	0	0	0	0	0	0	0	0	0	0	0	0	0	0	0	0	313150	0	0	144730	0	0	0	0	0	118730	0	0
0	0	0	0	0	0	0	0	0	0	0	0	0	0	0	0	0	0	0	0	0	0	0	0	0	0	0	0	0	81659	0	0	0	0	0	0	0	0	0	0	0	0	0	0	0	0	0	0	0	0
0	0	0	0	0	0	0	0	0	0	0	0	0	0	0	0	0	0	0	0	0	0	0	0	0	0	0	0	0	0	0	0	0	0	0	0	0	0	0	0	0	0	0	0	0	0	0	0	0	0
0	0	0	0	0	0	0	0	0	0	0	0	0	0	0	0	0	0	0	0	0	56861	76299	55296	0	0	0	0	0	0	115500	130980	89609	44999	64801	89426	61632	0	0	684160	60147	0	0	0	0	0	0	0	0	0
0	0	0	0	0	0	0	0	0	0	0	0	0	0	0	0	0	0	0	0	0	0	0	0	0	0	0	0	0	0	0	0	0	0	0	0	0	0	0	0	0	0	0	0	0	0	0	0	0	0
0	0	0	0	0	0	0	0	264090	0	85402	74303	64459	57246	32667	0	0	0	24505	29226	0	0	0	0	0	0	0	0	0	0	0	0	0	0	0	0	0	0	0	65351	38416	0	0	0	0	0	83138	0	0	0
0	0	0	0	0	0	262840	902100	158250	128750	103780	150510	57322	96784	0	71079	29253	0	0	0	0	34215	0	21703	0	0	0	0	0	0	0	0	0	0	0	0	0	0	0	0	0	0	0	0	0	0	0	0	0	0
18429	0	0	0	0	0	0	0	0	0	0	0	0	0	0	0	0	0	0	0	0	0	0	0	0	0	0	0	0	0	0	0	0	0	0	0	0	0	0	0	0	0	0	0	0	0	0	0	0	0
0	0	0	0	0	0	0	21038	63159	36836	166550	30032	80514	498640	214570	297040	78928	239220	540210	851870	1234800	1271400	2643800	1451500	1229800	749990	715450	328940	443890	300360	266040	169370	469210	192950	350150	306600	337470	301400	201630	213810	351510	261100	122150	60457	185160	287990	162740	328410	149720	146920
0	0	0	0	0	0	0	0	0	0	0	0	0	0	0	0	0	0	0	0	0	0	0	0	0	0	0	0	0	0	0	0	0	0	0	0	0	0	0	0	0	0	0	0	3743.1	0	0	18829	0	0
0	0	103280	129020	102430	98626	57704	53187	0	0	50638	171100	171200	186620	0	0	2559.2	0	125110	53086	45159	82898	97389	15397	57354	67359	428870	56441	284270	40503	0	0	0	0	0	104710	331010	209880	440910	484470	754310	446690	387900	74372	60391	62843	113170	104000	52545	5157.3
146080	0	0	0	29138	34452	35646	33779	76288	41858	115940	61298	57671	113120	91799	64467	15695	108920	244510	57183	77357	23478	122850	25050	0	0	0	68463	0	102510	57298	0	168210	159510	19160	134290	0	0	0	0	147950	0	0	0	241590	0	358780	0	198770	0
0	38157	0	0	0	38890	283840	350670	277330	149180	208220	57708	0	0	0	0	0	0	0	0	0	0	0	0	0	0	0	0	0	0	0	0	0	0	0	0	0	0	0	0	0	0	0	0	0	0	0	0	0	0
0	0	0	0	0	0	0	0	0	0	0	0	0	0	0	0	0	0	0	0	0	0	0	0	0	0	0	0	0	0	0	0	0	0	0	0	0	0	0	0	0	0	0	0	0	0	0	0	0	0
626570	1110400	923090	787440	687970	455400	0	0	0	0	0	0	0	0	0	0	0	0	0	0	0	0	0	0	0	0	0	0	0	0	0	0	642360	0	0	0	0	0	0	0	0	0	0	0	0	0	0	0	0	0
0	0	0	0	61363	0	0	48954	0	0	0	0	0	0	0	0	0	0	0	0	0	34891	0	0	0	0	0	31161	0	0	48149	0	0	0	0	0	0	0	0	0	0	0	0	0	114740	81056	6415.3	0	0	25260
0	0	31886	60576	71952	44948	0	0	0	193250	0	0	0	0	0	14188	44214	0	0	0	0	0	0	0	0	0	0	0	0	0	0	0	0	0	43124	0	85904	71993	0	87705	90020	69111	126190	0	0	0	0	0	0	0
0	0	0	0	0	0	0	0	0	0	0	122820	0	0	0	0	0	0	78100	0	0	0	76130	118740	128130	71528	189330	236830	85131	276810	0	0	29745	81291	0	100120	0	0	0	0	137160	72272	39353	55108	0	38986	0	26349	69499	0
0	0	0	0	0	0	0	0	0	0	0	0	0	0	0	0	0	0	0	0	0	0	0	0	0	0	0	0	0	0	0	0	0	0	0	0	0	0	0	0	0	0	0	0	0	0	0	0	0	0
0	0	0	0	0	0	0	0	0	0	0	0	0	0	0	0	0	0	0	0	0	0	0	0	0	0	0	0	0	0	0	0	0	0	189990	0	0	0	0	0	0	0	0	0	0	0	0	0	0	0
0	0	0	0	0	0	0	0	0	0	0	0	0	0	0	0	0	0	0	0	0	0	0	0	0	0	0	0	0	0	0	0	0	0	0	0	0	0	0	0	0	0	0	0	0	0	0	0	0	0
0	0	10067	10523	14694	29178	11742	13267	9393.3	3921.3	0	0	0	8944.7	6543	0	1035.1	0	0	0	0	8489.5	0	0	0	0	22712	0	0	8960.1	0	4053.7	4564.1	0	0	0	0	18337	33692	0	7204.8	17257	13637	111410	12118	6865.3	5851.8	54784	49916	28261
0	0	0	0	0	0	0	0	0	0	0	0	0	0	0	0	0	0	0	0	92030	0	0	0	0	0	0	0	0	0	0	0	0	0	0	0	0	0	0	0	0	0	0	0	0	46359	71405	66106	0	0
0	0	0	0	0	0	0	0	0	0	0	0	0	0	0	0	0	0	0	0	0	0	0	0	0	0	0	0	0	0	0	0	0	0	0	0	0	0	0	0	0	0	0	0	0	0	0	0	0	0
0	0	0	0	5084.3	20486	12289	9542.2	12001	0	23906	0	20579	28729	149100	20470	55584	219360	175550	695080	1184700	625820	560370	111220	100980	49231	73484	21843	48308	89165	43779	96275	181270	1188100	9254600	8648100	4411600	3759600	2800300	1936700	1483400	1095500	1147000	1050800	557720	626170	317140	199860	170420	207110
24280	0	3723	19965	56081	0	0	0	0	18269	68773	0	8717.8	372220	25804	80209	6532.3	0	257880	205200	278300	309910	0	67174	176730	78154	0	0	47143	0	167650	116380	222740	233250	253030	0	120760	74700	18541	0	0	0	0	196740	290490	160750	62145	36871	0	0
0	12499	16796	18401	20958	6794.9	0	0	0	84451	223010	6548	0	0	0	0	0	0	0	55959	0	0	0	0	0	435200	427980	206320	92844	367620	0	44526	34769	25625	52735	33906	0	25326	28564	100560	0	135550	27995	0	106210	0	16157	34083	67118	27869
0	0	0	0	0	0	0	0	0	0	0	0	0	115280	113620	0	0	0	0	0	0	0	47751	0	186720	238150	336290	0	91313	66220	323400	490120	255730	27098	0	0	0	38273	0	0	0	0	0	0	0	0	0	0	0	0
0	0	0	0	0	0	0	0	0	0	0	0	0	0	0	0	0	0	0	0	0	0	0	0	0	0	0	0	0	0	0	0	0	0	0	0	0	0	0	0	0	0	0	0	0	0	0	0	0	0
0	0	0	0	0	0	0	0	0	0	0	0	0	0	0	0	0	0	0	0	0	0	0	0	0	0	0	0	0	0	0	0	0	0	0	0	0	0	0	0	0	0	0	0	0	0	0	0	0	0
0	0	0	0	0	0	0	0	0	0	0	0	0	0	0	0	0	0	0	0	0	0	0	0	0	0	0	0	0	0	0	0	0	0	0	0	130890	188810	1353200	2150900	1455400	518710	556590	0	534440	248290	852830	1058300	1117700	779490
0	0	0	0	0	0	0	0	0	0	0	0	0	0	0	0	0	0	0	0	0	0	0	0	0	0	0	0	0	0	0	0	0	0	0	0	0	0	0	0	1198300	886160	1323900	0	0	0	0	777240	1031800	0
0	0	0	0	0	0	0	0	0	0	0	0	0	0	0	0	0	0	0	0	0	0	0	0	0	0	0	0	0	0	0	0	0	0	0	0	0	0	0	0	0	0	0	0	0	0	0	2698200	0	1578600
0	0	0	0	0	0	0	0	0	0	0	0	0	0	0	0	0	0	0	0	0	0	0	0	0	0	0	0	825290	732850	0	0	0	0	0	0	134070	249510	276410	62643	151260	365150	262040	910580	857100	944540	1975400	1299100	1280200	237620
0	0	0	0	0	0	0	0	20494	0	0	0	0	0	0	0	0	0	0	0	0	0	0	0	0	0	109850	0	0	0	0	0	0	0	31384	0	0	0	0	0	0	107000	0	0	0	0	241150	314380	38925	42379
0	0	0	0	0	0	0	0	0	0	0	0	0	0	0	0	0	0	0	0	0	0	0	0	0	0	0	0	0	0	0	0	0	302510	503760	222330	264720	195580	137070	0	710550	0	0	2110500	2003200	1988000	2636200	4498800	3749600	2750500
0	0	0	0	0	0	0	0	0	0	0	0	0	0	0	0	0	0	0	0	0	0	0	0	0	0	0	0	0	0	0	0	0	0	0	0	550270	0	514440	1107500	2544900	1284000	728960	1019900	698490	633270	3702900	14611000	30048000	6993400
0	0	0	0	0	0	0	0	0	0	386610	0	0	0	0	23512	0	0	0	0	0	0	0	0	172460	0	0	0	0	0	0	0	0	0	0	0	0	0	0	0	0	0	0	0	0	0	0	0	0	14969
0	0	0	0	0	0	0	0	0	0	0	0	0	0	0	34789	0	0	0	0	0	0	0	0	0	40337	0	0	52358	0	83108	199600	80752	26647	32621	0	0	0	0	0	0	0	0	0	38292	0	0	0	0	0
7756.1	0	0	37198	21199	15305	0	0	0	0	0	0	0	0	0	0	0	0	0	0	0	0	0	0	0	0	0	0	0	0	0	0	0	0	0	0	0	0	0	0	0	0	0	0	0	0	0	0	0	0
46655	82547	84989	65958	60348	43457	48551	71014	95992	38667	0	0	0	25865	16898	0	0	165670	184760	80369	268610	296800	92093	56289	57021	48367	52541	67110	90152	0	0	0	403550	503180	1122500	2360400	3275900	3090200	4399000	5691300	8438100	10021000	13138000	13567000	5696900	2971500	2238600	1462800	335300	291750
20782	111750	56190	63018	54492	81180	96155	102000	112920	93449	202560	133880	137170	387520	130790	715710	1309000	13983000	14103000	9489500	3687400	1629200	1273400	1111800	1452700	808220	597680	888400	617240	530200	540790	648770	647090	160280	509100	166250	198520	321010	122970	96773	202310	140590	76612	51020	23358	0	16745	42145	0	31572
0	12921	33451	39100	0	0	0	60485	0	0	17460	169300	331200	818940	265670	147080	22080	66627	309980	0	79531	0	140470	222150	649650	229660	267680	578250	87802	0	107530	17618	138230	26726	35636	33591	38179	0	0	0	0	0	0	0	0	0	0	0	0	0
0	0	0	14337	0	128800	105500	9597.3	222920	35788	173330	89243	599360	47929	630190	576650	62256	1250400	84194	84414	59468	263230	355980	760760	1827900	5424000	193530000	537480000	509700000	233070000	86678000	55540000	24232000	10954000	16554000	9201000	8075300	3502000	2513900	2597000	2178300	1325200	1010200	1210400	822070	698400	631440	415550	270240	639080
0	0	0	0	85363	38059	106130	131910	278940	488300	350830	199680	83439	0	0	90630	0	189050	0	148900	107110	142590	223070	102200	0	93817	0	197450	0	0	0	0	0	0	0	0	0	0	148820	0	0	0	0	0	0	0	0	0	0	0
0	0	0	0	71894	234960	2798600	9406900	8149000	3283400	3453900	1173600	640470	271320	760940	816490	164990	392420	253520	475400	395210	40669	2215200	411840	0	81340	0	28603	215650	0	0	167970	23382	141370	247930	158150	93898	82238	97160	104360	107830	209880	197570	212440	166890	165830	162840	131940	68104	44229
0	1378	0	2632.4	0	0	0	0	0	0	0	0	0	0	0	0	0	0	0	0	0	1665.9	5397	959.73	8099.6	0	6088	4341.5	3299.7	4503.5	17227	20262	4748.5	0	1194.3	0	1446.7	0	0	0	716.09	0	10494	14043	6918.4	0	0	0	0	0
0	0	31583	0	0	0	0	0	0	25447	0	0	0	0	0	0	0	2188500	0	0	36847	0	482570	0	56090	152560	0	179370	215970	203750	345620	243180	293590	253850	698230	1647400	2169300	2993600	3852000	4377100	6260100	11639000	13886000	24041000	23964000	22143000	33171000	30967000	11551000	14561000
27432	34052	191270	35950	53279	74259	420670	192380	126750	128940	323480	193270	222250	609150	4023500	11026000	1400800	1447100	522360	666110	456070	986280	2807900	7270300	22360000	31829000	213440000	136530000	55343000	21130000	9364400	6698000	3066500	1591900	1239800	1585900	1425200	1040900	1199500	1618400	2089300	2942100	2815600	1388600	645490	453320	96502	477510	358740	808990
0	0	0	0	0	0	0	0	0	0	0	0	0	0	0	0	0	0	0	0	0	0	0	0	0	0	0	0	0	0	0	0	0	0	0	0	0	0	0	0	0	0	0	0	0	0	0	0	0	0
0	113070	46573	245230	392160	53663	254470	1071800	371710	450580	157410	933400	453800	532800	101060	480250	399790	775990	623250	353400	146080	392490	3133400	2949500	318470	659350	6009200	6010900	11282000	17786000	29958000	34820000	51760000	50572000	146520000	192140000	204720000	189390000	110190000	88496000	53829000	36252000	30049000	27493000	13047000	5549500	4788300	4014100	1097200	428750
0	0	35379	0	0	0	0	0	0	28110	0	0	0	0	0	205130	58318	768610	564650	356350	1134100	1363200	1639400	1105400	582050	523240	768310	506710	448610	576920	162660	100390	256740	101990	129090	93124	257930	181010	0	0	98087	97531	192140	225190	63385	0	0	0	0	64176
0	0	0	0	49798	155240	172320	219460	99760	64443	272130	439050	544080	2328700	2281100	1802800	626650	390750	120810	41023	147000	0	27581	0	102940	0	0	0	0	0	0	0	19956	31297	0	53916	0	0	0	0	0	45016	0	0	0	0	0	0	0	0
0	0	53034	51877	64384	41375	0	0	0	0	0	0	0	0	0	0	0	0	0	0	0	375450	0	0	0	0	0	0	76640	45198	189230	297650	0	0	220870	150600	0	125870	123880	0	35583	0	0	110280	0	0	0	0	0	0
0	50979	838900	1300400	2843800	3016700	2021200	1890500	1146000	240360	319970	226860	62440	0	139030	306510	98654	760590	0	0	0	0	98218	0	0	31291	0	0	0	0	0	227730	0	300600	0	0	0	0	113330	0	0	0	0	158810	211070	0	0	0	0	0
379600	89771	239840	209120	374200	166460	121190	479530	25400	91764	94850	884830	14933	16603	17580	46215	31652	82155	557980	2496700	376020	478190	4468300	6129800	7828700	4042400	2899400	2914400	6405400	3788700	1574700	1274500	1040200	973110	4434300	2696800	2228300	2288600	2793900	6134800	44526000	61932000	129880000	215390000	125790000	95571000	92341000	60115000	27326000	25453000
0	0	0	14674	54903	13775	0	12713	4464.2	18128	30423	26860	97212	7327	165010	118180	30480	175650	194390	137340	76830	224430	838590	261690	371900	201060	272230	378320	214140	200970	201290	802090	705010	139410	316860	551890	1136400	369130	327120	3219300	31479000	46496000	98558000	135220000	81013000	43331000	49649000	31554000	18382000	14479000
0	0	0	35795	413850	4472700	9077900	11074000	9586100	5079700	7235600	5878900	3959400	5869700	3827900	3315700	1613300	4877900	3739400	1885500	2005800	5331600	8269500	8187500	8201200	4423000	3842500	1529100	1375100	961150	826700	719930	514590	366690	642690	471630	521210	427670	291590	183270	147450	195420	312300	810770	408500	208790	50661	0	79446	0
3245.9	12005	11832	0	29029	196480	187790	88577	58115	0	148880	13402	12103	30716	17839	5485.9	8466.1	28866	33819	173470	0	0	25855	105930	290210	157760	123940	159930	20669	813710	14765000	83958000	177360000	106610000	141030000	46333000	25291000	48288000	128110000	97045000	39831000	10417000	4562000	2214500	1868700	1040700	1021300	625060	180180	142280
0	0	0	0	215380	0	69470	0	0	0	0	0	0	0	0	0	0	0	0	0	0	0	0	0	0	0	0	0	0	0	0	1663400	12701000	14591000	30345000	16899000	5350500	3228000	9082100	11228000	7510700	1792900	445380	210080	79797	66641	87613	0	0	0
0	0	0	51926	27672	0	0	0	0	0	0	0	0	0	0	0	0	0	0	0	0	0	0	0	0	4817.9	20808	0	63416	38398	60173	54353	87591	12124	163120	250810	319470	257080	103090	34759	22274	63909	0	0	0	0	0	0	0	0
0	26994	0	0	46204	0	0	328310	165100	0	235580	0	0	0	16545	0	9431.2	88210	98208	113920	0	0	0	0	0	156300	315150	34806	0	57705	0	133430	147800	14845	0	9973.3	0	170120	99392	86231	53880	20925	0	615270	96532	151680	56304	341140	0	0
0	0	0	0	0	0	0	3517.2	0	76196	385700	256860	441730	483140	251490	149480	25843	114500	95553	195310	94537	295730	174440	45337	74828	8349.1	188770	152310	564070	48552000	225850000	163730000	99391000	44243000	93718000	78587000	62003000	22428000	10625000	4269500	2879200	1198400	742020	197380	396310	64931	196110	67893	49006	88685
0	34890	0	0	0	54445	0	0	0	0	397440	377180	0	0	0	364310	0	659280	0	421800	0	581520	220830	179140	0	0	0	288220	0	0	0	0	0	0	0	0	0	0	0	46843	0	0	0	336180	0	0	25987	0	0	0
3358.3	412620	572020	474070	464310	1446000	7985100	43578000	86581000	61298000	95410000	73568000	57812000	97996000	87288000	89121000	40969000	151090000	144660000	197830000	202640000	139990000	237240000	137930000	137990000	117850000	130330000	89161000	84747000	70640000	53900000	44796000	37275000	8925900	31059000	18323000	18779000	15786000	18884000	17619000	14886000	15911000	16925000	14026000	6259900	4971400	8656700	7592300	5345000	5905300
0	0	0	0	0	0	0	0	0	0	0	0	0	0	0	0	0	0	0	0	0	0	0	0	0	0	0	0	0	0	0	0	0	0	0	0	0	0	0	0	0	0	0	0	0	0	0	0	0	0
0	0	0	0	0	0	0	0	0	0	0	0	0	0	0	0	0	0	0	0	0	0	0	0	0	0	0	0	0	0	0	0	0	0	0	0	0	0	0	0	0	0	0	0	0	0	0	0	0	0
0	0	0	0	0	0	0	0	0	0	0	0	0	0	0	0	0	0	0	0	0	0	0	0	0	0	0	0	0	0	0	0	0	0	0	0	0	0	0	0	0	0	0	0	0	0	0	0	0	0
0	201910	126710	220290	251140	706190	2847500	5106000	4440100	1899000	1426900	826280	571500	584060	386280	1328400	204150	565320	329530	343970	409470	360370	492220	0	286270	758520	137250	0	0	196290	98866	407950	1118800	975600	1429400	28166	104250	123500	0	99192	109960	655900	265060	102790	57115	57056	66434	22240	9878.7	1615200
0	0	0	0	0	0	0	0	0	0	118580	88009	29958	0	0	0	8951.6	78371	78477	47642	65745	242650	224640	143320	139420	172570	139230	118140	107000	18952	13085	0	0	0	14458	0	13116	20948	53918	12791	0	586270	75316	0	19640	25851	33274	24136	18287	2634900
0	5768.8	118720	58049	0	0	14052	27189	520820	356040	375140	221580	120440	139110	0	35870	0	95832	62216	561860	406790	132210	95312	292230	632260	473150	676130	2920500	9968200	5382300	1241900	635050	720020	322010	414960	126250	79048	0	0	0	0	0	418730	0	0	95721	0	197430	135860	0
0	0	0	0	0	0	0	0	0	0	0	0	0	0	0	0	0	0	0	0	0	0	0	0	0	0	0	0	0	0	0	0	0	0	0	0	0	0	0	0	0	0	0	0	0	0	0	0	0	0
95390	395370	594870	357900	0	193580	0	0	1074700	548000	137590	81274	0	0	0	0	0	0	0	248470	528360	613400	687770	0	688840	0	1143300	766520	930780	472540	476700	1423000	1314000	188440	371030	330560	642360	524300	529950	513600	444500	787470	930210	1318600	577710	574120	592630	873360	160820	2485500
0	0	108490	201900	270430	55357	0	21634	0	100590	0	22115	48376	185640	125890	102940	40469	66859	54443	88318	51797	19411	0	287650	54411	27458	902340	7574700	4839200	9391000	4762100	3188700	2905300	3148100	4620800	3659700	4425700	5137400	3762800	2034800	1579500	3473400	3529900	3059100	7952400	2774300	1193900	5257100	3773300	2862200
0	6324	114030	91383	64155	78189	176600	1187700	2714600	3177500	5969900	4283900	4016000	7616900	5580800	5390100	1559900	2353200	737520	339530	236440	608320	405870	188670	540060	279650	70834	88417	68007	0	0	0	0	0	0	0	0	0	0	0	0	0	0	0	0	139470	0	77779	0	0
0	0	0	0	30821	0	0	0	0	798640	281080	222960	389870	399310	0	249920	49675	453320	329190	337580	0	390770	927000	224680	473090	2997900	951880	395600	213690	959590	5472200	7283200	3717300	1080300	1122800	758370	395300	192830	219070	2513100	8091400	18084000	31952000	23241000	4499500	1235600	1131200	421760	88535	71855
0	0	0	0	0	0	0	0	0	0	0	0	0	0	0	0	0	0	0	0	0	0	0	0	0	0	0	0	0	80832	0	0	0	0	0	0	0	0	0	0	84779	46259	0	0	0	0	59911	0	0	0
0	0	0	0	0	0	0	0	0	0	0	60648	713270	2285100	105070	0	0	0	0	0	0	0	0	0	0	0	0	0	0	0	0	0	0	0	0	0	0	0	0	0	0	0	0	0	0	0	0	0	0	0
0	0	0	0	0	0	0	0	0	0	0	0	0	0	0	0	0	0	0	0	0	0	0	0	0	0	0	0	0	0	0	0	0	0	21523	50752	46110	119560	192570	139650	40197	0	0	0	0	0	28996	30181	24965	22696
0	0	32897	54117	39359	0	10979	448270	3510900	1279400	1216500	900040	522850	691040	383290	329380	92272	286480	155090	395660	851800	3996600	4797600	5798400	6804700	6825800	8722900	5928300	8540700	6838800	2706300	3762600	4888800	1484500	1321800	459800	452450	614610	0	175140	121910	189960	290210	1899200	0	1527300	744620	316620	302980	0
0	0	0	0	0	0	0	0	0	0	0	0	0	0	0	0	0	0	0	0	0	0	0	48043	0	0	0	0	0	0	0	0	0	0	0	66244	0	0	0	0	0	0	0	0	0	0	0	0	1669300	0
11330000	0	0	0	0	0	0	0	0	0	0	0	0	0	0	0	0	0	0	0	0	0	0	0	0	0	0	0	0	0	0	0	0	0	0	0	0	0	0	0	0	0	0	0	0	0	0	0	0	0
0	0	0	535880	376550	2582700	7957600	7548700	5929900	1637600	2586400	772330	870400	1620000	2542200	1341300	451930	1068000	1507500	1098900	937040	568350	646000	211400	254900	174670	340600	329180	204150	409510	180280	182100	88261	68050	37139	71982	60971	157950	93572	46378	83876	130040	0	299080	80609	0	57422	86987	399080	547580
0	3053.4	80526	219350	555010	1726600	1626800	8138000	20719000	31079000	69585000	44999000	37301000	51572000	22241000	13130000	3463200	7246800	3750600	4941900	5805100	4266500	4189500	2524300	2656200	1806100	2707800	1801500	1922800	1775900	1732200	2412500	1193900	727800	1960900	2161600	2161300	4039000	31207000	17912000	20266000	22477000	22251000	11129000	7592200	17959000	153110000	1177800000	1650400000	536580000
0	104220	501750	297960	181630	0	0	0	0	0	483480	281370	0	127190	0	0	0	0	0	84458	0	318390	297650	167100	1124000	0	0	222110	0	93714	0	429560	76881	107710	360660	0	0	0	335560	0	92657	0	0	0	65650	87594	0	66592	0	0
0	0	0	0	0	0	0	0	0	0	0	0	0	0	0	0	0	1654600	0	598600	0	0	0	0	0	0	0	0	0	0	0	0	621520	0	0	0	0	0	2104800	4804500	4950600	0	1101700	0	0	6804900	0	0	0	0
0	0	0	0	0	0	0	0	0	0	0	18402	30590	71186	62883	55845	17360	42022	16778	59174	37116	34473	32535	34431	17329	0	48574	32625	0	0	37407	44701	26972	13949	22928	18672	0	24413	0	0	0	0	0	0	0	0	0	0	22970	0
0	0	0	0	1037400	1124300	455740	2016500	1094800	207820	1333000	1391900	741220	0	0	0	151900	291960	154100	0	0	0	0	0	0	0	0	0	101160	0	0	0	0	0	0	0	0	0	0	0	0	0	267490	0	0	0	0	0	0	0
0	0	0	0	0	0	0	0	0	0	0	0	0	0	0	0	0	0	0	0	0	0	0	0	0	0	0	0	0	0	0	0	0	0	0	0	0	0	0	0	0	0	0	0	0	0	0	0	0	0
0	0	15945	0	180820	45012	111820	581480	2057300	2836100	3835000	1913900	785920	1272100	878680	606740	247230	633030	497190	1061000	714260	1094500	2658500	542450	569260	291640	336140	184840	705120	0	172030	187850	427410	85777	43021	355720	201210	376830	296020	111140	101200	249830	263250	300390	108910	135360	150260	138720	41445	33957
11042	0	0	0	104970	249280	135710	0	127100	0	231990	0	47942	77778	0	0	0	0	0	0	85143	92955	131920	38950	49883	311630	554540	34055	0	36982	60663	107640	452130	788800	2271700	3067100	3213900	3612000	3428500	3624800	5607300	5857500	5059800	5036400	9593600	8674500	4892800	895340	144380	226360
0	0	0	0	20263	0	23921	0	0	0	86780	28662	0	0	0	0	0	0	0	0	0	0	0	0	0	0	0	0	0	0	0	0	0	0	0	0	0	0	0	0	0	0	0	0	0	0	0	94093	81418	38357
322610	16482000	30799000	25045000	25714000	6767900	18533000	11656000	2220400	5789200	827420	781950	570200	2004100	1455300	1576200	792510	2562600	771290	153000	483370	2191000	1621100	1397100	40187	857400	1425800	1392500	1504300	1308500	970600	842290	862330	631100	1097700	772000	580470	686160	161820	0	199750	642860	30190	0	0	122690	341730	0	0	115620
0	32821	22225	0	0	0	0	0	0	0	0	0	0	61420	711660	8707500	3511400	6246700	819120	311880	55617	112500	0	0	0	0	0	0	0	0	0	0	0	0	0	0	0	74376	0	74013	0	89076	0	0	0	0	0	0	0	49727
1469.2	0	0	0	0	0	0	0	0	0	8207.2	0	0	11121	35833	34556	0	0	86609	0	96654	0	0	0	54288	30607	0	0	60500	19182	0	19349	132070	77958	299980	0	0	0	0	0	75386	294960	1473600	889540	89937	58605	64700	41314	0	0
0	0	0	80641	0	0	0	382530	237670	0	173640	92518	48534	197810	438740	807910	216080	989510	152160	2804100	4891900	330260	0	0	589580	2458800	6467500	9911100	16823000	11483000	9296100	9739900	7494500	2351800	2944300	774110	560590	392670	232770	283420	371350	38081	57940	0	0	23379	0	0	0	149720
17116	0	0	65345	243460	84337	169040	375890	42367	0	601170	278800	338770	1591700	971480	782490	982180	393920	568610	3833400	11639000	16397000	19431000	15532000	18986000	10518000	7524600	3797000	2986700	2833400	2244200	1490700	1541300	912250	1656900	1226800	951680	874270	889330	288490	336850	723200	240480	564700	172060	351340	676570	99707	118690	164220
0	117030	214080	139540	219770	231880	793910	1150200	777360	224520	217080	237390	90509	251590	225620	152400	97424	153450	163080	596890	2146700	7399100	141440000	25824000	86270000	242150000	191290000	103340000	41876000	9432500	4016500	1909200	1320300	800380	1221400	1266900	492890	421900	243450	47687	173230	154450	81223	105030	164690	138820	112520	103220	39516	0
0	0	0	0	218130	0	0	0	0	0	0	0	0	0	0	0	0	0	0	0	0	0	0	0	0	0	24676	77200	282220	145530	83716	10704	0	0	0	0	0	0	0	0	0	0	0	0	0	0	0	0	0	0
0	0	0	0	0	0	0	0	0	0	0	0	0	0	0	0	0	20041	0	29244	48427	0	0	79554	0	0	39535	996260	2201200	523360	100570	56752	29381	14552	27779	13467	0	0	0	0	0	29299	291370	10148	170800	9394.7	0	0	0	0
0	0	336710	312550	284940	0	60578	61416	0	0	0	0	0	0	0	0	0	0	73685	0	0	57416	0	112050	173120	315370	551080	497400	789250	541900	550290	696370	497120	312030	878400	712530	552970	392740	532210	507190	107300	99540	119820	107320	70584	0	61387	74318	0	63701
0	0	0	0	0	0	0	0	0	0	0	0	0	0	0	0	0	0	43348	77367	0	0	0	0	0	0	0	0	0	0	0	0	0	0	125110	65786	39411	25975	0	0	0	0	0	0	0	0	0	0	0	0
21758	31312	124210	144790	480710	334090	307160	1015700	13357000	375370000	65758000	4905000	2674600	2938600	1494900	1069200	392640	1136200	425240	244260	3392500	3839900	1396600	3820800	45899000	21276000	20129000	4988400	3785200	1039600	358510	507590	372970	286750	449890	1846600	691590	279690	250460	80066	82886	28657	80885	89751	262290	61544	76965	38947	0	45591
0	167770	3443000	1772300	1016100	1414600	879980	728970	589690	96665	163010	0	122660	174840	0	0	0	0	0	0	0	0	0	0	0	0	0	0	0	0	0	187800	0	141380	212180	213920	0	0	0	0	0	0	0	0	0	79658	0	0	0	0
12447	0	97977	280590	479660	258800	337610	3427500	8329600	6571400	9234000	13822000	18605000	41505000	42744000	35028000	13258000	27490000	16984000	12681000	11054000	10274000	6863100	3327200	2738600	3225300	4942300	4000100	4709200	3878300	3436200	4157600	3542200	2071000	3259200	3490200	2958300	1492100	1107300	880500	1229100	704680	658350	1948000	337030	304030	444490	892300	89214	116220
0	5703.9	0	13702	71043	26788	1359400	7443900	8409000	2603400	2304100	1445300	582060	380800	264100	55728	26812	0	138760	189530	186970	841200	210630	63017	134400	523370	677960	1143100	1955600	2199600	2734900	3446400	4022500	2964000	3908100	5416800	13284000	5390000	12805000	10169000	16887000	15209000	8606400	17541000	8024500	6075400	9967400	6776500	4385800	4867900
0	21298	0	0	56431	56223	38902	82260	74435	35412	0	0	0	0	0	0	0	0	0	0	31670	200080	282290	440900	379210	252510	297850	347680	765940	308920	233040	200940	164420	65425	88140	148540	110200	76153	39341	51281	27951	86740	145200	73384	65825	44680	0	12240	0	0
89320	444630	1286800	1394800	1416000	1739500	818080	846630	1586900	766040	3861900	5019100	14420000	22151000	17365000	10899000	1891100	6880100	4211600	4438200	4232000	3018200	3626400	1772900	3035600	2338000	3651500	3433400	2927300	2712500	1817600	2115400	2538100	735830	1642200	1954000	1356300	1679100	2194300	2319600	2105000	2884900	2000700	1638100	1820100	1437500	1698600	1271900	1027000	1078000
0	0	26479	22756	12456	0	0	0	0	0	0	0	0	111260	0	0	0	0	0	0	0	0	0	0	0	0	0	0	0	0	0	0	0	0	0	0	0	0	0	0	0	0	0	0	0	0	0	107760	64652	79783
73348	583350	827480	950270	1848300	1209200	1787800	879040	687990	439990	414830	448030	190150	116600	133920	89881	84045	143220	145870	175480	236360	171540	278300	141950	101630	43799	103850	95670	131370	110610	161930	392330	173650	43534	0	35934	146580	110970	63701	84680	126170	59873	130060	101810	68240	115700	111950	0	22028	0
0	0	0	0	37374	78603	22958	60409	125770	87327	42936	39930	0	0	0	23342	13696	0	0	0	0	0	25138	16609	242130	749120	2361000	3547900	7857500	4134500	3801200	4354300	2729300	640100	1035600	271070	282580	244310	202140	80575	99995	164800	68397	386440	311430	277280	215950	263930	200000	210330
237040	23877000	24104000	8967100	6003800	4646000	1423200	1262200	1135000	695150	608970	647560	1434300	771220	548440	1005300	391460	1139600	900700	1072800	1669200	792140	894670	462120	456810	567990	1042800	974940	1095200	761310	452820	414280	600850	286910	793140	588250	430670	968870	654160	851830	640710	453710	979850	1264300	683470	635610	746440	504840	61229	98058
23490	3379200	9386600	8354800	9549800	14120000	12161000	8182000	3581400	1261000	1170800	1074500	423560	227450	53044	121840	236820	0	0	0	57630	0	0	0	0	0	0	0	0	0	54392	0	0	0	0	0	0	0	0	300300	0	0	0	0	0	0	0	0	27302	0
0	0	0	0	0	13693	38292	14103	33292	47190	32650	75670	298430	494630	180210	131840	59811	77547	50948	63192	179740	217850	302440	472780	580950	419070	404890	185140	97769	31085	96559	66637	39409	63116	276160	343490	438260	343690	152360	375170	336000	620590	395310	709120	562180	682460	868390	1311100	553540	818470
0	0	1068500	2618400	806450	198970	109960	161300	195870	148290	305180	320340	227360	698750	897040	306990	421660	222350	0	365300	325630	37641	267330	83233	63412	72302	0	115380	103150	0	116200	59931	79346	52538	0	0	67275	57728	0	0	0	0	47317	0	0	0	0	0	0	0
763430	236190	554190	655470	30208	114910	218030	348900	265870	273500	530400	608710	698630	621220	735450	2190300	1922500	8863800	16300000	53922000	239370000	126860000	81740000	39487000	40764000	30054000	34498000	27439000	31132000	24647000	27056000	74056000	386530000	71190000	84951000	49690000	37462000	14615000	5610200	2964300	1402800	1676500	926820	961640	720300	498940	380610	419830	192740	31129
0	1063300	2637100	2095900	2969800	2075100	753310	929710	787640	437770	312980	332570	211140	231360	228250	122430	57206	58896	37653	25302	27469	0	30368	0	0	0	122410	153580	104530	244450	520330	844980	940240	411740	1441600	1952500	2552200	2698300	3115200	2623000	3315000	2380700	1379500	708790	309380	196200	266690	274860	160650	23635
0	0	0	0	0	0	0	249570	0	0	0	0	0	0	0	0	0	0	0	0	0	0	0	0	0	0	0	0	0	0	0	0	0	0	0	0	0	0	0	0	592330	0	1962300	7150000	1049500	490710	237650	0	0	350040
0	0	0	0	0	3703.3	0	0	5581.2	0	0	35209	79884	137670	56715	31131	13237	0	45771	52056	40491	0	0	0	0	0	14269	8911	17547	0	0	0	57784	36800	112330	0	0	164900	173050	235070	288140	420860	80496	400360	0	15993	90663	237030	248560	400250
0	0	0	0	0	0	0	0	0	0	0	0	0	841910	553670	0	0	0	0	0	0	0	0	0	0	0	0	0	0	0	0	0	0	0	0	0	0	0	0	0	0	0	0	0	0	0	0	0	0	0
0	0	50195	0	0	0	0	0	0	0	16844	107060	188700	485110	383550	356100	150800	340050	170810	194560	142290	140730	115730	63578	63163	40882	43999	44883	52732	21840	0	0	29512	0	0	0	0	0	0	0	0	0	0	0	0	0	0	0	0	0
0	0	0	42848	71345	0	11740	0	0	0	95569	522540	633460	1062700	112100	84483	105630	11322	42987	555150	1223500	714610	217840	225430	443410	606200	760030	138620	5627500	170490000	400030000	73141000	11372000	2172500	2652600	906890	469820	621860	740310	90280	2221200	60132	14488	59270	43598	9430.2	39441	1058100	640840	0
0	0	0	0	0	0	0	0	0	0	0	0	0	0	0	0	0	0	0	0	0	0	0	0	0	0	0	0	0	0	0	0	0	0	0	0	0	0	0	0	0	0	0	0	0	0	0	0	0	0
5614.7	23425	0	0	155240	284050	545130	700350	299770	181320	67755	77991	30659	104790	835750	6036600	3529800	12428000	11489000	7858100	7255700	5431400	7139700	6792200	9863100	11424000	23087000	27553000	38454000	35685000	38270000	42217000	31140000	13580000	27316000	16216000	11399000	7458500	8208600	8754400	10315000	8867400	9254000	7888300	4698700	3249400	5445500	3674500	2442500	2772700
0	0	0	0	0	0	0	0	0	0	0	0	0	0	0	0	0	0	0	0	0	0	0	0	0	0	0	101630	365460	1669600	1652700	2146200	1294200	148010	535100	58155	0	0	98485	0	63492	0	0	0	0	0	0	0	0	0
0	0	101630	0	202400	103320	40111	34201	43955	0	0	0	0	80328	85219	84880	0	169600	40118	117040	161590	108440	57714	184270	262340	203520	553220	548210	2872600	7655000	18248000	37503000	47492000	23970000	49607000	24594000	18167000	11643000	6008000	2586300	2033900	2099900	3785100	955010	908540	388480	489410	225250	48716	150690
0	0	0	0	0	0	0	0	0	0	0	0	0	0	0	30264	0	0	45677	116870	206430	0	0	367000	0	0	0	0	0	0	0	0	0	0	54917	47912	0	123710	226450	755510	507720	766610	572130	303300	108370	79574	0	0	0	0
0	0	0	0	0	0	0	0	0	0	0	0	0	0	0	12029	0	22785	416820	412740	370080	229080	171020	130100	81858	50897	62302	205070	109070	96955	0	29934	33062	24554	47681	49270	295470	6541100	3459500	246430	63788	0	0	0	0	0	0	0	0	0
0	22673	67865	50730	13517	370960	280240	227990	51637	35077	10689	19216	19373	136170	315180	1722900	1574200	5481500	4462900	38040000	132920000	56191000	45397000	19990000	16683000	11829000	13322000	9866200	9404800	7211400	5424600	7699600	47502000	12968000	18840000	13353000	9522500	3544200	783960	262640	386780	175960	155430	60761	80278	22993	207410	0	174380	182330
0	112360	187240	189050	231000	649500	1914600	1793700	1500300	522790	1151800	1375500	683080	1111100	1165200	1396700	735250	2894800	3017400	2258900	2801200	1997100	1990900	1212300	740020	980360	1767500	1507200	628580	987410	960560	401900	849890	459900	721830	388350	446910	363460	247400	81624	389790	211880	301450	192590	151930	59211	62941	73870	39929	15673
0	0	99079	223410	0	0	731360	349830	266400	200650	762420	5223100	9256600	10869000	4969800	2704000	224600	1384700	93331	129850	685160	393620	773650	407870	192530	375510	244510	143970	98379	137880	104960	76721	27498	18423	0	0	0	0	0	43772	0	0	0	0	0	12627	75809	115840	0	2986.2
0	0	0	0	0	0	0	30518	0	0	0	0	41159	0	72280	63483	0	104790	91272	0	109210	119390	169440	61958	81517	67455	0	0	0	0	70578	100670	0	64238	80713	40596	0	0	0	0	0	0	0	0	69404	0	113370	0	0	0
0	0	0	0	0	0	0	0	0	0	0	0	0	0	0	0	0	0	0	0	0	0	0	0	0	0	0	0	0	0	0	0	0	0	0	0	0	0	0	0	0	0	0	0	0	0	0	0	0	0
3084.7	0	45206	104760	475670	20961000	100500000	148730000	104750000	55877000	61888000	43784000	25547000	20036000	15862000	10534000	4623400	8196100	12936000	35779000	140760000	91387000	33142000	17004000	13280000	11565000	18612000	11094000	10278000	6364800	4490500	2826700	1711300	843470	1155600	600940	604240	358970	377540	613140	371630	522900	353460	338370	319170	175460	446030	145070	162700	204050
0	0	15733	98017	190610	167730	95575	87391	78893	0	104060	120750	202700	258700	113980	210460	62169	118440	103710	143230	291480	99771	155630	45184	86320	61028	226990	498440	512230	2216900	2938000	3629700	2358000	1428600	2332300	785680	338690	573360	763640	463300	390750	727430	634010	33413000	16837000	4146400	1758000	771770	1952800	5822400
0	22814	16621	37650	0	0	0	0	0	0	7346.6	32065	0	0	0	0	24850	0	0	0	0	0	36270	53578	144720	342180	569270	570130	446530	567300	214090	236480	145790	11906	141740	96442	21155	75188	177170	175280	38730	70855	84686	73733	0	0	38052	12262	53528	80687
0	0	0	0	0	0	0	0	0	0	0	0	0	0	0	0	0	0	0	0	0	0	0	0	0	0	0	0	0	182170	0	9949.6	168760	399940	1888200	698260	198400	230850	157520	279540	160670	0	0	0	0	0	0	0	0	0
3220.1	0	0	19323	0	10775	12370	34476	35427	19688	0	0	0	0	0	0	10837	59641	61271	0	0	22441	51745	42655	47334	0	26088	0	0	0	0	0	258740	237920	532240	227810	269860	240470	281810	1544200	4029400	5541700	3319400	157560	199730	134650	117800	177670	682830	462490
0	65108	18366	88397	45664	97920	220080	288290	0	10355	57418	36941	53158	490550	571930	266670	48253	499200	294980	228100	107960	62220	74747	377360	429950	3046400	14561000	49773000	162070000	106860000	67493000	52544000	11665000	2226200	4205000	2187000	1789900	1083400	1316600	1464600	664430	1144400	656410	475730	754240	247410	355220	464890	16667	113800
0	0	0	0	0	107800	110980	166200	213100	192660	140240	76147	0	0	0	42782	0	0	0	0	101120	0	0	0	0	0	0	0	0	0	0	0	0	0	0	0	0	0	0	0	0	0	0	0	0	0	0	0	0	0
41240	539980	2583800	3272600	5888000	5198400	4793600	4292100	3617100	844570	1629800	1776800	650220	1228700	373620	366610	296060	728650	601410	733190	50766	783570	313140	163040	221190	129570	0	435110	144620	0	0	153410	376520	0	223610	0	0	186080	0	0	0	114050	0	0	0	0	0	0	0	0
4485.6	0	122590	323690	471580	254960	123970	428000	233480	35735	229110	1616700	26997	48327	0	1251300	83205	1559000	735770	1523800	720790	656510	1860000	582410	468950	237290	0	314370	878150	294370	133880	85902	398650	82898	0	84232	164690	97253	263090	0	0	20683	376740	1919300	165480	244480	284540	582830	0	0
0	0	39161	0	0	1340000	3030100	3392400	2376100	1407600	823440	618250	291580	668790	1067800	517860	274430	888410	500430	977800	1067300	1983300	2448200	2613100	3433600	1910900	483820	622520	568140	344720	256050	0	0	0	77201	0	0	85445	0	0	0	0	0	0	0	0	0	0	0	0
0	10904	55606	437410	1928700	9168800	21035000	6380200	6072100	3060400	14238000	35615000	66635000	114420000	66057000	35863000	11715000	22839000	13813000	10242000	6522300	2399500	2515400	2075500	1613800	1635900	1331800	1024200	2040000	2865200	4435400	7712300	11401000	9463600	19479000	17477000	18230000	15030000	12618000	9762000	8839600	9058700	7393000	10525000	5392000	3877700	4385200	4127500	2654300	1747000
0	458290	470640	616750	506600	423180	537520	929770	796660	764210	1074500	1559500	7214600	23787000	29588000	23898000	13495000	47262000	9590100	8217900	5394000	2535500	2150700	1581000	1591400	703150	1582200	1007200	1481700	1298500	1036100	1140100	873220	458880	829290	503250	453200	261330	101900	163710	587880	234030	220830	202570	148860	52296	94910	124110	882080	0
0	0	0	0	0	0	0	0	0	0	0	0	0	0	0	0	124620	704380	404000	1615200	4990400	6748000	11569000	8890500	7499900	2627900	2601000	1101400	1318300	826360	422800	765460	837130	398010	1390400	703130	671770	221360	1251300	939560	1127900	1006100	1197700	277810	510770	109390	0	0	0	0
0	0	19312	0	0	0	0	183020	619400	400170	883290	355220	359380	418850	203470	140250	324910	1045600	1563900	516210	374560	283560	258290	157060	446050	147720	366310	290990	241000	196280	155620	162750	110460	140260	213220	207620	189570	312910	214390	408870	516150	140010	161260	289180	185860	68520	108370	119120	123030	114690
0	0	0	0	0	0	0	75598	95208	72529	103560	102240	73109	85466	122040	118730	52341	179680	145770	193440	161190	154500	166570	110470	166430	110390	201940	112060	220910	185840	139260	224680	280550	242930	500180	1580200	741200	707760	611340	650910	301190	196180	80917	0	51418	0	0	0	0	0
0	0	0	0	0	41753	0	0	31652	38793	73895	0	0	0	0	0	0	0	0	0	0	471120	1681600	0	0	0	0	0	0	0	0	0	0	0	0	0	0	0	0	0	0	305630	659350	785400	63383	228270	139970	82123	0	0
0	0	0	0	0	11140	170730	2559100	11349000	6476100	4333500	2327600	1223000	904920	125700	132580	6043.1	91040	415830	4820400	1159300	795100	1137500	861920	1222100	1857800	2234900	2210400	1765400	876770	339180	179020	395680	79269	156460	102120	60847	175390	53771	30476	42424	76252	75567	44002	12273	24670	10244	18353	0	17215
0	522970	3565800	4040500	5002100	5193200	3185200	5405700	4357200	1111800	2046700	706650	1241200	1113400	670320	548060	195990	620240	509310	384220	223090	118210	240640	43225	0	0	0	0	0	0	0	0	0	0	0	0	0	0	0	0	0	70784	0	21033	0	65733	101730	144210	94076	143200
0	0	0	0	0	42267	704180	1077900	428270	977760	10394000	4619600	3057300	4733700	0	0	0	0	0	0	0	0	0	0	0	0	0	0	0	0	0	0	0	0	0	0	0	0	0	0	0	0	0	0	0	0	0	0	0	0
0	293870	872980	512900	1627000	7273300	7256300	3045700	8874600	6424200	3497100	14649000	679180	670360	1584700	499610	441870	778700	0	0	0	0	0	530660	625120	0	0	0	0	0	0	0	0	0	0	0	0	0	0	0	0	0	0	0	0	0	0	0	0	0
0	0	0	0	0	0	124690	191430	148690	76951	0	0	0	0	0	0	0	0	0	0	0	0	0	0	0	0	0	0	92988	0	0	0	0	0	0	0	0	0	0	0	0	0	0	0	0	0	0	0	0	0
0	0	0	0	0	0	0	0	0	0	0	0	0	0	0	0	0	0	0	0	350120	0	0	0	0	0	0	0	0	0	0	0	0	0	0	0	0	0	0	0	0	0	0	0	0	0	0	0	0	0
0	0	0	0	0	0	0	0	0	0	0	0	0	0	0	0	0	72233	0	0	0	0	0	0	0	0	0	0	190540	325860	0	0	0	0	0	0	0	0	0	0	0	0	0	2245700	668080	0	0	0	0	0
0	79527	91309	147610	0	179590	0	0	69691	0	0	0	0	0	0	0	0	0	0	0	0	0	0	0	0	0	0	0	0	0	0	0	0	0	0	0	0	0	0	0	0	0	0	1946800	0	0	0	720390	300660	0
0	0	0	0	416360	1819400	1269300	889830	550540	124660	42064	0	0	0	0	0	0	0	0	0	0	45142	152640	373750	804110	755000	1491000	3291900	6109100	4544200	2975200	2422700	1636400	661300	1419100	995940	758290	608670	1465000	1594300	1090100	1580000	1703500	1276300	419280	288640	797560	555690	579820	1377000
0	36614	66092	138230	26298	180060	1013600	2028100	1939100	1881300	8890700	25503000	18097000	11266000	2671700	1216000	364800	825430	544360	164060	380900	360160	250760	703440	299410	398810	232110	197190	27794	83316	121010	297860	123460	96797	266860	598270	626200	235020	338690	24754	304760	286230	37539	39858	324030	251440	211200	267450	185090	216220
34201	0	0	121830	401880	803440	1059600	1284400	761830	396280	146950	111480	170700	198540	165230	157810	85198	150280	0	0	0	32082	0	0	36606	29466	0	51778	98906	0	53534	0	0	0	0	111280	282260	116310	0	0	78936	85946	0	0	0	0	0	450340	730640	18791
0	43416	92338	48431	13072	0	75706	153400	201880	307600	2346800	3434800	2606100	5654000	3607000	1279000	542700	244290	93391	501040	413900	560010	2128900	1290000	2264200	3177900	2087200	3302500	8455700	7188100	10376000	16128000	52240000	54009000	67976000	34230000	10739000	4746000	1679200	649890	673480	348200	267570	267160	172810	85123	107480	94969	105860	17297
0	121090	3137900	7626800	6289500	6622000	7272000	10302000	7544700	1414100	1940000	1104500	425970	595510	440200	122990	8955	120480	189910	146160	169810	79456	108980	0	57983	0	132240	79596	0	0	80416	34181	0	0	63981	0	0	52243	0	229850	0	0	399260	0	0	0	0	0	0	0
0	2188900	2424500	1231700	256720	0	0	218520	436470	1008100	2069700	0	839010	1399000	4253200	680330	1576300	2468400	0	817230	0	0	2184200	3032400	0	0	574940	0	385220	7970700	740840	1181300	8121100	14057000	106070000	182970000	552770000	305940000	376940000	237910000	151430000	118760000	75670000	83754000	106190000	107990000	123820000	81497000	43903000	69592000
0	0	0	0	0	0	0	0	0	0	0	247640	0	0	0	0	0	0	0	0	0	0	0	0	0	0	0	0	0	0	0	150660	312210	171600	152970	0	229590	549570	383890	279300	221530	283960	133740	0	0	0	0	0	0	0
51627	963600	2033500	1785600	1732100	1696900	1282900	1677100	1906200	1087000	2625200	5387000	5993800	5341600	3523500	6063100	3387600	4204900	1937300	1769900	2664700	2015700	1652300	902430	771500	527980	795100	668050	1571100	5088000	4372600	2793600	1213700	369080	1081700	478880	343190	365810	138520	233150	245650	175320	70038	131140	177420	82646	51210	158480	49313	32234
0	275310	1536900	6276600	7967800	294040	220920	0	145480	0	0	0	0	0	0	0	0	0	0	0	0	0	0	0	0	0	0	0	0	0	0	0	0	0	0	0	0	0	0	0	0	0	0	0	0	0	0	0	0	0
11549	0	0	0	8162.6	16547	0	19883	0	0	51898	100650	13509	1334400	1450200	828640	243780	263730	114350	52539	0	61154	65839	84164	865600	1928600	4783000	3353600	1437900	380740	49577	109600	0	11817	0	0	0	0	0	0	0	11082	0	0	0	0	0	62027	0	0
0	70776	132540	108090	201420	237780	93917	450830	479690	380850	946040	80212	477850	731960	360600	9903.5	107590	238910	177940	202480	210170	126140	74514	72817	95944	96901	2426200	9281500	8292500	2988300	1302200	700580	441270	90814	292940	299380	166950	174490	242070	76435	48958	49536	155250	71603	202310	56859	69745	0	0	17056
0	0	0	0	0	0	0	12731	0	0	0	23265	25321	25327	0	16389	0	0	22059	0	15711	0	14561	0	0	0	0	0	48710	20393	61320	7718.7	29729	18560	43851	35002	70839	45450	22143	25164	29334	0	26469	0	23184	19488	0	9509.4	0	3509.8
0	744880	6039600	6511100	8381000	5133400	3751200	2825000	2890700	2158700	4866900	4511800	3706500	6479600	4580300	3924400	2020900	4145300	3567000	3636100	4945500	3745500	4830600	1928200	3975700	2945000	2538100	4122600	4667300	3669800	3627500	3842400	3504200	2234100	4740900	3313600	2292700	1781000	1709800	3047600	2526600	3897200	3415700	3675700	2544600	2580400	1313300	2792300	2016100	1956400
0	302120	1539800	1572300	1145700	329280	434640	652040	89778	0	0	0	535080	1101700	533810	949000	511750	5420200	3846700	0	5315600	0	2286600	2767700	6651900	2490000	3114400	2092800	4345000	2607800	2230300	0	2131000	533220	0	365030	2098600	983980	0	1586500	1432800	1731000	2200700	2672900	0	1575300	0	0	0	0
0	1133400	0	0	842870	452390	0	0	0	0	0	0	0	0	0	0	0	0	0	0	0	0	0	0	0	0	0	0	0	0	0	0	1268500	1799100	5078800	5508400	0	6519500	5712900	0	0	0	0	0	0	0	0	0	0	0
0	19010	470830	274490	138070	256850	201860	414830	1295700	1545900	1700000	1198600	975920	1470100	1119600	1171900	1343600	12667000	30139000	81507000	76370000	42867000	24750000	13020000	13160000	8274800	11367000	8525700	7872300	7173900	6867900	5844900	7143100	4070000	7444200	4710100	3874100	3224700	2896100	1652100	2106200	2207600	3075500	2808200	2199300	1604700	2435600	1099600	2151900	1084300
221330	395720	432370	0	0	0	0	0	0	0	0	0	18208	50835	0	0	0	0	0	0	21477	76099	2494200	7324200	10239000	3416000	1151400	640680	240360	57596	43031	30662	22342	9699.3	122820	172850	54842	0	0	0	0	0	0	86779	16952	0	0	320910	352520	156260
0	0	0	0	0	0	0	0	0	0	0	0	0	0	0	0	0	0	0	0	0	0	0	0	0	0	0	0	0	0	0	0	0	0	0	0	0	0	0	0	0	0	0	0	0	0	0	0	306220	0
173170	0	0	0	0	0	0	145500	439580	131240	326310	198220	169720	0	0	49777	0	0	0	0	0	0	76927	0	0	0	0	509030	274700	0	0	0	0	0	0	0	0	0	0	0	0	0	0	118760	0	23042	0	0	0	0
0	0	0	242740	0	0	0	0	0	0	0	0	0	0	0	0	0	0	0	0	0	0	0	0	0	0	0	0	0	0	0	0	0	86938	0	0	0	0	86223	69039	54625	0	0	0	0	0	0	0	0	0
2525.5	0	0	33145	41701	36003	0	22322	85851	226970	61136	138610	49115	31116	27268	75300	13773	0	68142	0	0	228470	0	0	0	269620	59562	0	131890	0	0	0	0	0	20643	19022	0	0	0	0	0	84708	26557	150230	120760	0	30057	0	0	34157
0	40264	0	0	0	128760	0	0	0	0	0	0	0	0	0	0	0	0	0	0	0	0	0	0	0	0	0	0	0	0	0	0	0	348100	412920	680790	2940400	8862000	4454200	3303200	812660	1265800	469220	589560	422870	435820	459500	909880	535100	248130
0	0	0	0	0	0	0	0	0	0	0	0	0	47278	0	0	0	30136	110590	400430	1519600	3459300	6207800	3186700	3076500	1269600	742570	349970	451250	226330	140320	170980	107580	8085.2	162180	132350	0	56708	75626	0	40784	4605.2	83022	67591	13009	3345.1	54607	30694	17109	0
0	0	0	0	0	0	0	0	0	0	0	0	12340	0	0	0	84316	0	215990	47561	116930	82865	1288800	107950	44339	26192	593240	97285	524690	484950	426500	459260	421790	343620	667000	471560	515510	520330	417620	374160	436450	462840	420470	495840	295730	297140	22037	0	190930	0
120990	4487.3	210080	38316	114960	314550	165210	187160	62960	234830	98575	143330	46164	64832	25793	89145	141310	802310	501030	473220	5582300	11601000	2696900	611410	241610	558960	582580	379150	2042100	428120	344550	543760	439110	399340	554160	386440	355030	385110	815560	483680	1116400	1812200	661760	997000	520190	1311600	1506900	856510	173990	786270
0	0	0	0	0	0	0	0	0	0	0	0	0	0	32802	93233	32718	160500	62413	98656	39817	57155	47298	37386	0	39680	127750	56303	50697	0	26213	35283	24294	0	13992	42154	26313	19851	13421	46671	18862	65264	81258	43261	14378	0	7834.2	9377.1	0	0
807300	1814400	4586700	2861200	1751300	1207400	641870	2684900	1284500	256830	195320	360710	309990	0	106560	351130	192540	312480	274380	258180	435770	287720	0	45437	277910	158180	211260	165830	0	133680	147410	0	261050	260310	421410	362740	308620	269990	0	0	68697	47458	141240	5864900	734300	510010	789200	882180	162650	0
507840	3776200	7181700	7028000	15675000	18132000	7030900	4759000	3667800	2008000	1451300	797570	878020	1223800	643190	665070	414790	92798	298970	0	775600	519270	239260	0	0	0	0	0	0	0	0	0	0	525400	6139500	9904900	55680000	34652000	36863000	20898000	12806000	7903000	7715500	7548700	6359700	8093300	6547400	7112500	2293400	3597900
0	0	0	0	14354	0	30095	547880	2774300	3145500	3096800	952540	411590	271660	80070	62888	43175	50489	0	0	0	37261	0	52516	0	68419	102070	66758	214490	100570	133350	0	101740	19977	0	0	0	0	0	0	0	0	0	43187	0	0	0	0	0	0
0	0	0	0	0	0	0	0	0	0	0	0	0	0	299630	519570	485670	2385500	3051200	8230600	8603200	6491200	6989800	3769100	3277000	1782900	2135000	1427500	1489200	1141200	981060	1001800	983530	535880	1031400	712350	868360	684220	879510	0	0	359330	488390	0	0	281260	366070	254700	0	0
0	0	0	0	0	0	0	0	0	0	436170	2879600	653310	2426600	132560	1442500	166080	391500	58276	0	211510	423070	125010	0	167700	132190	208870	207020	0	135240	118300	198840	213770	153140	280200	548640	992060	1225600	1514600	1277100	496910	231360	155190	980750	260340	0	76638	39985	0	0
149800	314250	2669200	3393100	5694300	9615900	16571000	26118000	25962000	116510000	26961000	32802000	48914000	211310000	155220000	388560000	255130000	735650000	595470000	791780000	909270000	684910000	342190000	94001000	70890000	42818000	155490000	159510000	159100000	26473000	22422000	31928000	25494000	10090000	129430000	13840000	1039000000	110150000	382850000	4539700000	512030000	212200000	325390000	253300000	91053000	43054000	34216000	20540000	13454000	12120000
0	0	0	0	0	0	0	0	0	0	0	0	0	0	227120	0	0	0	107480	118000	0	0	0	0	0	0	0	0	0	0	0	0	0	0	0	0	0	0	0	0	0	0	0	0	13783	0	0	0	52201	120190
183850	32981	622840	1731300	697430	1077800	1576100	1997400	2814900	2689800	4772300	3729500	3777400	5407100	9093300	30558000	27113000	92766000	422210000	866710000	297210000	176670000	102330000	41523000	34921000	25605000	35282000	30037000	37568000	50905000	35426000	41272000	35391000	12894000	36768000	20874000	18803000	12841000	11243000	9740900	9297800	9545100	6459300	6632700	6704200	3591200	5431700	5100300	2304700	2291200
0	0	0	0	0	0	0	0	12263	0	7929.3	70063	0	0	0	4214.3	17593	0	56637	36729	0	56434	84054	60684	39174	94759	48561	54812	67199	73366	113140	0	0	208540	467000	0	70099	62883	740960	15070	428000	18481	41543	187110	10898	2649.7	53028	86986	112320	299340
0	0	0	0	0	0	0	0	0	0	0	0	0	0	0	0	0	0	0	0	0	0	0	0	0	0	0	0	0	40313	217120	383520	296490	62582	528150	6952800	15548000	8692300	2759500	1762200	1290600	819080	748110	705790	551860	341340	1059200	472160	335150	257080
29758	34993	927650	500180	311090	827390	388210	518370	1254400	1833100	1845300	1400600	926580	745210	715270	828200	2090800	17566000	25410000	88239000	76831000	42516000	28411000	12533000	12177000	11139000	15553000	13288000	13326000	11666000	9917900	8559600	10615000	5943600	9642600	9455500	8364100	7724600	6681500	3804600	4232600	4769800	4336800	5666100	9655300	2797100	4592600	3892400	1646200	1848700
0	0	0	0	0	0	0	0	0	0	0	0	0	0	0	0	0	0	0	0	0	0	0	515720	385610	636920	1767800	248420	159030	103520	0	70353	0	23763	0	197940	0	0	0	0	0	0	0	0	0	0	0	0	0	0
0	0	0	215530	0	182410	157810	129560	193130	175480	285960	371410	399880	548370	428070	470890	315820	639930	357330	135860	210520	332370	308550	267660	874020	814510	852940	447270	332840	323530	236830	283160	359280	97045	560140	326120	175720	40627	66284	85738	86812	140170	254390	292700	310800	415360	402890	435120	239290	176350
0	56072	10366	25874	133650	21407	11219	115680	183590	443730	4131600	4844200	3122800	2576000	777900	433500	232710	152420	71791	343000	346620	593420	584730	252560	69746	131240	150600	220840	113050	14096	120510	136090	126700	76730	196950	48748	189400	0	59172	32521	111280	0	94021	83237	9999.9	50917	12319	382740	0	0
0	0	25595	163470	1436900	16904000	21830000	12408000	6450600	3627900	3233200	6862400	10873000	30805000	34563000	43610000	19213000	31095000	28918000	70748000	242260000	134200000	64933000	23007000	18030000	12848000	19644000	7782000	9172900	5820600	4632100	4214300	2331200	920330	1335400	972240	792130	705950	688740	548860	532860	415490	406840	474400	498670	412970	615570	394500	208180	157050
0	0	0	48554	188030	76793	164410	470610	273750	205570	2035400	761240	328390	596890	2892500	9536000	206050	3525100	550010	608130	650580	515930	984040	513690	490570	1500800	500940	384280	4015200	3482200	1111600	127150	126620	283380	151640	393790	276200	207030	172880	274830	0	723170	174120	202000	14272	123070	186920	165700	54643	114300
0	0	0	0	0	0	0	0	0	0	26247	10075	60377	21406	77057	34742	0	0	71613	67551	0	10466	40917	98638	103190	25655	0	0	0	0	29358	89155	198730	210360	376130	1141400	1281700	705850	895970	75054	212510	11436	0	0	41811	0	0	0	0	0
0	0	1597800	11163000	10774000	7844300	7359900	9053600	7656900	5303800	2841500	4638100	6014100	6980400	7296300	2989900	2829400	6897800	3690200	3165000	5353500	3654100	634910	9958300	2134100	522420	879590	435310	620560	1658500	327840	247990	80601	544640	282750	171830	0	0	0	167030	58467	96346	0	0	0	133750	477690	176430	103930	91936
0	0	403580	1422800	1747100	2326700	1732700	2284500	2340000	1829900	3406400	2917600	2310800	4817600	2801900	1727300	1091700	2421800	2100900	1932800	1834800	1787400	1321800	1191900	792450	292190	680550	559440	206820	286820	95046	97892	0	37088	81400	46175	0	0	0	0	0	0	0	0	0	0	0	0	0	0
0	0	0	7780.5	0	0	32713	0	0	12566	36277	16569	0	67339	0	4637.1	0	117690	0	248920	0	0	77782	0	72087	44676	171800	195720	163240	64239	0	58623	48320	27996	46222	27866	0	19273	26468	0	19286	27173	0	0	0	0	0	0	0	0
0	0	11680	0	0	0	0	0	0	0	104690	196740	110630	107510	54563	21808	0	27057	31898	0	138460	49884	678470	248430	42953	62219	83974	64023	401350	2843300	3691300	4444900	5719900	5138600	8098600	9182100	12276000	11467000	7442000	6300800	5585900	4565500	4198800	4314900	3354000	2600300	2280600	457240	197320	693780
0	0	0	0	0	18836	162080	516450	846350	514170	880270	198210	183000	130920	196960	212080	169760	289760	170370	167790	106890	101860	75511	140970	205280	50074	0	3600600	14309000	55805000	249770000	424710000	36064000	6422200	7424000	942780	267700	64179	3776900	90648	1748400	1613700	1624400	243830	143240	401860	928080	16287	574290	228240
5698.2	0	75160	85404	0	0	0	0	0	9094.3	564940	2836100	6889600	8146200	2509100	821560	195260	286410	205490	353170	123320	287020	853370	962630	1012400	343650	275230	50491	65882	62693	24958	56864	0	0	27389	30956	0	0	0	0	0	0	71141	17158	0	11155	0	0	0	0
145810	0	0	51618	461950	256440	280260	243060	444590	178690	432030	58359	32085	78882	41879	117910	129940	307480	121670	185950	184310	147400	78301	722680	4087300	3161800	4636000	3629300	3653900	2484500	1239600	874390	832580	340380	690530	505780	512000	848240	391960	338480	190610	298750	335840	345630	386750	251150	334210	168290	116520	153400
21252	35796	27717	48841	638700	48054	134600	145400	253410	23683	93949	105930	227910	622340	428060	806210	93804	372960	251090	122070	631380	1393500	1394000	2342900	1377800	834210	2002600	236420	2330200	87829000	44665000	9075800	3315200	1112700	1897200	799170	211750	360960	473910	409000	382980	370940	91163	139430	84227	66181	51703	128940	57325	80834
0	3276.7	32381	24603	75088	1697	1534	35284	103990	29512	8134	380260	18357	53151	25860	10711	0	39438	0	65638	5662.1	0	0	0	5311	0	80012	52329	46727	24618	1028500	353330	0	1899.3	17459	18234	46342	22528	20214	24890	215700	1541800	4823900	6111500	2423100	1167100	1004700	551880	211830	153760
0	0	0	0	0	0	0	92778	48296	0	0	0	0	50109	0	29719	0	155780	249280	351200	80620	0	0	0	61442	151300	242420	260560	210410	103920	82265	38474	109150	65031	300510	475160	790880	1015500	2145000	2731800	3041000	2652100	2716100	2117600	1137400	459510	498280	126460	35278	56085
0	0	0	0	0	0	0	44419	41762	43297	0	364680	208510	77792	0	0	0	0	0	0	0	0	0	0	0	0	0	0	0	0	0	0	0	0	0	0	0	0	0	0	0	0	0	0	0	0	0	0	0	0
0	0	0	12822	183200	851490	347490	215210	117880	212800	98415	87870	50193	63809	99932	104340	27353	106440	214720	64237	0	0	29896	0	0	0	0	0	0	0	0	0	0	0	0	0	0	0	0	0	0	0	0	0	0	0	0	0	0	0
0	0	0	0	11266	5911	17965	7675.2	62280	254770	1175500	2191900	3109900	5489400	4220200	1898300	639400	1135100	617050	617000	2007900	2961200	1494200	561600	601950	553060	546510	338850	281880	255720	426780	402930	363250	128240	310550	564190	238730	222760	277840	63469	117350	291350	260260	48827	368150	68357	38300	0	0	0
0	1210700	12093000	5867300	7243000	5516100	3871900	2506400	1056500	404540	204140	167440	0	0	84454	0	0	0	42284	0	0	0	0	0	0	0	0	80006	0	0	0	0	0	0	0	0	0	0	0	130250	48714	95089	0	0	0	0	0	0	0	0
0	0	0	0	0	0	0	0	0	0	0	0	0	0	0	0	0	0	0	0	0	0	0	0	0	0	0	0	0	0	0	0	0	0	0	0	0	17874000	752330	765130	479420	268810	257060	755420	0	84859	0	0	878470	0
0	0	0	0	0	0	0	0	0	0	17148	105160	247390	946720	401650	296130	84723	270950	194760	292300	225840	103770	376010	1692100	797170	325820	345570	377270	270640	300640	160790	157350	0	47838	68278	45585	257080	89246	0	0	40927	0	78221	24648	0	0	0	0	0	0
0	11813	3964.2	20746	0	21650	21700	45698	0	0	59632	0	0	50089	57177	62772	39389	0	79952	0	0	37684	38902	0	0	25044	42840	40062	36455	37602	75953	108490	553760	698300	1167500	615860	292270	66872	41337	58181	42312	35130	106030	116690	62438	67336	27833	26114	28585	11938
0	0	0	0	0	0	0	0	0	0	0	0	0	0	0	0	0	0	0	0	0	0	0	0	0	0	0	0	0	0	0	34858	48839	33730	47046	32266	0	0	12950	0	12674	0	0	17044	0	12231	0	0	0	0
0	0	0	0	0	0	52725	213470	1476500	1182900	1946100	1579600	1713800	2394900	2067200	2108000	1112800	5114800	5454400	8174200	11560000	8973300	10232000	7969600	8034600	6134300	7700900	5750800	5769800	4287300	3554300	4184900	2522400	1563600	2316400	1327200	1222500	1380600	1091700	1417500	1390800	1483700	1228200	1423300	832580	655550	1074300	423470	232770	602200
249890	126800	861030	1077300	1970400	6240000	40249000	163020000	302740000	285730000	345180000	270510000	242940000	361810000	257490000	301650000	202110000	649290000	657010000	725900000	960300000	843760000	905150000	645750000	524920000	472760000	548890000	366700000	296820000	303450000	238700000	225800000	164150000	69092000	110760000	67620000	76773000	64801000	85477000	85489000	87172000	89925000	106810000	146950000	78281000	57458000	64943000	37019000	21497000	34083000
0	80167	34817	26007	36812	242960	18999	173350	142260	0	0	228750	101800	146680	107110	51952	37299	71124	40747	469930	320110	0	34680	0	0	0	0	0	0	56625	0	237670	7597000	14908000	18906000	5466100	2798700	1125200	1093200	296100	2329800	10505000	10270000	4656600	1560100	652260	502480	339060	454720	277340
0	0	0	0	0	0	0	0	0	0	0	0	0	0	0	0	0	0	0	0	0	0	0	0	0	0	0	0	0	0	0	0	0	0	0	0	0	0	0	0	15248	18356	6882.2	93825	0	0	0	0	0	0
0	0	29919	0	0	0	55411	236160	0	37998	44401	43680	0	41529	0	0	17670	38783	0	0	0	0	218690	73453	0	0	0	0	121530	0	0	0	53248	25551	0	45936	79501	0	72484	0	542920	22259	113840	24220	0	56479	125520	0	0	0
0	9989.8	2134500	49262000	34722000	12839000	5419200	5887500	4452400	2881200	53615000	76160000	5246500	837160	116860	131560	626310	69588	0	0	102660	0	533140	86556	20259	415500	45821	88148	0	1444800	1007800	2333100	1020500	448180	830310	809250	1040400	573040	28509	546810	0	0	397010	126040	0	0	137150	0	0	33049
0	0	0	0	0	48122	91765	51803	0	0	0	0	0	0	0	37995	29495	0	134780	159210	165500	96531	107270	58675	0	0	0	83367	0	0	0	0	0	31492	0	31722	0	0	0	0	0	0	0	0	0	0	0	0	0	0
0	0	0	43626	128790	20600	60467	87618	163830	24365	299100	359180	33424	48086	46557	61587	67809	151210	220210	0	222730	221390	2100700	925970	1243800	1853600	4043700	3407000	3406900	2689000	1600900	3004500	2456000	1566800	2975100	3728500	3261800	3637600	2790800	3150500	2469600	5308300	42600000	172430000	158350000	66559000	38711000	18436000	6207600	4066300
0	0	0	22871	9756.3	0	0	34237	138720	150850	347490	188580	145410	211870	113090	194530	71767	157740	19901	41983	237750	239830	1033300	7240300	17013000	11541000	4954500	1404100	462150	152070	122930	123100	285480	0	75115	50289	0	0	63819	53209	0	0	37670	0	34904	11053	0	0	0	0
0	0	12375	28941	0	0	0	0	22769	16782	16860	26342	12723	0	11744	21034	0	34986	83939	68636	116250	33573	16496	41614	27403	23328	12653	13059	0	0	29289	26634	239160	6218600	7840400	547650	111140	50190	51958	15876	60967	10686	7215.9	26248	20617	0	0	18515	32653	0
0	0	0	0	0	0	0	0	0	0	0	0	4395.3	0	0	0	0	0	0	0	0	0	3509.3	0	0	0	0	6731.9	0	0	65117	0	0	0	0	8277.6	7982.8	16805	0	9960.8	0	0	0	0	0	0	50295	63898	0	0
0	0	0	0	0	37752	71974	66667	27626	0	166300	1497400	2329900	5489100	4646500	3600400	988140	1488500	974270	642640	1456800	669400	225500	169550	162470	149920	180530	130390	128780	89381	0	0	44677	24365	56085	96439	0	63847	0	27137	0	0	24808	26346	23935	15129	15844	9997.2	0	8534.5
0	0	0	0	0	0	0	0	0	9299.8	0	0	16665	0	0	0	0	0	44350	1533900	1862500	23332	0	0	0	0	0	0	0	0	0	0	0	0	0	0	0	0	0	0	0	65807	0	0	0	0	80888	53757	27947	0
0	24386	14646	78257	83704	49504	13259	0	22058	99694	0	0	0	0	0	29726	25706	272810	252040	29277	315240	19559	152340	836720	2451400	3063200	8842900	10341000	14130000	17294000	18035000	14566000	18697000	5206200	9259100	3442800	1837200	2119900	1660800	1094200	485880	888500	990180	1024200	878950	629600	1096600	612150	411170	616350
56973	109570	259540	199340	253440	118840	451270	260480	189020	48144	165670	0	13840	0	0	0	31940	469960	906430	213750	62211	664390	449660	354480	1496500	899510	4165300	4858800	8426500	9823000	9355200	8111100	9155800	4606000	6282800	2081400	1063000	1195000	991410	941950	426570	536540	489540	872010	627320	557000	629900	584010	425510	322420
8016.7	2407900	9125200	4858300	3217700	2239000	1011100	147020	138620	1178700	883260	105710	72891	343060	243620	169660	177420	516780	676280	610010	281120	697380	1793600	669010	1003300	616130	710320	1159600	986450	1193300	239790	1876500	3494900	5281400	35242000	106210000	190250000	171880000	144150000	89166000	56188000	40707000	30009000	24710000	36529000	30328000	44855000	24107000	20762000	24202000
0	0	0	0	0	35314	49907	135650	315030	316070	710290	1198500	1032300	2297500	1602100	1074800	306090	519520	464950	191870	0	775650	796500	253270	0	83393	3759400	6797600	14893000	15892000	8358300	5861400	3933200	2312400	3803600	7860200	7522100	7867400	2081400	570830	1687300	228510	966920	886350	458300	11614	503710	320250	458940	217270
0	0	0	0	20071	148910	484300	1412400	773450	374620	351110	125650	46456	82188	31574	0	0	0	0	0	0	0	0	0	0	0	0	0	0	0	0	0	0	0	0	0	0	0	0	0	0	0	0	0	0	0	0	0	0	0
8437.2	0	0	0	0	0	12610	17082	88166	0	0	0	0	492340	0	0	9996.5	26487	0	0	36416	0	0	0	0	0	0	0	0	26209	0	0	0	31755	182970	415950	788150	3095600	2056600	857010	652600	386700	411850	354590	207330	165710	76605	9958.9	6313.2	0
0	0	0	0	0	0	0	0	0	0	0	0	0	0	0	0	0	0	0	0	0	0	15151	17465	8479.8	0	18650	0	0	0	0	14705	26724	7357.3	0	20505	0	0	0	0	0	188460	2082200	2296700	472910	91296	9516.9	0	0	0
0	0	0	0	0	0	0	0	0	0	0	0	0	0	0	16161	6860.4	22233	0	0	85385	81878	0	0	0	0	0	0	0	97818	111940	73513	39817	122120	74772	166410	33163	141930	567610	306120	109250	33631	20463	52709	46154	50979	72722	79212	30864	0
0	0	0	0	0	21878	67236	148540	354260	353020	1042600	2401000	5870000	14814000	9502400	5159300	1942000	4924200	4111100	7132800	28103000	79645000	124610000	59940000	26697000	5516500	4573100	3186500	2099500	2161400	1572800	1178000	1759000	1054800	1345800	1076800	626610	361050	419280	442940	348440	581090	570490	773970	535560	169660	707800	328710	196530	134000
2390	0	48337	65393	33528	14279	83846	128380	96768	63778	57080	153930	272940	756150	1378600	10203000	47109000	923990000	209780000	75560000	65642000	36294000	15869000	4985100	3293900	1981700	2967700	2017000	1719100	1174800	900670	966030	728800	580310	1090800	791560	476120	656800	450730	162230	180050	364760	96473	37582	218130	72735	141920	76837	9841.9	61281
0	0	0	0	9130.2	0	0	0	0	0	0	0	0	0	0	20360	31010	44165	50702	36492	56502	53617	23024	0	0	0	0	0	0	0	0	0	0	0	0	0	0	35720	0	0	0	0	0	0	0	0	0	0	0	0
0	0	0	0	51772	39871	17414	0	49940	0	0	13653	12522	150310	278480	706910	953400	2095400	1815300	3497300	2260600	806280	217670	1220500	20935000	8221700	2120400	531990	71493	59172	31013	48787	77103	141350	107040	502630	18270	263960	0	0	0	0	137220	62306	73636	65368	101480	75920	0	0
0	162150	2133700	4390700	399090	164970	124120	167380	0	0	0	0	0	0	0	0	0	0	0	0	0	0	0	0	0	32427	0	0	0	0	0	0	0	266200	0	0	0	0	0	0	0	0	0	601930	0	0	0	0	0	0
0	14301	66041	0	0	0	0	0	11147	0	84784	127190	47582	1302600	4598500	3169300	729690	2190100	1713800	707530	801470	420420	0	0	19546	0	0	0	0	167490	0	0	20073	0	0	0	25149	0	0	30719	71426	0	0	0	0	65697	7585.8	0	0	0
0	4674.5	12947	13699	379990	949770	666230	687390	345300	182230	396850	1371500	2823300	7924600	12880000	27838000	15045000	19305000	9415800	7261800	4497500	1555700	792840	248440	166070	108190	116090	271720	226050	198970	91659	13109	40004	0	36429	32404	35883	0	0	0	6041.8	84262	0	159360	38005	49511	72906	30461	0	0
0	52334	48616	41601	122850	57828	49151	26705	24764	49720	23401	50554	14644	21551	17350	97097	201880	571520	0	239010	97229	64496	47549	44849	45028	28433	0	0	0	142040	24775000	6071000	725600	9129.7	61786	33531	0	0	23822	0	14203	615630	8491.7	0	16340	292790	52878	315280	0	66138
41278	0	0	32457	118800	421790	852170	2040800	1545400	806410	870610	1087800	757660	2999300	13771000	67350000	28232000	30913000	48359000	339260000	711890000	53587000	27572000	10119000	6675800	4513500	7057900	5101200	5091500	7335800	18505000	3680100	4880600	1122700	2435600	1710600	1257400	881100	879360	844640	670620	967780	870630	740900	523560	368990	542780	244030	255330	251460
0	0	122430	535090	3043300	1478100	410160	2012100	2992600	814370	808240	284010	77175	195380	55594	77767	32998	3196200	3689400	400450	861120	507190	500390	0	447980	599010	107540	747180	1763800	1965800	2100700	693310	60864	7922.8	112750	217370	275710	173660	101340	180890	122720	224600	309600	160690	1055100	415010	56575	29417	0	0
0	0	0	0	0	0	0	0	0	0	0	0	0	0	0	0	0	0	0	0	0	0	0	0	0	0	259250	0	0	0	0	0	0	0	0	0	0	0	0	0	0	0	0	0	0	0	0	0	0	0
0	0	0	0	0	129990	540690	1207600	2487200	490030	1259100	6033000	6816700	2752100	2357000	9624800	5652300	2112800	7243500	4719500	4582800	2599400	502610	884840	336070	939030	0	805300	666370	981870	793950	700160	281240	540610	983920	478080	1282500	1732400	2357900	980180	952710	813660	499490	0	0	162830	510770	296640	384540	331030
0	12127	27269	42043	347850	3304200	8592900	28960000	21934000	10317000	10080000	6379200	2726200	3088300	1733300	2533900	492960	1510500	1267700	1708900	1045700	547730	507000	374750	338160	345420	358400	390370	265380	192810	162560	206830	55750	41673	183650	157690	0	0	40194	0	675010	55697	402410	0	0	0	36298	0	0	18968
0	0	0	0	0	0	0	0	0	0	0	0	0	0	0	0	0	0	0	0	0	0	0	0	0	0	0	0	0	0	0	0	0	0	0	0	0	1123800	1482400	0	1917900	1611000	3454300	6479900	5925000	4801600	6506600	8337100	3075800	2206100
0	1768500	3262100	3640000	4425800	2728000	1188600	2904900	2490700	1344900	786770	1333800	1051300	2437200	2987600	2587900	2270700	4428700	3497600	3983100	8497600	4673100	4217400	3608000	1903400	1227800	940880	1099600	485410	874610	790480	466080	1360900	0	137630	0	0	0	0	0	0	0	0	0	0	0	0	0	0	0
0	0	35633	871820	458710	619020	5128100	2541000	790820	472650	3207400	1577500	1210300	2492500	1699700	609500	79118	144030000	196250000	21047000	4248600	2475400	1446000	3244300	6539300	4496000	15383000	24862000	76297000	78688000	16323000	1665500	382250	83876	146760	405100	117720	217100	87246	78685	83767	71374	0	3675600	0	1048600	35767	31284	0	0
0	0	0	0	0	0	0	0	0	0	140950	0	0	76067	1014900	6358400	6213400	13020000	2571400	151930	0	65140	42298	1124800	1158800	652890	575550	0	372210	303850	263120	183510	128470	140070	355030	394040	415770	229700	179670	213410	128990	43821	59491	112470	144150	0	28833	0	36827	15677
0	0	54996	148280	0	0	0	0	0	0	0	0	0	0	0	0	0	0	0	0	0	0	694660	0	0	0	0	0	0	0	0	0	0	1381000	25561000	66294000	236450000	238530000	166430000	110950000	49015000	39152000	40173000	32267000	31480000	30060000	32875000	15117000	13222000	8896000
0	0	0	0	0	0	0	0	0	0	0	0	0	0	0	112270	0	0	362060	0	0	0	247370	271680	0	0	261000	0	388820	322490	271450	182590	337390	862670	1314300	426280	0	0	144920	0	0	0	285300	0	0	0	0	0	0	0
13428	25811	222520	0	189030	372440	598660	1385100	2113800	516860	283760	33074	0	0	0	0	0	148480	0	0	0	0	0	0	0	0	0	0	0	0	0	0	0	0	0	0	0	0	0	0	0	104750	0	0	0	0	0	0	0	63189
0	0	0	0	0	0	0	0	0	0	0	0	0	0	0	0	0	0	0	0	0	0	0	0	0	0	0	0	0	0	0	0	0	0	0	0	0	0	0	0	0	0	0	0	0	0	0	0	0	0
0	7625.5	8073.7	16259	215610	131220	238090	502910	324040	199410	174350	458450	832850	3467500	2142500	949010	108080	412800	83553	230480	283770	155530	2891700	17008000	38397000	30804000	191930000	166060000	49368000	16732000	9944600	6959900	5234900	2646200	5860700	3743000	3721800	3344100	1597300	951200	991700	669170	1172400	1067700	548840	193180	417480	213700	126900	86014
0	57982	212310	587490	701780	524290	583750	872400	2046000	1221000	1638600	1237500	780220	2172200	2330600	2607700	1599800	4579000	5455900	14497000	30193000	21124000	27955000	41605000	190190000	153620000	246370000	331280000	524570000	378740000	246670000	146340000	81126000	30540000	36160000	26095000	164070000	72836000	48132000	41602000	46188000	43098000	24783000	20650000	12803000	4377900	2951000	1754700	979470	756100
0	0	0	0	0	0	0	0	0	61568	0	113690	43912	143880	175480	112030	81401	111870	132030	118620	616520	487460	0	476040	86451	316000	199940	0	212160	0	0	181620	220160	161550	255750	0	154160	0	0	197530	0	0	0	0	0	0	41151	0	0	0
15749	19179	0	0	90432	28080	30910	32984	28790	27658	24679	24944	0	16509	27148	0	16019	0	0	79913	437150	886820	838710	474860	166110	199780	145990	450900	97642	1830200	2416300	763690	69042	9615.2	7124	0	0	0	0	1214400	7944	62744	0	0	0	7421.4	0	0	126160	0
413660	1114700	6399100	18985000	2699900	290560	294090	162790	0	188320	0	0	0	0	0	0	0	0	0	0	0	112740	0	0	0	0	0	100150	0	0	0	0	1466700	856100	1227400	362200	6719000	4366800	533340	1893500	1197500	334090	0	766270	0	227970	0	0	0	0
0	0	80772	412990	587170	606350	697210	699090	365960	0	120690	130950	133260	2751200	3904800	3406100	690430	1119000	108000	235320	315420	0	39925	82834	116090	71628	103590	70768	49829	53674	0	0	0	0	170070	0	0	0	0	0	0	0	128860	0	0	0	0	0	0	0
0	0	21863	34767	42739	54088	28769	33365	56007	0	54426	217450	548730	1498000	608250	406850	137160	371790	32160	43348	35395	95173	22777	0	41617	0	0	20120	14818	0	0	0	12976	0	27802	56010	50164	57749	92014	81297	104050	673270	328010	414690	278890	290900	675830	495610	143920	310330
14788	1667	0	0	25246	178740	248650	789880	736780	395740	0	0	0	381720	159810	223010	209840	953070	2383100	2852100	3924100	4285900	3392500	2060900	1674300	1063900	1170900	435910	1366600	2433800	3730300	4238200	2178600	1345300	4756400	2738300	2439000	1545400	1047900	1061300	799760	584590	2120100	2784400	1134700	938100	1128200	1198700	104070	242960
0	724330	302580	0	0	0	0	0	0	0	112930	0	0	0	0	0	0	0	0	0	0	0	0	0	435660	503330	463960	446620	910330	536810	276940	171550	0	0	0	0	0	0	132580	0	0	112130	572500	21000000	10823000	2417500	579120	576100	726100	2141400
0	31850	29035	213620	1789700	0	937010	732240	417040	21062	65108	0	0	0	0	0	267250	0	300290	0	0	0	535090	374650	567990	0	684220	0	952210	0	0	82507	1068200	274720	120430	810440	33069	551930	545160	288160	2138300	3131600	3446900	833120	240280	154070	57676	779950	1276500	134460
0	0	19709	583090	6138100	12087000	17354000	25135000	25036000	10361000	6108700	3261900	1235400	1254000	774860	624430	291640	293270	306110	464880	54773	274270	128530	227900	145590	318740	0	357040	199010	0	167190	73032	33356	22719	209590	45493	0	0	0	0	43729	54419	211560	205590	22095	111990	52120	57219	126450	0
0	0	0	111990	117940	96978	178690	256120	0	98897	0	0	44440	103720	178720	302930	117400	320410	316150	149990	0	0	0	115910	128540	79331	1111900	2564400	12167000	12097000	7135200	2739300	702460	283500	257040	323390	129640	455420	161810	184970	0	161130	192190	378570	158070	155520	207880	284900	144400	197450
0	0	0	0	0	0	0	0	25221	49119	40652	0	0	45472	27049	292210	315400	1221900	2295600	2471700	2643100	1670400	1746000	1085400	1595000	943720	580360	212630	54283	53236	0	0	0	0	0	139410	0	0	0	0	0	0	0	0	0	0	0	0	0	0
0	64518	181250	21710	0	0	0	0	0	0	0	8931.9	0	33555	0	0	0	0	435170	2068700	1679800	2665400	7343500	11033000	12553000	7045900	4506700	3536900	3387100	3745400	4378300	2836200	1924700	1315100	2328900	1935600	1920900	1232200	1523200	904440	336480	628590	426180	532390	264880	318170	499270	140610	111580	55240
0	0	56855	0	0	0	0	0	0	0	0	0	0	0	0	0	0	48797	133370	281330	610360	1695300	3130800	217300	865820	1061200	2401600	1482400	2014900	3177200	1444000	1236700	1535100	1537000	1518400	984940	1287600	2857700	287850	2220700	2795700	662090	4190500	3086500	1067800	282960	377610	1214900	506920	103500
0	0	0	0	0	0	0	0	0	0	0	0	0	0	0	0	0	0	0	0	0	0	0	0	0	0	0	0	0	0	0	0	0	0	0	0	0	0	0	0	0	0	0	0	97386	73062	0	0	0	0
0	0	435060	164980	316540	278240	525730	999740	2265100	2675200	7918500	7154500	5678000	8214900	4248700	4355500	1916500	5390700	5363200	6005900	6827300	4386600	6661200	5384000	6028000	6082600	6100200	4683200	5740700	5033700	4196300	4470000	4238800	1640800	5954100	4499600	3840900	2612300	4370900	3525300	5198600	6277700	4489400	4142600	3902300	3162000	2400000	3468200	1945600	2373400
0	32798	42224	30297	32565	24229	18422	105900	82248	70067	19178	77348	9712.2	0	14923	19326	2609.8	20803	34822	6622.1	13785	14287	10875	14139	2621.3	5800.7	9939.4	25036	31229	98499	262090	80621	36877	13227	106540	69245	46833	47673	98762	806680	36943	49267	132640	884120	67975	26510	7517.9	41813	17272	0
0	0	0	0	0	0	0	0	0	0	0	0	0	0	0	0	0	0	0	0	0	0	0	0	0	0	0	0	0	0	0	0	0	0	0	0	0	0	0	0	0	0	0	0	0	0	0	0	0	0
0	256110	321540	263760	0	0	0	0	0	0	0	0	0	0	0	0	0	0	0	0	0	0	0	0	0	0	0	0	0	0	0	0	0	4233200	16363000	24165000	85818000	69982000	55016000	36342000	22473000	15689000	11220000	10721000	13499000	12977000	11433000	10132000	0	6906400
0	0	0	0	0	0	0	0	0	0	0	0	0	0	0	0	15540	0	25838	27297	63142	21050	27718	6552.7	0	17483	68636	60405	75604	79735	138060	73321	68766	47483	27346	20775	56241	50554	56800	52793	0	87107	85289	119630	72305	63092	16207	98899	154840	119370
0	0	0	352180	1824600	2723400	3526900	7549200	6351600	2550700	2330300	915660	509490	419910	358120	295070	184930	197720	191790	177330	51102	65791	0	25757	0	0	0	0	0	48255	0	40162	0	0	0	0	0	0	81544	88122	0	177200	0	0	0	0	0	0	0	0
0	0	0	0	0	0	0	69255	62148	20358	23248	0	53270	0	17112	147770	123760	393360	281100	507040	730420	209920	166680	252680	29477000	40855000	26705000	9639500	3617500	480500	127460	150150	233240	371070	727630	309920	382380	393940	734810	0	344540	351180	207470	124160	260860	0	85688	22578	0	17982
0	0	0	0	0	0	11616	0	0	0	23216	0	0	18143	164190	338760	174330	2137400	3784800	5431300	5585700	3106100	2111200	1311900	1076700	308260	287640	158850	196720	83631	0	29046	48956	0	11801	45637	0	0	0	0	0	22454	26584	0	17168	0	17701	3852.6	0	0
0	0	0	0	0	0	0	146870	0	0	0	0	0	0	0	0	0	0	0	0	0	0	0	0	0	0	0	0	0	0	0	0	0	0	0	0	0	0	0	0	0	0	0	221550	0	0	0	0	0	0
80332	584710	5241800	12413000	14656000	8735100	8982600	9637100	7420800	4664000	4029500	5022900	5205100	13613000	11207000	7619000	5287500	9327400	4296200	5423900	6774100	5437600	4581500	3690700	4683100	3405900	4412500	4080500	5035100	3185100	2916700	16407000	4434800	2224200	4256200	4409100	4447000	2643300	4521300	2219800	3660000	4726200	4370600	3241900	3457700	3556300	4239500	3571400	2629600	3254900
0	0	0	0	39427	0	0	0	74364	75644	89948	103900	482810	725610	551900	904580	805240	2046300	1579300	1547900	1603200	1864000	2694200	1913000	1997500	1561900	1618100	871740	1423300	1139500	899070	825930	1038100	348540	512800	407620	452390	239980	152000	78292	109200	112320	277040	110030	77111	157810	252790	121740	51586	71683
10224	17148	79700	55337	174660	855510	509690	656000	349110	186580	1953500	351570	648380	925050	113590	558740	450410	1405400	1060700	1318200	1542100	1476900	1930100	1610900	4600000	11273000	29361000	38739000	51832000	44454000	35271000	27945000	17259000	7513200	18889000	12148000	12046000	8631600	10818000	9905400	9324500	9822900	9331700	8736500	5936600	4628500	6450100	5067000	3519900	2795900
0	57193	751370	1165200	2321200	3270400	4720500	6599500	4100400	449010	356420	534450	0	20597	0	0	0	0	0	0	0	0	132830	0	100130	58466	0	0	146000	0	0	0	0	1016700	450970	78518	451900	0	0	0	188340	87464	0	259690	0	73203	0	88643	0	0
0	0	0	0	0	0	74531	0	0	0	0	0	0	0	80600	189090	99418	277270	404530	622090	2273300	584960	0	0	0	0	0	0	0	0	0	0	0	0	334040	0	0	0	0	0	0	0	0	0	0	0	0	0	90751	0
0	40732	602300	489240	693280	825280	458630	943820	1209600	1398900	1821100	1468500	1091100	1383700	1646300	4381800	4466400	13964000	43967000	92249000	59540000	31188000	18678000	9493700	9882800	6409600	7920400	6420900	8987400	8626400	116570	8730300	7414500	4092100	8189200	5584800	4755000	3204500	3295500	2898900	2585600	0	0	2363200	54236	0	1660400	1532400	591920	921250
0	178250	12546000	4724800	7270400	3122200	3355200	1659700	2701000	850760	1363900	2555900	2047700	3272500	1316300	1805600	646170	2359000	1150600	2000600	2796400	1427000	2064900	2225000	974100	1728800	1297900	680330	2143100	1008200	992510	1065600	1224400	1254800	1678800	840810	0	0	1447000	533100	1078800	1113100	292990	936640	461360	0	0	208760	174980	195240
0	19657	0	0	0	0	0	0	0	775070	0	803370	181820	1880500	991010	686200	0	193970	117650	139130	65528	334870	117570	172140	0	140270	0	0	0	25299	0	53050	0	38773	67774	661480	1200500	1406100	1794000	2189700	4175000	3309100	1467900	388330	94596	37426	87074	208290	378490	90835
0	21124	0	96235	149690	47839	649410	449510	0	105290	601110	30645	20388	226190	29944	0	0	0	6164100	1470400	1964300	1802000	1329400	669320	603250	391880	315370	126710	93294	88765	22943	0	0	0	0	0	0	0	0	0	0	0	0	0	0	0	0	0	0	0
0	0	0	0	85553	0	10321	0	0	31975	35183	51119	30500	26432	0	0	0	0	0	0	0	0	0	0	0	0	95031	137050	179020	0	71682	39036	0	0	0	85224	0	58267	84977	90363	41282	1811200	8731200	2345000	79087	9224	0	0	0	0
0	0	0	0	0	0	0	0	0	0	83694	0	0	0	0	0	0	0	0	0	0	0	0	0	0	0	0	0	0	0	0	0	0	0	0	0	0	0	0	0	0	460390	0	0	0	0	336820	340500	299340	176390
0	0	0	0	123310	76714	0	71534	150740	246260	2008600	1646400	1151700	605130	302940	308510	0	1419900	1444200	628530	601120	202230	662150	169540	0	36059	642740	0	0	347140	1864700	111560	45165	44123	77131	153250	0	0	100200	0	0	0	0	0	100080	78687	477290	0	207460	0
0	0	14411	0	0	37257	40470	0	151270	404100	0	0	1940800	0	0	827580	386330	208050	556120	565100	277430	628030	211520	120630	996330	29363	1516100	35225	0	0	0	0	0	0	0	0	0	0	0	0	0	0	0	18731	0	0	0	0	0	195350
0	0	0	0	0	0	0	0	0	0	0	0	0	0	0	0	50155	115980	126900	226830	250030	326360	723880	375160	437160	274520	251330	174360	199060	214620	197880	136400	177110	112310	250050	0	0	0	0	159000	102910	150980	0	169560	116540	90571	84336	0	0	0
0	0	0	0	0	0	0	0	0	0	0	0	55629	144520	575600	652750	368740	1038700	728260	751740	260330	169190	203310	583980	3202500	1846700	1231700	190280	71148	30641	113560	15723	12456	0	34231	0	0	0	0	0	0	0	0	0	0	0	0	0	0	0
0	0	0	0	0	0	0	10313	23406	57939	259170	895630	907550	1633900	1177200	756520	360780	154940	534500	449140	610300	158340	300240	22808	151240	31689	18940	63523	87736	0	27966	0	0	101340	0	0	173530	0	0	206520	142130	0	7250.1	24059	0	0	0	0	0	0
0	0	0	32298	0	0	0	0	0	0	0	0	0	0	165570	0	19799	165180	1709600	1306900	559830	597490	246100	100680	115520	68222	145180	435680	284360	263360	116110	147900	62239	56756	144700	154510	492380	5267700	7959500	1548600	154450	47462	6455.5	27488	48209	20776	34455	206860	263220	78956
0	0	0	0	299630	1059600	2117700	3522100	3211500	1719000	1322400	669760	235640	202780	416270	199730	0	0	0	0	0	238730	0	0	0	0	0	0	0	0	0	0	0	0	0	0	0	0	562580	0	0	0	675370	0	0	0	0	165250	302640	450800
0	0	100770	180580	3115300	2831200	260260	102360	846230	105990	412360	62941	49956	44540	0	0	0	0	0	0	0	0	0	0	0	0	0	0	0	0	0	0	0	0	0	0	0	0	0	0	0	0	0	0	0	0	0	0	0	0
0	0	0	0	44401	0	0	0	0	217200	663640	669260	511740	499360	216190	178700	0	0	0	0	0	0	0	0	35016	39898	262430	414000	1315300	974160	513380	264310	134110	19240	52283	23882	16587	10180	14164	0	0	60909	0	0	0	0	32187	0	81533	0
7192.3	34025	192220	279400	140800	264970	131090	22596	208440	90668	215750	84589	473490	6545800	12521000	9868200	2098900	3773200	2549000	1559800	935640	486620	424660	224970	466060	452270	424710	454350	331170	400720	206790	518540	331310	169290	503960	353950	190710	263480	208700	145460	166610	3911000	296050	242750	106450	136120	403470	601110	353020	1387600
0	0	82561	0	0	100260	730880	24369000	3609500	1665000	1465800	1826900	873560	740090	586520	364150	17740	112680	30110	19973	0	0	67363	37277	61505	22461	35848	0	0	0	0	0	0	0	0	0	0	135530	211140	123250	71703	37213	0	0	0	0	0	0	0	0
0	0	209170	300730	207790	114610	90099	0	0	0	0	0	0	0	103730	120170	62505	261040	273930	322260	311990	311150	276230	224760	927610	219030	398990	843570	786010	450470	1478500	509120	622470	349180	703320	2015800	758230	2678500	846880	4482600	3480300	3282400	3127200	2132900	1821200	3164200	3217400	3456600	2781700	4807200
0	8879200	22820000	14657000	11380000	7591500	4277300	3788700	3009400	1517500	2073000	1661800	1399800	1758600	1134000	603210	343010	838530	1022200	1152000	794620	671730	788680	596410	704560	646320	804580	1016000	1333900	1336600	1353400	1344000	1560200	900030	1804500	1297400	1242800	1098600	1156600	1117300	767510	1005600	979860	685120	816760	620220	753480	283590	126280	604020
0	0	0	25419	45023	228220	149460	122430	73048	0	150720	682330	956010	1465000	1257200	480220	209480	1058500	3516800	3472200	2440100	1061600	967230	280700	563620	399890	370740	180860	150390	1117200	2733200	1127600	306330	616850	1895500	1514800	2019100	1475100	2689200	2944300	2763600	7226500	4489400	5681700	7430600	6926600	11729000	7801700	5346100	6577800
12239	12631	268020	826500	759320	711240	526930	298260	170570	0	151820	143970	90811	61226	52103	44320	31160	52759	382820	429580	381260	271090	255620	232070	182760	195750	289880	105240	53119	30659	208380	504200	570450	384660	934540	1095300	4060000	7744400	12718000	4971800	2976400	942650	688770	544200	568820	978610	60048	138430	78014	51620
0	0	0	0	0	0	0	0	0	0	0	0	0	0	0	0	0	0	0	0	0	0	0	0	0	0	0	0	0	0	0	0	0	0	0	0	0	0	0	0	0	0	0	0	0	0	0	0	0	0
0	386970	1316600	1902900	2420900	7706800	19151000	4579400	9512500	4589200	3617300	238050	247860	2333100	223910	106160	229650	1129500	358290	945360	866350	805200	135590	0	424450	199070	1113300	697900	184240	1130200	316040	321450	289510	1139900	2007500	681850	230820	256430	314330	316740	268210	328690	868460	586680	922120	241960	258410	772860	239300	166860
0	0	353980	19189000	22011000	11141000	5538200	6262500	6113600	2180400	2060500	955310	938290	1418600	1310700	1033000	677170	2946200	9527000	6295000	1480100	492050	161640	62435	293850	0	598560	0	0	95410	0	784300	0	0	0	161200	0	0	0	0	0	0	0	0	403770	0	101320	0	147490	0
0	0	0	0	0	0	25075	79683	204040	377400	397160	457340	387620	416800	190940	175540	0	119390	109080	153510	455020	139530	98034	0	95395	0	0	0	0	0	0	0	0	0	0	0	0	0	0	0	0	0	0	0	0	0	0	0	0	0
0	0	0	0	0	205590	0	0	0	0	0	0	0	0	0	0	0	0	0	0	0	95548	0	0	0	0	0	0	0	0	0	0	0	0	0	0	0	0	0	0	0	0	0	262900	268090	153800	511330	4825100	1782000	791950
0	0	0	1067400	0	0	0	31374	0	0	0	0	0	0	62579	36406	19675	46118	21267	0	0	0	0	0	0	0	84983	400530	229000	214930	117360	31706	36095	17010	0	7822.1	0	0	0	0	0	0	0	11710	0	5478.7	54357	66582	0	0
42390	1446900	2307300	3393400	6220900	7488200	6388900	10783000	17371000	17291000	26258000	19850000	8837700	11003000	6383800	6659400	5283900	10243000	8185300	12702000	33175000	39346000	34582000	12791000	7093500	2592200	3869100	3630300	5251600	3267900	3472000	2438900	2234900	1075600	2182400	1531000	867550	469620	264990	318450	274550	157510	329280	346910	146420	110470	166100	0	138900	37678
0	30984	26688	54440	16467	47367	71757	94338	40263	18903	50156	109410	16799	19279	268130	226930	113260	56689	27235	614110	8138400	21713000	27420000	10592000	6643500	3059900	4408200	3574300	2909100	1578600	1098000	1626300	894550	466500	1155100	807090	551080	455230	741680	559920	438250	1398200	4992500	7095300	4283600	4992900	5647500	1659300	515700	949290
0	0	186070	82473	34482	35541	35959	97245	141190	101890	96561	56666	0	0	60684	153100	70990	110350	47743	27675	0	25910	0	19814	28907	0	0	0	0	88007	52518	104880	168610	70213	121050	58710	181980	186280	344600	218020	35021	206460	117740	190920	38435	0	16250	0	120820	193610
0	0	0	187620	1856800	2196800	1574300	1019100	1040300	371590	180490	0	0	0	0	0	0	0	0	0	0	0	0	0	0	0	0	0	0	0	0	0	0	0	0	0	0	0	0	0	0	0	28172	0	0	34160	44851	0	0	0
0	0	0	0	0	0	0	0	76847	32806	55947	66680	0	97827	0	0	0	0	0	0	0	0	0	0	0	84055	322270	415290	516680	318560	216460	113720	80335	29048	100180	69746	0	106140	118240	200550	197830	258340	0	0	196630	0	356290	493960	342790	458200
0	0	0	0	16726	29855	0	0	14761	16423	0	38149	0	0	49599	0	0	0	0	27724	0	10494	0	0	0	15298	24198	0	0	0	0	0	0	0	24846	0	0	0	0	0	0	0	0	0	0	0	0	0	0	0
0	0	0	0	0	0	0	0	0	0	0	0	0	0	0	0	0	0	0	0	0	0	0	0	0	0	0	0	0	0	0	0	0	0	0	0	0	0	0	0	0	0	0	0	0	0	0	0	0	0
0	5919.2	0	0	83703	267070	114920	107530	113960	228980	136020	118460	208230	196010	185690	90314	44901	288350	275410	358810	325040	206990	227320	223280	132120	44363	51675	43615	0	87991	27755	22111	20000	12815	20845	380140	1939900	3442000	2228100	3888100	807640	596460	240610	231360	84723	241180	422190	1150600	3659100	484400
0	0	0	0	46660	0	0	0	18215	0	0	0	0	0	129500	69805	18386	32977	0	0	0	0	547490	442430	865550	500630	827390	1504100	4310300	1300000	589190	204610	199890	14065	266640	167390	163370	166040	0	189630	0	134430	0	0	15176	0	0	0	0	0
0	0	0	0	0	0	0	0	0	0	0	0	0	0	0	0	0	0	0	0	0	0	113330	0	0	0	0	224590	0	0	0	551510	880680	592830	791170	245890	160950	214240	536480	398220	185500	0	0	0	0	0	72598	0	0	0
0	22347	0	3270400	15224	2079500	40216	310070	1940600	1134100	4283100	12061000	24277000	15096000	4293500	1947400	569380	2515300	1863000	2167200	1402100	894940	840200	775130	685520	811830	693370	2165200	4232600	6011300	5174300	4925100	3202000	1646000	2908000	1311100	875060	316070	570460	574880	760730	700260	336980	283280	478600	413350	476090	483230	176970	133050
0	0	0	0	0	0	0	0	0	0	0	0	250930	344610	0	271580	0	459780	567510	989160	1678500	538590	1445800	0	0	99695	0	0	0	0	0	0	0	0	0	0	0	0	0	0	0	0	0	0	0	0	0	0	0	0
25355	1235500	4499500	2948100	2269800	1614300	1279800	1121100	788360	1296500	3513600	342890000	14412000	1757000	618420	400200	29709	0	0	142240	58635	95861	107810	101920	116450	261190	45673	0	0	0	0	0	0	0	0	0	297620	0	0	0	277150	0	0	0	0	0	0	0	0	0
0	13537	810550	4928200	3174800	3524500	1617900	1744700	1433000	995700	1102000	929350	657150	89961	60273	95321	489120	235930	189200	0	0	0	0	152260	0	0	0	0	173510	0	0	0	48062	0	0	0	0	58871	0	0	95825	30899	58057	0	0	35049	0	0	0	76894
0	1847800	29168000	36192000	13277000	17626000	6322400	8667400	11196000	7532500	5982400	4944700	6694800	8008600	6903900	5044000	1904200	6976800	3368900	4364600	4995800	3323100	2375500	1489700	2215300	818450	1868000	1870400	2132200	359750	541440	1262800	899810	803150	1165600	627810	830710	869100	1318700	771410	982200	790610	949570	553770	864800	413830	863370	362050	167710	305530
0	0	0	0	0	0	0	47438	0	60869	203690	78677	0	0	0	0	40104	0	0	333240	0	0	0	0	0	0	0	0	562340	0	0	0	0	0	0	130770	522100	0	0	0	1142300	128290	1064600	363660	238250	836710	39615000	2840100	2433300	447010
0	0	0	0	0	0	0	0	0	0	0	0	0	0	0	0	0	0	0	0	0	0	0	0	0	0	251410	551080	8148700	7074900	1760400	0	0	0	0	0	0	0	0	0	0	322550	0	0	0	173860	0	1178800	1071700	547910
122410	373820	705560	601390	1526000	2188800	1306500	267380	266530	101710	50368	46902	70624	65661	269040	186400	0	0	220080	166270	0	0	467440	466960	1147700	1833400	3741700	4811800	5148200	5284400	3495700	2422000	3004200	216270	4324800	6508800	23440000	17513000	12010000	8588700	6455200	4502800	4209800	3373000	2983800	3530000	2757900	2868100	1146400	1143600
0	0	0	0	0	0	0	0	0	0	0	0	0	0	0	0	0	0	0	0	0	0	0	0	0	0	0	0	0	0	0	0	0	0	0	0	0	0	0	0	0	0	0	0	0	0	0	0	0	0
0	0	0	41660	335930	910280	445830	535880	912360	97513	516400	2087500	15039000	12504000	5691700	23757	947610	0	42574	0	0	48284	649590	0	0	0	0	28683	39430	0	98133	107080	72113	36211	1029700	1482600	52126	109630	318390	37638	325540	4316900	315010	1202400	686970	335710	709120	925390	259840	248780
0	0	355900	192530	158360	170290	0	6228.6	0	0	420200	1564600	2217500	1793100	339680	240060	42651	20164	154000	102170	72465	151580	235500	0	172850	0	90595	161060	180590	75248	107240	125080	184020	78105	223060	40844	283600	331220	959780	439350	237930	1591000	881230	166870	147750	113980	0	56218	0	28958
2133.4	3573.4	5513.9	0	60566	3232.2	23664	10588	4826.5	5161.1	0	2796.8	3223.4	0	3398.3	34461	845.6	57812	12931	10650	6162.8	7253.7	34654	21308	74697	100880	89912	58250	39588	34614	335810	8423	21405	5736.9	20333	170370	118690	167860	290080	1693200	7514600	3537300	934340	604400	1453800	2861500	1221700	751430	902440	1289900
0	0	0	0	13735	0	0	478300	0	54571	0	0	0	0	0	34539	0	356310	88241	114680	230930	14896	208690	0	129040	1147700	5134800	5020500	5376200	2623000	1316100	721450	421010	58159	682530	0	0	0	42739	74615	46368	0	0	125140	28525	0	87752	0	0	0
0	0	0	0	0	0	0	0	0	0	0	0	0	0	0	0	0	0	78344	431790	236640	33262	41497	75529	51351	24928	33621	21812	25864	19442	0	32914	28446	14077	13540	8928.9	0	0	0	0	0	0	0	0	0	0	0	0	0	0
0	62804	185590	1074100	1296400	10841000	15039000	12312000	7261900	4393000	7739700	10843000	10603000	19922000	18815000	23138000	13432000	52722000	51557000	48971000	85452000	60348000	56375000	32179000	45346000	54030000	99491000	84165000	66726000	61467000	58937000	86644000	65715000	53567000	108670000	149740000	672790000	621870000	780120000	800800000	502610000	234400000	195460000	124140000	63175000	45994000	52687000	33068000	21208000	27284000
23190	52320	101320	88992	1282800	3415000	1921300	1289400	924590	39433	212830	32569	32361	141770	79972	67460	45537	212400	14256000	19035000	8745200	2062900	1510200	1108900	1611400	7683400	61867000	112590000	165840000	183470000	79596000	60512000	21969000	9662200	12415000	5886100	10005000	17572000	7299200	5189700	2737700	1504400	784680	1213600	742990	648280	759830	501390	123290	17309
0	0	0	0	0	0	0	0	0	0	200560	553940	931620	2394700	8522800	9812500	7344100	35914000	26020000	35962000	33185000	18058000	12832000	5018900	4086300	1022000	922960	743780	385530	486270	525460	1234900	160200	85131	199900	1150800	178920	779990	704660	457340	345810	405450	1301600	6756300	4169100	757870	730020	1336000	2362400	1221900
0	0	0	0	0	95588	47693	59536	0	0	0	0	0	0	0	0	36508	64068	0	0	0	39163	1165500	8424800	14542000	12051000	4071900	1984000	516790	262830	165850	62057	35791	28333	242040	0	0	144320	186740	0	0	0	0	0	0	0	0	93037	155460	0
0	54162	4432100	7593400	20044000	8863000	7238000	11251000	8564000	4811700	2955600	5182700	4372500	7622400	5159300	4373300	2420600	1922100	3024400	1639600	1915600	2271300	2918100	1150700	1292600	1480600	844350	592940	479750	776380	575400	124800	881260	272410	2161200	754640	838570	524800	0	441200	114070	58395	338640	538660	0	28676	0	100070	206920	0
0	0	0	0	4905.2	35135	3664.7	108220	0	29714	36950	0	0	0	64166	335520	355390	992350	710470	789530	487710	575990	707230	756110	1813200	4197900	38353000	42965000	24060000	8419000	1737300	1331900	420310	293650	585710	386720	222110	67595	82735	209510	6100.4	101250	61210	50245	0	4990.3	4716.2	6319.7	58779	0
0	0	0	0	0	0	17618	9646.4	27694	17332	85569	0	120280	201640	166640	0	24341	100030	89431	83242	119950	76067	104180	45846	94160	0	42543	39012	147510	58613	152100	72217	65559	60980	157620	106060	79344	48187	0	0	91759	0	0	71657	0	0	0	0	0	0
0	261410	4442100	10294000	10464000	19363000	9003600	4080500	2985400	1480100	2031800	1612700	1526700	2538600	1873200	868710	405330	559740	296980	273920	348760	225050	427510	168920	155480	132710	160710	148750	243240	197540	0	1351200	0	0	133110	166730	0	382470	163190	317590	889710	64276	1107700	1413900	1067200	0	0	0	0	0
0	0	0	0	0	0	0	0	0	0	0	0	0	0	0	0	0	0	0	0	0	0	0	0	0	0	0	0	0	0	0	0	0	0	0	0	0	0	0	0	0	0	0	0	0	0	0	0	0	0
28309	58042	261490	597150	20449	39454	772830	1135600	417330	611510	757940	517060	296600	490720	286950	499910	100020	407140	392460	243640	404240	98500	272040	81727	217240	321390	186960	204660	215850	237110	332260	417080	234610	277930	452090	917090	1774000	1532900	1452500	1393300	1914200	1190600	585880	16836	4503500	135280	81147	494770	508620	81017
0	0	0	0	0	0	0	0	32126	0	0	19352	25281	46103	38678	11415	0	0	0	273460	630790	291560	152570	0	59889	50602	0	160950	73354	58655	0	0	0	0	0	124440	233820	1120900	4963400	11390000	28522000	88652000	39210000	10247000	3923700	2104200	1693200	1072700	185560	349980
292750	11098000	26953000	22168000	17975000	18978000	15365000	16653000	13429000	5223600	3425100	2215600	1791400	1687000	1517500	3381000	1630000	3749600	1736700	1195700	606320	706350	191840	464790	446180	456350	263830	0	604710	204860	123700	227230	0	76216	732370	152610	701640	0	0	560200	685790	895570	1321700	1114700	0	0	0	829800	0	460070
0	0	9032.1	0	60011	0	59783	38331	103160	42749	21093	155440	259700	337150	356690	32778	119360	190730	215810	6122300	43611000	25210000	32048000	14638000	8503200	6306500	5077500	3566300	2145400	957510	682360	355700	262650	79523	122220	89637	8751.2	44530	22557	81113	18459	10282	12597	352950	8918.8	5213.4	0	9297.8	25285	21259
0	21981	49241	57749	666300	35889	0	0	0	0	0	0	28711	19597	0	0	33234	115030	358270	715920	4575500	7440400	9873500	11280000	12141000	9460800	17201000	13336000	10714000	10817000	8228600	10773000	8434900	6089800	10945000	8391600	9309000	8872200	6936100	6559600	11748000	18669000	29838000	18622000	9398200	6011200	5409100	4415800	2901000	1622500
0	0	0	0	88730	0	0	0	0	0	0	0	0	0	0	0	0	0	0	0	0	0	19173	0	0	31753	131730	58462	175460	78618	47741	26294	0	34475	14931	14468	0	50150	723030	2258600	1697500	550580	653170	148810	69814	57579	695780	46733	38036	11520
0	0	0	0	0	0	0	0	0	0	0	0	0	0	0	0	0	0	0	0	0	0	0	0	0	0	0	0	0	0	0	0	0	0	0	0	0	0	0	0	0	0	0	0	0	0	0	0	0	0
0	0	0	0	0	0	0	0	0	0	0	0	0	0	0	0	0	0	0	0	0	0	0	0	0	0	0	0	0	0	0	0	0	0	0	0	0	0	0	0	0	0	0	0	0	0	0	0	0	0
0	0	0	0	0	0	0	0	0	0	0	0	0	0	0	0	0	0	0	0	0	0	0	0	0	0	0	0	0	0	0	0	0	0	0	0	0	0	0	0	0	0	206990	0	0	0	0	0	0	0
0	3062.6	11304	0	16103	18782	75701	442490	6565300	18297000	30761000	18825000	11412000	12470000	6798700	4197700	1433600	2609700	2253900	1775900	1096700	877790	598520	388370	754090	412480	337930	207460	108030	145790	171230	81080	195840	117130	557540	388630	25624	61439	59041	0	103970	22652	412850	178910	31791	0	431230	69527	547830	471660
0	197540	4324100	7656100	6063200	7437400	6126200	9023200	7940100	2796000	484870	605230	71984	83165	45929	653460	81713	1103800	1072200	598690	335070	98880	123300	81317	49338	47785	117230	0	62772	0	81531	35640	63322	33534	0	93058	0	43979	42995	0	78098	67854	0	0	71790	38006	48006	0	0	0
0	56074	267180	657680	95469	200510	72988	2040400	1778600	1324700	8425100	6431400	3865300	2740300	2031800	907620	1215400	1134700	1061500	1007100	968660	903400	1191400	946060	881710	729060	966250	257240	617450	283010	336750	295640	343110	183830	466210	331260	322000	1478400	1526300	374670	128060	761950	3595700	98224000	74049000	13672000	6207200	2549900	9769400	17040000
0	0	0	0	0	0	0	24967	0	0	0	0	0	0	0	0	0	0	0	0	0	0	0	0	0	0	0	0	0	0	0	0	0	0	31026	0	31782	36108	33208	0	0	0	0	182500	8802.6	7155	0	15224	0	0
0	21880	0	0	68421	35041	0	17447	287720	1336900	2370100	3978700	1215600	1549300	389380	449550	192500	676060	610090	800690	761970	2145800	4677800	8299600	12305000	5434800	8045400	3336000	2510300	1717400	1687500	1608700	1502900	1383100	1175800	1065300	825090	478580	688700	441790	215050	236280	380420	276840	251120	154990	161720	192830	30330	86025
47861	196410	458120	300270	308290	259140	162270	1793800	2376900	1314300	898500	407710	117440	63310	0	0	14360	0	212420	0	0	0	0	0	0	0	0	0	0	0	0	0	0	0	0	0	0	0	0	168090	0	0	0	78915	0	0	0	0	0	0
0	0	17261	16378	0	0	0	0	0	9113.7	0	0	0	0	0	0	0	0	0	0	0	0	0	10714	13680	61224	143020	193220	256230	87788	0	9612.7	14373	14335	52276	64774	268730	203130	58077	15296	22216	277600	4332200	2042400	244840	107510	160700	0	3026.5	65394
0	0	57555	0	20270	29857	67808	22117	532440	322990	506780	622360	2138300	3273500	2040000	1179900	263750	731020	769560	604230	317420	361390	206160	324650	367070	185230	736560	878090	808340	600020	441080	99062	302600	57876	94163	284670	589890	67753	393000	0	0	0	20904	0	0	0	0	0	8094.5	0
0	2442400	14830000	62585000	98771000	119930000	81577000	80925000	41905000	31648000	29008000	17932000	8952600	15259000	9750400	6718400	5512000	7827700	3964900	5209500	6319900	6435300	5384400	4922300	2584200	2353500	4148800	6331100	6134500	3778500	2826900	2605200	2651900	1894000	2388800	1624800	2229400	2208500	2287700	1533500	494110	640640	1544300	1340300	1665200	747180	755890	109610	167900	347780
9684.4	22560	39224	32281	95661	35436	29219	32594	215610	443410	145590	394220	909350	10242000	14045000	9732100	3172300	5540300	3199900	2549700	2492600	1153800	1238700	790980	1518700	4519500	19131000	17263000	16654000	15948000	13978000	15551000	12760000	5736900	12340000	15684000	24034000	21721000	9996700	3368700	2218100	2486100	26625000	19289000	1660200	545240	464010	291900	59802	91783
5158.2	23780	64952	46633	28936	232270	429990	609870	404470	313210	62718	126560	89159	51598	13184	15796	16367	1567200	171440	514890	451170	306830	152100	120090	214130	167650	166820	12985000	30447000	11739000	4927500	1887800	1663300	910350	1802500	720780	706530	576760	183390	511060	575460	192290	437470	363410	121500	98054	585390	11130000	4325900	1129000
0	0	0	0	0	0	0	0	0	0	0	0	0	0	0	0	0	171220	168380	42797	89960	194510	894350	1536800	2948000	2592000	3156600	1015400	694560	495360	99839	167200	44067	0	0	0	596570	0	0	0	0	0	10629	0	0	0	0	0	0	0
0	0	58710	467730	1571600	1784200	1649600	5313300	22428000	18895000	26517000	11630000	5947000	5616100	3614500	2755100	1186300	2710800	3368000	3848200	4832200	3177800	3352500	3546600	3730700	3986500	5511100	3914400	5641400	4600500	3778200	5109200	4151400	2943000	6159100	4464500	5827600	4938300	3144900	5388900	3329700	3633700	2882700	3361900	2869000	2304000	1375200	1312500	685450	700060
0	0	0	0	0	0	0	0	0	0	3256.2	0	0	9179.8	8170.1	5470.6	0	0	8555.4	13880	11020	4826.5	0	0	0	0	0	0	6730.2	0	0	0	0	3583.1	24724	4379.9	8772.4	0	13849	12322	17365	21245	66747	53088	18315	7379.3	9905.8	0	0	0
0	0	0	0	0	0	0	312570	0	0	0	0	0	0	2970900	8276100	0	0	2976800	2272300	0	2122000	1719200	0	1475200	0	1609600	0	0	0	971880	0	692450	0	0	522750	0	0	0	0	0	0	0	769270	391860	0	699460	0	0	0
0	0	0	0	0	0	0	0	39628	53920	77261	45298	72268	0	18096	85820	0	0	0	0	0	109660	205990	88354	135970	190740	834970	781200	432410	462680	724290	1759500	9007400	29747000	39647000	7770800	2868400	994150	678050	452140	133230	232830	1131800	3038500	186910	26699	37784	1185800	681990	581820
53412	15801000	152500000	83529000	89622000	84763000	44261000	40505000	23421000	6676600	6886100	7404900	2516800	4144300	2570700	2160800	3010400	881280	638110	1234700	674530	648990	1518500	795660	1119200	1297200	1140500	895330	781120	1433100	672940	1507000	3308000	1511600	3819700	2455200	2452400	987220	356930	285760	200140	42902	166540	0	373200	106080	242420	147680	0	43672
0	0	0	136600	0	0	26984	46419	25667	18220	75311	0	137450	8942.6	0	61810	11292	10020	31967	80377	0	72820	0	56343	0	43155	25794	82115	127610	22581	146700	17256	86419	32239	111630	2193000	12055000	14202000	18563000	9944700	3827800	669860	563780	161700	86819	53700	98104	64257	76019	0
0	0	13453	62746	18540	45481	43309	52346	157050	22592	26011	24864	11822	53322	705340	6015000	8077600	54987000	25751000	11399000	14826000	11625000	12906000	4957100	4571000	2997000	4405000	3822800	4619200	3081600	3879000	3551800	2280200	912650	2338700	1360700	944840	628040	483470	459460	671430	546110	440040	182490	121930	84270	63332	71198	43688	5382.6
0	264480	14360000	11691000	8159300	3551500	2987500	2474400	1267100	574890	352220	133700	175870	39649	26818	107030	108050	0	0	0	0	0	0	0	72828	0	53777	0	0	0	0	0	75670	0	81386	0	0	187690	184140	0	0	0	0	0	0	33114	0	0	0	0
2061.6	0	0	0	0	0	0	0	0	0	0	21683	0	17724	0	102270	490240	2793900	963080	470100	558150	126030	0	12216	0	11523	0	0	19537	0	0	0	0	0	33881	5856.9	155270	92702	100410	72146	81787	0	151000	70835	0	0	45373	47305	29485	0
0	357710	623730	592740	5949500	3024800	1400100	0	0	0	0	0	0	0	0	0	0	0	0	0	0	0	477750	0	0	0	0	0	0	0	0	1059300	1502900	3003000	16345000	44833000	96166000	20738000	59149000	22163000	15273000	11138000	14957000	3119000	11193000	11062000	8061300	2852300	6121100	2253100
0	0	0	0	254400	0	113170	143560	143130	1054400	512830	796380	747510	1716700	1798600	1832200	1145100	8194100	4860600	7732000	10986000	6484100	8858800	4706600	2849700	4126200	3329500	19978000	2568500	2019800	2182100	1891200	1712800	939410	1593700	1117300	991950	1197500	986240	560930	470060	678390	716210	2466600	466820	296110	350800	334070	218040	1250200
0	60262	300520	5965500	2102900	899900	735650	622530	0	0	303870	91327	410980	1131900	0	360760	0	0	0	0	459380	0	3015300	970710	1806000	315630	368450	0	228910	0	0	0	0	0	0	0	0	204520	145740	0	58149	0	0	165250	0	0	85100	92535	100180	0
0	38229	0	319940	1088600	309770	881980	526520	0	0	0	0	0	0	18000	74583	186550	0	59312	346100	542990	475200	798800	471280	564970	394030	421800	428090	526310	424880	263180	276410	166160	217070	668500	2263100	4272300	7215200	16094000	16683000	21990000	15678000	9321100	15275000	12241000	14161000	95908000	399510000	532030000	204910000
0	570510	1311200	1080900	1224300	977330	432520	336140	228890	102050	0	0	0	0	0	0	0	0	0	0	0	0	0	35979	0	0	39551	47527	66988	0	161190	204100	323790	282480	363400	130420	0	0	241980	0	0	0	0	0	0	0	0	0	0	0
9060500	16831000	9351800	18810	216020	59875	6245000	5517700	16324000	22053000	18943000	9002100	6105300	5273500	15375000	62360000	88118000	153990000	40583000	27510000	19767000	13288000	11094000	10977000	4208900	17242000	242700000	227640000	98527000	54194000	39500000	24552000	14121000	8322100	7552500	6083900	2465800	5004400	3014500	3854700	4572700	636050	6553500	827000	510020	11213000	346770	193550	92604	34285
0	0	0	72146	96413	256060	835980	1387800	706150	370280	362240	81033	111110	133450	39887	83728	97633	318250	96775	142460	307580	169090	53957	87925	30404	37555	85673	218670	413240	294460	235470	209410	133090	69398	98370	70413	0	0	0	0	0	0	88114	113110	81387	132750	146320	157020	0	84248
0	18281	0	0	0	0	38629	0	0	0	0	0	0	47350	14468	63824	30298	62303	108550	173000	32426	52151	37987	54099	107630	367620	868240	818210	783030	1769900	1307000	626850	468480	148970	312720	366660	310400	209170	184830	17499	33590	45292	57830	91886	223920	245430	255780	368260	104850	80152
0	0	0	0	0	0	0	174830	0	0	121730	0	0	0	0	0	0	0	0	0	0	0	0	0	0	0	0	0	0	0	0	0	0	0	0	0	0	0	0	0	0	0	0	59334	0	0	0	0	0	40227
0	0	0	195380	3089000	3740400	1139400	952010	535820	289810	166500	236710	103970	185650	211600	183380	124790	209440	362260	1544600	701120	605670	547670	682840	1012400	648110	1025300	684130	881590	690470	830580	749750	696730	313570	589210	584890	47533	70963	172330	355880	134130	630060	480810	356100	340930	0	459470	370120	195110	254590
0	0	0	0	0	0	0	0	0	0	0	0	0	0	0	0	0	0	0	0	0	0	0	0	0	0	0	0	0	0	0	0	0	0	0	0	0	0	0	0	0	0	0	0	0	0	0	0	0	0
0	3246300	5566000	3008700	2161700	2499000	1401000	1293000	1291100	734740	577830	337350	156940	612710	308920	0	0	0	0	0	0	0	116920	0	0	0	0	0	0	108110	0	0	0	0	0	0	0	0	0	0	0	0	0	0	0	0	0	0	0	0
0	0	0	0	0	0	0	0	0	0	0	0	0	0	100130	65340	96220	220530	89846	0	0	0	0	0	0	0	0	0	0	0	0	0	0	0	0	0	0	0	0	78050	0	0	0	0	0	0	0	0	0	0
0	0	0	81213	370730	560700	187810	316740	329350	1462100	2849300	1686100	661730	662400	378250	120490	119450	205180	134040	91797	200440	91098	130830	0	9525.1	14543	0	0	0	0	0	0	306500	292320	12056	73586	106710	94536	0	140240	0	17154	174870	0	86442	116290	23057	9412.1	0	0
15207	652740	1532200	1376700	1170700	1169700	1251100	1647200	1463800	1797000	2282500	2642000	4522600	23985000	38941000	49919000	22114000	40644000	21371000	16797000	15007000	11812000	13790000	7458100	8870200	7944100	5800500	9121300	5338000	5901800	5272200	5675300	3693200	2952800	5861400	4937500	4011900	7824400	41065000	25732000	29062000	35230000	28317000	24090000	19646000	34156000	226610000	1574500000	2292100000	686010000
0	0	113390	214840	154710	0	0	55807	0	0	0	0	0	0	0	0	0	159450	0	0	427560	0	73025	0	0	0	0	0	14545	67429	0	80546	97336	0	94991	35561	0	99163	81032	0	0	92026	14824	311260	122170	360420	33551000	2174200	1807300	30474
0	0	0	491100	69669	0	248160	0	0	0	0	0	0	264060	73226	0	96620	0	338800	820010	1243000	232800	201100	80866	1413400	730910	596290	377850	364600	186250	236620	188530	171300	144310	1231200	685750	678450	1093100	1048100	2415800	141070	2554300	1955700	808220	326190	1110800	38858000	1590100	1702700	318160
0	0	0	0	91788	48610	0	72589	0	0	0	0	0	114820	0	0	806.15	0	0	0	0	0	0	0	0	0	0	0	0	0	0	181080	0	0	0	0	0	0	0	54745	57322	0	0	83648	126450	1184300	56378000	5935300	3954200	470900
0	57565	0	48437	1721300	340750	535650	523090	176900	65245	0	215340	115710	0	185430	114880	39427	0	0	0	0	0	0	0	0	108490	94972	0	124330	0	0	0	0	0	167100	126800	0	171920	0	0	0	0	0	0	333500	1462900	56035000	5158700	2789200	301430
0	0	0	0	0	0	0	0	0	0	0	0	0	0	0	0	0	0	0	0	0	0	0	0	0	0	0	0	0	0	0	0	0	0	0	0	0	0	0	0	0	0	0	0	0	0	0	0	0	0
0	0	0	0	0	0	0	0	0	0	0	0	0	0	0	0	0	192880	0	0	0	0	0	0	0	0	0	0	0	0	0	0	0	0	0	0	0	0	0	0	0	0	1177300	1464900	131930	10088	0	0	0	0
0	5441	71909	77853	44664	50390	0	64211	87409	51644	302560	30695	253380	54337	30192	69300	48671	46863	350770	1179800	3467700	3125600	11999000	26278000	19566000	6821200	8024000	4422700	5559000	6924300	3167800	2743000	2867400	1630300	3226700	2494600	2138700	1677500	1535300	1240300	1265400	658990	775170	1361000	869850	336820	548190	569430	200150	273020
0	0	0	0	0	0	41912	0	63044	96271	392050	652840	907020	1857900	1613400	693100	192870	320400	142350	150360	198300	166450	167580	113790	157700	124230	152660	118980	78971	59966	104680	99462	176490	30831	139290	71640	72103	0	37777	17863	26044	17630	0	74126	0	0	165560	30354	0	0
0	0	0	34556	155450	893310	879200	1173400	657710	235430	625230	601910	356650	1074600	1200600	725600	36461	1074500	180590	270810	239250	66064	47915	21899	31784	19831	0	0	0	0	0	19741	0	11345	0	0	0	0	0	0	0	0	0	0	0	0	0	0	0	0
0	276890	733670	1983600	5682400	6905100	6748300	7158300	8120900	13968000	19634000	7824500	3138500	6468100	3424100	2654100	1154900	1925700	2583900	1561800	1572500	1464800	1322100	1659900	2501200	1392800	2624100	1489300	2109500	2210800	2321500	1646800	1581900	1538000	2384500	1977100	2397500	2208500	1590500	2212600	2210200	3680700	3249800	2284700	2341600	1820900	3152300	836540	1698000	1982900
0	0	0	64562	0	20485	0	44965	382490	100910	31151	0	0	0	118380	0	340720	729270	68765	0	0	0	0	0	0	34413	5582900	8266400	13473000	13157000	15876000	20094000	19100000	13903000	27595000	19843000	22672000	13106000	7332600	2661900	1180100	668760	137120	135160	47818	0	36138	0	0	0
0	0	0	0	0	0	0	0	0	0	0	0	0	0	0	0	0	0	0	0	0	0	0	0	0	0	0	0	0	0	0	0	0	0	0	0	0	0	0	0	0	0	0	0	0	0	0	255760	0	124760
0	0	279820	498240	694160	1400300	3290700	5824900	6295000	2707500	2177000	924710	510120	327030	133200	242640	0	324360	0	0	0	0	0	119300	0	0	0	0	0	0	0	0	0	0	0	0	0	0	0	0	0	0	0	0	0	0	0	0	0	0
37346	24130	143530	1164700	3288500	7651400	2490300	1307200	1054500	1170700	1449100	3359500	1539100	6914800	16429000	15407000	5668600	4556100	910760	268890	864890	521000	102840	87890	133330	65157	481940	150720	139030	82240	97744	92100	136970	44263	73621	20169	50512	0	0	0	0	0	0	209700	0	0	0	48144	25324	0
63020	0	0	0	18127	22918	60791	165970	180880	112400	63749	47463	78497	224130	210090	132250	156250	904850	338550	328290	239900	257960	401960	155700	72036	138710	14732	357900	563860	3908700	6652800	16913000	12719000	4780100	9904400	5048200	2262100	354150	267640	105730	134270	28371	13819	0	7731.4	15927	0	0	0	0
5911.6	11938	10556	56424	38435	38628	26181	43127	44155	10770	22301	7654.3	7924.4	82945	0	2670.8	21360	31554	61173	16794	0	20795	37583	14979	224410	515000	828880	1078000	2268400	1103300	572210	322190	119540	51489	326140	257130	62888	194090	308310	96058	31020	117660	29571	24098	206540	117190	331540	262900	22385	31333
0	0	1127000	1253100	1212700	1619800	459250	820810	378620	175500	336720	969980	1036400	2724800	16860000	30918000	3770300	6867800	4552000	6694800	23861000	28407000	30839000	13547000	9730600	5020300	4541300	2895400	3180500	2502500	2389900	670120	24012000	5540700	6182100	5268700	3751500	1580100	1197600	879820	759010	444430	381520	360270	479910	280420	550370	452010	166810	185570
0	255440	0	0	1909200	8857600	10275000	2798700	2285700	0	979140	539950	376990	356980	0	174310	105930	0	0	0	0	0	608430	0	45615	106240	0	0	0	0	0	0	0	0	0	0	0	0	0	0	0	0	0	0	0	0	0	0	0	0
0	0	0	0	0	33256	46637	34135	0	0	0	0	0	0	0	0	0	651420	506530	406000	0	43765	75811	0	0	0	0	0	56439	0	214870	119940	94461	65111	169650	87364	103040	109610	0	0	75543	653110	49011	0	0	40521	234640	0	715070	944020
0	22874	2565500	27142000	39238000	26693000	15299000	16209000	14115000	4744000	3820000	1927600	1938900	1587400	919010	513440	892560	253890	213950	81609	258240	78939	48817	56570	82970	55402	29580	0	0	0	550640	0	0	0	0	0	48063	0	0	219020	292220	466730	213560	143080	0	0	0	0	0	0
0	0	0	0	0	0	0	0	0	0	0	0	0	0	0	0	0	0	0	0	0	0	0	0	0	0	0	0	0	0	0	0	0	0	0	0	0	0	0	0	0	0	0	0	0	0	0	0	0	0
0	0	0	459160	36798	516060	414870	190190	205310	183230	134630	50501	31563	27573	35172	0	14309	0	0	0	0	9631.7	0	29546	71474	284960	2465900	2296700	2146100	1140200	659460	452360	263770	127700	150650	51798	0	0	14638	0	0	0	0	0	46489	0	0	0	0	0
0	0	5157100	5557600	8967800	8161500	4993600	5616300	5257700	891690	917000	674420	378500	120800	76967	0	378970	0	0	64824	289230	67953	0	0	0	0	0	39717	0	0	0	0	0	0	0	0	0	149700	230160	0	0	0	83582	0	0	0	0	0	0	0
224830	0	0	0	0	0	0	0	0	0	0	0	0	0	0	0	0	0	0	0	0	0	0	0	0	0	0	0	0	0	0	0	0	0	0	0	0	38146	0	0	0	0	0	0	0	0	0	0	0	0
0	0	0	0	0	0	0	0	0	0	145680	220010	427210	824700	632140	911380	574480	1315300	851760	762250	547540	349130	324310	145580	166320	0	0	0	0	0	0	0	0	0	0	0	0	0	0	0	0	0	0	0	0	0	0	0	0	0
119240	800540	1383800	903840	968070	1144600	4560400	6340800	3623500	1748900	892900	662780	857930	406970	594100	345070	159750	866820	700070	531780	575010	433180	833440	276260	723250	94194	440320	0	408870	456440	473230	132670	571700	424700	258410	668210	523110	0	684780	665600	452570	890820	270010	1030800	592160	56740	178850	117370	1010900	789990
0	95279	0	0	113420	2431100	1770500	1370200	10080	0	0	0	320570	0	0	264400	0	459940	1508400	2854800	2555900	1201500	1517700	2231300	2051700	373760	1187800	167040	30656	0	0	79757	757190	8875.2	82891	65332	31299	0	0	0	0	0	0	0	0	0	0	0	0	0
0	0	0	0	0	99950	808940	2753500	2378800	1694100	1953200	1267200	87328	490120	67311	80941	43319	127160	0	0	0	333480	0	55018	0	0	221910	0	0	0	0	0	0	0	0	0	0	0	0	0	0	0	0	0	0	57158	0	0	0	0
8912.5	0	0	0	0	0	19436	0	0	0	0	0	0	0	0	6618.8	0	0	0	0	0	7349.3	17327	12104	20705	26651	42737	18466	13775	21665	22173	34917	42968	14583	50297	30470	10303	20974	19571	12099	11811	58481	53432	23657	15544	7318.5	18944	19876	7765.4	41825
0	0	0	0	14850	0	0	27020	833980	222100	9423900	1107700000	40104000	1525100	255360	110480	1622600	642330	1447800	224050	1261200	119070	191970	776260	2575800	63761	239830	820730	2142700	3227500	2784200	1811100	1302000	1803600	2674300	457280	439380	345090	453260	482480	418960	445870	373840	143180	0	0	0	0	26408	31749
0	27030	352320	621310	453690	675280	263250	36042	345350	60363	85440	47993	0	0	0	0	0	0	0	140010	260350	183930	196850	151380	9944.2	128560	102230	0	67058	218870	127750	160860	0	0	235680	0	99850	833380	322220	426820	475920	399270	438870	191010	9019.3	126220	18945	0	0	0
0	0	87956	193680	216490	1621300	1128200	1366500	1335100	368070	871170	248470	217980	623460	8464900	877300	235850	1330500	1447400	1884700	2728200	2760900	5982800	6329900	10386000	10623000	42774000	88552000	148730000	154350000	153250000	130270000	83717000	32790000	72392000	39632000	39731000	30441000	31880000	21054000	14709000	12592000	19065000	22274000	12259000	7928000	8324800	6119600	5282100	4531900
0	76549	2534300	201380	144630	0	49602	114570	0	0	0	0	0	150750	223200	90664	49004	159450	83484	83370	46865	0	0	0	0	0	0	0	117960	159980	0	0	169830	133540	0	49084	0	80904	92484	0	21187	955880	0	127440	0	612620	37494000	3048400	2654800	326940
0	0	0	0	158150	0	22377	32215	0	0	0	0	0	0	0	0	0	0	0	0	0	0	0	127970	0	38561	118960	101500	0	0	87353	0	0	0	0	0	0	0	0	0	0	0	0	0	109670	832920	36139000	3491600	3020500	438650
0	0	0	0	0	0	0	0	0	0	0	0	0	0	0	0	0	0	0	0	0	0	0	0	0	0	262220	0	0	0	0	0	0	0	0	0	0	0	0	0	37987	0	0	129370	421240	1512700	50850000	4716600	3323800	133300
0	0	34937	0	0	0	0	140500	160740	0	0	220230	431290	0	0	0	0	0	0	0	0	0	22853	0	45765	198020	0	0	0	0	0	0	0	0	0	0	0	0	0	0	0	0	0	0	157710	890100	39262000	2596100	2747900	485310
0	0	490110	718300	371250	214840	0	1983200	1180200	651720	1602800	1848700	1743000	1917600	96425	118680	24904	0	0	0	0	0	0	0	0	0	0	236580	0	223090	0	0	0	0	0	220650	280990	203610	225550	247980	218010	0	0	0	0	0	0	0	0	0
3012.9	19995	22651	22768	64983	119790	135190	150230	576440	208640	363070	239630	574020	112240	822280	38752	0	512610	175840	109890	169080	411330	147920	311600	475120	50156	93535	97949	14025	149920	2138700	4021900	13514000	19102000	53104000	35556000	32382000	20781000	11133000	5864100	4835400	3078400	4071300	3280300	2599100	1717100	1632300	1103100	496140	648330
0	0	0	0	0	0	0	0	0	0	0	0	0	0	0	0	0	0	0	0	0	0	0	0	0	0	0	0	36956	799320	1133100	1709200	768430	521730	290250	198490	282890	180580	65337	0	83367	0	38169	53771	0	0	0	0	0	0
0	0	0	0	0	0	0	0	0	0	0	0	0	35339	0	0	0	0	0	0	0	0	749600	178030	0	218010	1135900	1656300	2143100	4065100	322020	0	0	0	0	0	0	0	0	0	0	0	0	0	0	15386	0	0	0	0
0	17855	11354	53529	37540	43810	71286	86603	17495	16220	96754	45740	91075	177990	168370	1573400	598790	1907100	1949400	3147400	2058600	591940	476970	190310	286510	380350	440100	141450	93653	341170	558610	1135800	1877700	653970	863510	300150	172970	379740	931500	998580	246520	183110	223930	60268	88832	53182	66248	120200	0	27491
0	42237	0	0	0	0	0	65347	0	15172	9434	20279	0	0	12052	0	19812	0	5400.7	0	105100	370880	345250	309160	319020	206870	167480	86634	58248	65041	31929	72927	20512	0	0	24046	20323	32709	29246	56664	69043	0	37840	55776	48146	36162	31694	9094.6	25627	67777
15079	0	0	0	0	19761	589900	2532200	3921200	2552200	2076200	1485500	639260	624710	236660	183170	37055	72708	95198	0	48740	47880	0	0	0	0	0	0	0	95839	93079	109680	92654	54809	118100	91906	0	0	0	99538	0	0	0	0	0	0	0	0	0	0
18232	161930	817220	1201400	150340	167610	738050	584600	773470	807390	6845000	23827000	39489000	53698000	22475000	9931800	2654700	4227100	2703800	1965800	1740700	1488000	1494100	835940	1018000	600480	1384400	618630	446010	829050	905630	643480	849440	382600	608040	4772500	9674600	7865900	5404800	2713900	1099300	383370	293920	203590	45581	112580	206240	301450	77008	40179
0	0	0	0	0	0	48063	0	0	0	128570	0	0	0	76922	0	0	171410	0	0	0	0	0	0	0	0	0	0	0	0	0	0	0	0	0	0	0	0	0	0	0	0	0	0	0	0	0	0	0	0
0	0	0	0	0	0	0	0	0	2963.4	0	0	0	0	0	0	0	0	0	0	0	0	0	45395	0	39916	137590	133030	144980	21246	28477	0	0	0	70827	159860	13134	0	0	21569	0	26803	0	71746	30420	0	3151.4	154880	8028	3415.7
0	0	0	0	0	0	0	0	0	0	34947	0	0	0	0	0	0	0	130140	517680	474750	256600	54721	0	0	0	0	0	0	0	0	0	0	0	0	0	0	0	0	0	0	39230	38476	128330	134010	113190	167090	94423	0	18523
0	36846	67067	85475	149700	801870	3870300	7816600	229880	0	0	0	0	581230	0	0	0	0	0	0	0	0	0	0	0	0	0	0	0	0	0	0	186260	0	272680	0	51121	2144200	0	3142800	1090000	372910	388720	317810	102390	127040	124120	95325	0	0
0	0	0	0	0	0	0	0	0	0	0	0	98373	0	0	0	0	0	0	0	0	0	0	0	0	0	0	0	0	36525	30555	53201	50131	42981	362700	687740	247730	154000	127310	130160	182580	0	44417	172360	0	70321	0	56708	0	0
0	0	8575.1	13160	0	0	0	41860	0	0	0	0	0	0	57239	0	0	0	0	155160	237720	27974	52985	0	0	0	197930	0	364110	0	171550	99180	150340	0	0	0	313290	75415	0	39131	0	0	0	342840	0	0	0	0	0	0
0	58469	0	333050	580810	515990	611410	1407500	2222500	787910	736250	364510	0	253530	0	45293	40010	0	85406	0	0	248230	335990	227650	266720	478140	763420	762440	741020	985170	7187900	11196000	6440500	1444500	2600400	883700	396810	99061	114000	139570	133180	340970	282560	137860	413460	338780	277580	937960	617450	440900
0	28270	328130	775370	1840800	3926900	1838900	834560	485380	292460	484290	518620	442020	1615400	2106700	1942200	1377200	3340700	2944700	5738400	13630000	5097200	2841200	1810200	3841300	5129900	18313000	16567000	9705400	6091200	2797900	2022000	1595500	342840	1775700	442380	1004400	176290	327180	450690	517310	503490	105510	219150	90004	185890	42780	0	0	0
5128.3	0	0	25858	124490	172830	581120	2970500	1766100	759190	1724300	1159700	492110	891840	972980	558110	264700	2142400	2853600	3798800	5021800	8933700	18117000	12228000	12386000	5506900	2477900	1281100	1305900	930250	747860	669530	491110	355780	710420	433610	656030	495840	907830	432980	653390	739590	541340	75652	25010	62978	16531	0	0	154990
0	0	0	0	0	0	0	0	170900	0	0	238870	315150	270880	467750	181270	39338	71099	129660	617790	0	29073	0	0	0	0	676250	454720	432250	265340	281840	0	0	291640	151730	140160	43188	249190	362210	249810	0	141060	0	14071	58998	67163	194650	299090	99383	251050
0	44035	1801200	40743000	55250000	31814000	17302000	11456000	7909200	3862700	6817600	21479000	38143000	46906000	23753000	9298000	2598600	5732800	3899100	2341800	3188100	3164500	3337100	2042000	2630600	1820600	2313800	1938400	1311600	1533700	807130	886550	580280	324830	445040	514110	523740	178570	219700	157110	332960	372190	106580	121360	71113	57673	0	39984	41802	79800
0	268040	20987000	28884000	17440000	13009000	14766000	13089000	10433000	6972100	6707500	4050300	1978700	1076300	927270	596390	623960	249370	379300	587460	398560	313220	432140	167740	206370	108190	533360	223550	190610	273320	50379	291160	376790	226650	293910	605210	340350	364990	421290	148100	273340	141260	378240	433570	353850	14759	30438	113690	0	65482
0	43296	534940	814170	520160	854980	643460	408960	257750	0	0	0	0	0	0	0	124100	0	0	0	51455	0	0	0	0	0	0	0	0	0	0	0	0	0	0	0	0	0	0	0	0	0	0	0	0	0	0	0	0	0
317360	10251000	17431000	22656000	29980000	20655000	8050300	5739900	4419800	2393600	2842200	2037100	1477400	2377200	2593900	2441600	358020	807190	1106700	1241700	1504100	2716100	2522200	1889000	2663100	1863600	2726700	2058900	3184500	2174200	1820300	2447700	1677400	1302100	2552700	3248700	2867400	1989700	1817400	1912700	1524100	1526000	1785200	2808600	2282800	1571100	2537600	3304800	2056300	2575900
26613	1645500	9019200	4442500	4558200	5611500	4078300	4596400	10748000	7580200	6739200	11234000	11134000	18849000	13833000	23683000	14199000	67613000	113500000	201040000	477180000	331500000	133670000	31392000	18701000	7551700	15058000	7411100	7849300	5118900	4094000	5578200	6123500	2609600	3924100	4901900	4934700	3757300	5546500	5051100	3761500	5984000	5658400	8960400	3667500	2509000	2089700	1574800	2000400	1298300
0	0	4090700	577980	905520	482150	70556	0	0	74929	0	0	0	970750	846500	868380	330970	0	0	0	0	0	0	0	0	0	0	0	0	0	0	0	0	563740	0	0	457230	0	338630	3045500	4366200	4183500	0	3267800	1751300	2162600	23380000	213420000	250230000	67035000
0	48980	1482000	3699600	4209200	2923400	1746900	726690	518310	197460	0	361650	126280	162720	255870	0	0	0	233720	1191200	43431	71332	138340	0	0	0	600210	0	881240	588880	6729600	5875400	3195300	2478200	4529100	3345500	2727000	3825600	3186800	2831500	2829900	4410100	8400600	7698500	5192400	5506200	8347200	6547000	4663900	4323300
0	751450	1838000	741750	942600	523320	778230	832440	808530	248200	195530	453330	0	191380	156590	190300	272280	735910	6989900	7259200	10050000	7036100	13246000	14165000	160870000	431200000	41017000	4363700	4903000	1801000	1064300	1895900	3082900	1825500	3866200	1945200	3023800	1512700	1985700	2095200	2259600	2930100	1162000	2398400	1595100	1471200	400750	2132500	1897300	2638500
5425.7	22296	852960	1807000	915080	777550	296000	331930	157710	59939	58199	0	0	0	0	0	14472	332440	0	0	0	0	0	0	0	0	0	0	0	0	146710	0	0	0	0	0	456680	0	0	2459500	0	0	0	0	0	0	7421.1	0	0	0
0	0	566180	431570	201590	121000	94616	0	0	0	0	113110	90114	0	147730	186930	184550	281720	610100	461320	774320	2482300	2572800	1575600	4780100	4355000	7134600	6589300	12728000	5589000	2880600	1648600	981470	320230	402070	104480	136090	0	0	0	0	0	0	0	1635800	593820	0	0	0	0
0	6705.1	289410	309790	522350	1001800	1166400	2135800	3192100	1993100	3997500	26424000	187270000	645910000	421790000	192400000	41938000	53550000	19508000	17239000	15096000	10047000	6101300	4474400	5563100	3953000	4860500	3493200	3335700	2715600	1917500	1671000	1255100	960790	1365600	1440500	933660	851760	442690	567570	483210	406670	464560	607090	637920	315020	281600	135230	131210	131500
0	0	0	0	0	138800	58850	104210	37036	22571	108940	210410	2745800	3740700	731800	775240	656030	1165300	1785600	1627200	2378700	3271700	3179700	1201300	1250100	613290	846560	766960	23249	115490	88765	0	0	0	57038	64792	237770	56426	36520	0	26724	26778	0	0	18478	0	22642	14956	64377	82647
0	28315	1690900	2977000	2341500	1708400	4208300	10433000	23950000	39217000	52090000	30829000	27035000	26091000	11078000	5998700	3237800	4606500	3304900	3087000	5573100	3365300	3149900	2143300	868050	1055700	754990	882300	1148500	736770	317720	335210	105300	0	421900	2054100	1093200	473290	0	0	36858	0	56131	0	0	0	0	193360	308860	0
0	0	0	0	0	0	0	0	0	0	0	218960	134220	80657	54278	0	44960	88812	89635	78191	90321	88067	97409	126420	133840	119570	172450	118980	0	75494	48973	0	0	0	34754	0	0	0	0	0	0	0	0	0	0	0	0	0	0	0
0	0	24266	0	244460	831930	1733200	4267400	5806400	3502200	3338300	2475300	1207000	1320500	1065800	1177000	824500	625660	815530	755380	829380	1207000	670490	566210	893910	1595200	1241400	250230	307530	402430	254310	302280	321340	66137	486670	218580	259580	84402	0	198980	35595	75987	0	0	0	116810	0	0	0	109150
27549	0	0	50043	41271	37254	0	38624	0	0	0	0	0	0	0	0	43364	2406700	5313300	4956500	455160	117880	86453	23020	0	0	150390	99349	101780	54917	0	178310	293640	0	137570	44897	0	0	0	0	0	148260	0	313070	0	0	0	0	0	0
0	9628.5	17509	22231	28773	165360	282490	130980	39335	612450	4559400	7811100	6319200	7052900	1811400	988200	9915.8	134340	110980	0	184440	134200	0	119560	95775	21718	70664	108310	147160	87557	0	0	0	0	0	0	0	0	0	99501	0	0	142190	0	0	0	0	0	50367	0
0	95468	1519400	2648200	5918100	8961300	18508000	25189000	25499000	22521000	45384000	30168000	37723000	56207000	44099000	51813000	28695000	70808000	49663000	9719000	11732000	7531500	2777200	10177000	8676000	6198000	5505600	4432000	3452000	2447000	1568900	1645500	0	0	983730	0	0	0	486350	850350	573130	368430	477760	711670	221250	744480	0	266980	219040	190330
0	8783.8	0	0	0	0	0	0	0	0	0	0	0	0	0	0	0	0	0	0	0	0	71081	71967	0	29850	395350	12244000	16210000	4047000	987150	229750	141630	7478.3	62205	7825.1	0	18989	60534	0	5934.7	0	0	0	0	0	0	0	0	0
0	0	0	0	0	0	0	0	0	0	0	0	0	0	0	0	0	0	0	0	0	0	0	0	0	0	0	0	0	0	0	0	0	0	0	0	0	0	0	0	0	0	0	0	0	0	0	0	108730	117760
0	6725200	10263000	3232300	1193800	420970	324820	0	112260	0	0	0	0	0	0	0	0	0	0	0	0	0	0	0	0	0	0	383510	0	0	0	0	124100	58743	0	100810	0	0	0	0	137790	111920	0	0	0	0	0	0	0	0
0	0	0	0	0	0	35987	85525	18301	0	0	0	0	0	0	35502	27594	86695	46905	0	34057	0	0	41461	41162	34543	68909	46581	0	0	0	0	28445	0	0	39119	0	0	0	0	0	28703	50368	70893	55547	42861	0	13839	0	0
0	0	0	0	0	0	0	0	0	0	0	0	0	0	0	0	0	0	0	220860	373540	0	0	0	0	0	1667200	3932700	11343000	22294000	24524000	20164000	8168300	1442400	2131700	820780	611360	1258700	1320700	534220	300060	204230	339230	131040	125720	0	239430	0	0	0
0	0	19349	30553	54902	53821	36931	295680	353540	105460	574460	861780	1092600	1249800	866690	871790	535590	2296800	2070600	3326400	2963300	2198800	2150700	748170	1601900	1119600	1310800	1447100	1666000	24677000	117000000	146380000	85069000	44291000	87988000	43718000	26586000	14669000	8315800	3215500	2399500	1572800	949810	1053600	652320	276050	383710	287800	41625	129130
0	9631	0	0	0	0	27763	137220	0	0	6503.5	0	0	0	14508	0	0	0	0	0	0	0	0	0	0	0	0	0	0	0	25710	91170	150720	102110	186140	45259	0	0	0	0	0	967070	557670	0	0	24575	0	0	0	0
0	0	0	0	0	0	0	0	0	0	0	0	0	0	0	0	0	0	0	0	0	0	0	0	0	0	0	0	0	0	0	0	0	0	0	0	0	0	0	0	0	0	0	0	0	0	0	0	0	0
19027	30244	0	45593	90537	0	20425	51034	92232	182860	262980	102250	1151500	3125200	1627600	3902300	843770	1476700	4096400	7738500	5225300	3297400	2362500	874100	1451300	6789800	44521000	101270000	159520000	133410000	73177000	38298000	24353000	9487200	14998000	9158200	16844000	15883000	6244100	3503900	3299300	2389600	1270400	936170	1462500	621990	713760	1548400	1036600	956030
0	0	0	0	0	0	0	0	0	0	0	81626	0	0	0	0	0	0	0	0	0	0	0	0	0	0	0	0	242730	2665200	1841100	138310	0	36632	58630	0	0	100120	0	0	0	0	0	0	0	60296	0	431080	0	426790
0	0	0	0	0	0	0	48697	126510	257200	4185000	22253000	3371300	1384500	563030	23816	0	0	0	119860	0	0	0	0	0	0	0	0	0	0	0	0	0	0	0	105820	0	0	0	0	0	0	0	0	0	0	0	113550	8925.9	0
0	0	0	0	0	0	0	0	0	0	0	0	0	0	0	0	0	0	0	0	0	0	0	0	0	0	0	0	0	0	0	0	0	0	0	0	0	0	0	0	139440	0	0	0	0	0	0	0	0	0
0	0	0	0	0	0	0	0	0	0	0	38949	43728	109590	59825	731610	716510	1115700	0	288910	8011300	6567600	963480	74238	177470	59796	59193	80122	270990	1202500	142710	0	0	0	0	0	0	0	0	0	49888	0	0	0	0	37564	0	0	0	0
0	0	15606	53756	19715	0	73579	0	42998	24039	61035	84513	18978	0	16229	40537	43585	340860	829480	15096	11633	211170	29779	90855	102190	242780	2436300	7238800	9973800	2716100	3499400	9771500	3996100	767750	1586400	869470	911740	414170	276390	210550	475030	482820	226690	226020	181930	77364	51645	84077	42862	98926
0	0	0	0	0	0	0	0	29796	71252	87114	49394	38817	0	25875	0	0	52522	120310	278110	307150	635720	427490	120280	70064	0	0	0	0	28323	0	0	42387	30118	15113	0	70263	53598	45753	0	0	10317	0	0	0	0	66527	782810	1675000	368110
0	0	0	0	0	28145	117590	239430	281780	642210	522390	257840	0	53811	0	94247	97422	191000	157750	198880	214740	169840	132110	69088	109960	0	0	0	0	0	0	0	0	0	81994	0	0	40664	0	53449	0	0	56742	0	0	0	0	45066	0	0
0	0	0	0	0	0	0	0	0	0	0	0	0	0	0	0	0	0	0	0	96036	261700	1254200	416270	48338	49571	51390	0	0	36467	169140	0	104500	28306	127480	54614	0	166130	41380	95612	101900	176760	41566	177080	98832	0	136620	0	0	21608
0	0	82376	205640	310520	250050	192340	1042000	4134500	4796300	1606400	2877200	2612300	4547600	6241000	3102600	423690	170760	1371600	125420	2582000	132440	3107900	1658100	1407500	885560	406660	194220	0	1420600	0	0	0	57984	0	55311	1513600	155410	35696	62544	83934	360380	1380200	61324000	26376000	5020800	2832400	1512700	3484300	8579600
0	0	0	0	0	20767	0	0	58898	0	0	0	0	0	190770	35409	57972	122420	0	0	0	2913200	63210000	68917000	64288000	36080000	46517000	20298000	7771900	2800000	1137400	903300	328370	136650	315670	93989	147260	488140	1124700	1545400	1384200	1925200	1162500	1334200	1133100	849630	1895800	1284900	104560	610190
12372	66604	147220	183870	10954	19672	0	0	25677	5715.3	22631	32074	3238.2	0	0	4430.3	65811	0	175030	0	0	114110	1842500	1127800	3373800	9507400	27318000	6208200	1216500	197220	104250	0	41680	51374	72731	63686	79577	92842	93864	113100	45230	556170	0	32598	69612	57324	125030	726130	108090	104220
0	144960	226760	153480	111140	78152	116670	766180	827690	132700	90844	63345	0	0	0	0	0	0	0	0	0	0	0	0	0	0	0	0	0	0	0	0	0	0	0	0	0	0	0	0	0	0	0	0	0	0	0	0	0	0
20534	205280	706540	900210	1486000	1228100	540220	632440	384740	269780	732310	1140000	1038500	2024200	1132100	831740	89050	128580	73437	128380	346650	18292	49699	22819	42273	25120	0	62373	0	0	28906	0	0	0	0	57898	191870	0	65353	0	21142	64653	0	0	0	0	0	0	0	0
0	0	23962	377950	267340	163010	178240	654510	257760	0	0	0	0	0	0	0	15226	63236	0	0	0	0	0	298950	552670	0	0	0	0	0	0	112250	256940	0	0	0	0	36143	113240	0	0	0	0	1618900	143460	88822	141110	442560	0	0
0	317760	4593700	8915500	7270700	7374600	5483500	6275600	31949000	1325200	1237800	424300	231880	345690	61622	185990	205800	223930	70921	104750	180650	66903	0	0	0	0	0	0	0	0	28536	0	87740	0	0	0	198040	0	0	969480	0	0	0	196170	0	0	0	0	0	0
0	506620	8797100	13930000	11517000	11374000	9728100	12113000	62038000	3132100	2229200	1288000	990400	1193600	735740	593080	622530	475090	0	257530	631950	553210	102140	0	160600	0	0	0	214760	152880	186710	0	0	0	0	0	0	0	0	0	207090	0	0	105840	111330	99228	190520	0	0	73618
0	0	53674	0	11185	0	0	12641	0	56412	13006	79821	105760	253530	211370	1345600	3593300	20390000	15876000	15538000	18877000	14901000	9004000	1545800	998540	457330	518080	361900	232930	156840	75576	125660	849920	413210	164060	9640.2	8970.6	0	0	0	41106	73156	49411	0	55129	79225	200820	1813100	170160	119570
229170	333470	0	0	0	251860	459060	350140	519800	66179	0	238030	599910	522530	135680	179200	0	743850	710080	179130	710390	283130	1396900	1193400	1181500	829470	1600300	438370	1309900	705050	162380	733800	768020	0	0	0	0	0	0	0	0	0	0	0	0	0	0	73500	0	0
0	177600	2663200	1384600	829720	915430	653370	1486400	3407000	7864400	12782000	32180000	24119000	18946000	4299500	3476600	1719100	2222600	1332700	2081500	3229400	4928800	3845100	5733200	10016000	9660800	8597000	4509800	2200300	2350400	1207800	1015200	168450	431990	1206300	0	127370	166760	204080	367690	74724	122060	84827	2898800	32209	266730	61790	240040	0	234300
0	0	0	0	0	17242	91558	68310	57672	45017	77200	74012	35575	0	0	0	0	0	94014	0	72851	234010	95614	0	0	0	117490	0	0	0	0	0	143230	134420	275930	0	60589	0	0	144510	216490	3648900	27236	170860	1493400	562950	2889000	2210600	1424000	3155000
85237	0	0	42330	153110	1243800	2510500	2221800	540190	150440	844680	226510	121410	224920	332440	221550	97425	194030	213370	343100	301530	460840	0	40751	45227	237070	0	89968	80492	581430	344030	533450	49858	241050	250500	289710	4796100	63627000	151000000	62804000	26611000	10753000	11153000	11685000	3651900	2320300	3038700	2236800	678590	861450
0	0	0	21595	88464	0	31206	0	0	0	0	0	0	0	0	0	0	0	0	0	0	0	0	0	0	0	0	0	0	0	0	0	0	0	0	0	0	0	0	0	0	0	0	0	0	0	0	0	0	0
0	0	0	0	0	0	0	0	0	0	0	0	0	0	0	0	0	0	0	0	0	0	0	0	0	0	88448	840060	7095400	8945300	1036900	47518	23548	8607.8	9620.8	98187	0	0	39987	0	0	0	0	85036	39593	0	0	23330	0	0
5774.5	0	99847	250300	2890900	12320000	10768000	4526900	3480400	1168200	1651200	888740	410900	536690	315540	274540	351240	389870	180840	323490	433310	245910	0	207300	155110	0	205520	305970	196420	0	26645	0	104650	0	0	0	0	0	262740	220900	0	0	50438	0	0	0	130860	0	121530	0
0	18366	0	0	0	153700	0	0	6210.4	0	13423	12114	152190	665480	713710	3230900	3058200	7955700	2904300	1535800	610940	351820	298970	70351	105820	106900	259630	159680	486220	829420	1040900	1134200	526770	113710	168480	30913	17923	0	0	0	6244.9	7953.1	12560	0	0	0	21531	11190	10931	0
0	0	0	13740	34717	37565	36402	24940	0	0	20550	22127	15508	19819	0	0	0	0	159360	136130	0	0	0	0	0	0	42017	46135	0	0	0	42704	0	0	17778	35398	15441	0	22269	117310	465370	688460	560860	537620	113180	145530	356720	502170	421320	702640
0	14245	636930	1555800	1811900	1322800	1072500	996730	890040	307200	440030	316290	262740	313660	432580	1662000	1086600	972580	103860	102220	0	0	195580	0	0	0	0	0	334500	296890	463480	282720	155630	59368	88542	58277	0	0	0	0	0	0	0	0	0	0	0	0	0	0
6084.9	0	133310	284140	167210	0	72736	64126	47092	22016	78025	75764	126520	253480	145900	64779	80719	197670	57020	10892	16399	6772.2	25419	0	5871.9	221130	0	0	0	68943	0	41370	15440	14617	48931	931580	4056200	4078400	4192800	1935200	1369000	1001100	1034300	2764900	2626600	1528800	1483800	1010200	732670	709090
0	0	0	0	0	0	0	0	0	0	0	0	0	0	0	0	0	0	0	0	0	0	0	0	0	0	0	0	0	0	0	0	0	0	0	0	0	0	0	0	0	0	0	0	0	0	0	0	0	0
5494.1	0	8324	5337	0	0	0	0	0	0	0	0	0	0	0	55772	0	0	0	0	0	0	0	0	0	0	0	0	0	22778	0	0	17073	89199	565120	902230	668200	287090	265100	93217	76139	144770	30616	75299	131820	102540	161270	88287	38349	55846
0	0	0	0	0	0	0	0	0	0	51976	0	13840	912500	389270	412930	574250	636210	705990	176630	555070	93948	399640	80914	0	77903	61426	92109	105750	440330	422170	804210	1697200	305610	635320	285920	43146	0	29510	33956	0	165370	254940	53006	38978	21208	194250	0	0	32216
0	0	0	0	0	0	0	0	0	0	0	0	0	0	0	0	0	0	0	34781	0	60605	63807	41707	43985	0	35641	56081	0	0	0	0	30057	17007	116700	142640	133680	163800	149360	138300	118340	126700	121320	256830	119190	116910	171830	87991	150190	66724
0	0	0	0	0	0	0	0	0	0	0	0	0	0	27662	37032	18925	0	40751	64742	102760	98584	44711	47105	41389	49940	39400	26430	0	314340	130220	102090	33714	0	55581	60985	101040	68626	0	0	0	0	0	45327	0	113460	37203	0	0	0
0	0	0	0	0	0	0	0	0	0	0	0	0	0	0	0	0	39625	25585	104050	45098	83005	126680	96297	137010	60642	22929	0	15502	0	0	31535	0	0	32822	84795	65685	162990	204480	135630	125860	118570	114180	357880	261820	1804500	178620	142060	99443	71127
0	0	0	0	0	0	0	0	0	0	0	0	0	0	0	0	0	0	0	0	0	617690	1242800	886640	1132300	726900	835490	536510	0	287090	159160	110880	0	0	0	0	0	0	0	0	162240	0	166760	189790	165270	131350	0	295140	0	0
0	0	0	0	0	0	0	0	0	0	0	0	0	0	0	0	0	0	0	0	0	0	0	0	0	0	0	0	0	0	0	0	0	0	0	0	0	0	0	0	0	0	0	0	0	0	0	0	0	0
44451	59237	43308	108170	0	27450	0	31677	0	57602	0	0	0	0	0	0	45937	0	0	0	389390	0	159550	69366	199960	54546	0	49519	57956	0	0	382950	1856500	1216400	534640	123340	0	34787	246680	291840	365450	209980	0	0	0	31264	53420	153600	260550	71813
129000	209220	220640	536560	546450	419460	298420	196940	109210	244610	420900	215840	297400	559260	338920	466540	113270	312600	1290800	7576400	15192000	4485800	4051500	1440400	1764500	1579200	2524000	1835100	9424700	357750000	1144700000	336980000	43893000	9803900	11996000	4967500	3670200	2704600	2246200	1368000	1869200	1417500	1221700	1043800	1576200	844370	856010	660020	508870	511320
0	0	0	0	32139	14914	4653.3	5673.1	12138	12253	24862	34954	82287	90085	83716	40736	27210	257140	53742	24197	0	12833	141200	172970	65352	160530	1016700	9636500	97848000	4496200	2712300	5404600	845970	110470	250540	595940	157870	149120	222630	87408	61611	0	0	123850	0	7039.5	0	84054	0	142660
0	0	0	0	0	0	19803	307300	588480	136310	128170	97757	54577	0	0	0	0	0	0	0	41894	0	0	0	84605	98755	164790	64314	0	0	0	0	0	0	0	0	0	0	0	0	0	0	0	0	0	0	0	0	0	0
0	0	0	181170	819990	46757	0	0	0	0	0	0	0	0	0	0	18113	0	0	79417	0	0	0	0	0	0	0	0	0	0	0	0	44927	0	85957	0	349010	252960	212910	141100	84230	0	0	0	0	34475	0	0	0	0
0	0	10034	0	25574	0	28555	0	8275.5	0	42558	0	21012	3811.5	0	0	3974.5	0	64797	28166	178330	191690	411700	498310	732640	860080	1070700	1141400	1186000	401910	376610	227350	232500	128980	382810	516380	1243000	1273300	1486900	618040	595240	1115400	1378100	1151400	863670	317480	634740	15561000	182990	190560
0	0	0	0	0	0	9294.4	0	0	0	0	0	0	0	0	43186	0	0	12267	22346	34944	41707	165050	45393	125890	113140	288080	80687	86825	168230	192680	155660	133690	166530	282510	545180	1124100	1145000	1095400	777550	1004200	647640	411520	1136100	919210	231870	865100	488330	224260	226370
0	139000	229750	408460	1227300	2880900	2264600	2886900	2033400	964180	1088300	908380	352240	435130	371900	496310	250060	376090	11554000	536040	540360	349860	296680	547300	238670	201040	549840	49811	30434	41393	257030	146960	113140	134210	4256000	46614	76421	59230	112990	5328700	312520	303480000	329210	1109900	196570	244990	291300	886010	238390	3427800
0	0	0	0	33288	215080	177950	106850	138260	0	281530	290090	276500	0	0	0	0	0	858480	0	0	139720	0	0	265980	151810	0	0	0	0	0	0	0	0	0	0	44080	0	0	0	0	0	0	0	0	0	0	0	0	0
0	0	0	0	0	50831	0	0	0	0	53061	0	0	0	0	0	23095	0	0	76633	0	270050	2431900	2268400	2293700	1231000	1170400	1357700	1332000	195720	486130	873390	525310	456050	477270	734470	393030	450750	282950	326440	197550	260810	323480	195250	145340	15580	133580	78937	30901	72750
0	0	32670	0	0	0	0	0	540890	51294	0	165010	82358	0	94002	0	0	194890	488520	1620300	1547100	425140	468020	0	452530	0	0	0	0	0	0	0	0	0	0	0	0	0	0	0	0	0	0	0	0	0	0	0	0	0
0	0	0	0	0	0	0	21155	29914	43834	130910	75468	39512	0	0	0	0	0	0	0	0	0	0	0	0	47701	120910	141570	586940	642380	539570	429560	394640	189240	337120	237930	0	0	0	0	33420	0	61402	0	0	0	0	0	0	0
0	0	0	0	0	0	0	0	170140	81051	220560	32876	43613	45376	139730	26471	0	84151	0	130620	0	0	41863	23282	27504	47464	209630	464120	752670	780960	591010	346200	304000	122430	282760	0	83734	70821	0	0	44737	0	39997	54056	0	59318	0	19068	0	12765
0	2616500	34270000	40500000	38220000	26770000	15411000	12178000	9011000	4769200	3811800	3067900	1974200	2615400	1975600	1507000	1561900	1699800	1182100	1263000	1237000	1170400	602590	319830	787710	257470	469100	308300	1006400	318100	321940	0	0	0	0	0	0	0	0	0	0	274990	0	0	0	140080	142050	171620	86664	68449
0	0	0	79523	340480	196640	242300	418970	128200	74338	220540	1031900	2459000	8641100	8628200	5691700	556730	336520	467260	95941	0	0	80996	0	0	0	0	1315800	1947900	1143100	426100	235840	0	0	0	0	0	0	0	0	0	0	0	0	0	0	0	0	0	0
0	0	0	0	0	0	840180	0	0	0	0	0	0	0	0	0	0	0	0	0	0	0	0	125350	0	0	0	0	0	0	0	0	0	0	0	0	0	0	304570	0	0	0	0	409790	0	0	0	0	0	0
0	0	0	0	0	0	0	0	0	0	0	0	0	0	0	0	0	0	0	0	0	0	0	0	0	0	0	0	0	0	0	0	0	0	0	0	0	0	5638.1	14451	15864	26895	10058	0	61015	32878	99471	143890	25126	54458
98730	263260	25678	6358.6	0	48484	1481000	64307	1505600	48022	0	756990	404700	349840	0	13209	150000	0	0	0	11338	22584	0	24615	11295	0	0	24288	38744	2687000	1148600	0	27527	0	3857.2	0	0	0	20560	0	0	9737.8	2234.4	0	0	0	1124.7	19117	25980	4090.3
0	5109.5	14536	21688	41335	8022.1	13834	0	0	25337	172470	34969	37460	309350	467030	190960	102130	154030	0	25877	221410	148760	106700	43065	37018	43022	66713	66084	31420	10621	199710	21811	68037	27827	98955	147510	140320	68559	10101	21423	36680	183330	77112	416280	206780	377220	0	43811	150060	144500
0	0	0	0	0	0	0	0	5219.4	3618.2	0	18702	37182	0	0	0	4190.4	0	13492	0	44319	68495	352410	1016500	2685800	1350700	1267700	412070	167310	73999	0	21875	6055.2	14441	26711	75776	110820	189970	171750	307050	444480	621200	1406900	1572100	900420	656540	1125000	1248200	1044200	1376200
0	0	0	0	0	0	0	0	0	0	0	0	0	0	0	0	0	0	0	0	0	0	38392	0	0	0	0	0	32835	157350	908300	754500	234950	124420	336080	17042	248630	67561	14091	1471500	4039800	693230	1028800	9554100	5812300	1771600	564920	35015	152240	37504
0	0	0	0	22430	0	28045	94003	91549	32822	244050	47621	109030	177630	140900	75548	21242	0	0	58828	72647	102950	26129	59741	50982	66743	336660	377470	586420	692450	918260	1070600	698390	232110	436100	321420	323310	247340	249920	152230	206770	223320	204330	149140	178700	75821	85919	33816	30488	56323
0	0	0	0	0	0	0	0	0	36199	0	66544	43046	558250	465550	657630	629580	1514700	1168800	1478800	2130400	1628400	4653600	2641700	2400900	1266100	2799800	1451700	3180100	5453400	22581000	62642000	92280000	41928000	51553000	8905500	4931800	3478100	3495300	1447000	1301500	727100	566530	1633400	589410	223840	1000300	815220	423860	509170
0	0	215460	474890	423710	520240	389120	307890	329090	283300	368630	473710	275250	359550	240000	238410	133740	336670	214140	144370	201310	207150	165020	156530	76626	0	62107	0	0	0	0	0	0	0	0	0	0	0	0	0	0	0	0	0	0	0	0	0	0	0
0	0	0	865680	4705100	8733900	10294000	15010000	7694700	3523200	3206800	800660	1268400	4218100	2327100	2186600	722900	463030	1202400	1633400	300060	833360	209190	0	314730	32024	0	0	0	0	0	242320	0	0	0	0	0	0	0	0	0	0	0	0	0	0	0	13738	0	0
0	0	83719	170910	41928	105450	187330	264210	241960	93363	135900	72757	71384	167260	135720	154760	95198	284090	12518	330250	37183	78471	0	0	0	0	282860	0	0	310740	0	325860	0	27100	34105	80857	0	487420	397060	68099	89588	375970	301300	132100	12217	0	0	0	0	111320
0	0	0	0	0	0	0	0	0	0	0	0	0	0	0	0	0	0	0	0	0	0	0	0	0	0	93941	538080	1712100	1629900	1089400	332860	200050	108400	0	0	144820	190330	331850	0	0	0	0	0	97887	0	0	0	0	0
0	688520	5334700	4797500	1844500	463860	129110	0	73251	0	0	0	0	0	0	0	0	0	144690	0	0	0	0	0	0	70913	0	2112900	0	243030	0	0	0	0	0	0	0	0	0	0	0	0	0	0	0	0	0	0	0	0
0	428210	1918000	1824700	1367500	679680	238170	65065	29293	52950	171940	107100	126030	83881	0	0	0	0	0	0	0	0	0	0	0	0	0	0	0	0	0	0	0	0	0	0	0	0	0	974950	0	0	0	0	0	0	0	0	0	0
0	730860	4623000	3229900	2446900	1758100	515600	557160	264590	147690	303660	0	141680	153900	222700	137130	54627	121040	102380	99039	0	82315	135290	64161	53047	95212	116860	105290	102370	0	0	0	0	0	0	0	0	0	0	0	0	88122	0	0	0	0	84477	0	50357	59503
0	0	0	0	0	0	0	49907	210960	326930	373580	260920	120880	77949	0	0	0	0	0	0	0	0	0	0	0	0	0	0	0	0	0	0	0	0	0	0	0	0	0	0	0	0	0	0	0	0	0	0	0	0
0	66090	547610	734680	634590	5520300	4857200	5643400	2742800	1470100	2420400	387990	203080	333230	105110	97879	106470	190410	84730	65421	88483	85941	539920	273880	298570	194570	271450	308220	239190	238920	249300	283930	196110	86984	381730	220900	111220	1149200	17221000	17844000	22502000	27787000	22669000	22505000	21348000	23957000	112920000	598150000	765400000	245360000
0	0	0	0	785180	1199500	1130200	930430	490360	216530	48117	53531	49194	46969	61159	59757	0	81980	0	85893	0	0	0	25340	80775	0	0	78459	0	0	0	0	0	0	0	0	0	0	0	0	51570	5432300	196380	306520	103320	75518	110710	540580	0	108590
0	0	0	0	0	9062.6	12778	59152	21822	189460	0	0	8768.9	0	342710	2322200	2158600	15952000	17540000	17117000	20469000	13509000	12966000	6335900	5616900	2637300	1341200	332950	386140	253730	221590	187150	108500	64694	75864	110050	36064	46758	59704	58373	39371	50599	54522	51015	45312	24208	59382	0	0	0
0	104070	148240	196020	183550	187430	89912	69479	196970	129900	67453	156650	154140	311490	139310	162890	144380	588120	702260	1116100	1224800	794620	738640	492250	603720	739680	943240	919980	1098100	1075300	672270	1161900	1670500	752400	1769000	1725100	2002500	1906200	2488100	2850700	2009500	2934500	3491400	4135200	2816900	2836100	4593100	5421200	3199900	4395100
0	214000	474430	718870	685060	714810	128560	0	0	0	0	0	0	0	0	0	0	0	0	0	0	0	0	0	0	0	0	0	0	0	0	0	0	0	0	0	0	0	0	0	0	0	0	0	0	0	0	0	0	0
9255.7	0	144540	164570	207060	417380	496900	915620	621390	487020	467100	212080	284790	537750	852280	1091200	427100	1983300	1845200	1996800	2620800	3853100	10530000	17850000	42093000	36128000	57798000	55897000	54355000	38152000	24542000	18952000	11114000	4237400	6891100	4159400	2973200	2436300	3625600	2284000	2465100	2404100	2060000	1644800	1314500	927160	1279900	707770	609610	851380
0	0	0	0	25300	22898	17463	0	17685	15531	14814	150570	321810	478590	202170	132680	28230	147280	52720	34794	0	53015	52939	39026	42151	33024	0	0	0	51253	0	0	53202	66576	91423	137830	146920	158500	110770	161000	213830	253570	270110	299990	265250	217090	335070	109300	64731	81629
0	0	0	0	176640	684260	641740	604840	432440	0	190100	0	0	0	0	0	57715	0	0	147250	0	0	0	0	0	0	0	0	0	0	0	0	0	0	0	0	0	0	0	0	0	49524	0	0	27405	0	0	0	0	0
0	0	0	0	0	0	0	0	0	0	0	0	0	0	0	0	0	0	0	0	0	0	0	0	0	0	0	0	29857	0	117730	0	11413	0	0	0	0	0	0	0	0	0	0	0	0	0	0	0	0	0
0	0	0	0	0	0	0	0	0	0	0	46059	52461	59994	53966	271520	59130	67263	39575	0	0	0	0	0	0	0	0	0	0	0	0	0	0	0	0	0	0	0	0	0	0	0	0	0	0	0	0	0	0	0
0	0	0	29433	93965	378630	68277	403000	352790	162910	256430	229630	104570	185300	114440	172400	92495	77751	56184	157730	288780	587590	15106	275610	159440	1258800	170010	282090	86846	245360	195440	254450	69834	58984	886610	197730	13059	0	30642	12253	0	103820	0	23973	13711	0	17163	17889	0	158050
0	392720	2026600	4528400	7437600	7814600	4229500	6861900	6828400	2662400	4820500	2116700	3013500	2270800	2091900	742450	0	528020	1558200	0	1133700	864370	609420	540200	384140	287650	705360	1124600	597460	0	0	229100	0	0	0	0	0	0	0	97097	0	0	563990	0	0	0	0	0	0	0
0	0	0	0	0	0	0	0	0	255970	188990	92416	0	0	0	0	0	0	0	32326	105130	169940	173710	64346	0	0	0	0	0	0	0	20450	0	0	0	0	0	0	0	0	0	0	0	0	0	0	0	0	0	0
0	0	0	0	0	0	0	0	0	0	0	0	0	0	52126	0	0	0	0	0	0	0	0	0	0	0	0	0	0	0	0	0	0	0	0	0	0	0	238710	429030	151650	113120	0	85025	82677	0	0	0	0	0
0	2094500	26554000	13739000	7443600	5164000	9425800	15903000	8044700	2567300	757100	685440	645630	929400	969530	524960	173990	214050	0	108650	276460	375300	128170	841630	0	0	0	34311	0	0	0	0	0	0	0	0	0	0	0	0	26208	180210	292850	0	378570	136770	259440	99249	42048	0
0	0	0	0	176060	4726400	16229000	11326000	5507500	1696700	2456700	1157200	842330	1378000	236660	228910	115560	39188	1579500	1223800	183640	71598	0	553940	333110	284810	239060	759440	47238	552990	229460	613090	857320	401470	1464200	1440200	1084300	1394000	533350	705840	428990	329740	463520	669970	201520	127620	110040	125920	118150	157030
0	12666	0	89149	1657400	4906700	4294600	4408600	1901100	583760	1728800	725620	690130	2313200	16809000	94964000	71866000	43627000	78169000	482700000	1098900000	127130000	52350000	23442000	14300000	7484700	8530500	10345000	9251900	9369500	8598700	9600900	5993200	3025600	2757000	2515000	1865000	1403500	1832900	950470	1210100	984790	1990600	490960	348640	375620	316340	417720	256390	118250
0	34087	152340	271500	235620	174580	67083	51722	59829	38808	50639	49245	93298	109320	65200	52688	21163	0	0	0	0	0	0	0	0	0	0	0	0	0	0	0	0	0	0	0	0	0	0	0	0	0	0	0	0	0	0	0	0	0
0	0	0	0	0	0	0	0	0	0	0	0	0	0	0	0	0	0	0	0	1186000	0	0	0	54066	398940	1061900	1107600	890000	839030	487410	484450	332190	176860	458940	294380	212340	121700	112060	169170	73499	98830	77092	0	52197	77566	89230	41372	0	0
0	0	0	0	0	0	0	0	125800	351580	1041900	2198100	2085900	4028600	3249800	2395700	400600	1876200	1492100	1280200	1015600	371570	0	0	0	0	0	0	229520	264730	340930	482600	745670	0	0	152330	0	0	0	0	0	0	0	0	0	0	0	0	0	0
0	0	0	60238	80069	113460	91407	46736	54958	22589	43996	134420	2980300	4567000	1780500	382430	34482	218830	285250	836160	503470	110030	0	0	0	22000	0	0	0	0	9404.6	0	0	0	555710	731800	23401	26250	199920	69853	35599	3055900	172790	844850	450760	86520	539930	397860	579860	153550
0	0	138000	109630	234680	293420	600100	819360	1739700	2424600	4002100	5893100	2461400	3393000	3087600	3392100	7772500	194720000	539440000	512920000	500720000	257060000	144500000	71456000	61569000	39175000	72419000	80452000	92367000	91313000	148350000	172810000	96389000	32270000	55686000	45132000	51167000	102580000	90683000	46620000	29345000	27176000	43232000	27012000	17608000	11935000	13402000	7517100	4342500	4413600
0	0	0	0	19682	0	0	0	96470	1228100	2341500	2622100	1783600	2462500	1485800	973950	577810	1476800	208770	70842	136380	40902	0	0	0	142500	36781	94493	227470	247100	284390	307590	113120	64638	134470	77038	84729	205650	75394	0	96519	52179	0	0	43595	0	39871	29652	33319	0
993800	2540700	40781000	53106000	26961000	15165000	8663000	4836600	2930700	1657100	589100	660730	273990	427470	362180	219740	1066900	151130	292220	133140	68832	192250	81669	0	75824	56033	152620	195600	293260	287350	0	148890	109380	66748	213510	84246	242870	191290	104010	389790	62588	100410	71000	177300	45019	142200	57134	58796	584640	41273
0	0	255060	1416400	1027400	335920	0	61993	0	55534	0	0	0	43912	468130	1860700	1814800	4405000	2579100	3261900	3126900	2286400	2982500	3468000	4186900	2951500	4681500	5127400	2815200	4674100	3481900	2868800	3393100	2296300	4240200	3956500	2910900	3457700	2943100	1709800	2173200	3391700	3343600	4249700	3609700	3351200	3678300	4266400	2541300	4167000
0	92358	230150	365070	0	283040	0	441890	421390	143800	505770	472860	58298	88773	560150	427700	199420	0	1036700	1505300	104620	186330	1727000	1194800	401210	114910	266790	123230	245460	108680	144950	97386	91065	0	54103	59284	683480	244630	283790	2459400	26066000	38161000	86678000	119780000	85079000	53721000	55416000	32040000	20830000	9036500
126860	176060	10542000	116700000	1189000	1270400	1145500	2548400	3740200	1926700	2547300	1900500	1002100	1596800	1313900	900100	512090	332330	167790	174990	93398	156400	0	0	194040	0	0	0	334410	0	381730	424770	0	71423	0	100060	0	0	0	0	0	0	176340	0	145370	99358	0	0	0	0
10709	42314	72519	72116	78350	1116800	2252900	6556900	10337000	9867200	9167000	7415700	4086800	4140800	1600000	963190	278340	288010	667700	233470	539720	421180	796500	603140	651680	493960	1341300	677820	571270	443430	407500	394270	50277	147270	193600	0	30771	0	109150	0	70042	120460	29621	0	49287	41762	54989	38320	0	25215
0	209080	159370	252520	41006	0	49896	113680	94319	0	48587	0	0	0	0	0	0	0	0	0	0	0	0	0	76116	276490	450860	114440	54298	0	268170	82590	0	0	25740	0	0	0	41801	44605	40892	0	0	0	0	0	0	0	0	0
9413.3	66672	541230	629290	244150	445440	426940	373980	401550	293820	1160700	5062400	10172000	8396400	4223400	1668400	419080	790260	780390	808470	320030	482550	471550	411960	606290	413080	403990	1157700	1066100	344350	225620	962620	474460	325710	724520	345140	530470	897140	355330	595210	659250	3781800	727590	979890	825420	842260	1570800	1523700	1204900	2955900
0	0	0	82160	73764	88964	37858	55229	0	0	0	21808	0	86938	120100	135470	111900	230430	0	0	0	74322	210000	69414	74475	236780	481130	351940	340680	231220	60449	107230	84825	0	40950	0	0	0	49085	0	0	0	241930	316190	0	0	0	0	0	0
0	0	33863000	74069	69881	0	204350	660720	1857500	1284700	1947800	1447200	1247300	1821900	358690	983570	434330	791870	823860	842040	1111200	1154100	1394000	1010900	1660800	1390900	2097700	1695400	2315100	1853400	2135900	2543300	2225900	1557100	3380600	2735400	4066400	2711700	3908800	4347200	4275600	8625400	7281100	7900600	5974800	6404300	9115300	9020600	6352200	2928900
0	905930	2043900	1464600	1193700	807280	328190	585240	425270	267360	402500	370300	352390	681210	630240	556490	239300	572210	968850	334490	298470	257060	296100	193350	251410	433070	460680	393860	463700	345980	682600	779630	342740	666760	1495600	1025300	925270	565680	643860	496320	477020	482490	447860	397510	509180	405130	445420	214340	182470	290270
0	21890	24374	0	0	25758	0	53119	0	11968	0	169740	15000	1851300	17655000	37803000	29519000	36111000	9885200	4017200	1228900	851270	178640	124820	0	0	90209	0	0	0	0	32111	0	0	35738	0	0	223940	0	0	74770	0	0	0	0	0	0	0	0	40753
26057	31644	107180	30865	126090	320350	525870	2104700	1871200	767390	1172100	1312100	805280	1456800	1086500	1543800	7660900	238320000	553790000	1012500000	1246400000	555040000	344570000	139320000	124390000	75504000	94861000	63100000	84864000	72292000	48894000	40084000	33922000	18787000	22049000	23341000	14678000	11021000	9641900	10992000	10437000	12353000	14449000	9350300	5120100	2168200	2443500	1641700	591260	632330
0	0	0	0	17552	0	0	0	46052	42387	34685	0	0	0	0	0	0	0	0	0	0	0	0	0	0	33111	63999	109900	239530	342450	247080	217150	173620	89401	153250	93934	62332	102260	73567	77509	69784	57301	71667	55612	35595	35448	28031	19707	0	0
0	73136	8863.3	65252	15761	34159	39842	32785	41646	232740	565530	742500	434260	472180	242950	255260	206530	457580	2072900	5978000	14895000	16116000	11796000	4923900	4381400	2441100	3277800	1434900	1620500	1586800	2619200	11650000	23480000	14230000	20962000	8909600	8572900	37552000	104230000	175260000	218350000	324410000	180500000	82285000	35658000	23131000	19908000	14727000	8563500	11401000
0	0	0	0	0	358780	0	0	0	0	0	28485	0	0	0	64519	149900	97804	95137	579400	544240	234680	371270	796140	1541400	1418500	2196700	3650600	12491000	6555300	1693200	1425000	1224900	442470	1079100	510400	70686	115360	380950	45313	64303	13436	34757	23146	68392	0	23107	0	42670	0
0	0	15214	0	0	0	47836	392530	170150	0	0	0	0	0	0	0	0	0	0	0	0	18522	39382	0	0	51861	307450	888790	1618900	2085900	3128100	4490200	1053100	168750	334750	45492	0	0	0	0	0	25357	0	0	0	0	0	0	0	0
0	0	24436	41884	52012	0	59606	39396	219600	232650	709620	882030	1005100	1152700	513830	450290	68661	482140	99303	0	354770	30452	0	0	0	0	0	0	65267	0	0	0	0	0	0	0	0	0	0	163680	0	0	0	0	0	0	0	0	0	0
0	0	0	49981	2169900	1773200	642340	233150	169460	93147	0	88655	0	0	82520	0	0	0	0	0	0	0	0	16284	0	0	0	0	0	0	0	0	51521	0	0	0	0	0	0	0	0	0	50750	0	0	0	0	0	0	0
0	18530	15882	14398	5977.9	0	0	0	16704	15755	30256	12168	45394	16090	60870	137900	148700	2229300	5865100	9632500	10139000	6866800	6556500	4299800	4276900	1337600	2391700	5913400	22087000	25848000	24042000	16633000	7576500	3288400	6061100	1913900	816810	361240	297500	66997	141350	157380	90429	59657	35470	65289	28078	57671	0	0
0	0	0	0	0	0	0	37475	25606	0	0	0	0	0	0	7235.6	0	0	0	0	127520	7682.6	13334	47713	106440	234070	460870	390690	470010	282470	347700	181960	209670	70992	675960	1035000	1165700	714870	504690	647530	457990	854930	493060	829480	479260	800170	1093200	1082800	491360	613530
0	0	0	0	0	0	0	0	42904	104340	20723	0	15932	21464	0	26728	0	0	0	0	0	0	0	0	0	0	0	0	0	38059	28713	0	0	0	0	24542	0	0	0	0	0	26427	230630	469980	106320	275230	9115.8	101310	56637	28243
0	0	23352	290410	149450	150670	219790	0	0	0	0	29448	0	0	0	0	234370	67558	215490	369120	373440	664800	1243200	766460	1601100	1788000	5998400	11882000	48592000	68210000	96797000	88992000	43265000	6282300	4254700	4104500	3319700	1404000	1759200	324500	196960	130830	0	194040	131250	39618	133320	0	0	0
0	0	0	0	0	0	10892	27936	10270	0	0	0	0	0	0	0	0	0	0	0	0	0	0	0	0	0	0	0	0	0	0	0	0	0	0	0	0	0	0	0	0	0	13734	181110	0	0	0	19542	0	0
143230	1210100	4740700	3559800	3145200	2445900	1436300	1560500	876210	486480	496630	525710	493880	532800	0	229410	337310	636840	351180	541920	0	810070	515520	574240	591830	336700	665430	618950	647550	475450	1211200	1212800	1725000	631700	1821500	1760300	2128000	2142100	2736800	2077600	2246900	3331100	2559500	512860	1018400	2590300	3539700	2889000	1029400	2266300
0	113900	214520	156970	249130	832240	1390200	1575000	1192200	1145900	698110	873690	810100	947310	865790	666270	585750	1855800	1639900	2316100	3084100	2975800	3497600	2464200	3268600	3201200	9705700	19359000	48136000	71994000	96470000	133790000	125840000	48580000	73815000	24604000	13647000	7886500	4882300	3895700	3975000	4720500	7513400	10019000	7998000	4540200	4357800	3100600	1189100	951600
0	12025	16110	0	0	0	17034	209160	554700	796310	833820	258730	40754	318800	171880	27467	68802	413100	250600	0	354540	72838	81817	0	153950	177780	528580	2197100	11262000	22662000	31266000	41424000	26853000	16884000	32281000	25819000	31916000	26236000	22190000	21687000	14122000	9345500	5760300	3569800	1847500	897440	928770	876370	263090	395620
161180	2511600	7079600	21347000	43933000	47619000	27210000	16541000	13453000	8825200	8172700	0	4238800	6093900	3788300	3421100	2674400	4188300	2778200	3532600	0	2938000	2809100	1969900	0	0	0	0	0	0	0	0	1888700	0	2471600	1754800	1581700	1569100	1992400	0	0	0	0	0	1555800	0	0	0	0	1293900
0	0	0	0	0	0	0	0	0	0	0	0	0	0	0	0	0	0	0	0	0	0	0	0	0	0	0	0	0	66370	86499	0	114270	36056	0	0	187250	0	153150	350150	231080	204290	0	411690	336710	202860	348400	247160	140770	78575
0	89286	0	128710	152960	72039	0	0	62623	0	0	0	4397.2	0	0	0	99985	0	0	23206	26723	0	0	0	0	0	0	0	0	21641	0	0	0	0	0	13064	0	695110	1149100	24546	11945	31589	0	0	0	0	0	0	20982	0
0	0	0	0	0	0	0	0	0	0	0	0	0	0	0	0	0	0	0	0	116430	57022	0	0	0	0	0	0	0	0	0	43682	299720	13295	0	0	35004	0	90184	241140	9207.2	1009600	3079400	2106600	351320	161300	82180	0	0	24959
0	0	0	0	0	0	0	0	0	0	0	0	0	0	0	0	0	0	0	12907	0	0	0	0	9833.9	48476	36648	0	0	0	0	0	0	0	45452	70654	164910	153230	553980	963590	1949000	4081300	5483500	3026700	266630	90423	70969	0	0	0
0	0	10658	0	0	0	0	0	0	0	0	240510	0	0	0	0	0	0	0	0	153200	1377200	6666100	5250000	627600	300640	112260	0	36078	0	0	0	0	0	0	0	0	126740	85752	0	0	0	0	45176	0	0	412350	0	0	0
6726.1	0	0	93432	0	0	0	0	0	0	151060	0	91796	176560	157610	27831	44870	0	516080	264250	0	0	0	41224	0	0	0	0	91449	444150	382720	111130	464880	1232000	2850600	2340600	483440	568740	33641	0	0	3853	0	225480	0	0	43290	100580	0	25434
0	0	0	0	28413	112670	221030	88049	42760	48136	0	0	78173	82802	2390700	8624500	5672300	10790000	4024300	3048900	2417800	1558300	1212600	675960	1039900	571630	1089500	881560	730650	674980	280480	270010	453960	135220	202180	252830	134920	126870	106700	97981	86014	26157	82027	101820	159190	53838	28262	14282	0	13971
0	0	0	0	0	0	0	73347	0	0	0	0	0	551970	0	23998	0	123040	469740	618060	407510	845550	611880	72144	73866	0	0	0	0	50449	0	0	629900	0	0	0	0	0	0	0	19227	0	23578	0	0	0	0	0	0	0
91463	93691	123620	0	77696	60942	0	13073	42084	32586	31645	29625	14728	15497	38075	163150	127030	437760	686940	733040	532590	473570	729580	731350	1033500	1024600	2433800	9430300	45438000	77640000	38685000	20549000	9595100	3912900	5877600	1910200	5509000	5365400	4643500	2346000	1964000	1190600	978340	933490	617020	218410	454330	217270	97274	231700
0	0	0	0	0	0	0	0	0	0	0	0	0	0	0	0	0	362100	241730	203190	0	144980	293350	2093800	7442800	12072000	17560000	11809000	8659200	6714200	8468900	9754200	10679000	7574200	16252000	11172000	17619000	5631600	5476900	3703900	7040400	6673200	5792000	4921200	3530000	2617300	4303600	4301300	1965300	1353000
0	0	0	0	0	0	0	19719	15671	10604	126070	50394	0	9619.3	59086	551240	742080	2508200	1105400	622820	537080	265890	116860	80015	43342	40091	44874	86040	17637	48365	9577.7	85041	0	28558	18901	0	60250	62704	86285	0	0	0	12966	0	0	0	0	0	0	0
0	0	267970	499170	1195400	2293900	3493400	7975400	9156800	1178600	6775400	4871300	3079600	3061600	1388900	760640	248160	0	467350	0	0	298400	0	0	0	0	0	0	0	0	0	0	0	0	0	0	0	0	0	0	0	0	0	0	0	0	0	0	0	0
0	0	0	13104	0	0	0	14901	0	10539	21596	25495	27043	63563	59933	29459	13745	37272	52111	1718100	2928100	1058200	769410	253390	79390	47847	174150	36068	418290	346280	0	156970	0	0	58167	0	61336	0	0	0	43073	196450	97143	45934	0	0	0	0	0	0
0	0	0	0	0	0	0	0	0	0	0	0	42805	56824	98350	77390	31398	46248	178400	950050	344370	181970	195570	53197	119260	0	0	18115	0	0	0	0	0	37794	0	10494	48988	43993	0	0	94176	35718	0	29567	333550	204100	298450	30906	158530	216100
0	0	75120	3780000	17912000	22208000	17720000	19015000	24511000	32568000	52681000	40984000	24135000	20236000	7550200	4067700	1896700	2089900	1260300	728310	120040	1041900	797800	948200	532030	314840	698980	908220	1009700	931580	557960	297020	222260	85440	160400	198770	0	98084	0	129910	40577	38858	0	80808	65660	22008	42581	27426	0	161720
0	0	362980	622100	738840	712310	986220	2715900	9385300	5711700	4749900	2094200	849030	1038300	504990	387230	78531	311310	86363	130780	0	91035	0	0	0	0	0	0	0	0	0	0	0	0	0	0	0	0	0	0	0	34029	0	0	0	0	0	0	0	41706
0	34850	188350	350350	1479100	6967100	10269000	7191000	6133200	5570300	9097000	14069000	14801000	29146000	30117000	25287000	23045000	76724000	60185000	94232000	94325000	87963000	69791000	42460000	52282000	66156000	112130000	82791000	50424000	51852000	92816000	94759000	79920000	55950000	123470000	161160000	675960000	619640000	846700000	912490000	542620000	254750000	223790000	161880000	78564000	52017000	67846000	31908000	15832000	25052000
0	0	110700	89385	84137	73449	60002	176530	379860	333740	123780	187400	132250	6155900	30267000	24798000	4471300	6034300	2602400	1641400	1216900	771730	753350	2983500	50632000	7970900	1450500	550080	417460	762430	693330	49378	95119	0	112010	20671	93158	112470	0	46323	41227	0	0	0	112140	248460	0	0	0	57305
0	110600	241600	163050	95970	56205	32426	33236	50399	0	35390	20218	19490	43416	0	30773	0	154420	5974300	1482100	267310	32437	208960	0	42852	98608	343110	62145	34660	0	0	0	0	0	7198.9	0	28748	0	0	0	0	0	0	0	0	0	0	0	21172	0
0	0	0	0	0	0	0	0	0	0	0	44939	36195	171230	511050	1086300	527140	1020200	348430	250110	263400	124590	325490	254960	267180	264070	257730	138900	101220	96032	0	0	0	146780	75393	0	0	0	0	74360	0	0	0	0	0	0	0	0	0	0
0	0	0	0	0	0	0	0	0	0	0	0	25516	26460	0	0	0	0	0	0	0	0	0	0	0	25959	162830	459870	866290	783000	588450	374380	183020	90335	168240	95919	48032	137470	199330	60254	87609	0	52840	167080	86309	37019	0	0	0	0
0	31895	82600	126530	157580	216400	440460	1093500	951270	246590	230570	61369	27442	36771	0	25894	0	0	0	0	0	0	0	0	0	0	0	0	0	0	0	0	0	0	140340	0	0	0	0	0	0	0	0	0	0	0	0	0	0	0
0	0	0	0	41969	23373	17078	25479	36732	10086	183880	16320	168400	257620	183910	150610	38742	197470	466220	593050	2295400	1458900	3288600	1474900	1540900	951880	1219800	1310000	2034200	1287200	641800	420670	202450	54848	157110	264360	338720	1156300	248940	849430	483310	302100	271560	354310	0	13402	10760	0	0	15658
0	0	68666	189690	523390	724440	395970	414460	338210	155370	200210	371890	633680	1258700	731930	509710	84938	252130	1169700	6819600	19258000	11939000	9748800	5912500	4308900	3151500	2214000	1259600	840970	1002300	820800	674010	2787000	2554300	3386400	2566500	2026000	2043600	2754600	1850800	1089600	1504300	1911400	1446400	1172400	1217100	2041000	3640200	10697000	11789000
147540	295620	1330000	3193700	11303000	19289000	11538000	8393200	1334800	2643400	2728500	1484800	1427200	2065900	1072100	1082400	834870	1270900	1309600	1429200	1601500	1415400	1239900	1194700	1440800	1507900	1978400	1997800	1856200	1990400	1562800	2196500	92735	1140400	2473400	1618000	1456700	0	1708800	1761700	217250	476160	1454300	2748400	1838200	1400200	2620400	428580	1511000	1315900
0	0	33946	123160	859540	1427900	1327800	4963300	9730100	9886900	22651000	12701000	9270300	12825000	6170500	3092500	1691700	4627300	3024900	2317800	3254800	2133700	2067600	1139800	1147300	675020	1632700	916100	828490	826290	440340	307610	298350	180480	334180	114500	194900	0	190190	0	0	2366100	138960	100930	0	0	66963	172740	0	55054
0	0	217430	673200	1619500	7192600	9508100	10394000	7500100	3221800	2585400	1183700	684580	1109900	590860	606570	363680	609340	689340	797630	509180	592720	459030	346230	588510	378420	610400	542210	667130	521330	491000	565930	509710	392180	775320	500750	664420	567650	129660	875610	588570	1438400	131750	1295600	210850	1081400	519080	1369500	956820	996360
0	280970	1575700	4418900	28868000	45272000	22925000	14329000	9324700	5380600	6108700	5110300	1557400	3841300	2678400	2423400	923400	2362200	3015700	2264300	2829700	2474200	2785700	1914300	2843000	2468200	2491000	3410700	1034400	2429400	2406400	1477400	2656100	2011200	3725100	2893900	2968400	2544400	3294200	3105600	2789900	4833000	3495700	4191800	2755800	3567200	5405400	3876500	2824000	3079200
0	0	69829	441040	2618500	7379900	11638000	13870000	11627000	5925900	8423700	5516000	3758900	5057600	3546400	2743400	2964500	8074900	6667000	7376200	7620700	6781800	8597100	7279000	9893900	8401800	11719000	10120000	9170100	8800000	7932200	9216500	7392900	4438600	9185000	5747100	6249300	5085600	3909100	3157700	3424200	4723300	3596000	3865300	3862200	3120800	3514900	3377500	6857300	5220700
23322	152060	224770	1501400	7109600	9669900	6489800	10604000	6374400	3443100	3516700	3401400	2649500	4079000	2282900	2148400	896730	140310	1909400	1546300	3794000	1813600	1478300	337620	1868900	627730	535310	969270	763550	2115900	0	731490	190500	177460	1042200	768210	347000	410630	434350	665940	559880	423790	431180	456890	1427400	309610	58324	452440	214220	487940
140420	2039100	5371000	13402000	20159000	12707000	4978300	3785400	2484900	765970	921850	955910	798490	961970	126040	656600	877770	109560	210840	47015	146550	36853	0	318480	334660	650920	0	960460	978460	532780	1409700	197620	254250	197750	166880	373720	228400	101820	1707900	188430	1483400	1308800	945810	1622300	846940	618020	515520	496590	0	60030
0	0	0	0	0	0	0	0	0	0	0	0	0	0	0	0	0	0	0	0	0	0	0	0	0	0	64197	51594	61044	52778	43309	44789	222050	286530	914130	5925600	2564600	284810	0	0	0	64022	219160	77751	0	0	0	158910	114680	0
0	0	7462.6	0	6632.4	0	0	0	0	0	7952	0	0	0	0	0	0	37612	0	0	6164.6	0	11852	5692.2	41088	21930	71499	19207	25083	13865	13387	29427	35736	14336	52537	30737	56229	43974	56362	31187	47442	40154	47927	22097	49301	22410	47450	30627	0	22629
14155	30115	30368	21603	42644	29808	17946	0	69054	66911	65808	51123	16256	46522	12623	15571	6992.6	10773	466120	676700	780150	640140	628960	406840	1183800	1063500	1276600	1234100	1269600	702380	232350	369020	328570	165560	473870	1341100	4916800	6286000	6818100	7449300	6708400	3248500	1593600	558350	293100	208400	216690	52950	29970	226530
0	0	0	0	0	0	0	0	0	0	108890	64821	120390	115990	33589	26406	37657	0	0	38557	0	24320	606330	268160	266840	0	240540	0	0	0	0	0	13258	48790	135540	402620	826330	669970	1282800	3101600	23042000	31739000	83150000	84813000	51026000	21706000	18926000	12664000	4611700	3790300
14210	0	0	45295	0	101410	489370	0	173110	43733	104100	90428	0	326120	2034500	3875400	1545400	3900500	2031500	597590	1159200	448280	640460	480270	361970	336820	234950	574700	591940	154910	116810	126700	77403	83809	140720	71294	50397	0	0	69469	136490	188660	294860	655770	782290	386670	175960	67183	298580	32729
14851	0	120070	116330	143530	161990	148710	61063	54538	13320	42049	18269	21746	64252	0	155930	215790	452240	214460	519580	2528700	2644600	1056300	499770	327090	130660	147980	108590	95963	31441	22221	49116	71603	107230	100400	202270	121110	100730	89556	0	84968	300360	119510	92066	205450	150680	184790	183240	81773	227750
0	0	2522800	622340	1905800	678550	2504800	15790000	23908000	15394000	12465000	8380800	6193300	7456100	5584000	3892700	1076700	4555100	4202800	5031200	3802300	3943600	4807400	3885200	3055500	3790800	4995200	3405100	5047400	3172600	1327000	3295500	2308200	1870500	5538500	3260200	2714400	2762300	1101500	3119200	3381500	1485800	1181000	0	682470	665390	793600	0	0	0
0	0	0	0	0	0	0	0	0	0	0	0	0	0	0	0	0	0	0	0	0	0	0	0	0	0	0	0	0	0	0	0	0	0	0	0	0	0	0	0	0	0	0	119080	0	0	0	0	0	0
0	65408	460520	836860	1582000	1521200	460990	1604100	2513200	2657200	4482500	2787900	461040	202290	272590	1849600	40074	0	151260	307320	323680	176370	155420	823380	107260	0	0	37778	0	0	0	0	0	0	0	20168	0	0	0	0	0	68139	210880	59780000	21821000	10527000	1137800	593010	3653700	6924900
71824	851280	7031700	22592000	20189000	16236000	11629000	7356400	3336300	1700200	1475700	1183200	896790	1590400	487410	267370	323780	244870	288050	115450	0	2818600	1270500	220040	461890	471410	714050	339950	98191	375460	80468	83397	0	65998	219890	127120	104890	98856	113450	198620	540880	7124000	2990900	5172600	7575500	13343000	114850000	541030000	632000000	191910000
0	0	0	0	0	0	0	41102	0	0	70163	94590	0	37390	0	0	0	189950	0	0	0	0	38730	0	0	0	44831	47657	53690	155160	290980	335010	259220	55030	90988	50766	46042	0	0	309120	0	0	0	0	0	0	0	0	0	0
2417.4	1369.9	0	0	0	0	0	0	0	0	0	0	9526	0	385280	1760500	268910	13255	0	0	0	47277	0	80013	18508	61832	0	0	0	110920	62706	58481	59373	0	102830	24437	88834	0	51647	145560	39584	64729	0	0	0	0	123210	0	17693	42885
0	0	113030	126680	103130	144890	0	0	703090	0	0	0	0	0	0	0	0	0	0	0	0	0	0	0	0	0	0	0	0	0	82432	169010	0	0	0	39256	63871	158180	180680	165320	337380	320760	119820	43316	0	0	0	0	0	0
0	28785	21994	84573	87726	115040	277590	875990	264900	624370	548870	941880	797880	1930100	995560	251260	91363	18909	0	0	0	0	20835	0	16162	0	124740	354820	787320	400780	517100	1186700	1383400	549610	739990	229410	48397	0	0	80463	0	34953	0	0	20468	127870	331670	734010	649630	1088200
0	0	0	0	0	51345	7533.7	0	0	0	0	22972	0	0	328080	1119200	230000	2108600	2201800	4266200	4733500	3034600	2050600	442630	199230	166020	134720	61710	21965	21036	0	20887	0	8373.8	27513	0	0	0	0	0	0	0	0	68309	67458	19183	14553	0	0	0
0	122870	102300	0	0	0	0	0	0	0	0	0	79643	239900	1504300	664850	1777100	6074200	7850900	8268600	11966000	7081200	4083200	1389500	738990	124960	595940	206880	177000	0	0	225100	603410	0	138450	564040	553540	246040	199990	0	69241	1205200	5660100	1792100	505630	210870	258570	0	0	129480
0	0	0	0	149330	620230	1019500	1336300	637830	170610	175930	31361	200200	60162	639580	378330	202310	743820	627020	553470	0	525710	0	186630	258370	221300	0	188700	0	217140	253520	0	130220	0	99737	0	420250	74117	108820	0	89472	0	37038	57402	30961	24976	30957	302910	373590	231960
0	0	0	0	0	0	0	0	0	0	0	0	0	0	0	0	0	0	0	0	0	0	29282	0	0	33038	0	0	0	0	0	0	0	0	0	0	0	0	0	0	0	0	0	0	0	0	0	0	0	0
0	0	0	0	0	0	0	95215	0	0	140050	147340	59282	0	0	0	18208	0	0	0	0	0	0	140070	1144400	7871000	1227900	128800	0	0	0	0	0	0	0	0	0	0	0	0	0	0	0	0	0	0	0	0	0	0
0	0	0	0	330770	6424.5	19576	57707	20336	0	37582	62622	738340	4366900	6583400	5750100	1408800	2317500	1759200	1101600	861890	326070	309710	793490	492730	112530	300820	777980	394620	524490	163640	613850	436560	91052	146200	164460	113060	179810	2006000	781550	99020	2465900	95261	741730	212110	87074	28806	357520	126620	466520
0	0	0	0	0	0	0	0	0	0	0	0	0	0	0	0	0	0	140570	129410	135740	128450	0	76245	92893	0	210060	601870	1276200	1429300	1979200	1915800	1580500	342380	818960	298950	632480	533320	475460	437330	166900	395310	404740	513900	192100	111740	17688	0	140310	0
0	0	0	0	0	0	0	0	100250	0	0	0	21489	396810	901220	704830	161260	269680	99842	67953	108910	128180	36096	128210	168710	210010	500820	461370	1260000	2107900	4039000	2754900	600160	117470	79648	72085	0	0	0	0	0	0	0	0	0	0	112980	0	0	0
0	0	233190	320550	37849	543270	564400	797080	1926200	11612000	53551000	54689000	37872000	33138000	17614000	10039000	2913100	7986200	5398100	10211000	54964000	81322000	83556000	40196000	36803000	19912000	21357000	16026000	16499000	10528000	9058100	9390400	7606300	3841000	9004000	8623600	9157200	7566200	8352900	9830800	7353900	5873000	6252300	4251200	4874700	3042300	4143900	2705600	1218300	1130300
0	0	0	0	121720	70489	136270	96477	138140	283180	363080	205020	411330	428460	1383700	1387700	1003300	2648500	1844900	836970	1102800	1045200	3513100	6763600	8446100	3902300	2562100	1682000	516480	169220	130030	264020	89365	54360	282650	70702	110590	145150	0	0	0	0	129850	201760	97017	137960	158120	395320	75382	0
0	0	0	0	0	0	0	0	0	0	0	0	0	0	0	0	0	0	0	0	0	0	0	0	0	0	0	0	126070	228220	334510	299930	201400	99701	106530	0	0	0	0	0	0	0	0	0	0	0	0	0	0	0
0	0	0	0	309520	713270	790090	1101200	1577900	3189600	6261100	6323600	9009900	14488000	13217000	14404000	9040100	21059000	13238000	10451000	6318600	4767100	2523500	3071200	5722000	2027400	3607400	3334100	3510200	2207600	1888900	804000	1215200	333450	1067900	342730	195620	0	0	0	0	0	91888	0	0	0	0	0	0	0
0	21909	0	0	39152	0	0	0	54830	467920	783740	704780	224660	99311	37410	0	10725	89524	0	0	223260	1266800	8303500	13297000	22776000	16341000	16216000	11454000	8861900	5547800	3927300	5782000	5022800	3671400	17718000	29806000	47584000	31625000	19420000	12638000	12619000	12208000	13798000	15400000	10321000	3080200	1647700	444260	56409	81832
0	293140	2048200	3103800	5546400	2355300	1809100	1207300	719010	67857	2284200	0	837780	2552400	90646	1096900	789810	1917500	259470	0	296540	181700	133890	131710	71206	0	0	159560	149660	0	0	1031200	705790	172170	1433500	192090	0	324950	0	883380	0	1235500	0	325730	177090	1296100	0	578590	532360	1462800
0	0	0	0	0	0	0	0	0	0	0	0	0	0	0	0	27405	0	0	0	589670	1176300	859740	284220	68665	128250	150040	42900	54596	152320	39123	22141	18420	0	25817	289290	174340	0	0	0	0	0	0	0	0	0	0	0	0	0
0	12313	0	0	45022	0	0	0	137490	0	66090	0	0	0	38719	11768	0	0	0	0	0	224100	126160	75326	153010	198440	0	50273	22994	79890	54888	0	0	0	0	0	106180	229780	1957900	7091300	16090000	15773000	37842000	29917000	8040400	6703000	24226000	10631000	1981100	2843700
0	0	26666	10048	268010	98210	10038	94743	59767	57448	520870	93868	91265	624460	144040	95453	14585	746870	680720	1198800	740140	522810	284530	108260	121530	73940	173040	172230	207100	103370	325460	608540	553460	683370	982200	2502800	331210	162800	36012	0	11700	281620	0	0	0	0	0	0	0	0
0	0	0	2332.7	3848.8	0	26584	33128	37515	37825	42732	81215	51998	97276	54309	34271	30996	109410	132750	201040	148410	0	165930	188960	204890	91197	206980	158880	300040	196710	229290	375640	132470	109900	185480	335130	264520	172090	170030	93462	220950	183110	158810	164890	201790	420660	2833100	9724500	11733000	12423000
10777	0	0	0	28132	7925.4	14398	0	51012	35729	72086	364210	1015600	8760100	12249000	4784300	1067200	1350200	1495800	878320	1037900	1030100	913460	496260	549130	372510	406060	426660	1515600	272870	57985	66730	77029	300880	292400	315800	212310	242080	249700	374860	485380	2806500	535230	566340	381030	490920	411720	999490	434490	1386100
0	0	0	38830	335680	2824400	7604600	10394000	5504700	2022500	1711000	815960	523150	329000	223420	465530	835080	5948200	5414400	3894700	2932700	1497300	1489900	933450	539360	1022600	1568500	1232900	1190600	944540	457400	711250	625090	405500	1409500	821240	604280	822330	905990	674960	688520	784090	988830	401090	310310	81321	453800	497740	259770	311270
66925	1296200	4165800	5814000	11678000	14363000	9074200	12951000	34143000	99830000	218420000	195170000	128950000	122180000	58083000	31106000	9931300	25679000	18201000	20846000	24140000	24673000	25513000	12129000	17258000	14947000	24595000	22260000	23325000	23598000	23712000	24149000	23102000	12158000	26271000	24201000	21518000	23371000	24889000	20326000	19251000	31003000	26009000	26191000	21290000	21866000	28122000	26807000	11793000	18577000
0	0	21987	25855	0	0	4242.2	0	0	0	154820	1511300	2515800	2519800	1671400	1470300	366230	1231500	994770	964410	624530	813850	935390	238800	791040	1054600	967230	851570	1170000	969030	1092300	1951600	2321500	2114700	5254900	6829200	9670300	10334000	11114000	11417000	9345900	12481000	11964000	12228000	10266000	6336500	7255100	5513100	3096500	2229100
0	0	0	0	0	0	0	0	0	0	0	0	0	0	0	0	0	0	0	0	0	0	0	0	0	0	0	0	0	0	0	0	0	0	0	0	323170	171710	0	0	0	0	0	0	0	0	0	0	0	0
0	0	0	0	0	0	0	0	0	20548	0	0	0	0	0	0	71782	0	500810	507720	71153	278700	349100	319970	312110	202530	194660	154580	208710	306600	125460	181850	152680	69864	168460	79505	0	0	0	42964	0	34962	0	0	18378	0	30412	23729	0	16080
0	0	0	6993.4	44585	79613	77683	120640	121420	39796	92386	96758	100510	163560	235450	309270	100410	256560	115520	148940	353830	2186300	5380000	3670100	4512000	3484700	6069400	3570000	2383100	853980	281850	386140	149870	184040	494240	804500	844320	15677	357910	0	27723	1285.1	135610	70493	65298	152630	148640	244710	70946	99770
0	0	0	0	0	0	0	0	0	0	0	0	18182	0	0	0	0	0	0	47519	174770	203010	188810	119900	200980	167470	102900	61614	59850	389480	1089400	1329800	247970	33703	60865	0	0	0	0	0	0	0	0	0	0	0	0	0	0	0
0	0	0	0	9758.1	10540	0	0	37727	53123	1168200	6284500	10065000	16836000	8994000	5049300	1158800	2417700	1363500	1709000	1002900	1471700	5077900	2847200	1938200	337900	406340	364360	414160	314310	130250	294260	213720	143360	337820	145170	151560	127000	94708	55171	99639	235850	155240	178260	165520	100360	0	0	0	12191
0	0	81270	308470	281530	284760	246020	0	117960	0	95437	115870	153430	230660	137650	62984	0	0	0	0	0	23914	1169200	2829500	8396500	8234300	6317300	5436000	5280200	1568000	890060	296390	115900	46339	39905	115260	163740	125460	11271	89115	0	107140	64789	47308	0	0	38196	0	0	0
0	0	0	0	0	0	0	0	0	0	0	0	37060	0	51138	79971	60656	181500	197420	206170	152140	96320	55906	0	0	0	0	0	0	541970	0	0	0	0	0	0	0	0	0	0	0	0	0	0	0	0	0	0	0	0
0	0	0	0	0	0	0	0	0	0	0	0	0	0	0	0	0	0	0	0	0	0	0	0	0	0	0	0	0	0	0	0	0	0	0	0	0	0	0	0	0	0	0	0	93524	367120	41385000	1261400	1427200	63301
0	0	0	14955	0	0	0	0	0	0	0	0	307810	274280	0	0	0	0	0	0	0	0	0	0	0	0	0	0	0	0	0	0	0	0	0	0	0	0	0	0	0	0	0	0	0	962650	46837000	3572800	3940000	142820
0	0	0	0	6380.2	0	0	11444	0	6712.8	3394.9	7627.1	0	10810	6165.3	0	0	0	0	0	0	10481	22009	0	48324	107230	524740	1190600	1279000	1152300	1232100	1311300	760480	238810	371190	91188	65721	56110	82781	38744	72632	145740	401700	545740	312150	194620	228810	297400	296540	59814
8781.4	11280	11391	19628	92867	7064.2	0	0	34073	150130	80499	110820	33777	54685	0	12195	22384	20527	0	78461	125350	1342500	19113000	44177000	24958000	7658500	7832000	5177900	7416900	7382600	6474400	8318100	8576400	4753500	10045000	7163100	5463100	3988800	2642700	2218000	1752200	1548300	1200500	1025500	329080	261350	323930	166540	16333	50161
0	0	0	0	0	0	0	0	0	0	0	0	0	0	0	0	0	0	0	0	0	0	0	0	0	0	0	0	0	0	0	0	0	0	0	0	0	0	0	0	0	0	0	161990	0	0	177500	150660	69599	0
38596	0	25863	55098	207930	32022	0	0	245730	62785	185590	235620	238430	133660	77747	559680	20949	83313	154250	833740	493290	1297300	2393000	5762200	36240000	65627000	105700000	138490000	113590000	58912000	27225000	21426000	19302000	9729700	17662000	11322000	10254000	6648400	7371600	6938300	5971100	4359200	3290000	3000500	2255500	1626800	2202200	1380100	575870	563280
0	0	0	0	59206	53401	0	0	0	0	0	0	0	0	0	0	0	0	0	0	0	0	239630	0	90034	0	87293	0	0	0	0	286100	0	150050	0	134140	61384	467630	3977600	4852700	2812700	914630	691000	274650	348020	156980	112220	0	120220	188350
0	293050	321210	419360	719510	655860	164140	179950	106150	0	65622	365880	67353	0	0	93996	109220	166330	453270	258040	997820	438710	1229800	1365100	971070	3500800	2386200	1749000	251010	111140	0	0	0	0	0	0	0	0	0	0	0	0	0	0	0	0	0	0	0	0
0	0	0	0	16319	0	3409.9	0	13072	3951.5	6589.8	5089.3	0	8793.2	9817.6	5194	0	0	31531	154860	287420	284820	563260	244130	170770	103540	63851	37066	39900	0	4513	10710	13385	5494.8	7575.9	5914.1	3188.1	0	0	0	0	5671.1	0	6617	13005	0	0	0	0	0
0	0	0	0	0	0	0	0	0	0	0	0	0	0	0	0	0	0	0	0	0	0	0	0	0	0	0	0	0	0	0	0	0	0	0	0	0	167130	267760	312490	202220	72763	0	0	0	0	0	0	0	0
0	0	0	0	0	0	0	0	0	0	75458	125780	32151	94590	87714	171240	71357	145230	26659	23925	0	0	0	225140	0	37254	0	0	50496	93717	95456	90442	288810	191320	89592	107730	40399	114840	64846	34749	0	95951	57843	160870	28386	79417	68678	253300	0	0
0	0	0	0	0	0	0	0	0	0	66918	69295	563000	1270400	1318800	458560	344310	236850	303410	153040	170330	33059	206710	151910	0	78041	0	0	0	56739	0	180080	115870	0	0	121510	0	0	0	0	0	0	0	0	0	0	0	0	0	0
0	0	0	0	0	0	0	0	0	89853	126010	182400	217270	295550	222370	244430	74894	128750	82612	0	0	64981	0	0	0	0	0	0	85660	263690	177120	69570	0	0	0	0	0	47053	0	0	0	0	0	0	0	0	0	0	0	0
0	49176	641380	517760	571010	544890	441290	505320	361790	216480	287810	204420	113130	108030	60241	44028	24596	0	0	0	0	0	0	0	0	0	0	0	0	0	0	0	0	0	0	0	0	0	0	0	0	0	0	0	0	0	0	0	0	0
0	22339	15385	18860	0	0	0	52008	0	14975	29466	20141	119700	280300	16612	500720	1064100	6346900	3287000	994110	345720	106780	116820	27784	0	38491	0	0	0	0	0	16479	20731	7249.3	0	0	0	0	0	23254	0	54511	40867	37551	0	0	0	0	18611	17428
0	56027	41959	24476	23826	11617	23182	20297	45922	37013	95790	28719	0	9783.6	0	90543	54942	778150	620030	327410	242840	127440	60058	61576	45974	57040	18876	48942	9379.1	16387	0	5708.5	0	34865	87110	0	127180	0	0	22688	34354	37648	0	0	0	0	0	0	0	0
0	0	0	0	0	0	153660	272290	300480	144500	261540	256680	96305	79385	52753	101880	56001	643700	687110	1067200	1818300	2039300	3543200	2838700	2314600	874060	561470	121830	228720	127690	59008	46528	66807	0	42745	25025	0	49957	74397	0	0	0	0	0	0	0	0	0	0	754940
0	0	0	0	0	0	0	0	0	0	0	0	0	0	0	0	0	345680	670640	1438700	1422700	455860	1237000	490230	952070	573330	0	0	0	0	0	0	0	0	0	0	0	0	0	0	0	0	0	0	0	0	0	0	0	0
0	0	36337	1053600	7605300	28584000	29675000	28187000	19865000	8216700	16287000	11921000	7147300	6793400	3537400	2846600	2359600	4581700	2381700	1851300	1817100	1673500	1762900	1133500	920540	317810	1395900	1532200	966230	567030	723240	724100	729770	457970	1232600	1089700	1539200	1358500	3755400	14533000	40675000	123560000	132590000	24867000	4306800	1662800	1189500	445910	108760	148360
0	0	0	0	0	0	0	0	87462	3687600	7011400	4015000	2590000	1018100	569060	482380	522570	111820	1018800	460570	124400	156500	484560	351940	301130	202470	325030	204950	21981	175510	101760	156940	143260	0	0	0	78354	45621	0	0	137790	170440	108850	63466	58217	52518	37190	0	0	0
0	48044	424530	332790	222170	170290	110330	139600	68672	1047000	6514000	27711000	12863000	10286000	7830700	9898300	4760400	11321000	2771500	1243700	422400	441940	305000	123030	125520	139020	75688	77802	156270	25119	23001	26074	20775	14213	22232	24212	81767	0	0	0	0	48796	72810	0	98489	0	12390	13549	0	0
309050	389800	269730	576100	734050	304550	134670	0	105910	63177	447760	0	90846	144910	95821	84107	80309	0	586700	192230	328400	245890	214570	278890	203700	241830	803690	664020	698730	508860	661080	323070	425500	0	0	99568	0	0	0	408520	227840	296340	0	926760	0	298840	275800	799910	0	0
83351	0	107610	17291	44246	11550	0	0	0	0	0	0	0	62271	43129	39433	0	0	618880	4710100	14566000	16334000	17978000	6665100	6620100	4792400	5106300	3922200	2760500	2582700	1690600	1475700	1238200	430760	1117700	565710	91751	796820	250960	253020	184400	258440	259510	247450	283410	195880	119500	0	8735.3	4862.6
0	0	0	0	0	0	0	0	62365	27824	30560	0	41850	0	0	0	0	25036	0	0	0	0	0	0	0	0	0	0	0	0	0	0	47054	24944	0	0	0	0	25144	0	270970	562660	714140	284340	129920	0	28118	0	0	38084
0	272730	1349200	1568200	1941000	1755900	1576600	1592200	1134900	1130400	4456100	20996000	84604000	140320000	60126000	23929000	4640300	7635500	5045800	3618600	4298900	3150300	2609800	1967500	3407900	2675300	3423500	1801800	2423300	2537100	1610700	19926000	4031200	758890	1803900	1662900	3021900	2816600	1987500	1275200	834150	3157000	3001900	1218400	8789500	758170	790560	1335600	603810	1733900
0	0	37539	0	0	0	176140	68060	340910	434240	1752300	2749400	3539500	5870400	5357500	4257700	1939200	3822500	1950200	1868300	1428800	1863100	858950	675980	1094300	1243700	6200400	24372000	32062000	16902000	4147100	1623500	839670	300390	501950	298210	338320	207980	256160	0	164920	0	0	0	0	0	0	0	0	0
0	0	275820	0	9704	6852.5	10975	15672	10463	0	0	10404	0	37124	20678	39532	5408.2	27882	86409	101520	125640	450720	666100	1106300	1279200	1093800	1295700	652550	1020800	469620	150140	206940	248160	298720	769250	384790	244650	154860	107040	59045	35304	0	71297	29236	107660	190580	305760	125150	246710	65569
0	0	0	0	0	0	0	0	0	0	0	0	0	377910	325630	220730	77615	140940	72626	76549	69852	48562	0	0	31535	19536	0	0	31490	20786	0	0	0	0	0	0	0	0	0	0	0	0	19195	130090	90654	34456	17301	9357.3	0	4582.4
0	0	5862.4	39599	11638	4591.8	4442.6	6816.6	6165.3	0	0	0	36172	35464	33610	7775.2	9620.1	15794	9554.6	4865.7	0	0	0	0	0	0	0	8534	0	0	28521	0	0	0	0	0	5745.2	55804	98704	86438	78090	59084	37519	75424	60389	119300	705200	428130	81150	31898
0	0	0	30383	148680	1642000	3786700	7934300	8528500	4977800	5244100	3756700	2766100	3612500	3197000	2530600	1063500	3330000	3459400	3429300	3903200	4427400	1684900	2467100	1782500	2157200	2832400	2191600	2333000	3166700	2225600	1554100	1344700	372730	1084100	901950	499200	608030	636460	292550	90203	486880	117910	0	47883	122680	0	45634	0	0
0	0	118880	408320	2231200	5860000	3248900	3866900	3244700	2418000	2995200	1218500	540440	1380800	387280	949520	37216	299860	392060	396310	316110	352190	327110	349510	284450	243160	395980	345990	392780	638480	0	410860	0	0	81425	745010	224040	1209300	1102400	1349100	1125600	1811500	1565700	6117100	1403700	2900600	3832500	2336100	3725000	1537400
4960.8	25025	8599.7	226180	34945	58466	24068	74912	102080	167520	4669200	28015000	8964000	4080100	1401000	876590	280530	1403200	3040400	4461100	476450	273070	215040	1379000	218160	1201400	399480	667240	240300	271500	176540	755990	483060	2049500	2703500	1188700	1516800	382010	1119500	348320	2185200	4367400	7208800	635900	715590	3556200	6781600	2006900	5068100	2921600
0	0	130550	51180	514500	437940	309630	725910	345970	329990	845390	1049100	5031300	19918000	12557000	6233500	1631200	5164600	5982700	3964200	3188400	2204600	1841300	1003700	1020900	1063400	1052900	1356300	1046200	524250	804380	817750	447540	496530	730800	650040	941900	269620	1106200	1270000	747370	3754000	2042200	1022700	833390	203200	357820	962980	587180	720960
0	0	0	0	0	0	0	0	0	0	0	0	0	0	0	0	0	0	0	0	0	0	0	0	0	0	0	0	0	0	56170	0	0	68918	0	89587	0	47380	32083	0	0	32939	26607	0	0	0	0	0	0	0
0	0	29315	22258	0	22743	266990	333100	413620	356970	1070200	2379200	3102000	8350600	7609000	4859600	1703600	3966900	2531200	1467400	865930	340190	224350	154060	130970	186090	2680900	2559100	2323500	4039800	6755400	7391900	6129200	2967400	6879000	4542900	1678700	2438200	1309700	939320	2801900	1927100	1833000	2364800	2074700	1121100	1254100	1084700	374410	1129900
149630	337630	14694000	65510000	42935000	25290000	14226000	21340000	18321000	13510000	12804000	12694000	9071500	12030000	9685900	7362800	4132400	6825200	5167700	6320000	5401500	4716400	7016000	4877500	5109500	4510500	4775600	4818300	5187200	3983800	3849500	3998500	2993100	1595300	3968200	2835800	3575000	4403100	5608300	3036400	3031400	2571500	1885700	1140100	575390	330450	1551800	1120600	352950	763400
0	578320	46691000	60518000	36731000	23705000	14921000	16015000	7726300	6540500	8536600	8115700	6983300	9986200	8342900	5905800	3070000	6320200	4001100	3026900	2962200	2401100	2636500	2664400	2700100	2097600	3752400	1632500	2562900	1731900	1701600	1808100	1940600	1134000	1865000	1104300	329740	629220	443040	977950	918200	1973700	601360	881000	554460	58053	453220	671450	123810	452990
12760	1534700	10373000	7209300	5233300	4501200	1617200	1200100	846140	415860	446620	376070	261380	320050	204230	237760	533370	308070	157580	142120	0	237140	193800	170450	206360	397420	227020	203120	0	172080	184690	156190	283080	0	65057	79490	0	0	126660	98211	76250	144140	0	0	507260	511570	0	0	0	0
0	309260	8115600	37618000	32897000	24136000	12362000	11390000	8056000	4763200	5246500	5223300	3850800	5133900	3905400	238420	629150	3961500	3585000	1896200	1931300	1346700	2225600	162920	116830	1440900	1281600	1247100	0	1158500	938210	88123	0	596160	1118100	718230	760360	646600	0	914040	751740	678310	673830	359220	799880	430800	508030	393310	512300	366840
0	31819	1246000	704490	293910	249610	132410	0	85785	0	0	0	0	0	0	0	0	0	0	0	0	0	269380	245410	285280	0	0	0	0	0	0	0	0	0	0	0	0	0	0	0	0	0	0	0	0	0	0	0	0	0
0	0	0	0	0	0	0	0	0	28999	38063	0	0	96460	192330	285080	67304	168710	514860	1147900	746080	306100	178380	131790	56694	0	0	0	84174	0	0	0	0	0	0	139590	0	0	68135	0	0	0	0	0	0	0	0	42194	0	1489000
0	0	0	0	0	0	5731.7	18344	102900	839540	2740600	3186100	2184000	1264900	729820	605930	750720	3490200	3245800	2047000	1464800	747370	544590	410100	509870	459530	1121000	293730	366500	222950	405680	304670	388410	407570	748570	810430	304340	146360	215070	223400	140030	4121500	1169400	385590	2061100	3283100	4413200	5575600	3892500	4283400
0	155390	1295500	1319300	664400	508890	322340	153760	94865	0	0	0	0	0	0	0	0	0	0	0	0	0	0	0	0	0	0	0	0	0	0	0	0	0	0	0	0	0	0	0	0	0	0	0	0	0	0	0	0	0
51276	0	0	0	36680	23727	367150	6718000	14379000	7503600	4839200	1745900	1090600	702950	570320	351060	287060	616110	485780	401980	8839300	178660	227990	99793	3675000	628970	374770	2651300	411990	855760	216660	1727600	2558200	68772	119320	397610	113270	208890	983810	3349100	10363000	42884000	42837000	9314500	2512300	1011500	1223700	1169000	51239	360390
0	0	0	0	0	33847	1458700	2641500	347310	174780	689370	369520	0	0	228670	144340	44221	0	165020	0	0	0	0	19288	0	0	0	0	0	0	0	0	0	0	0	0	0	0	0	0	0	0	0	0	0	0	0	0	0	0
0	142450	1028400	755560	475680	392040	139740	175550	149340	80392	138840	0	1089500	0	85504	814960	611210	2392900	3267400	4950100	5077800	3485800	3336000	2909200	11013000	18641000	28216000	10368000	10755000	4984000	5078200	15359000	11676000	6921800	23905000	16565000	16678000	13523000	14110000	11881000	6914900	6330900	8118100	6125900	5857200	2907500	5121500	4872400	2247600	3129500
270680	569390	612690	245960	431890	135390	0	0	0	334560	229890	13126	0	0	218990	27767	0	49559	0	108050	83524	311100	1446700	6408700	47015000	73567000	111800000	122810000	109880000	105450000	71176000	51198000	38993000	16585000	33531000	18632000	21584000	17644000	14707000	12967000	9270400	4290100	3908600	3168600	3094700	1579500	1944100	830000	1515000	1121600
36643	0	219070	93891	0	0	47314	0	36832	60250	35763	109700	0	69706	115890	0	0	0	0	7735.4	129580	38809	1216900	4758900	14568000	14632000	25735000	11983000	8684100	5545200	5185500	5307500	4128200	1974300	4547400	3359700	2314500	3624200	6609700	6709200	4312600	1897600	1657900	2035100	1042300	887820	1372100	966690	324830	285940
0	45861	21324	212290	0	41857	0	0	0	7555.6	0	27902	193420	49300	420160	17189	32579	0	535180	281250	434940	0	57119	0	237120	193470	266570	189080	154580	160560	1210300	32437000	116930000	41311000	50321000	16929000	13004000	6704800	5053400	3836200	2202700	2027000	1831300	980220	1095500	541210	500920	291130	118780	155090
287400	32981	25571	25416	40614	223310	967000	4265100	5598800	2770000	2554100	1739900	784610	1970700	8052700	14609000	4782300	11214000	5404300	3646700	2974900	4591800	6041000	7486700	10463000	6714200	7682300	8560500	11570000	29727000	57075000	43362000	20160000	7315800	16539000	16603000	13283000	9909100	12712000	8770300	8897600	13103000	7488000	6986200	3296900	3062900	3517100	3367100	1898700	1294000
0	0	9304	0	38485	121010	120350	0	0	0	0	0	0	0	0	0	265020	607960	283690	373110	670090	732300	544140	481230	873220	0	0	0	0	0	1073400	718260	417860	0	376920	189960	87126	0	272300	267950	691110	663130	1168100	1660600	2325100	928460	630150	320890	217950	499020
0	0	0	0	0	141730	103250	142500	184700	197030	191770	110840	84040	0	0	0	0	0	0	0	0	0	129170	0	211230	442880	2702300	3271000	1367300	461900	171370	0	0	0	0	0	141680	0	0	0	65169	229550	0	0	0	0	0	0	35135	0
0	7048.3	0	0	14325	131360	111760	45727	311740	21598	48823	157540	92550	38127	416390	33147	36270	122420	5316500	0	0	69997	202530	42580	0	0	354030	256170	140140	111340	65119	50375	64295	38774	119920	27213	104930	90322	98851	28526	33867	434450	14115	352610	310590	670060	354900	106070	213430	159280
0	0	0	0	0	0	0	0	0	0	0	0	0	68779	110810	193410	76345	0	26998	36479	0	0	22280	0	0	0	0	0	0	0	0	273010	14759	0	21542	13761	87772	0	198960	409420	191550	457680	1360400	2271900	1556000	1055400	614020	232150	103410	72039
0	0	105950	71804	86352	22046	24558	0	61415	0	0	0	0	0	47691	69032	0	0	0	0	99418	64243	0	0	0	0	0	0	219130	0	99378	131780	77120	17113	47093	0	0	82663	0	160180	853390	3561900	4739900	3775000	3132200	3154600	3465800	2457700	1084300	1001700
0	154370	1046800	5248300	9290800	7921800	4725400	3234400	1954200	955190	1718900	1111100	122350	175120	636270	352200	368640	330450	478200	517820	293860	454490	423080	183590	407600	184240	744750	581960	116410	452320	419250	832100	401120	249080	917700	565930	192780	226620	198950	138540	356320	724200	445920	295010	273360	200480	394200	133740	66567	197740
0	150790	270210	136770	215410	165470	419440	0	98705	190680	0	0	289990	1054400	263140	352310	196100	169270	0	0	0	0	0	0	89472	0	0	0	0	0	0	0	0	0	0	0	0	0	0	0	0	0	0	0	0	0	0	0	0	0
22816	171250	8143400	2367000	400340	283870	163480	147530	154160	407330	96674	388890	255530	190370	64607	145750	105030	95216	0	0	4292600	0	33228	0	0	0	0	0	0	239630	0	0	95579	0	0	0	133060	73476	368710	3333300	1949500	445610	476300	924510	952360	494870	495080	1710500	1990800	967860
0	0	168260	791490	2050000	2298500	1489100	1518300	1697300	1183300	1002500	661680	280840	265670	32048	119730	21616	0	101440	0	0	0	1451300	0	0	0	192430	251630	0	0	0	312450	0	0	0	0	0	0	0	0	0	0	0	0	79902	0	0	0	0	0
0	0	0	0	47237	17969	19326	0	20267	25145	142290	112000	99895	180460	104230	57305	20117	71340	49011	1502500	16360000	14149000	3599900	597990	177600	63470	52441	0	53795	23747	0	0	0	41754	0	17490	0	0	123840	0	0	164490	0	75260	0	0	27119	23116	0	0
234710	2068600	1624100	1582000	2121400	2924200	1250300	1402900	1534600	935020	1503300	872620	748830	578500	539260	647020	120320	429360	518360	339500	513810	504580	707100	337920	1059300	644380	633910	241240	79834	39643	30974	36482	31422	0	58256	14422	81360	48100	0	0	6329.1	567500	0	0	0	0	0	18819	0	0
0	0	0	0	0	0	18503	24582	49293	38198	154510	191070	201200	656160	929270	750610	106930	597090	508810	617690	709930	247480	341000	208040	250620	239280	0	283170	192340	199230	0	0	0	0	0	0	0	0	0	0	0	0	0	0	0	0	11729	36455	0	0
0	0	0	0	0	0	0	0	0	0	0	0	0	5664600	0	284300	0	0	0	0	0	0	0	0	0	0	0	0	0	0	0	0	0	0	0	0	0	0	0	0	0	0	0	0	0	0	0	0	0	0
0	0	0	218740	176710	146250	363670	418730	2276900	1107000	6168900	17348000	5313000	8476100	1265900	6296200	102010	186330	1488900	372330	0	0	0	204190	0	0	0	0	0	168270	0	0	0	0	0	0	0	0	0	855190	0	0	0	0	0	0	0	0	0	0
0	0	0	0	0	0	0	0	0	0	0	36997	34780	57835	53173	39749	16592	0	0	0	34434	0	0	0	0	0	0	0	0	0	0	0	0	0	0	0	0	0	0	0	19361	124800	154410	140890	89045	70409	146020	147740	104290	132790
0	0	0	0	0	780770	487600	0	59281	0	0	0	0	0	440040	0	0	290890	0	0	0	0	0	0	0	0	0	0	0	0	0	0	0	0	0	0	0	0	0	0	0	0	0	0	0	0	0	0	0	0
0	148040	1518900	1623500	2785300	2885000	3920300	4189200	3148500	1928500	1683100	2518800	1045700	1357100	1717900	1035900	378780	631190	489030	355120	447610	274910	313070	221110	234430	1212800	2686400	1846200	2045200	2243900	3232700	8472800	27732000	11312000	21154000	9501700	7100400	3738900	3015700	749840	1096200	353370	731450	297930	289950	128100	183110	196510	163500	121690
0	0	0	0	0	0	0	12795	0	0	0	0	0	0	13475	20877	8230	73338	118210	93768	59555	20758	17957	0	0	0	0	0	0	0	0	0	0	0	0	0	0	0	0	0	0	0	0	0	0	0	0	9103.6	17250	0
0	0	0	0	0	0	255610	1177600	335250	71372	72420	198680	136910	154880	152730	208170	96574	174460	0	0	0	0	0	0	0	0	0	0	0	0	0	0	0	0	0	362900	0	0	0	0	0	0	0	0	0	0	0	0	0	0
0	0	0	0	934740	1112300	351600	190200	56505	108920	34261	0	54275	1268100	3971500	7039700	3758900	5381600	1619700	1283600	1316300	914230	1425000	942110	602180	767790	711300	506460	947200	297530	218680	159410	123700	72171	71870	53627	0	94572	0	110680	187460	385140	711310	1701500	1850500	722690	306920	513190	42330	140050
0	0	0	0	0	0	0	0	0	0	0	0	0	0	0	0	0	0	0	0	0	0	0	0	0	0	35424	21883	0	17486	14132	16917	15631	0	18046	54626	48306	47906	20950	65411	29354	149750	166210	216070	139960	99469	61521	25342	21307	28574
0	0	0	330260	2125800	3278300	1089400	543950	202290	52988	72978	35488	0	137800	21605	0	0	0	0	70838	0	0	0	0	0	0	0	0	0	158330	149780	116280	0	0	0	0	0	0	0	0	0	0	0	0	0	0	0	0	0	0
0	0	62934	129220	0	70541	556820	163460	420440	545610	674980	855890	701000	1276900	1249600	2973100	664400	1246500	1861100	5408500	15850000	8942200	32217000	30136000	41251000	38752000	49089000	40870000	44980000	33963000	25806000	15198000	18651000	10150000	18387000	11518000	10483000	9006700	5428200	9550200	9664700	10396000	9344800	8700200	6579900	4806800	6639700	3353300	2844900	4231200
0	0	0	0	0	0	0	0	0	5232.6	175500	1142800	2067700	3663000	1993900	1077700	700900	265950	293220	27550	845290	82588	537750	326520	0	0	262160	0	0	0	0	0	0	0	743220	0	0	0	0	0	0	77839	0	0	0	0	0	0	78946	74889
0	0	0	0	0	20990	16203	0	31396	0	29642	46619	56148	57998	45805	33393	30602	0	106810	0	0	0	282440	201210	194780	115320	264620	207000	0	0	0	0	0	0	0	0	0	0	0	0	0	0	0	0	0	0	0	0	0	0
8412.9	11881	19421	41812	50658	12413	25127	60746	33336	3187.5	26427	25656	21510	52064	43368	32122	0	92921	35946	68843	13780	30059	314610	31440	59959	13659	29322	19610	155870	32204	93129	62915	124590	10116	73692	101330	52408	52020	70628	104120	401880	60511	300230	20495000	13172000	29984000	13996000	1150300	233960	175170
0	0	68846	215540	2537500	15069000	20867000	22954000	19946000	13793000	13982000	18441000	12187000	15540000	9688700	10234000	6078800	29377000	29692000	18693000	12907000	11129000	8059900	3872400	5145900	3430300	3348200	3711100	3389200	1608000	1592600	1216700	732490	702780	1807600	468310	316540	244650	566190	545190	271010	202900	287710	224380	303120	156790	91086	101140	0	112450
0	0	0	0	0	0	92227	99048	0	0	32582	22463	0	0	11939	18347	13408	19582	29286	32361	32897	31895	186160	74229	295880	510730	1370600	1303600	1414800	691820	632960	596210	752610	148930	310930	109970	102560	89157	22954	18012	27616	74564	23828	21075	80400	136050	782740	1338000	1038000	1088800
0	0	0	725440	0	12081	0	5425.1	0	5709.8	0	0	4751.8	29955	29399	0	47381	353110	645230	411870	471090	89867	110650	28510	107980	224910	56730	106930	98981	354270	373040	1187800	2067500	1432600	3843600	2058200	1083600	750860	378220	1260800	1364100	1616000	2854300	2799000	1505500	1094100	2458400	2468500	1602700	2889800
0	0	59827	64025	17112	134140	52734	60371	70988	35253	0	35651	12468	0	0	57721	32871	41169	63056	0	0	272400	318500	264510	162360	173390	228670	279450	932110	1036900	713430	559080	546400	340860	331680	212040	196770	115340	0	0	61538	0	0	0	30916	0	0	0	0	0
0	0	0	0	0	0	0	0	0	0	0	0	0	0	0	0	0	0	0	0	0	0	0	0	0	0	0	0	0	0	0	0	0	0	0	0	0	0	0	0	0	0	0	0	0	0	0	0	0	0
0	87442	149590	0	71847	0	0	0	0	0	0	0	0	0	0	0	0	0	0	0	0	129010	0	0	0	0	0	0	0	0	134670	0	0	452500	1003900	675770	1152900	1747100	4568200	1924500	3589600	2911200	3327700	2282500	1051300	721000	771430	661310	399540	414090
0	43949	252950	611390	1942500	5229800	4769900	4892300	3912100	1545400	2075300	1099400	3158400	3176300	3810700	2246600	2361600	5655400	2047900	2080200	2293600	2148000	3278100	1053300	1966200	1200000	2227100	1319400	1440800	1316600	827350	2242600	2496700	1017000	2087900	1169400	828520	919460	1135600	950790	949820	775180	749490	335260	412660	499380	384770	152850	40895	80764
0	0	0	0	0	0	0	0	0	0	0	0	0	0	0	0	0	0	0	0	0	0	0	0	0	0	116540	66104	502460	542940	552410	115000	105440	0	0	0	0	0	71083	0	0	0	0	80795	0	0	0	27267	0	0
0	0	0	0	0	80082	0	0	0	0	49974	55344	0	0	0	0	0	0	89270	47510	52815	106970	580140	1031700	2897600	4336000	7754200	5424600	4220600	6112500	16359000	56152000	90979000	39134000	48918000	6925400	1934000	1213700	1037500	657720	359910	527340	157960	123750	619310	119890	206480	43917	69224	62939
0	0	66635	0	248350	765120	476160	1164400	615400	268040	227230	201340	212360	291970	601070	3727500	2646500	3850800	1516400	924370	951720	617890	587120	110730	0	0	1351300	0	1067400	1172100	0	0	0	0	0	0	0	0	0	0	0	0	0	0	0	0	0	0	71800	0
0	23869	0	36272	103440	83813	80695	0	69456	59431	0	0	0	0	0	0	0	0	104680	245200	205240	63675	261080	247460	320650	360860	491090	523060	749040	765540	1109900	2307800	4164900	2698800	7057600	3313600	2713300	2262300	2691600	2273000	2421700	2699400	2113800	697770	519580	313520	266340	244590	136710	116440
0	847240	2053900	2246600	1874500	1695500	1686800	2022000	560950	2453100	2164000	2091400	1226500	264400	146180	478770	144540	0	0	0	0	0	0	0	0	0	0	0	0	0	0	0	0	0	0	0	0	0	0	0	0	0	0	0	0	0	0	0	0	0
0	0	0	0	0	14490	0	0	8571.9	23028	13880	62932	0	35053	0	22962	11461	0	15651	23613	0	0	0	0	23723	0	149900	638250	621320	619840	473830	304060	196450	72645	99061	29981	14762	0	70490	103540	114070	129020	69918	94042	110290	161110	543460	2811200	3397500	1058000
0	75024	93902	439290	2182100	0	0	0	0	0	0	0	0	0	0	0	0	0	0	0	0	0	0	0	0	0	0	0	0	0	0	0	0	0	0	0	0	0	0	0	0	0	0	0	0	0	0	0	0	0
0	0	0	0	0	0	0	0	0	0	0	0	0	0	0	0	0	0	0	0	0	0	0	0	0	0	0	0	137550	0	0	0	0	0	0	0	0	0	0	0	0	0	0	0	0	0	0	0	0	0
0	0	0	0	0	0	33804	0	0	0	0	0	0	0	134830	624630	409440	978240	128200	195700	108330	15713	0	49247	30196	62322	19352	62623	97882	23604	20732	30801	38117	30471	74122	197600	137300	169270	345260	122740	287040	1090800	437010	363610	858090	740360	942690	1189000	583350	1496700
6452.3	218850	883520	725050	360560	546720	444570	1731800	8053600	4603600	4012600	2001700	703470	3810700	21063000	29086000	7629400	9793100	4036800	3296200	4152700	2387500	2191100	925090	883070	830450	734710	515550	271940	172590	170150	116080	81350	31733	0	81384	160180	56600	94302	60766	0	30056	51201	0	39062	0	0	0	16046	0
0	0	25582	0	53775	67916	93705	63823	286790	404390	1385700	3466900	1855400	2695300	1506600	577950	41957	52170	26110	0	0	18652	0	0	30865	0	66773	70325	0	114840	0	105670	0	0	0	0	0	0	0	0	0	0	0	0	0	29497	0	0	31097	0
0	0	0	0	0	0	0	0	0	0	0	0	0	0	0	28891	33011	81757	75372	186150	386440	522440	450010	420010	275360	266590	940030	2039500	3483300	3434100	2470400	1630100	694310	267330	431320	227800	195890	105310	99182	0	94269	36589	34073	67685	0	13591	0	10847	0	10629
0	0	34879	16688	0	0	0	0	0	270020	844510	48421	0	0	23728	24759	0	0	0	0	0	0	0	0	0	0	67907	0	211470	289500	203560	152430	0	0	0	59994	46236	64709	0	0	0	71034	60089	181570	0	0	0	0	0	0
0	0	0	0	0	0	0	0	0	0	0	0	0	0	0	0	0	0	0	0	0	0	0	0	76582	66867	70853	60998	59127	162090	1117700	5618800	12513000	8147600	10304000	3372100	1848500	3623400	6889200	7518100	0	714070	371480	217440	195470	115460	144170	104860	57946	59596
0	0	0	0	0	0	0	0	223330	75922	66227	53485	65758	0	0	72204	99508	150710	0	225690	725720	411270	354470	102360	340950	361420	526310	0	93372	1217900	17470000	66146000	150950000	66157000	92262000	12624000	19565000	46111000	83583000	69702000	29343000	4668300	3552600	1968300	1630600	744660	1018100	3112300	3992800	153510
0	26506	659730	332890	688730	585750	316260	0	0	762450	603710	283380	138100	411930	248460	172690	582750	3597800	251440	286580	760450	572860	3075900	6962500	218470	216750	143770	0	0	95583	0	0	166750	0	0	0	0	141230	88150	0	138320	0	363990	934150	774710	0	235800	252180	0	0
0	2032.7	0	0	0	0	0	0	0	0	0	0	0	0	0	2762.5	0	0	38540	97552	84127	0	24936	7760.5	17095	0	126030	142960	82413	0	14523	0	0	0	19404	17251	313500	241850	65560	115310	209440	280110	302900	371000	308020	236220	278410	256920	72213	0
0	0	0	0	0	0	0	0	0	0	0	0	11753	0	0	0	0	41223	31224	115830	348300	312350	444330	297010	212210	157720	78633	57117	40139	50493	0	0	0	0	0	0	0	0	0	0	0	0	0	13003	0	0	0	0	0	0
36373	34387	9638200	81005000	125500000	78943000	44930000	49934000	38977000	26941000	16934000	11709000	6015800	4445900	3328800	1426200	1870500	398300	174430	447360	822890	1040900	1711500	834800	343550	300900	291390	182790	95005	1019200	849870	430030	82366	24320	115110	80546	0	287640	0	0	75605	0	0	0	0	27634	393970	0	0	35916
0	35997	179910	196960	226160	221560	244780	273110	282810	351760	349300	365990	529560	1020700	876500	899110	961700	5438300	6273100	10880000	11464000	7570600	6149100	7306900	9558900	13546000	15169000	18633000	29414000	24371000	16667000	14085000	14717000	8097900	19179000	14355000	17116000	10395000	8966000	7283300	5441600	3879200	3246100	2802800	2825500	2281100	2615400	2811600	1294600	2024200
0	0	309870	5076500	10700000	7576100	6182100	5785300	3566300	1139400	879100	620570	41478	285740	177830	87048	143260	0	0	0	0	0	0	16879	0	81096	59794	76226	142750	165690	446370	109740	20981	82606	155820	348060	237080	216870	131410	227500	0	62495	0	0	0	45918	0	129390	1125600	2064500
0	0	54629	168110	141270	40017	55254	53728	59925	0	76263	47511	32596	80455	55328	59517	19131	283380	325030	344110	388940	238110	308600	146380	101540	78752	106210	60795	0	0	0	0	71448	0	0	0	0	0	0	0	0	0	0	0	0	0	0	0	0	0
0	0	0	0	19610	0	11405	0	0	0	0	0	0	0	0	0	1603.4	0	0	0	0	0	0	31715	71013	313010	264640	24280	0	24668	25953	41793	45595	51599	113780	77506	48403	0	22023	79306	515710	1552200	2569100	3374000	1503700	1586100	2117900	683340	557270	1035800
0	0	52743	106240	177280	132640	0	0	0	0	0	69024	64393	103840	63510	71906	50907	209350	556850	1054700	1231600	531160	368150	172310	142550	99183	142900	111000	114940	67706	60798	107440	71639	44953	93745	57674	59370	0	0	0	0	0	0	0	0	0	35933	19852	0	0
0	0	0	0	0	0	0	0	0	0	0	0	0	0	0	0	0	0	0	0	0	0	0	0	0	0	0	0	0	0	0	0	0	0	0	0	0	0	0	0	0	0	0	0	0	0	0	0	0	0
0	74145	188340	168990	987660	232160	121070	112370	150250	17052	55646	574470	537820	218460	192820	574040	238280	516640	17457	0	58616	594720	1257400	1243600	3406400	4603500	9034500	8205500	6566400	3372900	1627100	1219100	720050	125220	414030	194840	148150	421500	307040	21775	18083	20692	31819	441800	57279	0	0	0	0	3377.2
0	0	0	0	0	0	0	0	311900	0	0	663990	531770	626120	1245300	781980	302280	1370000	1131200	1168600	1089600	728330	1019400	510790	673750	515080	700950	564090	601330	538700	425680	430100	388270	280790	971760	453630	660290	988910	660150	1486200	1361200	328680	419960	886200	379460	0	354960	293720	523880	612290
0	0	0	0	55972	8002.8	1340	0	150850	142520	321580	254610	99918	723240	535870	546220	292140	613720	941170	1414800	683430	535320	492060	154590	117630	333020	412610	385260	281340	202240	223460	130260	4981000	825030	1373500	91580	325840	177130	192990	59034	136740	320970	1052200	9358500	180350000	20243000	5952200	1546200	286040	415600
0	0	34057	0	149740	252860	189990	198900	318670	278680	772510	2256100	3054200	2817000	1125000	617400	263220	566230	454940	525890	472880	209520	787130	139360	307590	185610	551860	485030	348560	539580	2297500	17920000	42735000	28522000	39909000	15295000	15203000	33991000	99376000	151050000	203410000	305070000	168480000	72319000	38628000	21021000	21193000	14009000	8384600	11516000
0	2070400	19991000	9966300	8357800	12046000	13770000	10560000	15423000	6644600	7563400	4186400	2629500	966960	683490	371400	470480	188720	258030	0	218520	791340	913540	220030	215770	39845	226930	210230	49270	0	83152	255040	0	202290	20293	110330	0	0	0	273450	0	0	0	0	0	0	0	0	0	0
0	0	1765.6	0	0	4704.7	5015.2	0	4741.8	0	0	20399	15881	0	21735	46411	23639	57598	50405	0	58951	32928	24995	0	27939	32973	35122	31845	0	0	24645	23518	32366	16299	43405	73924	39031	42411	23450	14081	15135	12830	0	0	0	0	0	0	0	0
0	0	0	0	0	53105	40878	113000	123940	106470	354190	669650	1093900	2478800	2493600	1941900	217830	3339200	3164100	2596900	1584400	1038800	1311700	170120	170730	122610	190060	93670	30791	94930	47416	73352	53420	0	32123	30162	0	0	0	0	0	0	158640	0	0	0	0	0	0	0
0	0	0	0	0	0	16180	0	806590	897330	943180	796860	866360	1078600	811050	796020	0	892080	573810	821820	815030	637960	609340	615970	948110	844040	940400	773270	983110	764080	738090	675060	605840	493810	63808	47878	1082100	699050	642710	578190	627080	595580	502840	602020	483510	469070	717110	427740	44003	29802
37635	0	0	0	0	0	94428	148860	134580	63339	228860	548130	664720	2403800	2818600	2974200	2309400	5291700	2392900	1636500	754630	323590	628090	476900	233880	90048	68443	0	0	0	0	0	0	0	0	0	0	0	0	0	0	0	0	0	0	0	0	0	0	0
7033.7	55711	462670	588740	175950	364910	419620	472690	0	290600	273390	531440	215100	516550	250380	420380	1408200	36158000	29752000	2482300	917300	519280	553660	569350	487510	399910	313180	53108	48865	262100	22078	165500	110540	109440	111420	112740	221940	548470	615480	432780	766110	164850	708010	341810	59591	53102	0	172480	96911	85650
0	0	16978	0	56238	49796	70507	101730	99970	1582400	9406800	12112000	7825000	5832100	2308900	1346900	468380	513830	359710	468920	1787500	642970	566700	464420	633550	445440	1127000	1609300	3827200	5474800	11215000	29533000	68918000	28731000	31559000	10911000	5508900	1772000	768520	226910	123970	131340	38174	120060	49157	71636	0	140850	39611	0
0	0	0	0	0	0	0	65487	118070	0	0	0	88947	0	0	40225	0	31364	0	0	0	81148	409480	321040	581560	0	0	25357	97829	178170	26649	76023	37071	9349.2	140210	313620	839010	431890	326620	667450	332790	740620	794760	944900	160970	94593	212680	103060	82348	360420
0	55017	75723	67801	96312	149790	144570	183420	133840	133020	414700	790620	0	1221700	0	0	0	0	654350	372730	294230	0	219010	0	0	0	255620	136290	0	0	0	0	0	0	67721	31667	63068	0	0	0	0	0	0	0	0	0	0	0	0	42822
0	0	0	0	0	0	0	0	0	0	0	0	0	479590	0	0	0	0	0	0	561030	0	0	0	167280	0	601030	545290	767300	683760	296340	307900	0	0	252060	2240700	7093100	9296100	16577000	4641000	16005000	28124000	16895000	22471000	24742000	30577000	125010000	510780000	122240000	255030000
0	0	0	0	0	0	0	0	0	0	26793	36718	29112	170150	0	4273.8	0	18319	59255	84189	193480	466320	527610	476870	648260	696810	1107000	802390	679380	359450	230810	182700	296790	163300	353590	252070	295980	99341	86474	175760	185760	399080	182650	188260	138370	174880	220720	210120	142920	93857
0	0	0	0	0	0	0	0	0	0	0	20440	29512	60684	51734	68525	34194	75443	47956	44217	61133	71514	0	47015	0	144740	25152	0	50981	51475	49454	37855	41056	15269	53894	74839	51587	61354	32401	50286	143700	157690	1248400	2737500	200020	16808	0	0	58718	73889
0	0	0	0	0	0	0	0	0	0	0	0	0	0	0	0	0	87594	48464	0	0	0	86526	0	0	95117	156010	311160	410700	178520	144750	265870	330760	165000	283300	435380	728020	1440600	2010800	2905000	5057300	6438400	3795100	941440	0	41193	53463	0	71304	0
820200	1924400	3678500	4694400	9016800	3950000	2827100	2643900	1324400	853780	781310	600880	0	632900	0	354220	0	0	402440	1013900	0	0	566560	0	0	0	0	0	1073500	0	0	0	0	0	620540	569060	0	882200	16465000	18409000	24601000	23793000	25046000	24904000	20650000	21905000	97750000	400370000	593290000	228480000
0	118800	223390	0	0	0	498320	206910	0	0	0	0	353220	0	0	0	0	0	0	0	0	0	0	0	0	0	0	0	0	0	0	255870	307860	126660	327240	742840	1968800	10598000	15309000	5798400	19490000	21674000	14974000	21649000	15239000	17076000	67064000	428200000	532910000	153660000
0	63882	0	0	0	0	0	0	0	0	0	0	0	0	0	0	0	0	0	0	0	0	0	0	0	0	0	0	0	0	0	0	0	0	0	0	0	0	0	0	0	0	0	0	0	0	0	0	0	0
0	1546600	15576000	7699600	3620700	1931200	227150	1181100	476140	204770	211670	193530	68951	191390	164980	0	182980	0	0	0	0	0	0	0	0	0	556910	0	0	0	0	0	0	0	0	0	0	0	0	0	0	185170	171760	0	0	0	0	421240	147900	0
0	47346	77273	53753	0	194560	436230	688810	897940	555740	581690	443310	383330	410020	327780	542330	109040	210220	0	0	316520	332970	539010	520660	820300	301930	0	0	0	164530	94312	514060	0	0	148700	174660	120570	127420	0	0	36699	295940	0	0	219810	201470	247850	0	0	254250
0	0	0	0	0	22959	59107	1235000	1743400	899300	1352400	892130	413570	770530	696750	376510	0	272100	167830	0	0	64576	248740	0	70633	0	104840	107980	0	0	0	0	0	0	0	0	0	0	0	0	0	0	0	0	0	0	0	0	0	12828
0	0	0	0	198420	1511100	2614300	5237700	7161200	4802700	5655300	3941900	2905800	3686800	2749200	2666700	1015500	3484700	2284400	2742700	2638200	1633200	1840700	1303100	1573500	1253800	1628900	2356800	2820600	2627400	2188900	3098200	2749200	822480	3005700	2051300	2440400	1899600	2566100	2108100	2449500	2210400	2120200	2523600	2090600	1378900	2176300	1628500	930630	1294300
110970	9191000	20580000	16293000	20439000	20198000	16774000	14992000	9209500	4991300	6346300	3403000	2846300	7436600	4856100	3942000	2633300	4733900	1854400	2734600	2665600	1799400	1894900	1299300	1013800	711090	1016800	1229900	893620	1057900	315890	636020	886580	250430	569540	291650	405490	684070	987420	540150	404580	192820	356300	394690	235230	264490	183590	555740	618200	355300
0	0	0	0	0	0	0	0	0	0	0	0	0	0	0	0	1903.8	0	0	0	0	0	0	0	0	0	0	0	0	0	0	0	0	10290	14971	0	17929	76775	58525	33484	90796	128420	146550	155760	101630	71987	57173	93787	71058	69538
0	0	0	0	0	0	0	0	0	0	0	0	0	0	0	0	0	0	0	0	0	0	0	0	0	0	0	0	0	41099	0	0	0	0	0	0	0	0	0	0	4283.2	2205.4	1675.1	0	0	0	0	2437.8	2876.3	0
0	124310	678460	649520	1159900	598210	565280	562400	268260	238070	326200	220710	145840	319130	0	0	0	0	0	0	0	0	206550	0	0	0	0	0	0	0	0	0	0	0	0	0	0	0	0	0	0	0	0	0	0	0	0	0	0	0
0	0	0	0	0	0	0	0	0	0	0	0	0	0	0	0	0	0	0	0	0	0	0	0	0	0	0	0	0	0	0	0	0	0	0	0	0	0	0	0	0	0	0	0	0	0	0	0	0	0
0	0	0	0	0	0	0	0	0	0	0	0	0	0	0	0	0	0	0	0	0	0	0	0	0	0	0	0	0	0	0	0	0	0	0	0	0	0	0	0	0	0	0	0	0	0	0	0	0	0
19851	0	0	0	0	0	0	0	0	0	0	0	0	0	140020	0	70625	137900	76568	157360	0	168600	80145	82958	0	0	0	0	0	0	0	0	0	0	0	24690	0	0	0	0	0	0	0	0	0	0	0	0	0	27438
0	0	0	0	0	0	592490	873160	413220	0	42019	0	0	0	0	0	0	0	0	0	0	0	0	0	0	0	0	0	0	0	0	0	508710	809760	4989800	52472000	31447000	22827000	15754000	8524300	5081700	2674700	1982400	1609700	1361500	910400	933470	340620	36170	63611
0	0	0	0	0	0	0	0	0	0	0	614600	1947200	5260100	5243400	6230400	2916600	17783000	18959000	23065000	17408000	5243600	4018400	2269400	1152900	1498400	608390	435500	523610	351940	264960	570100	206020	237470	647610	503930	718830	526860	1968300	1466200	789570	330630	850860	4470700	830690	237610	338500	2119400	577580	174090
376230	310970	403250	548610	749720	753470	298070	503970	322890	217660	327850	0	241110	0	381280	349550	0	1898200	4044000	7971600	19147000	12443000	34455000	21881000	25577000	17200000	18428000	12410000	9757900	11945000	11415000	12577000	9679000	4256600	17067000	1075700	18013000	13054000	12556000	9517700	7699700	8295000	9193400	9789100	6703300	4888500	6990000	5492200	3767000	4271900
0	0	0	0	0	0	0	0	0	0	0	0	0	0	26817	0	0	0	0	0	0	0	0	0	0	0	0	0	0	62420	376640	874910	1014600	440060	0	392440	214420	188510	179830	485610	428310	818020	273250	1258200	2358300	1577300	1645900	660820	206590	564100
0	0	0	6728.6	0	0	0	0	27512	372690	1390800	1143700	633200	322260	100070	40736	68050	23124	36980	34296	0	0	30244	0	63018	0	40697	116830	139450	0	0	0	125060	0	29203	0	0	0	0	0	0	182450	0	225820	642790	330260	78497	0	0	44897
0	260130	270400	0	0	0	0	185630	0	0	0	0	0	0	233590	381980	387260	1660100	2690300	7263400	14805000	18404000	28824000	26614000	24498000	15619000	16519000	13275000	15355000	12913000	11829000	11793000	9638000	9285900	22316000	15360000	14270000	11464000	11160000	9985800	8227700	8302400	7200700	8527400	6207100	4914800	7096400	5112100	2310500	3049200
70668	641450	1343800	1479100	2249700	6930300	6203400	485960	0	176470	173450	0	0	406470	332100	338460	134710	62019	1422900	486530	0	294020	0	0	0	0	0	0	50942	0	0	0	0	27739	0	0	0	0	0	0	0	0	0	0	0	0	0	0	0	0
527630	2581800	4290500	3313200	4087600	3948600	4126700	3915500	3359300	578230	638150	675200	750230	980460	799330	750890	434300	1173600	801760	1269900	3348400	985450	1157100	826120	805450	880030	1166300	797100	1122000	915650	1062900	821310	520660	377560	783930	603980	3051200	1272300	1231100	983240	861860	1432800	708100	636730	448700	552600	538100	0	946130	377530
155370	0	132320	0	0	0	73569	52724	0	0	0	0	0	0	0	0	0	0	0	0	0	0	0	0	960920	713070	851250	779310	1193100	489090	0	0	0	0	226550	839150	2604200	2677900	3380400	3184700	3041500	1659500	771810	110000	0	0	0	0	0	0
0	0	0	0	0	0	520690	2110300	3172700	1265200	852790	54237	225830	0	91546	46035	26822	0	0	51340	0	55772	30322	0	0	0	61016	66869	0	0	0	0	0	18013	18599	27901	0	0	0	0	0	23004	0	0	52640	0	24653	0	0	0
0	251940	989480	1262100	1074500	1085800	1398800	1971700	2566900	3214000	9922400	20121000	26383000	42442000	27481000	16245000	4146300	6180600	3156800	2589100	2405300	1965200	1356700	712460	976240	271960	582920	374040	643520	334350	4159900	310030	3729100	65039	259690	184980	31524	46757	272780	358740	464930	23027	321600	367230	12927	165130	586280	437400	508100	496990
0	248380	5487000	8017200	7455200	1544900	1007600	3197600	1073400	344890	435810	365130	260110	347780	219180	138640	151050	177590	0	205660	1268700	1186800	0	116510	1030100	139880	246650	173100	296920	281320	327120	263690	369760	207040	2232400	299120	454490	319960	262460	228330	252810	191160	173440	1334600	182400	1531300	165510	0	0	763090
101700	746900	77296	1722700	5421900	12992000	12588000	3651800	4376500	5958400	8283100	7204800	3237000	3744600	5302000	1847400	1235700	5473900	5874200	1178900	1860000	792420	897840	502730	392580	485980	313640	425350	596560	49592	319820	399980	323370	0	0	181650	0	29609	0	0	0	0	0	0	0	0	118720	683960	1009200	0
0	0	0	0	0	0	23335	25551	0	0	0	0	0	0	0	0	0	0	358460	0	0	84177	0	0	0	0	52830	94400	232670	0	0	60066	73197	0	0	43272	0	139410	72177	47652	51544	37361	0	149910	207580	1401600	52824000	3701700	3586300	541410
24121000	16618000	8646100	3824300	4633400	2855400	0	0	0	336050	0	647160	0	0	0	0	0	0	0	0	0	0	0	0	1058600	0	0	0	0	0	0	0	0	0	0	0	804270	0	0	0	0	0	0	0	0	0	0	0	407950	0
0	119090	1755700	2610000	7765900	9853900	8629300	12114000	11615000	5674900	11019000	12479000	9648300	11617000	4101500	1675800	1400600	4798200	1143200	2236500	1248900	789780	655610	237140	470010	431860	238800	180950	136810	150220	125220	73319	0	207260	0	0	0	0	0	0	0	0	0	0	0	0	0	0	0	0
0	638040	1861100	885670	1097700	547740	215730	215200	162070	366140	242350	0	0	0	0	0	167140	172010	0	0	144530	117400	176730	0	0	170040	0	219710	201420	169450	164730	196830	147630	83409	194400	132690	0	0	0	0	101480	0	0	68882	0	285770	0	0	54806	78729
0	716700	2299900	1190000	1300600	699930	361260	261950	0	0	0	0	0	0	0	0	45198	0	0	0	0	0	0	0	0	0	0	0	0	0	0	0	0	0	0	0	0	0	0	0	0	0	0	0	0	0	0	0	0	0
0	0	1743200	8015900	16950000	8869100	3880800	5485200	3482300	1260100	3388300	3039100	2667400	3149900	2025500	1173800	379530	119870	99467	93387	79175	102120	184660	184430	129880	1764900	66265	0	154870	226110	0	71030	55697	0	68383	0	0	827240	95738	97847	64738	43728	17619	0	407140	0	0	969230	870250	75893
0	0	0	0	0	0	0	0	0	0	63575	0	0	0	0	0	0	0	78213	0	59651	318540	734350	2494100	7196400	21671000	46024000	33597000	23738000	10808000	8388000	7646800	4850800	3469400	6830600	4998500	2018200	5115700	4652200	894420	2871100	624360	591710	2701900	1352900	1387000	569400	2109400	1189700	1192800
0	139710	186430	61184	137500	154010	129470	59717	28720	94576	106380	554510	1381900	2196300	742860	241850	79573	90885	69030	203460	223390	162840	30984	116500	0	0	0	32368	69396	0	0	0	0	0	153950	125930	59646	38712	64461	59294	54111	0	0	0	0	0	0	0	18368	9978.8
0	789970	13030000	16691000	15456000	14716000	10851000	17445000	12991000	9745000	10556000	7897700	5764400	7246500	5590800	4089300	1693000	3500900	2721200	2123000	1991900	1990700	1984100	1435200	1981700	1443300	2585700	2098500	1633400	3210400	1415700	1580700	2400800	1167700	1967500	1095600	2072700	1579800	1219100	1340900	2035000	2056100	1251100	1710500	719320	104350	294250	293990	152920	84076
0	253720	1557700	6618800	4580600	2958200	1614400	3316900	1726800	1459300	881810	2767100	918430	324670	464740	102740	129850	0	0	416220	235310	315320	388780	302640	258150	317560	437010	324220	0	0	198510	690250	312740	0	0	0	0	0	468600	232140	77059	147230	148250	0	145950	0	0	0	0	125640
0	227120	14473000	33009000	27683000	22165000	11699000	19704000	13304000	7305000	14045000	13288000	8394900	18135000	12033000	9238400	1628000	52724000	4909900	5216500	3478100	2149100	4235500	1772700	4833800	2708700	3564400	4123400	4127500	2584100	280980	2382500	1343600	443070	2950100	554290	746560	1891200	1913500	2034400	1697200	900510	1630100	1435200	275240	1158400	344580	519060	493710	634150
0	5684500	22598000	4597500	0	0	0	413920	0	0	0	0	0	0	0	159480	0	0	0	0	0	0	0	0	0	0	0	0	0	0	0	0	0	0	0	0	0	0	0	0	0	0	0	0	0	0	288860	0	0	0
0	653370	12286000	9549700	8002800	5303100	2730500	1680400	1036800	190800	244490	0	0	0	0	0	44709	187120	0	0	0	0	0	0	0	0	0	0	0	0	0	0	0	0	0	0	0	0	0	0	0	0	0	0	0	0	0	0	0	0
0	0	130330	84873	67257	109080	146340	132750	0	0	0	0	0	0	0	0	52500	118270	331090	1140600	3200800	2357900	767280	226880	0	0	0	0	0	0	0	0	0	0	0	28404	0	0	0	0	0	0	0	0	0	0	0	0	0	0
62422	4753500	11659000	8752500	6588100	7236600	11812000	8627200	2752300	779460	890170	597740	306840	324600	224350	82523	230000	204620	76711	0	137750	151720	116270	115950	121560	0	153010	0	0	0	89006	0	450200	264110	601880	197360	517030	249230	219800	0	249460	152420	415140	188830	202190	0	0	0	0	99471
0	443860	10895000	13145000	9142100	9786700	6874300	9265700	5083700	3265300	5479600	2749400	2452100	2974000	1552500	2021800	1182600	2139600	744390	1207200	1649300	898620	1882300	1142500	396260	2033000	1760500	2150300	2138300	438240	0	2485400	1085200	581500	1036200	1311600	351560	846150	1812200	1658200	1419800	1143500	692420	869370	448930	340770	284280	274370	0	151220
0	0	0	0	0	0	0	0	0	0	0	0	0	0	0	0	0	0	234400	0	0	0	0	0	0	22471	84996	82776	0	57661	50356	0	132620	321960	2420300	31401000	81206000	10750000	9265000	4217300	2075900	1258500	720220	694990	491170	236590	240660	0	6463.7	19234
0	0	3256300	3429500	0	0	0	61734000	126140	11308000	58831	7240100	2656000	0	1980500	1260800	844940	0	599110	446560	509470	347350	347490	39141	327900	373160	0	493510	532870	0	0	424280	82973	431430	1115600	22812000	9799700	8193100	7844400	5609500	2467300	1084800	1422600	799700	651610	103260	472240	4161700	7645800	3360700
0	0	75744	0	0	0	13178	0	317840	891800	1497900	225440	134270	191330	181770	47498	27991	185540	141450	162590	114250	0	138270	58003	230360	0	0	68784	0	48736	0	378130	155650	0	15351	131470	29809	43449	256330	206720	210710	347850	1679900	8249000	6487000	3558400	1941900	620420	324310	343840
0	0	0	0	0	0	0	0	0	0	38479	0	0	0	0	0	0	0	0	0	136490	57463	78855	32399	0	0	0	0	96288	128570	47664	0	438130	0	0	1220800	116170	176640	98900	117800	857180	3018400	5291200	3131800	681210	149390	512140	314910	0	28358
0	11859000	32030000	20775000	9414000	7709600	1659900	1414800	825070	703060	283650	260970	380170	448330	1262100	799620	201520	496110	340370	926030	1033200	0	318710	78199	0	0	0	0	401410	0	0	0	91758	0	0	0	92499	0	0	0	0	0	162030	0	0	0	0	0	65428	0
0	0	10189	0	0	19197	26562	59049	72401	20350	23230	26002	48682	148400	502510	2277300	1750800	4744700	1699300	1724400	864690	564970	1296100	2012700	54858	798070	56610	305760	293890	210940	239850	314460	315270	224880	0	0	604060	287580	290490	175720	166630	232660	0	0	10166	0	0	0	0	0
0	1130200	13019000	7920600	8333100	6499200	5609000	6608300	8074400	4739900	8536900	8308700	6771200	15127000	13223000	12450000	8115400	30344000	36656000	29898000	14373000	14421000	11849000	4225900	6246200	3663200	2215200	2265200	1704200	3428500	1846800	1906900	3053800	689730	1602500	579540	1091600	733310	1229900	862270	220060	222570	230010	212410	0	0	86624	85664	59976	33373
0	0	788980	2182100	1490300	2802500	1419400	1695000	2552400	573060	1831200	1008500	2333500	495060	1096800	460920	0	431050	0	0	0	32497	0	0	0	60197	88799	0	0	0	0	0	0	0	0	0	0	0	1433500	0	0	0	0	0	0	54997	0	0	0	0
0	23508	766590	1217600	756590	724540	1075000	2765600	11681000	22429000	50011000	28412000	14374000	10681000	3326600	2918600	1902000	2693600	1911400	2138100	2001100	1529000	1234700	1096200	365890	641890	1207000	575660	361790	815960	707960	711690	538060	478930	1491700	510770	855850	313060	126610	642680	83207	119900	965930	539630	370490	156020	206680	354630	99217	82031
0	64684	916360	1602400	11799000	24779000	30054000	21898000	8888900	3121800	1645200	3837100	1889400	2624900	2564200	1966900	1234200	5539300	3355900	2315700	2027800	1421000	4400500	1104800	3850000	1895700	2530200	2859600	551050	1011900	1823900	960790	824280	640180	864430	3278900	2947700	2174100	1845700	1678100	1544800	2661900	2141500	2167000	1977800	489590	1076300	2331200	1295200	1881100
11549	34827	124040	104620	90183	37294	0	0	0	48946	67072	0	0	0	41396	19868	0	110560	0	0	0	21712	27403	0	37397	34909	57581	69692	124060	756810	2604900	1050600	234520	394740	563420	186090	0	0	48399	0	86433	0	53907	0	29834	0	0	194300	246740	0
0	0	0	0	0	0	0	0	0	0	0	0	0	0	0	0	108770	0	756140	1001100	0	1648700	0	0	29706	100770	292380	656310	925400	668820	552730	1046200	954170	1604300	1746800	1375500	1338900	1176500	1826600	1519400	1440300	2923700	1758900	2811900	2219100	2227200	3335700	2943000	1898000	2952100
0	496930	704130	499610	271790	471130	693590	1397800	1767400	1283500	1208300	0	540680	739970	413290	0	0	0	0	0	0	0	0	0	0	0	0	0	0	0	0	0	0	0	0	0	0	2332900	0	0	0	0	0	0	0	0	0	0	0	0
0	42744	293080	3290800	10293000	9279700	6214400	4799100	4808400	3873900	7378300	5757700	4729000	6656900	4834900	3945700	2397300	4832300	4126900	1572100	2454000	1245500	1126700	3403400	2650200	2402800	3665400	3256700	3539200	3675700	4323400	5341100	3166200	1876000	3681000	3659000	3041000	2331900	2624400	2331700	1872600	3089700	2506600	3777000	2741700	2578800	3054100	2862600	1724400	1113800
0	0	0	0	272820	0	181500	0	99724	0	0	0	38586	46718	0	0	0	103780	0	107210	0	0	0	55678	0	21544	0	100040	0	0	945400	0	0	0	0	0	0	0	429490	0	41434	392150	7922300	21419000	3300400	2268300	1084400	1668500	118660	35892
0	1231500	9963300	9520500	3659100	3431600	1347000	1212300	741600	0	0	602980	799300	759640	1534700	426850	0	1096300	1400300	857560	889650	1385500	897020	638440	919980	0	1588200	60013	1689900	399440	347490	690740	0	0	1592900	0	1592300	0	1181800	1001200	649530	910060	0	0	0	0	146620	1908800	146980	0
0	1711900	20946000	8226000	10451000	8406200	7943800	4866600	4911300	2989100	1934900	1629400	1891900	2815300	3213200	3947000	1085600	1469600	1661500	3518800	797360	1849900	501150	578700	547820	952110	589380	456370	334480	401520	89987	108060	432200	0	79272	122060	0	0	0	0	0	403550	0	1467600	0	0	0	0	574820	0
0	0	0	0	0	0	0	0	0	0	0	0	0	0	0	0	0	0	0	0	0	0	0	0	0	0	1591900	364250	0	0	0	0	0	0	0	0	0	0	0	0	0	0	0	0	0	0	0	0	0	0
97311	244820	828410	888590	2492600	4311000	3539700	2655300	2566500	2352500	1856500	2875700	1917400	2567400	2689100	2318500	1548000	14044000	495870000	3280600000	2724300000	1029600000	449050000	135530000	76274000	35672000	47459000	33995000	40471000	24562000	18241000	14319000	12220000	4774600	12705000	11769000	8030300	4737700	4048500	2472000	2487900	1579900	1134100	734480	1077000	943600	1308700	1043100	691900	1123300
0	0	56677	352270	894810	808730	520350	512580	0	55235	43611	0	0	0	58742	500640	545970	4233000	6602500	15987000	35976000	48526000	77196000	50551000	47586000	32572000	35123000	28352000	25278000	25597000	21943000	19655000	16756000	14108000	42658000	32243000	25553000	25153000	22429000	18728000	13717000	12784000	16185000	17506000	14023000	11738000	16967000	8707400	4482900	8098700
0	0	28827	0	31237	0	24073	31873	53834	0	0	284170	0	0	858150	689440	294080	501010	324300	0	0	261210	295850	0	0	0	0	0	0	191680	0	0	380240	220320	638890	32742	0	0	794580	320380	287440	234510	728880	825990	752290	333430	280660	192670	0	85989
0	24953	299780	441230	304360	251990	139370	0	79822	0	0	0	0	0	0	0	0	0	0	0	0	141100	1726400	426280	0	0	385940	0	0	0	0	0	252060	202110	272100	0	0	100560	184630	0	0	0	0	0	0	0	0	0	0	0
0	0	0	0	0	0	15585	27331	26952	12779	8327.8	0	0	0	49511	418540	122450	509580	194260	171600	153770	156290	75933	73028	120330	32218	46633	296050	424150	45421	0	153280	0	98824	586640	48005	73391	0	0	136720	54884	0	22568	0	0	0	0	0	0	0
0	0	0	0	0	0	0	0	0	0	0	0	275610	0	0	0	0	0	276020	0	737350	1819400	1867000	341630	1405300	411010	0	303210	0	364340	0	0	0	0	0	0	209780	0	332930	0	144070	0	0	0	0	0	0	0	0	0
0	0	0	0	79840	0	83795	0	124300	0	0	0	0	0	0	0	27743	0	132580	0	0	0	1410000	0	125030	994200	0	398540	510370	74496	192550	33557	0	325200	623740	0	458880	177620	878060	6674200	65061000	109350000	274070000	324320000	230890000	147990000	147330000	90202000	50601000	59018000
0	56463	256320	2925000	0	0	114350	0	0	116500	0	0	0	0	0	0	0	128220	0	0	0	0	0	0	233540	1298900	1347100	274440	0	0	0	0	0	0	0	0	333120	0	0	0	0	0	0	0	0	0	0	0	0	0
0	2046000	5127800	3939600	5327500	4182000	5735900	6079500	9648000	6966100	6638700	5059000	2171000	1703500	843040	0	416410	0	0	0	0	0	0	0	0	425360	0	0	877780	0	0	0	0	0	0	0	0	0	0	0	0	0	0	0	0	0	0	0	0	0
0	746390	153540	0	759130	3820300	3572400	3055400	3364300	2502300	2294000	914090	368060	1243700	1945100	1242800	0	0	0	0	0	0	633820	0	0	0	0	0	0	0	0	0	0	0	0	0	0	0	0	0	0	0	0	0	0	0	0	0	0	0
0	0	0	0	0	0	0	0	0	0	0	0	0	0	0	0	0	0	0	0	0	0	0	0	0	0	0	0	0	0	0	0	0	0	0	224720	159510	202470	477440	380480	1106400	1874700	1431300	281710	122140	44970	54114	36076	48584	0
24908	48429	448280	1141200	2120100	1658200	2414500	3978700	4166900	2674900	2745300	2333200	3139500	15636000	12514000	12572000	3668100	5643800	2489300	1465100	1591400	524500	801020	386130	434690	360260	551260	953950	545770	292370	472950	705570	575210	242960	749860	517290	0	34973	302120	0	129820	65116	67514	0	44791	0	56237	261340	167450	64628
0	0	434150	1578700	1107900	551570	941300	6407200	76328000	498060	98823	59343	0	29515	0	0	0	0	0	0	0	0	0	42784	0	0	0	0	93870	0	0	119110	0	0	0	787800	13674000	2541300	246100	79588	0	80823	0	0	0	0	0	0	0	0
0	160720	2725700	2389100	1488900	1302900	677030	467670	428520	358340	381260	466830	434880	571140	453720	620800	353680	610720	312860	415030	300550	0	113370	115640	99349	71386	119590	67667	145970	0	0	0	0	44504	63563	0	0	27188	0	0	0	0	0	0	0	0	0	0	0	0
0	0	0	0	0	0	0	0	0	0	0	0	0	0	190140	171620	0	0	0	2449400	6254900	1139700	0	0	0	0	0	0	0	0	0	0	257120	196500	871970	1061200	3503900	1180100	1022800	0	363320	274750	190160	245640	0	0	0	129940	0	70428
476110	823750	4374000	5412500	33957000	60923000	41248000	36328000	15921000	5581100	11678000	4674700	3869500	4691100	3165000	2485400	967040	1932500	4318300	3535700	4888300	1221000	3086900	2587600	2529700	1890100	1550100	2403600	505640	112670	1088700	212210	1815600	1134300	1513200	1568200	428710	1402800	1677100	260070	1092300	2309900	1724400	1979900	517550	727800	1814900	534870	1223800	1596100
17735	0	0	70708	1106400	3360100	3081300	3848600	1943900	553840	1384300	957200	235780	803380	154790	136240	72378	326220	227370	189170	323930	171740	320270	0	79545	217920	168770	0	132270	0	0	0	27056	0	63250	69789	0	0	0	0	15413	0	0	0	0	0	0	8645.2	0	15308
0	0	0	30936	278370	508730	483950	526540	369300	170140	153330	139230	94195	207950	47579	98404	0	0	0	0	0	292340	310920	255580	190430	0	0	50690	0	0	0	0	0	0	0	0	0	0	0	0	0	0	0	0	0	0	0	0	0	0
0	0	0	0	0	0	0	0	0	0	0	0	0	0	0	0	0	0	0	0	0	0	0	0	0	0	0	0	0	0	0	0	0	9006	88943	165660	52099	387500	136970	228370	98948	433300	106450	0	0	0	0	0	0	0
0	0	0	0	22106	64566	29499	30234	60266	24766	455240	739590	447850	378260	74044	54334	64439	28959	0	0	0	62810	187550	337520	560690	550000	401020	11367	100600	23114	0	51220	0	0	18909	17527	17276	27225	127070	37251	76124	70505	110030	68818	8052.1	0	39683	40950	49432	17363
0	64291	468420	1475700	5055900	6444800	7974000	27234000	43341000	19508000	16770000	8428100	5570600	6271800	4152200	2849000	857330	3383100	2494200	2688600	3504100	2832500	2987300	1394300	3219400	2101800	3497300	2367900	3596800	1759600	1909200	2401500	3136400	1306900	4074400	2750300	3868200	2558400	2908200	2329300	3367500	4303000	2426800	4688200	2997300	1433700	2153900	1214000	244240	1331200
0	1439300	8875200	6650600	4690600	3037400	1269600	1888700	1717300	726910	1490300	933740	864960	1505100	959960	1521100	889880	2052100	1495000	2126800	2180100	1498300	1812600	1711000	2180700	1380200	2670100	1919900	237200	1481300	1885300	1770500	1647100	756280	1849800	1137000	1274200	1034700	2063700	80081	1048800	1489800	261170	1545200	1139500	230820	547830	3639200	4343700	2021900
275400	6487600	28562000	42806000	43144000	20315000	10806000	8148200	5295100	2254500	4099600	1897700	3727300	1522400	1091800	1180300	2021700	1502900	336930	1119100	798920	4124800	4381600	3906400	2985100	3686100	1948300	5811300	6437700	530980	4170500	4522600	4471100	4064300	5249600	4413200	3693700	4690800	4519700	5346400	4638400	3992300	4757200	5338500	4146200	4027300	4067800	2819300	3516500	231790
46165	916240	34653000	27200000	22636000	23667000	16704000	32222000	462200000	8368200	4196300	2135700	1302600	1332800	893500	605080	635070	718770	918120	1038100	406680	724990	862680	417880	334580	735140	507530	498130	533130	449530	344930	365860	321670	79592	154150	1049200	1133800	1546500	428670	213050	234810	201150	435070	331710	230950	288530	251880	343840	74241	15338
54306	1887800	45613000	56470000	43108000	28491000	16635000	12362000	9221500	4570700	4863500	3981000	2570500	3383300	2399600	1914200	2171300	4344500	1931900	2046700	2368800	1721600	1480700	472780	1596900	1030100	1298400	601050	1489000	1028900	879890	1097700	425000	219190	1203300	452470	522090	380880	209210	496220	509800	647900	591090	280840	322750	419550	506260	0	0	0
0	197790	467010	4323700	7593700	7536900	4473700	4111600	1995300	608820	1012200	700890	536790	633460	475060	478240	171690	871090	534370	360080	819100	298300	366530	252780	349690	309830	555010	440600	459350	400580	342930	474440	429950	185130	410160	308450	402170	0	0	754550	0	0	404730	495600	0	0	330140	0	336910	429050
1853400	19487000	31756000	47621000	69371000	48495000	26752000	21218000	9634400	4656800	3938100	2929300	3237000	1437600	540240	861640	546430	979470	397510	403180	4427400	5256200	0	491100	1017500	4159600	855000	1729200	1885100	0	1545600	1158100	1513500	551900	1095100	1783300	1341600	1808900	757770	2642300	2976700	1698600	1489700	4491400	1445000	302320	340230	753640	330510	1073000
0	859240	5127400	25673000	47750000	28699000	17694000	13251000	7523800	6475400	5502000	3484500	3066500	3443900	2358600	2354900	2246000	1766300	1598200	1519000	2202100	0	850030	894560	826930	1272400	2097500	1660300	1170300	985260	892060	830030	842200	506570	1662300	1164600	1185800	1553100	2173100	1439000	572850	757940	1781200	859570	457770	433850	543920	839960	295750	291130
0	630610	6676200	13626000	37586000	41977000	27298000	18173000	10395000	4900300	4251500	2797700	969620	1540200	1727400	1607800	1399600	922890	444250	392240	688320	393620	464630	414160	360580	6114000	892930	97593	672240	579650	1470200	1016600	864990	2095100	192140	1910400	1984900	1502200	1569200	913570	1768900	1508300	972530	1640600	1406000	1334000	1241100	600760	971250	999340
0	0	0	0	0	0	0	0	0	0	0	115570	471460	1650000	1626200	1971900	717040	1199800	400400	255090	0	140650	0	0	0	0	0	0	0	0	0	0	0	0	0	0	0	0	0	0	0	0	0	0	0	0	0	0	0	0
0	0	0	0	0	0	0	0	0	0	123510	23101	50676	94685	188270	0	506730	768380	371870	1453600	1856300	838530	2668700	741480	1461400	1252800	769530	738410	1036900	852730	609060	680500	1460200	836650	1903100	1534200	986320	574710	631730	537660	750340	288550	247860	0	0	0	226490	155460	167570	99338
0	0	156410	226420	262030	0	0	0	0	0	0	0	0	0	0	183180	0	0	287320	0	0	475160	1236800	668550	396850	157580	597960	820580	1545600	523230	0	1056700	1661500	1645300	4401800	4198400	1947900	711420	1362800	500490	646060	0	0	0	135190	0	0	0	0	0
35828	588540	6877600	5840500	3930800	2681800	669880	98307	53042	98679	190750	172540	346690	64105	150850	173500	128990	147840	0	0	102130	0	0	0	122500	0	151450	0	0	0	0	0	0	0	0	0	0	0	0	0	0	52861	0	0	254290	0	0	0	97610	0
0	0	0	137070	0	0	0	0	0	0	0	0	0	0	0	0	0	63251	70371	229960	0	0	0	0	0	24175	157850	319180	881960	1062400	556270	334540	443710	472450	579440	225900	131630	0	20772	321280	0	65786	0	0	0	0	0	0	0	17770
133650	0	1723900	2446900	1847800	891660	529690	463740	352500	228670	263280	411400	160890	185260	110960	0	115240	109370	80498	82358	99229	304470	180740	360860	204120	348710	354780	364540	1269900	1022100	1161900	1312800	1270300	1331600	2477900	2234800	3267500	1958500	4156200	3450300	2684200	6559300	5497800	4126600	3394900	4653100	4815600	1719100	2550200	2840800
0	68078	10214000	19333000	16119000	15437000	11751000	23331000	21017000	12989000	19522000	27032000	20083000	24199000	22431000	19326000	7250800	13874000	7710600	5906300	8620500	2947500	2934200	3377800	2524700	906430	3146400	1739700	2462400	1528000	3080100	1604700	1033100	398000	695400	497830	892390	502090	845330	774700	249120	738920	157770	780290	159420	255880	295410	75260	160700	380000
0	8681.6	93795	94715	50659	54867	90708	87848	126530	100240	295480	1520400	4357400	8574100	4836800	2551000	580650	534460	270400	647060	55003	35149	111020	23567	51503	0	42508	20960	29466	58428	27624	16274	18238	0	42509	0	0	11341	0	0	0	0	19523	27199	0	11245	0	0	0	0
0	0	0	40515	550590	3940800	6948900	38311000	49603000	26608000	16195000	9526800	4820700	7948600	3617800	3132200	1543900	3480700	3897700	2641600	1458700	1774900	2305000	1938200	2197700	1342600	1517200	1007100	3667700	2177800	2398700	1488000	1392200	1189000	3724000	2102900	3103700	2777300	2121400	2492000	1698800	2109800	1920400	3209400	2701700	4658900	1445100	1204900	399600	1501000
0	143220	290270	322680	396850	314960	936660	175690	1248900	591700	1019900	541140	629940	0	1268400	1217300	298910	1083600	770620	194910	0	0	0	0	0	0	0	0	0	0	0	0	0	0	2128700	0	0	0	0	0	0	0	0	374950	825240	1262100	737620	378430	471160	675030
0	186920	764080	829580	5143700	11714000	21657000	11378000	10497000	6659300	3859900	3696000	1603600	2351000	1520900	1238000	520930	1214500	943120	878620	1110300	218730	743700	449060	894780	846430	1306600	969670	298220	1869900	155830	513930	625610	296770	828750	247830	646090	206910	601550	0	246940	0	427900	0	122660	178930	388330	439090	144680	211440
210100	715130	5503900	7050800	5792200	3614100	4353400	2035800	2954500	2990300	14493000	12929000	5390500	6581000	3918200	3761500	1138700	1978800	1582900	1992000	2115100	1271500	1380000	1805500	2401800	1079700	1423900	1617000	0	0	493680	711430	0	141370	1109000	812830	773850	272020	505010	318460	333980	227710	0	1510500	601840	522990	1233800	850550	587290	722580
52149	1151300	3939700	3221300	2504300	2008700	1225500	1152900	1198600	1162400	1236600	317890	184060	1855000	1332400	719610	213130	995230	825370	1384500	615210	1867600	6052700	460130	6501100	470630	5091300	6352800	7188100	5369700	2005600	5078200	5059400	2111600	4778900	4825700	7056400	6303400	4367700	3806400	4052100	5202200	2918800	3670600	4531300	3318600	3858500	4643600	3027000	3592200
204800	11269000	82236000	85100000	94745000	92941000	55935000	72393000	65454000	34527000	50711000	34375000	25936000	34697000	24285000	20177000	9253200	18463000	14024000	12793000	9253100	7879800	12608000	8638100	11948000	10090000	10945000	10115000	6809300	8369100	6533400	7137500	6319400	2281700	7975700	4808000	5776100	4919200	7896200	6242300	5716900	3893500	3852200	5960700	3244300	2818600	2274200	2632500	1376600	2251600
0	538570	2251000	2657300	8617600	49829000	76051000	99791000	83972000	28580000	28108000	12609000	5731100	5968600	3613400	2957000	1508200	2925200	1152200	1524000	2024100	1537200	1149200	1391500	2123200	2481600	2657100	2627300	2212400	1548700	697500	1084200	1254100	776770	1288000	493680	346500	151060	0	0	111360	281310	52586	194410	123850	117510	63104	0	0	87804
0	214470	6121600	9950600	9248500	6392200	2651700	2216800	1595400	1123000	1191200	530320	616880	680840	464200	300080	242350	189090	277350	0	0	473590	324100	247020	296830	205120	551740	439640	143900	0	0	222710	373310	311440	815670	2005300	560840	447700	511260	622320	417240	1180500	1083600	958870	300600	671350	951370	410300	443830	796720
0	30502	0	0	0	0	123000	111140	175030	171350	141740	134790	174800	256170	340160	224380	120930	0	704640	713620	1096100	404720	910000	215830	241610	112010	300120	0	0	0	0	80971	53168	0	40748	0	0	0	0	0	0	0	0	0	57997	0	0	0	0	0
0	0	3056200	8519200	386280	223180	227890	5451900	3112400	1063300	984820	0	1226900	1702200	560860	216060	111610	681140	390880	0	488400	0	0	0	2839300	0	0	0	0	0	0	0	262870	0	0	0	0	0	0	0	0	0	0	0	0	57981	170120	125430	0	0
0	120110	1793300	7703700	21389000	14941000	3589900	2939000	1011600	386260	612120	302840	510180	854150	568750	179990	160340	146930	397570	253860	259900	189560	0	0	312090	156570	249260	341420	0	343740	308050	303550	184940	0	251270	206510	815090	0	0	424510	447980	193480	129080	0	0	0	0	0	204680	199990
553130	5887000	19633000	45932000	78353000	53448000	28010000	17745000	14726000	8220600	5969900	5225700	1704800	2211400	1929400	1303000	2916500	2041800	923640	1837100	512730	639280	1250700	566390	1032000	606220	1210700	1178000	925150	770760	936290	1142000	1780900	0	733790	693440	454190	411630	267680	244150	519560	259030	416940	845380	550730	408470	931190	905750	463340	448570
0	590450	4681100	9692800	17711000	9940900	810790	1599400	1457300	222490	626140	0	677590	991480	218440	0	0	337120	202520	0	408090	345070	0	0	0	405880	0	632560	0	2500600	8714000	0	798270	0	416130	0	4187900	2029200	2871200	0	960640	3099200	1580200	0	558290	0	752060	0	584710	0
834800	1556500	1820400	4149200	16457000	5906400	1586600	0	4026700	2229800	1072300	364020	0	319230	0	210220	0	286300	301070	1598400	2148100	1155000	356580	503220	915090	440770	684700	1080700	795440	713330	592500	642600	451820	253330	794830	0	0	0	381200	324620	0	379360	398440	0	261370	0	346280	0	0	0
0	0	0	0	467110	2620600	1513000	1007600	700760	606870	862000	1105100	1712000	4562300	5664300	9169100	9030300	44185000	56776000	57849000	48882000	43998000	50338000	35513000	35234000	16460000	11998000	6054400	5958800	3502100	1987900	1856000	1704200	1348600	1893100	1643000	1464500	1306000	1360600	530160	1102100	558380	632080	872290	589140	254570	41202	0	62291	105220
0	0	0	0	62320	726200	130290	109980	891750	51545	105290	127170	172620	360750	620330	1590400	1316100	20328000	18568000	21127000	18673000	15210000	7680400	10959000	11295000	5849800	2925200	415740	1643200	1299700	1000200	1213300	376560	20319	71081	346350	298710	1175300	171440	95732	488790	181230	56064	0	319350	0	43012	0	89648	0
0	958400	9891000	15427000	10469000	7437200	5084000	2176800	1676800	2874700	2011900	1601400	3515800	4358500	3186400	5372700	1169500	2990900	2438400	2748300	3247400	2885600	2313700	1148100	1557200	1193400	1374500	311980	1594800	442040	486270	2286000	652590	0	1600600	550510	1386600	1509300	1442600	1781000	2533000	3735000	1772700	2643300	1531800	1476700	867880	2836100	590260	2408700
0	0	16266000	66596000	66592000	37792000	23906000	14718000	4781200	4116100	2457100	897760	7981800	14801000	17410000	367170	9179800	17814000	6605200	4919100	297050	83638	164240	0	144840	0	0	0	0	0	0	0	0	0	398110	0	0	0	511670	1536800	36697	1496900	1587000	0	501080	421700	521730	404860	0	309460
0	0	0	82524	1229700	846180	387240	1177000	2579300	1262400	533010	421610	548670	822970	492560	506930	168030	453020	336610	329730	556980	656250	380580	811590	995820	855600	1459800	683120	1678800	1454400	1449500	1678600	1692000	1182100	2422400	1048500	1273900	1089400	2798300	2188400	949530	3481000	2551600	3660300	1339800	1017600	1337400	3637900	2451600	1908100
92881	483900	642960	2752100	13252000	17935000	10538000	7572200	4933300	2966000	2513200	2067000	1478100	1520400	933670	922320	129560	129300	842350	651470	934080	920440	1319300	1220400	959480	900040	895400	1048900	0	1255600	1140600	1135600	1383400	0	2102200	1241500	774700	1112200	1062600	1543000	1389300	2917800	1639800	2316700	1639600	1977000	3903200	3253600	1857000	2594400
0	37569	4977500	31184000	48061000	33406000	15856000	9254300	7748900	2377200	2374900	1227000	1118500	1886000	2140900	932100	877780	751030	0	0	0	351700	376800	397460	486220	222630	330940	635290	162420	261370	266810	542190	245370	313170	331440	220120	237860	207180	194010	234190	294750	311580	1154800	772100	227320	235940	615740	280970	155630	235010
0	0	884500	1319500	3396200	10541000	19433000	23799000	20669000	12924000	15602000	10479000	6217900	4410900	8425300	15185000	10580000	7832700	3992000	7386500	3939700	3208900	1886200	1539000	1182600	876990	1116000	997100	1863400	2867200	1094600	1207300	568320	870490	3114900	1745500	1478400	1019700	1033600	3477100	2867800	3358000	2540300	3523500	2789100	2431100	3347800	1811000	1590700	3143800
0	4975200	5173000	6508600	11063000	23847000	31067000	34471000	57682000	53022000	31704000	9443400	2421500	3226600	2268000	2023400	1318400	1805400	1535700	1581100	771360	1340800	936600	705340	0	0	3224000	4590300	1592800	0	0	174540	0	107220	216290	0	0	0	0	0	0	104460	0	207060	161900	0	57505	73823	0	0
618580	801260	3348700	10153000	12607000	7383500	5013800	3452500	3247300	3777300	5578000	2687000	5135000	7529100	7190700	6550900	3329600	10090000	9293100	11757000	14987000	13734000	20075000	14558000	17350000	15158000	20150000	19299000	26391000	21368000	19385000	22465000	22903000	12947000	25523000	22969000	27511000	28495000	28551000	30215000	24825000	21287000	19512000	22877000	15354000	11462000	12136000	11115000	6059900	6465300
0	0	482370	3993200	2124300	1731800	831150	559910	377020	42526	59759	31970	38423	0	0	0	42281	71737	0	0	0	0	0	0	0	0	0	0	0	0	0	0	0	0	31089	0	0	0	0	0	0	0	0	0	0	0	0	0	0	0
0	68235	3916300	8456500	13438000	9139300	7701900	7921700	2547700	4369000	4337200	4898900	1998500	2902500	3060100	1874100	1635500	2293900	2550200	2970400	3596100	2914700	2963900	2197400	2423700	123450	956750	1448800	2871300	1272600	1603100	1008500	712770	329530	759830	369960	427300	316670	1002100	317500	446890	0	0	290480	117300	1113900	175790	136610	91501	143920
0	0	0	0	16917	13916	24498	0	0	0	37487	0	0	0	0	0	0	0	0	0	0	0	0	0	0	10439	14696	31554	123700	51707	49967	72063	147030	47750	390000	168090	315790	1056800	1061700	1271100	1229400	1996600	2331600	1294500	364180	302560	384090	189030	75402	113720
0	177660	1589500	486290	437250	1623800	1039900	364750	0	244080	281080	325380	216170	334790	187260	267880	114410	326210	246350	0	0	781360	998230	1230900	1655300	1477100	1513900	1122600	993330	664670	855370	1899500	598350	418170	824180	1149400	519650	406670	0	0	0	0	0	0	176020	0	0	0	0	0
0	0	0	148960	55259	314260	49794	547420	1879400	2218000	2750900	2293500	1451600	1729600	979730	935200	296730	1012700	782470	846980	690400	589770	1343300	1021900	598220	383850	317650	125320	533450	144300	45172	138610	26672	12299	94506	83075	42470	262830	315610	325670	57239	0	15100	0	0	0	197650	0	0	16490
0	0	0	0	0	463810	1295200	1637400	795210	701060	536150	573720	298930	512130	253680	246760	199820	398670	260490	471410	529530	425740	660570	842090	1246900	738090	525030	289300	184320	126460	0	45605	81847	0	123390	82136	64936	0	0	279380	290250	304450	269970	221510	149610	66153	0	74242	0	0
0	184850	6830900	9574200	8359100	9917600	7506100	17248000	185070000	2706100	3460200	1444000	988090	953980	88062	353070	243500	141680	96650	165150	69284	0	63831	70508	124460	0	0	127250	829850	149790	0	134470	251700	0	147260	530930	0	410020	57607	0	0	0	0	0	0	0	50691	0	0	0
0	3486100	4872600	5406800	5895200	3209800	2359700	2320300	2328100	792100	2002700	1438900	1002800	0	1540400	1247500	0	1326400	0	0	0	830440	1157400	714030	0	1080800	1800600	0	0	0	0	0	0	0	0	0	0	0	0	0	0	0	0	1002200	0	0	723920	973450	0	677420
2090000	3260400	2038600	0	0	0	0	95784	858450	880180	872280	1252600	1366700	3113900	4343900	5135400	5879200	25721000	42297000	39755000	58563000	14467000	51623000	44839000	39290000	2790400	13723000	6844800	6755000	4607800	2550500	2451800	2047200	248750	0	1452800	0	1446000	2735500	3900900	5629800	9693100	7004000	2678000	738060	505090	0	1084600	95333	715000
0	132550	502670	501870	433410	211250	0	0	0	0	0	0	83792	1190800	2574400	2281200	1642300	7037600	866270	751650	560560	316970	275050	0	0	0	95303	113060	178620	0	0	0	0	0	0	0	0	0	0	0	0	0	0	0	93643	0	0	0	0	0
200840	3508400	5249600	12592000	13921000	23312000	21027000	20442000	9492600	5490500	3411100	1660000	664900	775630	643560	473270	666270	492060	333840	365110	138250	137340	545510	169880	175990	198680	195260	295910	345010	121720	169670	297990	0	0	0	0	0	0	0	0	0	557440	770990	0	0	0	0	38599	0	0
0	27531	62195	28579	460950	6038900	7770500	8865300	7671500	5972000	11726000	21731000	20616000	14769000	4879500	2526500	430090	1033400	1522700	1207000	815340	815130	615700	377020	641960	224430	408720	337250	165510	43587	131010	163130	83801	56382	84746	84460	0	56328	49317	58792	46493	0	0	120300	0	0	0	0	0	0
85927	1042100	2746600	5655400	25869000	63051000	126410000	527090000	681970000	199560000	204000000	75435000	43110000	52902000	27994000	18919000	9367500	18466000	13473000	13239000	16712000	11411000	13228000	6225800	10406000	8278400	16126000	16095000	14342000	9353100	7495600	8877200	7766300	6440100	12362000	7033300	7633200	7331300	8025200	7565200	7781600	12003000	9230000	9766800	9064600	6263200	8215200	8183700	5349600	5525600
0	2582000	15199000	5858100	4002200	2420400	1065400	781870	310450	89321	268730	0	0	0	51759	0	0	0	0	0	0	0	0	0	0	0	103310	0	562680	1066900	0	154260	0	118300	155220	51691	0	0	0	0	64455	57843	0	0	0	0	0	0	0	0
0	0	0	269870	258070	771760	303270	1533300	650960	1164300	1615700	349510	262880	0	0	0	0	0	0	0	83323	559850	2034900	278760	510080	412910	310000	122880	0	0	0	28043	29872	0	0	0	0	0	0	0	0	0	0	0	0	0	0	0	0	0
0	0	65767	90474	119190	134120	236350	162230	485730	241460	580120	581830	576980	856910	506060	1587800	1090100	2489600	961990	302460	419580	178890	0	0	99450	55957	123190	106970	157510	0	0	0	0	0	0	0	0	0	0	0	0	0	0	0	0	0	0	0	0	0
0	0	0	0	28032	0	36162	0	32016	0	0	0	68288	0	0	25659	8243.5	172510	0	101000	154100	136840	663320	1522000	5662200	21149000	49143000	39726000	25667000	12279000	7570800	7728500	6328400	3480500	6709600	5120800	5898600	5962400	5935500	4240400	3725000	2145100	2813000	3127100	1457100	2075900	3194500	2849300	1463700	1607100
0	0	0	0	0	0	0	0	0	0	0	0	0	0	0	0	0	0	0	0	0	0	0	0	0	154600	402810	441690	535710	528060	338570	206310	223580	134640	304710	246550	436230	397630	791260	610300	207860	158350	0	0	0	0	0	0	41740	0
0	0	0	0	0	0	26494	38406	91803	37089	131260	0	0	801840	15935000	36862000	14666000	14392000	1636700	484610	0	0	126990	80899	3731.4	0	0	0	0	146660	0	0	0	0	0	45877	161170	0	0	0	0	0	65504	172190	124890	51704	45347	0	0	0
0	0	0	0	312990	30879	1547900	143890	185650	189880	1040100	398500	25755	728020	467000	203540	0	583760	114850	689490	320220	147610	0	129510	0	39893	156690	167210	535330	102330	81590	206940	134970	222530	315400	75152	0	162400	0	0	73703	51806	55003	51417	161210	0	220980	93296	31772	108540
0	2819900	16466000	5407100	6579900	3503200	2088100	1154500	293380	308960	0	0	0	0	0	0	199040	0	0	0	0	0	0	0	0	0	0	0	0	0	0	451040	614680	648700	0	0	0	0	148700	0	0	1007100	2165800	633590	0	0	0	0	0	0
124270	555850	2372000	3958200	12827000	15163000	11359000	11685000	12409000	10499000	18239000	36317000	66309000	284890000	168130000	106060000	30805000	51051000	30418000	26184000	32134000	22488000	19876000	17380000	20004000	17216000	22745000	18340000	16903000	16153000	14490000	13463000	12554000	7082900	14069000	10142000	10448000	7255800	7609700	7029900	6057400	6877400	5487200	5487200	4059400	3634700	4379100	3627400	1021500	1829600
98854	1708300	3278600	3955300	6305400	7406700	5920400	8043900	9537000	6640500	20219000	44602000	78224000	134410000	85437000	54338000	16219000	40740000	30382000	38422000	38957000	21528000	32061000	19938000	24353000	17522000	24099000	19303000	22071000	14771000	18622000	20788000	20511000	9373800	19534000	18342000	19489000	16455000	21022000	18197000	16184000	21474000	19921000	21669000	13166000	13040000	17527000	15421000	9624700	7386100
0	0	0	0	0	0	0	0	0	0	0	0	0	0	0	0	0	0	0	0	0	0	0	66705	293800	250780	368560	455930	1060600	649310	386900	242420	161500	52212	57252	72769	272810	180850	106610	53151	71764	96719	0	0	0	0	0	0	0	0
23937	727290	2836400	4405500	3589800	3694200	5157100	5462400	7222700	5866500	8319300	16289000	42615000	71263000	57507000	35487000	8624000	23630000	15487000	17881000	19401000	13136000	10550000	4690300	7885200	4636000	9466400	11285000	7823400	6803000	6091000	5702300	6637200	2543100	6783700	5168400	4734900	4519200	5060100	4692000	4594000	4656400	4173900	4004200	5022800	3571000	5752200	3855900	3019200	2847100
0	0	0	0	0	0	0	0	0	0	0	37188	0	0	0	0	0	0	0	0	32720	18510	37819	0	36105	93350	1108300	1870700	1789100	2464800	1594200	1085500	345440	149800	1128600	1040100	1652400	1777700	2020200	1188700	668810	97261	100180	298430	141070	47011	76055	26081	0	0
0	589900	0	0	0	0	0	1351800	0	1023600	871150	0	0	0	671740	0	0	0	0	1143600	255630	724810	2065300	512220	0	0	0	1214700	0	0	785710	1490700	1539000	1281100	3390600	2340100	0	2749700	3541500	3225100	2122600	3141000	0	0	1746500	0	0	0	0	0
0	0	0	0	0	0	0	0	0	0	0	0	0	0	0	0	0	0	0	0	0	0	0	0	0	0	0	0	0	0	0	0	0	0	0	0	0	0	19468	14801	21359	23725	22032	114390	111280	22698	29135	27406	17762	12392
0	0	0	0	0	0	0	0	0	0	0	0	0	0	0	0	0	0	0	180650	140990	306510	386730	571380	870360	605120	154900	86839	80474	49848	43183	30114	0	43676	137540	0	0	0	0	0	0	0	0	0	0	0	0	25945	0	0
0	0	0	414330	436850	377540	267330	175530	104470	78890	85193	0	0	0	0	0	26055	0	0	0	0	0	0	0	0	0	0	0	0	0	0	0	0	0	0	0	0	0	0	0	0	0	0	0	0	0	0	0	0	0
0	0	0	0	37003	91992	116490	403560	537750	379310	479060	389350	308550	441310	253540	117300	70197	82367	97089	62801	23551	77135	62656	98511	62931	95360	93127	115080	41286	22083	14744	17124	0	4931.8	0	0	24854	0	202110	0	16651	47724	0	59664	0	0	0	0	0	0
24919	0	0	43487	21720	56743	0	0	18665	0	0	0	0	0	0	0	0	0	0	0	0	0	0	0	0	0	0	0	0	0	0	0	0	0	0	0	0	0	0	0	38499	122730	659030	742030	308340	170490	60425	0	0	0
0	136150	210840	152850	118660	109080	259700	251080	155550	62276	95555	245170	320990	312480	71766	55406	13640	0	0	0	32893	0	32766	19991	60220	24434	91281	0	36041	0	0	0	53449	19321	30649	45977	0	34018	43801	0	0	0	26435	40205	80592	22654	0	15164	0	0
0	0	0	0	0	0	0	0	0	0	0	0	41336	95568	0	0	0	65355	0	108260	0	0	0	0	0	0	0	0	0	121670	332290	775760	199720	192040	979710	268770	50452	390220	0	0	43233	0	0	0	0	16447	0	0	0	0
0	0	0	254320	214690	274160	98509	82128	44401	26517	90777	649420	2130700	8782600	9841100	6207700	2381500	3862300	2049500	1198500	1230600	1004500	851600	552910	693640	402840	517340	463470	779600	184060	321650	651650	210970	52677	375530	299530	897780	576340	433790	225790	115120	2695600	115430	84954	39791	83817	488300	387540	78035	294930
0	0	0	0	0	90573	164200	189020	0	0	0	0	0	0	0	0	0	0	228300	416650	912520	991530	1472900	1943200	1560300	0	670940	259460	257730	421560	0	0	0	0	92985	0	0	0	0	100140	0	0	0	0	0	0	0	0	0	0
0	0	0	0	0	0	0	0	0	0	0	0	0	0	0	0	0	717090	1051700	1462100	4659200	1122400	5181400	2444200	2549200	1839300	853980	566360	500350	361140	238930	264500	148320	54139	174070	101680	0	0	0	0	96092	0	122930	71569	84398	0	71492	60125	60823	0
0	0	82516	301860	118630	58130	57044	24217	33819	38126	150690	162640	206380	963540	981490	898310	292570	385790	764870	1835000	4188600	3717400	575180	127160	86466	0	0	191100	92545	104890	118330	133630	178690	131570	0	0	0	0	0	0	0	321250	0	0	0	0	0	0	0	0
9326.1	124270	171890	213820	87711	127530	57721	66085	62854	24645	22665	56294	56515	270080	2303.1	45456	290460	32206	39351	24621	26561	20262	67154	22644	41407	102890	68521	67880	137010	621400	453130	914840	2940800	590710	1102800	605010	462930	355090	846960	1510200	2379400	3206000	3770000	4240600	3960600	3791900	6577800	6543300	3472400	3622300
0	0	210820	0	0	0	0	0	0	0	0	0	0	0	0	0	0	0	217990	0	0	0	0	0	0	152210	0	0	66742	0	586180	1407700	1654300	753720	1563800	509930	234460	181920	155460	182220	183840	184140	182850	0	84643	128390	100450	0	0	0
0	0	0	0	0	26246	18106	24927	0	0	0	0	0	0	0	35027	0	0	20095	0	0	34806	381260	806550	2714300	600040	753810	635040	234180	0	24504	28203	19637	0	0	0	0	0	0	0	0	0	0	0	0	0	0	0	0	0
0	0	0	0	0	0	0	0	0	0	0	0	0	0	0	0	0	0	0	0	0	0	0	0	0	0	0	0	0	68407	0	0	0	0	0	0	0	0	0	0	0	0	0	0	0	0	0	0	0	0
0	0	19701	32085	106460	421780	52808	267260	231300	52237	28806	74759	46522	92098	49537	215370	147630	4957300	17219000	7392200	2334100	683520	545120	39733	0	115260	0	70158	0	55243	0	0	37634	33679	0	46863	74976	0	115360	0	39324	0	116210	0	0	0	0	12104	0	0
0	0	0	0	0	0	0	0	0	0	0	57718	0	0	126590	66104	29874	47341	0	0	0	19513	85654	32834	115350	41205	59501	0	0	55319	0	37469	0	0	32770	0	0	0	0	0	0	0	0	0	0	0	0	0	5847.5	0
0	0	0	0	0	0	0	0	0	0	0	17768	78574	101820	44406	158000	135180	574590	991420	490170	1217800	1118700	1677400	7816500	19594000	59881000	134530000	69972000	16021000	10846000	3899600	3069900	1236400	697820	760990	210270	321260	231770	262540	251300	215750	41451	20562	189820	97439	0	53089	0	0	0
0	0	0	0	0	0	0	0	0	0	0	0	0	0	0	0	0	0	0	0	0	0	0	0	0	0	0	0	0	0	0	0	0	0	0	0	0	38170	0	0	0	0	0	0	0	0	0	0	0	0
1022300	1671000	2416800	1031200	415330	2107000	447650	16711000	2592000	1187100	1792600	2092600	1498100	3597300	1304300	1467500	1177500	27183000	1010700	1690400	1594900	1407500	2402500	10878000	3727800	1549100	1253200	1748600	4650500	1884600	1297600	1070800	3375700	1499300	1792500	4879000	2006200	2455600	2385200	6225800	24272000	3351300	3815100	3257800	1483900	6168200	1598700	2586300	1170400	8446800
0	0	0	0	0	0	0	0	0	7578.5	0	46361	32125	47335	37646	22860	11449	36830	0	54519	0	0	0	0	0	0	49800	0	0	0	0	0	0	0	0	0	109030	84807	66810	0	0	41432	15945	54395	168260	294950	213320	452230	74794	147870
5539.3	40522	46002	0	0	0	35994	136050	563060	196550	12805	0	0	26882	39207	26541	11070	162360	53110	430810	1038900	9029.3	25276	0	0	35623	172880	120360	446070	312710	389480	345630	1015900	1977700	5698700	10103000	16942000	13920000	11712000	9464400	7465100	11028000	5677100	4904800	3590800	2900200	3538900	2560500	1415000	1812900
0	0	60347	0	102420	0	0	0	0	661770	2329300	0	0	0	0	0	0	198540	188680	505670	364960	651740	636700	232410	505510	285330	583480	1016300	1394000	286020	181350	111110	66184	128480	1854700	2158700	5104700	6656900	6699800	4036600	3399900	2819600	1492200	963140	1166200	430490	1131600	279340	296570	57320
0	0	0	0	0	0	0	0	0	0	0	0	0	48928	0	49010	0	0	0	0	0	0	0	0	0	0	0	0	0	0	0	0	0	0	0	0	66770	0	0	97482	87295	1309200	520800	1247400	176440	313920	1818900	1722100	0	83858
0	0	0	0	0	67371	19894	196310	215950	53650	30257	10359	41488	40327	36589	31240	0	57649	108270	49706	0	63915	84009	92584	0	0	82818	69540	68671	0	0	86989	34886	37957	121730	147750	135260	107720	232420	183320	161480	2809600	779190	2065100	1646600	1634600	4480600	4378500	1159800	1746000
0	25759	285570	277700	134800	390980	356240	328360	102730	157630	107520	1027800	1237000	2454900	1667500	620430	76974	149740	141880	654640	2056300	2562900	2976700	885470	52145	605070	300190	111480	263730	174590	71926	217700	92339	19539	71904	65623	22882	294040	932260	1049400	1738300	3217900	922770	729770	1323100	1453200	1649400	2669300	1153400	972910
0	259680	752440	683040	1139500	1116400	924410	808540	2999400	205890	127040	1048700	256090	620750	0	0	0	0	0	0	0	0	0	0	0	0	0	0	0	0	0	0	0	0	0	0	0	0	0	0	0	0	0	0	0	0	0	0	0	0
0	0	277940	1704100	810500	633630	337550	351800	328360	270060	346080	278870	206470	287450	513250	275760	0	500380	267480	291160	259630	198930	208100	194510	141740	95853	197310	152890	175890	135740	97319	114840	0	34477	103980	105280	106740	86889	154600	72242	0	450750	0	114430	92623	119330	219590	236440	236480	249610
0	0	0	0	0	756810	5918700	19943000	19679000	6506100	6414100	2645200	2065800	2912700	1783300	1409000	957980	1131900	1419600	710450	1073900	277940	1426200	729500	1438700	759600	1256200	409280	763040	168010	126910	210980	454420	146490	193650	399190	419030	416210	1110300	2013900	2406500	3502100	1537100	1600300	837680	600740	1116600	535890	654170	357000
0	1715500	4305300	3237100	1517400	519470	327850	0	138160	0	0	0	0	0	0	0	0	0	0	0	0	0	0	0	0	0	0	0	0	0	0	0	0	0	0	0	0	0	0	0	0	3379200	0	167980	223620	481740	487760	394480	540370	454080
0	141210	90752	200490	272420	832920	912190	683870	424550	532020	230520	153520	71556	0	0	167470	715430	1305700	877790	415470	272840	276020	94320	150730	52026	58017	680660	125390	147750	164200	182560	792310	992030	1433700	6120700	9497200	8911600	15731000	9176200	9252000	7349300	6783600	4686500	4227800	3319000	2203700	3493000	1784700	823920	610450
83288	4408800	4761100	3225100	1581000	1000600	329100	119900	372430	150540	120740	177810	123990	35122	0	37626	0	44827	0	0	0	0	98946	128110	161680	0	93553	58849	54985	91315	281690	68376	349380	437800	1148800	2005500	5918200	5234400	3916400	4561000	3175200	9603700	4015800	5091500	1571200	1329500	1991200	1832400	1685700	1550900
0	114100	234690	15087	0	27440	0	20056	0	39456	172810	362530	307010	0	520330	0	4804.8	0	0	257940	0	0	173510	157480	516300	606440	181460	338750	725520	235200	261230	117690	482070	371720	574700	614240	254590	256490	263430	853940	679050	5391400	1909000	3152200	2981000	3419400	6717100	5398000	3944300	3207100
0	0	0	0	6654.1	0	0	0	0	0	0	0	62130	315560	230510	111650	24612	44446	0	0	0	0	0	0	0	62594	69888	47061	0	0	110210	0	31999	0	87820	475010	452400	48911	40919	92588	215940	194600	81202	91789	75928	50208	48624	48706	18991	26208
0	875130	2730500	2558800	4202500	10467000	11650000	10407000	6342600	2584000	2430400	981630	911990	1274700	1012100	449250	484040	920150	486430	338710	1207200	259520	598790	239230	256580	302940	503500	245530	885190	151260	365710	290030	200600	0	926080	363290	0	0	0	335570	252090	554280	284870	963040	285530	517860	416150	843220	340920	421510
0	627000	5658200	19267000	26001000	18659000	9589000	7751900	6666500	3880000	3995700	3364200	974900	1948400	1330700	1559200	582750	0	781400	1652100	511720	955700	0	1152900	1529300	0	734710	650660	1055300	1379200	1467700	0	0	465440	2083000	656370	911050	0	878280	673430	978780	1797800	1753300	746680	828480	739680	0	0	0	621430
55499	23596000	28290000	20299000	15297000	15995000	8423800	5308100	3321700	2647200	2771800	2848000	2280700	3118700	2525600	2042900	801200	2377300	1419500	2318300	1860100	941020	1593700	716560	551320	892940	2025500	585520	1357000	903000	1288300	648020	316550	265180	833610	294500	532190	1092000	1126100	998740	336960	353230	277650	0	351270	118320	226640	99558	113540	24139
0	0	646090	274720	220480	167860	136170	107260	0	85210	0	0	0	0	0	0	0	0	0	0	0	0	0	0	0	0	0	0	0	0	0	0	0	0	0	0	0	0	0	0	0	0	0	0	0	0	0	0	0	0
0	333020	13244000	7634900	6370600	2665600	2530700	1397600	838590	1073100	426620	245020	293270	117050	244870	106830	254140	158430	73793	107500	153190	93659	255680	0	99143	55227	302470	95619	0	519090	194740	181410	0	0	0	0	0	0	0	53856	50327	98068	0	0	0	0	0	134290	159300	204440
0	0	180320	412970	623080	842850	1226500	1864500	3758900	4486900	8445800	9108500	14564000	9780200	5256100	5816700	4003800	5941900	5926500	7652600	8689800	7186700	5687500	6421200	7451800	4120100	7759000	7491200	6489800	5678700	4599000	6850300	4081700	4543400	7353000	4810900	8421300	5809900	9242800	7151400	6017100	10962000	10595000	9164800	7240600	8007100	9691100	10756000	5113400	6468900
78986	1869000	6038600	6766700	5584300	8436900	7824800	5398600	3810000	1212600	2534800	673150	786190	484670	146710	0	0	0	0	64384	0	0	0	0	0	92976	0	0	0	0	125330	255630	0	0	0	449900	8575500	3366700	0	0	0	0	0	0	0	0	0	0	0	0
0	0	0	0	0	0	0	0	0	0	316660	0	631230	1952300	2441800	2832400	2368900	6275000	5736300	7188700	7357400	4026800	4233000	7008200	7266400	7619600	6608400	4244200	1116600	4203800	920280	639620	0	0	581270	350500	202900	0	0	0	0	0	0	0	0	0	0	0	0	0
0	0	0	0	0	0	0	0	0	0	0	24888	50318	520890	391260	210170	0	0	0	0	0	0	0	0	0	0	0	0	0	0	0	0	0	0	0	0	0	0	0	0	0	0	0	0	0	0	0	0	0	0
0	0	0	0	18289	26884	14877	32151	30571	40177	44557	56515	0	0	0	0	0	0	0	0	0	0	0	69895	0	0	0	0	0	0	0	59234	280090	366070	514250	964740	543910	358950	223700	34019	123940	112720	28216	84826	92782	37670	55462	21184	14552	41847
0	0	0	0	0	0	7611.6	5230.4	5148.7	0	0	0	0	0	0	0	0	0	0	0	0	0	6609.9	0	14233	0	0	0	0	0	0	0	0	0	0	0	19032	0	0	0	0	36964	38008	0	20538	48594	9267	10207	0	12998
0	0	0	0	0	0	0	0	0	0	22227	46362	0	0	0	0	0	0	0	0	0	0	9612.8	0	140160	226580	580820	1145300	1384400	955780	474510	489780	740770	177950	352650	234730	367670	201670	113490	46535	18927	120490	77356	90924	10720	4797.4	9812.7	7153.1	0	0
0	0	0	0	0	0	0	2237.1	0	0	0	0	0	0	0	0	0	14790	0	0	0	12908	0	0	1641100	1665400	1088800	844270	872790	670830	537240	549910	359470	163250	322200	268960	300950	149990	0	67448	0	0	0	0	38923	34522	0	48473	48513	21592
1333100	35949000	83181000	58818000	65223000	95056000	257520000	300280000	170250000	56418000	39014000	23559000	12672000	10336000	9395100	5391600	3483500	4347000	4143500	1798400	2165000	1538400	1210600	1444500	2530000	682400	1203500	1253200	810870	889960	567620	690720	292700	204560	756380	410330	543730	557040	365620	387630	445860	172390	234990	237800	169600	130160	120380	127940	94070	78531
0	0	36548	54447	18803	18021	21661	0	16169	0	0	372250	1113000	2044800	1199000	1098600	258980	191800	210260	85583	0	17761	0	0	0	0	0	0	0	0	0	0	0	0	0	0	0	0	0	0	0	0	0	0	0	0	0	0	0	0
53266	653880	1940800	6493900	36516000	43271000	38758000	21015000	12381000	3856100	1794700	644620	589780	594160	611930	459110	512640	558900	299590	171300	250030	247940	59687	336060	281420	150430	138070	149050	247870	156210	50157	359890	424310	97902	203670	190960	340120	296730	104090	95281	175980	0	41351	0	80333	32291	0	51772	8225	43937
0	0	0	0	147760	0	132110	157590	0	0	0	0	0	292630	155130	242680	224120	79517	80209	99837	1344200	49322	82660	268310	185050	99917	98641	82882	158940	0	0	0	0	0	0	0	0	0	0	0	0	0	0	0	0	0	0	0	0	0
0	21781	80659	0	0	254820	425810	1019000	3342000	4529600	6537500	8979900	8790700	16739000	18435000	25814000	19086000	80511000	97044000	159790000	240480000	250250000	288390000	220380000	260350000	176300000	196750000	124640000	102950000	58929000	45120000	39857000	25673000	12385000	22614000	12736000	11680000	8638500	8011800	5772000	6640100	9782700	10236000	6180700	3736800	2930500	3982600	2446400	521730	1997300
0	0	0	0	0	38741	55369	40705	6715.1	0	0	18612	4259.5	5600.7	6494	6254	9402.9	0	0	21101	38570	4460.9	27063	148220	59549	31987	85806	154810	96022	124930	157210	139460	170980	129980	1105000	1625400	2710600	1786100	722120	309130	114570	32774	33100	6232.1	7740	100550	3765.9	65949	0	21692
0	15413	72937	66179	245250	1659400	1804400	1457800	936130	394580	290230	81224	33961	52964	64162	20915	0	0	35144	25520	0	48321	76508	102360	53390	0	0	37429	0	0	0	0	0	0	15395	12034	0	0	0	0	0	30948	0	0	0	0	0	0	0	0
0	0	0	0	12720	21282	11479	50776	6300.2	8822	32442	5673.6	13330	36537	41261	59811	50924	266970	529200	121500	624110	314420	176990	25521	116750	22160	17054	24920	80714	37293	191810	37025	108350	17799	155850	80762	86307	137220	127690	38554	62569	28272	127290	78686	114570	23584	84790	27309	68501	44200
43029	272620	1685200	5254900	5480500	4004500	8565700	15295000	10932000	5594000	3521700	2091100	922670	1218400	425170	347600	220230	295550	0	262120	0	0	0	0	0	0	0	0	0	0	0	0	0	0	0	0	0	0	0	0	0	0	0	0	74500	79971	0	0	0	0
0	0	0	0	0	0	0	0	0	0	0	0	248860	5237600	6727900	7419300	8760600	30370000	19186000	7663500	7473200	2548500	1664200	201840	216060	108770	908890	197750	262250	370210	1217500	0	179850	686570	1512200	506160	0	224620	0	0	0	993050	0	970080	590750	790910	1098400	805530	606090	705380
0	0	0	0	17196	0	0	0	0	0	0	0	20820	0	0	0	0	0	965220	62328	41352	0	0	0	0	0	0	51054	2818200	3689900	383550	1108300	723700	124320	567920	37987	108140	0	94744	0	66799	0	116340	202810	142990	0	0	0	0	13387
43904	136770	705780	753440	595940	297160	206220	182900	173460	825840	1278500	1448900	1146900	1421900	1097400	1427400	506060	1646500	1315600	1293800	1106500	364860	1163100	881540	1837800	1446600	1828100	1895000	1327300	807950	781010	711930	928140	466170	688570	298970	215170	217140	215840	142050	135020	97073	133440	69574	82265	55209	79347	47639	25599	0
10626	9353.7	8310.6	8023.1	45841	15303	6720.1	341260	81191	5982.2	17329	15999	14824	36135	69732	51829	50595	0	12375	73686	18851	71655	21939	50708	3046.6	38473	127680	339510	334710	130950	83391	52903	33296	10559	35033	30305	13573	104350	3939.6	64157	34108	222460	18204	25871	20581	100030	120570	199770	150270	428130
0	0	139610	306820	497420	634320	409480	457390	120680	127270	180680	1128900	4199800	3950300	2342400	12707000	14436000	1505900	84568	118210	0	0	0	0	0	285230	1165000	1448300	3000200	6248400	2099100	1572900	287570	342010	413070	316350	609410	859060	242690	225420	0	110410	0	0	0	0	0	0	0	0
0	1288800	1774900	1040800	821160	2977700	505830	723680	501190	557790	1847200	1169300	1395300	1846700	1121300	647360	302950	0	0	72722	0	0	0	0	233680	162120	361070	0	0	0	0	0	0	0	103420	0	0	0	0	0	0	0	0	0	0	60527	0	0	653370	0
0	0	0	0	0	12250	15367	0	0	0	0	0	0	0	0	0	0	215090	0	0	0	0	0	0	0	68707	0	0	0	0	53257	0	0	0	0	0	67714	24722	50708	139900	343550	264940	182680	237590	35871	22063	27232	299160	104010	38245
0	0	0	117630	144310	433990	2225600	3208800	4043900	2169000	1632200	348510	0	140620	56276	0	0	0	0	0	0	0	0	332810	198380	0	0	329000	453270	128070	0	0	0	0	0	632520	0	0	269210	0	97993	0	0	0	0	61772	0	274870	0	0
0	0	17453	0	78699	0	32637	20859	133760	106050	92341	0	0	97243	0	0	0	0	0	170430	295280	382660	366760	160810	183550	275980	178240	1285400	2563300	5151700	3825900	3197600	2193500	3052100	2824600	659950	295960	1361900	6268800	7841100	8204900	4537500	2526300	632740	255960	78609	121470	27847	0	59816
0	0	0	0	0	0	0	0	0	0	0	0	0	0	0	0	0	0	0	0	0	322690	1018000	67956	0	0	0	0	0	0	0	0	0	0	0	0	0	0	0	0	0	0	0	0	0	0	0	0	0	0
0	0	0	0	0	0	0	0	55802	56397	100130	190820	136070	221750	148690	26527	0	0	0	0	106370	0	0	0	0	23939	0	145030	504710	4001700	10354000	20193000	26219000	15111000	26309000	11126000	6870200	3772200	1355800	572630	370420	516180	437210	302850	159430	82058	75786	0	84127	0
0	0	0	0	0	0	0	44596	63743	0	32422	0	0	0	45802	7747.4	0	231120	626960	439270	186250	111660	115000	35957	50164	34743	70818	107960	219470	61411	18214	161580	162350	70724	31494	69067	296850	2947200	4068700	636410	28131	30277	0	0	0	0	0	0	0	14417
0	0	0	0	0	0	0	0	14008	181170	412110	207120	123410	117650	42459	287800	153780	1075200	1269700	1891800	2663800	5479300	13412000	12558000	9792500	3205700	2624100	2126100	2336400	1382200	533340	467680	362150	191970	507670	122300	83947	52901	0	0	15545	0	0	0	0	0	0	20247	0	0
0	70493	0	265820	0	13845	41767	0	0	48582	45739	0	0	4130.3	0	16126	0	0	0	34623	187980	125500	344680	173230	273090	99011	82372	426520	4057800	8202200	36724000	25108000	11638000	3862500	5615100	3230900	2202700	1285900	976150	847770	641890	649900	863170	1078100	574590	445080	523180	460750	227070	306930
0	0	0	0	0	17805	0	65988	188970	519890	32457	231820	1796000	6721100	1904400	1433900	412900	580360	312710	242910	144610	399800	1216100	2998500	3933600	2491300	6656100	4892900	5104700	4549000	4454600	4415400	12743000	8052400	16095000	10756000	13370000	11499000	10035000	10664000	8852300	5917500	9069000	6602700	5154400	1970400	3658800	1067900	189230	486530
0	0	0	0	8797.4	0	5876.1	127340	23785	0	20627	9123.8	0	0	0	0	125740	236680	170370	66481	0	38710	52379	116820	42961	0	0	106790	26843	94284	0	0	43686	11130	20254	54423	0	0	0	0	43125	0	29961	742890	79946	40430	84526	24520	0	17334
0	0	0	0	0	0	0	0	0	0	0	0	0	0	0	0	0	0	0	0	0	0	0	0	26068	0	0	0	0	0	0	0	0	0	0	0	0	0	0	0	0	0	0	0	0	0	0	0	0	0
0	0	0	0	178880	1042600	1854000	1879000	1143700	449520	787820	199430	0	0	0	0	0	0	0	0	0	0	485350	332600	0	0	252560	232860	207510	297180	220030	292290	393220	161180	599690	760920	690160	917030	663660	2184400	2367600	3646800	3082500	4411600	2982400	3326300	3708900	3022600	2288400	1998700
0	0	0	0	0	0	0	147450	549430	515170	487200	276250	143700	110060	0	0	0	0	0	0	0	0	0	0	0	0	0	0	0	0	0	0	0	0	0	0	0	0	0	0	0	0	0	0	0	0	0	0	0	0
0	0	28259	0	42222	0	37768	37719	41041	116580	278630	38531	209800	2105800	3866700	3355600	1317200	12828000	17719000	14894000	8254700	2864800	505200	55177	84426	131020	0	102820	71616	27880	13966	11856	43509	0	0	0	0	60027	0	29938	0	91057	44289	0	0	0	0	135530	0	28192
0	0	0	0	30306	0	9772.1	9679.8	5206.9	0	0	0	30493	0	0	0	79280	27973	257760	1239100	8263500	8576700	11120000	3699200	1604200	333740	369690	213850	80542	143410	120110	126550	221600	10998	182290	28194	81523	14181	22639	0	109250	2466	20774	27441	44603	9853	13798	193490	72342	30734
46278	0	25707	0	48667	62567	16207	0	0	0	0	101920	0	0	32482	174690	60342	1093400	2055100	5852400	4429300	1945100	885950	137260	45042	50993	0	0	0	0	72275	0	0	43111	36043	98945	44036	115620	56065	0	0	0	0	0	0	103930	106460	114150	92563	120130
0	16040	0	0	0	26100	0	23957	36386	30635	50732	56800	0	308940	225690	283860	203510	615570	964930	1292800	898130	960640	1218000	718790	1191200	507610	1868900	1503600	1395200	1697400	1146600	1986700	1944700	1401300	3912700	1812300	4013800	2238600	4580800	4400800	5654400	5469900	6753000	7797100	7103700	8140700	12221000	10672000	7558400	9458300
0	0	0	0	29400	13538	221230	690080	903550	140990	498710	353020	332830	906330	999630	1565900	947740	4372300	6932500	12898000	21640000	28205000	60309000	54983000	73565000	98118000	148710000	126600000	111350000	82915000	65902000	55168000	37703000	16146000	31930000	18430000	15470000	14777000	8108700	11160000	12578000	11108000	14254000	13821000	9508800	6301000	8381800	6220000	4623800	4945200
0	0	0	0	0	0	0	0	0	0	0	0	0	0	0	0	0	0	0	0	0	0	0	0	0	0	0	0	0	0	0	0	0	0	0	0	0	0	0	0	0	0	0	0	0	0	0	0	0	0
0	0	0	0	0	0	0	0	0	0	0	0	0	0	0	0	0	0	0	0	0	0	125560	145860	212130	0	0	0	0	0	0	0	0	0	0	0	0	0	0	0	0	0	0	0	0	0	0	0	0	0
0	0	12621	9496.2	4125.2	0	12143	107550	217130	161610	402380	291900	142520	158660	173080	149500	67785	247950	210040	175920	40009	69559	32731	22763	24671	0	46365	68505	54255	37208	68197	63954	25262	0	31099	28496	49454	0	57168	15685	53179	57380	89476	79688	189780	144140	92950	20691	39663	0
0	0	0	0	0	0	0	0	0	21402	109410	67974	69118	0	0	0	168450	0	314830	0	0	0	0	0	0	0	0	0	0	66248	346020	162860	202320	194910	454820	424770	820630	136230	293230	2896800	54715	34370	0	0	22281	0	0	0	0	0
0	0	0	0	101330	412340	1175600	4772400	6962200	1142200	738840	280910	0	0	0	0	0	0	0	0	0	0	0	0	0	0	0	0	0	0	0	0	0	0	0	0	0	0	0	0	0	0	0	0	106110	0	114780	0	0	0
0	236450	730150	461880	590100	1880900	2445300	13567000	9863300	6221600	1865300	13016000	99381000	864440000	169210000	28736000	8079800	12501000	8557900	5649100	9555500	8328400	8744600	3684900	5422300	589640	4479200	3872700	5638300	1454500	1879900	249080	158650	1270800	3700800	2733600	92696	1013100	0	0	634960	293650	860980	855970	0	0	154510	223100	0	113680
0	254930	4447400	3751500	2118100	2035200	1376300	1077700	34012000	423280	0	0	95966	0	0	182100	136670	0	0	0	0	0	177420	0	0	0	79567	0	0	0	0	0	0	197590	0	0	0	25400	0	0	0	0	0	0	0	0	0	57410	0	0
0	0	0	0	0	0	0	0	0	152280	392630	1136400	0	3040200	3302100	3481200	2985300	7945100	0	8143400	7185200	4150700	2926600	872030	0	0	0	0	0	0	298930	732580	0	0	465210	455740	0	146670	299340	0	0	0	0	0	0	0	0	0	0	0
0	0	10918	0	0	15417	0	0	0	21305	123300	595130	1038900	3949800	2299500	994940	189260	764340	638690	475310	548370	276860	462510	211260	550940	346480	778360	407410	417030	521100	474790	243650	207240	123430	269090	192780	347020	159530	145690	0	165850	211970	174790	0	60835	0	209490	0	21562	32851
0	2809.6	21516	18049	77662	65144	82906	173600	267340	254050	242600	143700	185050	120330	151670	81655	19565	26263	70344	275860	502680	1365300	1202800	583810	788410	521830	243840	120190	37666	208660	23008	266500	0	91093	25160	17940	155660	89087	0	0	0	129100	0	0	20601	69312	0	0	42355	0
0	0	0	0	0	0	0	0	0	23951	0	59706	34419	0	0	30720	0	0	0	21888	33735	82462	104550	110360	184560	106200	118850	96479	63369	0	0	0	0	0	0	0	0	0	79858	0	75122	85036	41759	45080	0	0	0	0	0	0
0	0	18412	19907	0	0	0	0	0	0	0	0	0	0	0	0	0	0	0	55844	57452	0	0	0	0	0	0	0	0	0	0	0	0	0	0	56922	169600	343150	514900	158610	68092	0	44581	60377	115340	21653	0	0	22185	31700
0	5967.6	28542	21439	0	0	16872	16134	57370	34625	44937	18104	33370	30940	43104	98236	72676	223920	234560	2158900	93643	74883	82278	30904	24020	42067	66661	60892	65406	29561	34990	28039	21311	0	26712	13714	0	0	0	0	0	0	0	0	0	4966.5	0	0	0	0
0	0	0	0	0	0	0	0	0	0	0	0	0	0	0	0	0	304180	289490	1318300	781780	439640	283490	127030	258620	165480	208130	118910	181600	123200	72073	0	51671	40452	97450	55448	0	0	0	0	0	0	53771	65004	54734	50339	51913	0	0	0
0	0	0	0	0	0	0	0	0	0	0	36863	26103	32747	0	0	0	0	0	39399	845660	1287200	1092200	253140	181750	26258	47523	24912	44657	67604	259310	2318800	911110	1866600	2173000	1884200	46304	0	0	0	85980	0	0	0	0	0	0	0	0	0
0	0	0	0	0	0	0	0	0	0	0	0	0	0	0	0	0	0	0	0	0	0	0	0	0	0	60086	41031	109090	75412	47194	23913	28329	17055	38270	0	0	44260	68777	45871	93576	153880	232100	157030	48460	19447	19430	0	0	0
0	0	0	0	0	0	0	0	0	0	0	0	0	0	0	0	0	77072	0	0	0	0	0	0	0	0	0	0	0	0	0	0	418610	171520	443330	754300	708690	479640	467500	368320	223420	0	40196	0	0	0	0	0	0	0
0	0	0	0	116800	761950	213240	82166	69376	62157	56044	96782	0	0	172160	258780	31339	195820	508080	1314800	878640	73452	64652	48991	104120	86844	0	0	0	215190	1192900	2714000	1477000	167850	51988	0	0	0	0	0	0	0	0	79320	50507	0	0	52524	377430	17566
0	0	0	0	0	0	0	0	0	0	0	0	0	0	0	0	0	0	0	0	0	0	42548	31224	0	0	0	0	0	0	0	0	89542	113690	245380	212860	99383	79269	0	0	0	0	0	0	0	0	53734	0	0	0
0	50537	8913400	6146800	3182500	2314800	1095500	746820	3828600	6788300	24617000	88363000	92672000	52801000	22977000	8103300	4500100	8889100	4784600	5276200	6057200	6230300	7408100	4557800	6060600	5494200	6294100	4505000	3827900	3113900	1220900	2633300	3514900	1959500	2529800	16560000	12583000	32450000	50389000	11910000	7929600	20128000	17848000	10138000	7724700	2707300	1004800	2130100	936710	407570
0	0	0	0	0	177400	1274800	6608600	12771000	6169200	6530400	3674300	4292200	5342500	3430400	2172200	1159700	1868600	3519100	5049600	3413600	2215500	2857700	2204200	3983100	3595700	3691200	4053600	3418200	1261800	1230700	1718100	2771900	1658400	3481800	2959400	1501600	3647200	2395400	565900	3468600	4200800	5134400	6603500	5936500	5666600	10321000	5846600	5306500	5172500
0	251830	3711900	13610000	7620800	8344700	2773200	2660900	1983500	260560	7267500	602170000	67090000	4775800	3887100	1907500	159540	1375200	72285	183820	863060	141880	529470	1284300	11121000	553720	448890	579180	598720	901080	794170	948590	556940	192850	513080	495650	445280	416280	247910	274890	168740	798690	243020	455510	127500	0	21850	192310	147470	271610
0	0	180830	471920	124480	277310	100060	132680	107610	27610	75980	796200	159890	562060	439570	46446	88589	451630	339820	512800	493770	318550	519080	115290	225740	147000	33760	262220	300610	667000	641990	29588	335090	8589.3	196260	1658000	7217100	20955000	57614000	66643000	59804000	47276000	57758000	64575000	58564000	43352000	53288000	54896000	26243000	22524000
0	0	15330	0	0	65183	0	220000	0	162900	199520	0	0	0	64148	380030	255360	967320	1181900	1973000	2309400	3324600	3331100	1638300	1927100	1366900	1688000	1088000	1870800	1151100	895650	823570	734040	468990	690520	339250	457230	0	0	112890	186760	333730	261870	221410	0	128210	0	90678	0	0
33569	5996800	6505400	5055400	3894000	3422900	1654500	1974400	1429900	607310	326280	273330	308650	186800	297920	632180	458190	467680	719760	768880	902790	481790	714520	750920	541330	396980	0	126720	388720	0	48684	0	0	94563	421040	1182300	2166200	1436300	1497500	2130400	51274	26569	57027	371670	27145	367850	616880	381090	309500	0
0	89436	83038	52209	0	0	0	0	0	3996.1	0	28849	0	0	0	14599	11322	114920	18226	0	0	105310	19032	0	89489	152460	238030	306650	239970	0	0	0	0	0	12066	11449	0	0	102370	28310	13109	70215	91708	0	0	63521	60874	129760	146710	202420
0	0	0	0	0	0	0	3901.2	0	0	0	14636	0	0	38260	13296	15496	37883	18596	39649	45790	38828	29886	20514	0	0	0	26941	34465	11317	16977	11134	7659.8	0	6862.9	927.53	30060	3262.5	5373.8	1644.8	6958.1	42361	909.62	4032.4	22037	39324	46874	27643	29145	78365
10170	33923	83857	259590	152370	648240	133920	1924100	2509800	1630200	2078800	1406700	770490	812470	391030	202860	84737	203760	798830	813970	50475	0	0	0	36664	0	0	0	0	0	0	0	0	0	0	0	0	0	0	0	0	58066	0	53573	0	231930	0	0	0	0
0	0	0	0	0	0	0	0	0	18612	0	101700	274140	717440	601320	375970	72869	282480	73906	0	50183	47534	36390	49900	0	22796	0	0	0	0	0	0	0	0	0	0	0	0	0	0	0	0	0	0	0	0	0	0	0	0
0	0	0	0	0	24105	39434	55049	0	0	0	0	0	0	0	0	0	0	0	0	0	0	0	0	0	0	0	0	0	0	0	0	58769	0	0	0	0	0	0	0	0	0	0	78797	11697	0	0	20443	0	0
0	0	0	30567	689210	38375	40367	93184	0	81244	121450	248380	192800	1854500	3081000	972520	126430	756600	690690	978030	693140	1354400	721940	242330	0	41187	0	0	0	0	0	0	0	0	0	13811	0	0	0	0	0	0	0	0	0	0	0	0	0	16596
0	5432.1	0	49134	94094	64520	51739	46743	75739	68074	26077	69382	88469	147250	95427	102030	56459	81902	41548	626180	2025200	2144600	2145500	1332700	1182400	952980	1943400	1331600	1084600	706280	424630	418020	293490	72451	71327	19914	36964	42175	19287	0	8499.2	0	10820	10180	0	5994.8	21596	0	9740.6	0
23232	0	0	33023	101010	46530	102730	162360	601740	166480	189660	67933	40054	34688	260290	254540	1057800	20646000	34968000	19215000	18772000	23178000	26445000	21728000	22568000	17928000	11359000	8276200	12215000	6790400	2582900	1691600	1921700	962890	907240	628220	1302200	640030	37318	949020	666050	627750	503840	755850	524910	237540	238060	174800	0	0
0	0	0	0	0	0	0	0	0	0	0	7324.9	0	18487	29472	46253	22393	40609	21215	25971	0	34193	24969	17092	17800	0	20437	0	21745	15138	19301	19173	18826	11596	44843	90930	75275	67893	43303	35733	312140	90884	30494	76764	102550	41899	32898	27456	28382	32038
0	0	0	0	0	0	0	0	0	0	23264	25926	0	0	0	0	0	0	0	0	0	0	0	0	0	0	0	0	0	0	0	0	0	0	8759.2	7522.4	0	0	0	0	77588	114960	119980	114460	286080	311400	463140	265230	62401	387880
0	0	0	0	0	0	12463	0	0	0	0	0	0	0	0	0	18801	0	0	0	0	0	16378	8814.2	0	0	72671	184500	399190	509100	532480	248180	108410	52357	228700	94269	115080	143470	0	197670	68339	172900	42980	128820	122830	0	24947	138720	80890	46232
0	20529	21787	0	27590	34832	29289	24433	0	0	26619	0	0	0	21594	103000	99991	342790	367190	1866300	3394100	2128300	1810200	1123000	1190200	797580	625360	217250	138210	174760	51446	135350	10162	25084	65918	64318	212650	208950	85705	71804	59218	19331	115940	67064	117820	96188	39762	71082	0	0
0	0	0	0	0	0	0	0	0	0	0	40377	81337	124450	138370	106020	31045	75622	61503	66815	103230	54337	91171	108700	218490	690520	1187500	520600	291530	49326	256070	38525	68076	47651	116350	173110	102230	74829	127210	0	28566	35432	43433	79165	22580	62041	51349	0	0	0
0	0	0	0	62546	0	0	24548	0	0	0	0	0	0	0	0	0	0	31806	0	0	0	0	30726	0	0	0	104850	0	89921	0	50150	58944	0	0	25974	0	16965	0	0	0	22805	34333	246000	31938	0	34129	49477	0	0
0	0	0	0	53912	37952	0	91409	0	0	0	0	0	0	0	0	0	127620	199050	338160	1090200	2591200	8068700	12108000	9573400	8695700	13941000	4102600	2457800	1887300	794990	1203500	387810	586480	349110	966170	695150	229150	231120	449950	87938	160180	414920	0	302970	183690	204070	0	197070	0
0	0	0	0	0	0	0	177700	1033400	1625600	621580	540950	246790	225710	21676	0	0	0	0	0	0	0	0	0	0	0	0	0	0	0	0	0	0	0	0	0	0	0	0	297820	0	0	0	0	37907	0	0	0	0	0
0	0	0	0	0	0	0	0	0	0	0	0	41762	26838	0	0	37471	76775	102150	159960	83364	38725	76743	42489	236300	386690	684490	615080	727430	448650	359970	61731	38331	27755	75885	74582	136120	140850	0	207410	102690	0	90067	126980	56817	39981	8805.6	435910	313770	177180
0	0	0	9585.1	0	0	0	0	0	146500	0	19504	37238	67004	45231	77396	0	174030	191940	367990	0	31929	0	191750	138740	0	0	0	0	0	0	0	0	0	25192	17134	0	0	0	183700	0	110130	0	0	0	5680.4	36949	53538	117020	0
0	0	0	0	0	0	0	0	0	0	0	16049	19829	0	13734	9776	1602	0	107230	109200	126520	213330	1148100	1179700	1203000	657480	396950	523070	436040	135290	92552	42676	53183	32735	64371	32674	0	0	0	0	0	0	0	24595	0	0	0	0	0	0
0	0	0	0	2925000	139160	0	0	0	0	0	0	0	0	0	0	73481	0	0	0	0	0	0	0	0	0	0	0	0	0	0	0	0	0	0	0	0	0	0	0	0	0	50507	55530	0	0	0	0	0	0
0	0	0	0	0	0	0	0	0	0	0	0	0	0	0	0	12823	0	42687	43351	127690	227030	110570	57665	0	35872	0	38128	57681	137290	35374	0	28422	0	25084	0	0	0	0	0	0	0	38222	0	25222	0	28382	0	14083	6948.8
0	1658.6	0	0	2397	5991.5	17756	12440	16898	6160.1	12686	12738	11919	24358	15029	4462.7	4295.4	10820	12179	6201.4	22036	40837	73046	54822	48004	63283	80442	60469	89736	67838	60157	122750	104520	56470	148600	135460	121160	176680	192500	161790	145200	320030	207240	277450	311180	281750	182550	202700	93097	115760
0	0	0	0	0	0	0	0	0	0	0	0	21295	0	28608	248290	492280	736390	595420	485570	282500	197010	171660	196590	122420	115860	178160	175490	301630	346520	283940	335200	267500	122120	307050	237720	235400	168810	135000	165040	150330	154360	196760	130050	61485	63508	192580	182810	42369	63356
0	0	0	0	36359	48794	78620	67992	887310	524100	463890	653000	438820	221200	124330	90990	264450	3535400	6083200	8825000	9124900	14438000	15075000	10479000	8983400	4330200	5025700	3178700	4200800	5131600	3490000	4436100	5086100	2607100	5111900	3958500	7527200	2383000	1357700	477200	1048400	859080	1060800	781010	2097400	482810	690460	570980	509490	416470
0	0	0	0	0	0	0	0	0	0	0	0	0	0	0	0	0	0	0	0	0	0	0	0	0	0	0	0	117290	473880	1844800	1810800	1143800	576970	1186300	993010	805490	801400	852350	426180	980300	784990	684810	290730	247560	186970	146490	78770	45522	0
0	0	0	0	0	0	0	0	0	0	0	0	0	0	13090	0	9991.4	35179	27843	83156	35269	64057	65840	40788	61352	93950	77262	509490	518920	513010	458730	397740	2147300	2138000	3796400	1956700	2332800	4183200	3951500	8243700	14560000	17082000	14494000	4904200	1706400	825330	1263200	607130	194650	259570
0	63003	13184	0	12491	37507	0	332230	6441800	2467800	5782600	9463400	10829000	24027000	30658000	38910000	15776000	30152000	10702000	5422800	2771800	1287800	730420	737770	360010	403960	749860	557380	686270	267210	115030	126370	49673	66449	96828	32934	0	25531	0	0	0	0	0	7028	31050	23783	0	0	0	65044
0	364150	1000800	0	37466	42247	481860	640340	25052	0	246530	0	0	0	0	0	0	0	0	0	0	0	0	0	0	0	0	0	0	0	0	0	0	0	0	0	0	0	0	0	0	0	0	0	597950	0	0	95355	52038	0
0	0	0	0	0	0	0	0	11960	0	0	0	0	0	24129	44402	13400	44101	38360	34746	0	22773	22448	12840	11080	0	0	0	0	74829	6931.6	0	0	13813	127120	866860	226200	49398	40117	0	18200	0	0	0	2647.7	0	0	0	0	0
0	0	7698.2	0	0	8963.4	8309.7	0	0	0	0	0	0	0	0	0	6529.9	0	51783	0	0	9912.1	29256	10904	0	0	0	10081	35999	29867	18719	10436	0	4099.2	4453.2	0	17744	133320	581120	474100	144200	114860	105780	81845	167490	164980	150570	138440	79218	121160
0	0	0	0	0	0	0	0	0	0	0	0	0	0	0	0	0	0	0	0	0	0	0	0	0	0	0	0	0	0	0	0	68049	0	82006	81233	0	75195	69661	0	31718	0	0	0	0	0	71766	46714	45475	41728
0	4493.2	0	25734	0	0	0	192870	510860	1307300	1571000	1075500	419680	353620	138480	0	0	0	0	0	480640	0	0	0	0	0	0	0	0	0	0	0	0	0	0	0	44380	0	116010	0	0	0	0	0	0	189680	0	146780	0	0
0	0	0	0	0	0	0	0	25489	0	25651	15350	0	0	0	90573	19977	55827	0	48588	140880	90113	172120	158660	339580	245630	583100	515540	814910	1077000	1074000	1206800	2496000	2124200	4261200	3108200	3637900	2971200	3223600	2897500	2936600	2402400	2047300	2823300	1992200	1068800	1580600	953570	653130	654800
0	0	0	0	0	0	7622	16387	282510	572060	455630	757170	268540	62935	39016	30452	0	0	0	0	0	0	0	0	0	0	0	0	0	0	0	0	0	0	0	0	0	0	0	0	0	0	0	0	0	0	0	0	0	0
0	10798	74392	111300	0	182600	331440	1916100	531230	458920	696230	337540	302410	365730	367580	340470	208230	697680	0	258650	392980	366140	945250	51784	0	0	0	124440	768110	266730	230850	161860	319500	139490	247630	769490	268630	425030	200800	983590	314180	327130	128220	559260	242210	0	0	0	12031	0
0	0	0	0	33055	475480	415360	751870	677060	164360	402660	1904400	4335100	10322000	9254300	8085700	3337500	5005300	2394100	942990	888600	549440	427790	367410	562450	43581	157940	113750	0	142580	193510	225950	114440	51637	225360	0	150900	62673	0	0	0	154810	318530	82451	105240	49435	86477	0	0	256800
39556	99210	83767	51990	32759	25380	0	16957	10145	0	0	0	0	0	107010	45052	0	19948	0	15699	10613	44274	58223	0	27912	0	36296	0	0	0	0	0	0	4129.6	0	5824.8	26396	186600	382300	325740	263540	115420	127580	67771	71976	57019	66023	43536	0	9140.1
0	0	0	0	30886	0	0	0	23228	0	0	0	0	0	352200	401180	314270	26166	501060	372800	0	612850	0	279370	159580	160980	139620	61791	0	0	0	0	0	0	0	0	0	0	0	0	0	0	0	0	0	0	0	0	0	0
0	0	0	0	0	0	0	464910	151150	0	0	0	0	0	0	0	49406	0	439200	0	2020100	2836800	3915000	2832400	2858000	1604800	826010	555320	622220	706490	690080	845510	1348600	439590	1102300	442760	0	0	289750	0	129900	0	0	1297400	214540	180720	173480	967950	98245	0
0	0	0	0	0	0	0	0	0	0	0	0	0	0	0	0	23086	0	0	0	0	0	0	0	0	0	0	0	0	0	0	0	0	0	0	0	0	0	0	0	0	108510	72661	128550	84819	0	95697	223230	186310	247270
0	0	0	0	0	0	0	0	0	0	18623	89033	16766	0	0	0	0	52237	73072	461760	1315600	936930	623370	420090	386960	1790600	12043000	12316000	4990200	989780	445720	172680	154320	32369	79319	47606	83658	54306	0	0	17207	13590	0	0	12447	27612	8491.8	0	0	0
0	0	0	0	0	28107	0	16735	33564	50481	102060	38771	0	0	0	0	0	55455	35424	230840	520890	121810	25639	14069	158990	1305200	10774000	13091000	4957300	913190	374450	140660	61540	72616	100260	15438	29673	0	33736	42384	15256	75239	157540	263950	107450	52015	41065	12619	0	0
0	24016	43736	66098	95980	180340	659240	2527200	2165600	3531600	4930800	4692200	4140100	7292800	9093000	10958000	5097800	14433000	8992000	9350800	10083000	6662400	6690100	5867800	4538300	5342100	3400600	4179800	4047300	2858200	2561400	2824300	2002300	989270	1014200	2205300	2319900	1335000	844250	860800	1088800	978190	661890	667650	472370	409200	692750	286100	129770	269390
0	0	47856	203310	265890	258880	206340	258790	373260	424490	532780	798860	888200	1902900	2351800	3527400	3908800	32599000	85913000	183190000	218120000	149400000	115830000	67548000	50981000	24066000	19379000	12368000	10347000	9324800	6286000	5810900	4038000	1836500	2932100	1699300	1295600	762550	515560	614850	341810	386570	344950	294900	226580	239420	258610	153010	140070	104160
0	0	0	0	0	0	0	0	0	0	0	0	0	0	0	20735	0	78738	0	0	0	51218	89247	77003	0	134630	52605	106930	190150	220250	122280	45761	77638	118180	36257	350160	324690	553890	701710	511760	622670	340050	113790	33564	0	0	0	22523	0	0
0	0	24745	0	57132	191820	120230	0	0	0	0	0	0	0	0	0	33907	132310	0	0	232570	165260	0	0	0	280920	265380	146850	1015800	2717800	6085800	7444200	5633700	2360200	6083200	2240200	2287700	2707300	1254700	1170500	633690	287220	471310	859170	700510	301940	378670	296100	0	0
0	0	0	0	0	0	0	0	0	0	0	0	0	0	0	0	0	0	0	0	0	188990	174870	149110	191220	188230	347560	281970	339950	334530	331030	309310	486790	283090	585960	192740	218260	74585	0	69059	0	0	0	0	0	0	0	0	0	0
11638	0	0	229480	521780	59497	278050	1071400	394550	0	180840	0	0	0	0	186900	182660	443640	0	0	0	0	2242600	0	35287	402760	47125	31212	115340	0	518420	1049500	2796200	3511200	6342800	6502100	15957000	225920000	113230000	22176000	16797000	21658000	63067000	40203000	28875000	18578000	39871000	21563000	15617000	11847000
0	0	0	0	0	0	588970	540640	446800	0	401420	331430	12739	1611600	3206900	2857700	303880	1019100	454170	575850	72877	751710	678630	411150	545450	0	0	0	30197	9250700	0	0	0	8853600	0	0	1882500	1215900	1080300	777880	706760	1090500	1072000	1667900	1133700	788150	958420	0	0	0
0	0	0	0	20280	51877	49756	118700	42308	0	0	0	0	0	21860	0	0	0	0	105860	0	0	0	0	0	136670	106510	171270	506270	309280	354820	242190	177170	108880	50170	138560	0	116980	122580	159570	153280	371420	147370	165190	213090	70060	68030	0	0	51261
8853.2	0	0	0	0	0	0	0	0	0	0	0	0	0	0	0	7385	0	0	0	0	0	0	0	4702.8	54444	0	0	0	6451.5	0	0	0	0	2764.3	10054	27820	88916	19930	0	0	12999	122360	185030	109680	127100	379090	601970	187150	124340
0	0	0	0	31202	0	0	0	0	0	0	0	0	47971	0	24855	0	63119	0	0	0	0	0	0	0	0	0	0	0	0	0	0	0	0	0	0	0	0	0	225770	1966200	7120800	8310900	5034900	1323800	468050	595750	1222800	640020	378670
0	0	8446.4	0	28944	28746	20997	156700	61779	10148	0	46890	0	59317	73239	41071	20794	1330400	2134100	3207300	775680	65276	0	692450	25931	0	0	40739	71173	0	0	0	0	111590	0	0	25576	0	0	0	77195	26244	115720	0	28485	0	0	0	0	0
0	0	0	0	0	0	0	0	0	0	0	15742	0	0	0	0	95626	147490	95551	0	0	0	12496	19628	66324	97539	454420	1044900	1890700	1751100	1111400	580950	298890	56634	189340	69027	103560	0	0	0	0	19962	0	0	0	0	20040	0	0	0
0	0	217330	105800	537080	647710	995370	1318900	1391900	885580	430160	1122200	412810	410260	0	0	0	0	0	0	0	0	0	0	0	0	0	0	0	0	0	0	0	0	0	0	0	0	0	0	0	0	0	0	0	0	0	0	0	0
0	148130	2206400	4998000	12209000	7241500	7977600	9077400	8406100	4320500	3392100	1680200	676270	1157100	309870	0	0	0	0	0	0	0	0	0	0	0	0	0	0	0	0	0	0	0	0	0	0	0	0	0	0	0	0	0	0	0	0	0	0	0
0	0	0	0	0	0	0	0	28177	41747	27053	0	0	62091	145150	148910	60405	219720	122790	108280	47743	35418	0	0	0	0	0	0	0	0	0	0	0	0	0	0	0	0	0	0	0	0	0	0	0	0	0	0	0	0
0	0	0	0	0	0	0	21031	0	0	0	0	0	0	0	0	0	0	0	0	0	0	0	0	0	0	0	0	0	30213	63249	0	0	0	46967	0	0	0	0	0	0	549780	188930	320060	273540	345040	815590	286510	303160	290860
0	0	0	0	15138	0	0	0	9099.7	39797	53193	0	29617	15725	73607	0	0	0	25224	0	20373	56040	23271	28746	210190	130110	0	51307	146380	181680	228860	929730	885770	393390	411470	16072000	35027000	33325000	64705000	20540000	21909000	24481000	16659000	11853000	7544000	1611000	1621300	951890	178590	127310
0	0	0	0	0	0	0	0	0	0	0	0	0	0	0	0	0	0	0	0	0	0	0	0	0	0	0	0	0	0	0	0	0	0	0	0	0	0	0	0	0	0	0	0	0	0	0	0	0	0
0	601600	2991600	3307600	3663700	2022100	1081500	1003100	768480	325750	261090	278370	170710	197680	109450	119680	127730	63794	234400	187060	26207	39450	48665	0	135810	207060	326400	856620	459980	331980	269960	585830	902970	58951	958910	411170	142250	1067400	516710	0	476290	415800	771700	345460	332220	224250	267870	392270	777080	454450
0	0	0	0	0	0	0	0	0	20253	45022	0	15537	18059	30476	0	22141	0	0	0	12128	4209.7	75542	45737	15660	24920	0	139960	0	10927	13826	0	18372	33683	93661	133480	24793	237100	315620	160430	225570	530220	206980	201170	52882	61624	10184	64404	17051	20479
0	10925	26152	20907	345420	0	31510	17613	0	0	95638	158990	1155100	9801700	9726200	7512400	2717400	3486000	3319100	1919100	1711600	1177100	1085200	464440	993080	532180	546560	239010	136020	51630	55561	172310	86116	222770	0	0	246970	108580	69488	0	120210	34129	0	102200	95313	59245	50353	172730	134340	45170
6376.8	0	0	0	19918	0	0	0	0	0	0	26869	0	0	0	0	0	0	0	0	0	0	0	0	0	0	0	0	0	0	0	0	0	23288	0	37082	48875	0	0	0	0	0	0	16183	8360.7	6576.2	13355	0	0	4908.1
0	0	95762	77230	116400	0	0	141980	405110	307430	0	0	606910	0	100460	108110	45351	0	78413	413520	1791700	3218700	3642000	2833300	1833600	1361600	1828700	1357400	472120	555170	274560	235980	121180	336610	336940	161760	1584900	722390	740490	624180	5690400	5035100	18495000	13613000	3806400	2126000	2355700	951050	618540	1320700
0	0	126290	302340	438970	312890	180030	86608	0	15985	51221	0	0	0	0	0	0	0	0	0	0	0	0	0	0	0	0	0	0	0	0	0	0	0	0	0	0	0	0	0	0	0	0	0	0	0	0	0	0	0
0	0	0	101480	60186	67143	50318	118460	134750	58049	174500	196090	226080	597960	398110	244690	8721.7	129500	63211	0	0	0	0	0	0	0	0	0	0	0	0	5937200	1548300	0	0	0	0	0	718820	0	916160	0	793120	0	0	0	0	0	0	0
0	21411	75241	216370	314250	232410	129100	1107200	235360	212970	319030	350440	345820	866480	867370	678840	425630	1788000	1667700	1722700	2129100	940410	877340	735720	717680	546360	711720	574750	604580	301250	211670	200860	0	0	0	1489800	1553800	0	0	0	0	0	51799	0	0	0	121300	0	0	0
0	0	14170	64920	84668	111200	42970	136350	206720	51461	69465	116810	49385	208240	103980	69120	48003	64470	45553	97295	65790	39037	78107	0	0	0	0	27440	300700	449070	299300	360590	0	0	0	0	202020	0	138500	101920	0	0	56234	0	15570	128650	159550	57314	0	41184
0	0	69802	100020	179050	223480	85209	22201	82361	0	19690	0	62403	230780	172960	45099	0	116400	87660	480490	940150	497640	127580	152080	112610	69003	469240	590520	459700	75377	71194	582000	301810	30456	158400	79144	62521	0	0	0	28503	0	0	0	0	0	0	0	0	0
0	0	0	0	0	0	0	0	0	0	0	0	0	0	0	0	0	0	0	0	0	0	0	0	0	0	53492	0	0	0	0	0	0	211180	653020	138160	0	0	0	0	0	0	0	0	0	0	0	18383	0	41878
0	0	0	0	26317	87787	360160	521550	712700	313600	264840	80535	30510	23264	0	0	9708.3	27139	0	0	15628	67328	75601	0	59093	56324	136670	197710	673270	328110	550470	734140	763090	591170	1344900	1701300	1428000	1799900	2676300	2178900	1631000	741370	603530	401480	193280	55017	29586	50615	9708.2	15171
0	0	0	0	0	0	0	0	32834	9252.4	187520	491090	648840	1680400	679650	444620	152950	185470	148290	279340	293780	83377	156690	58906	167270	93151	101540	51331	69321	59083	117450	47889	35528	54214	0	65927	0	0	0	0	0	24078	32983	0	0	15292	0	14329	0	0
0	0	61143	0	166640	830540	1090900	934320	891320	381190	550990	284870	83773	76803	0	0	10963	0	0	0	0	0	0	0	0	21471	0	0	0	0	158780	0	101130	58458	142580	734580	1178000	715370	614340	348090	226950	638940	600650	1161600	410370	67802	242230	50415	333530	403820
0	0	193100	668900	428610	315170	266290	138000	700860	342860	720590	1336700	1194500	1449200	735290	564960	179070	0	15315	0	0	0	163570	0	231150	118230	195340	32434	0	22477	0	0	114780	98969	161180	0	810360	506890	178470	0	152100	129660	174250	0	200610	0	0	0	0	0
0	0	65455	0	0	0	0	0	0	0	0	0	0	0	0	0	24368	0	0	0	0	156800	0	0	0	0	0	0	0	0	0	0	0	0	0	0	0	0	0	0	197510	0	86456	153550	103700	122960	0	0	293670	376150
0	212220	625380	530270	755250	385940	105240	0	172260	0	65764	43408	190570	743360	268970	211000	50310	61561	38650	24959	0	0	0	0	0	0	0	0	0	0	0	0	0	0	0	64483	0	0	0	88551	0	368270	73338	148940	0	110790	0	0	64392	378780
0	0	0	0	0	0	0	0	0	0	0	0	0	0	0	0	0	0	0	0	0	0	318640	691900	325870	91197	128980	127580	119120	94999	0	0	0	44556	0	0	0	0	0	0	0	0	725220	345930	468630	0	85193	0	138990	0
0	50924	42173	7714.8	41001	37568	79467	185320	117190	59650	169830	543440	776180	946010	216100	114960	682330	2144100	976280	421100	455560	195960	65459	13173	33973	42898	160000	286980	745030	434020	154640	349810	200280	111410	292120	2282500	46570000	114900000	149100000	100210000	80922000	58013000	43804000	28619000	12605000	5631400	4599900	3235900	851690	686360
0	0	0	0	0	0	0	0	0	0	0	0	0	0	0	23485	9709	101530	88147	142630	69168	56774	42041	67207	0	68640	178300	176910	191050	138990	137140	222970	192290	136720	1111800	186120	288190	173890	165660	159900	66502	172220	203910	421790	69705	176970	293090	142970	56001	36658
0	0	0	0	0	0	0	94404	26769	0	0	42690	41932	0	0	95929	19009	0	0	0	0	0	65418	0	58771	64586	49840	0	55984	83443	53408	46928	85357	49790	387650	67231	873640	1106600	747090	469840	556430	396690	99081	97079	44696	90273	55737	35035	49851	0
0	0	0	0	0	0	0	0	0	0	23360	0	0	0	0	0	0	0	0	0	0	0	0	0	0	0	0	0	0	0	0	0	0	0	0	0	0	0	0	0	0	0	0	0	0	0	0	0	0	0
0	0	0	0	0	0	0	0	0	0	0	0	0	0	0	0	0	0	28921	34710	0	78257	128450	214780	291300	190290	239370	114120	122340	98628	96420	62525	31263	31666	38494	53090	39935	35656	0	38955	26374	38216	0	0	0	0	0	0	0	0
0	0	0	0	0	0	0	0	0	0	0	0	0	0	0	0	0	0	0	0	0	142250	2146300	6868900	13913000	17301000	41852000	47010000	53086000	30317000	15727000	9024400	5003200	3093000	6145100	3639900	3433900	3210300	2435400	2046200	493030	1732100	185010	5592400	1027200	884990	149930	889590	417150	0
0	0	0	0	0	0	0	0	0	0	70395	118370	112040	233850	382060	467950	228080	306390	122900	64191	53470	0	29161	0	0	0	0	0	0	31876	0	0	0	0	0	0	0	0	0	0	0	0	0	0	0	0	0	16551	0	0
0	0	0	0	0	0	0	0	0	0	0	0	0	0	0	0	0	0	0	0	0	0	0	0	0	0	0	0	0	1716400	0	0	0	0	0	0	0	0	0	0	0	0	0	183520	459740	326350	641890	362900	200400	171800
0	0	19590	30498	27816	21112	65491	75886	56454	0	65024	31690	74684	25578	67818	58267	36184	52942	41047	203830	180820	202250	125910	147010	115280	71323	67635	85455	41700	21876	23512	19094	80152	37754	39188	95267	26825	23251	93368	118220	88042	189220	114990	0	111250	93852	68750	211840	835900	2504700
0	0	0	0	0	0	0	0	1545200	774260	345280	0	0	0	0	0	21555	0	0	0	0	0	0	0	0	0	0	0	0	0	0	0	0	0	0	0	0	0	0	0	0	0	0	0	0	0	0	0	0	0
0	0	0	0	0	0	0	0	0	0	0	0	0	0	0	0	0	0	0	0	0	0	0	0	0	0	0	565970	882210	0	0	0	0	0	0	0	0	0	0	0	0	0	0	0	0	0	154970	0	0	0
0	0	0	0	0	256010	222130	500360	526200	352090	281070	110180	183420	0	110860	0	0	871230	203980	560050	663220	2747100	4493500	2116900	526620	333660	267830	222370	334400	259450	83580	117420	71427	53897	194980	156850	0	0	37818	21932	0	0	0	35309	0	59528	72061	53479	0	10108
0	128820	159370	164590	237320	3130500	11406000	11668000	4661000	3080000	2556600	2030400	1529800	2294300	2448800	1857300	607200	1890500	1086000	469950	771940	316330	273150	170590	189720	102200	119410	37072	222880	61645	78560	75788	184840	206630	931550	622910	1332000	1116900	437090	390280	590910	1163000	648310	831780	283780	312710	358490	81357	237920	396130
0	0	0	0	29347	26118	48155	39993	30798	30941	48086	69043	250010	269250	222330	153430	40700	85987	43351	65898	80557	57514	0	26806	0	0	0	0	21302	0	0	0	0	0	0	0	0	0	0	0	0	0	28548	0	0	9988	29215	26632	0	0
0	35131	234330	172990	279120	255390	182980	89766	341670	608050	2087400	2141700	1218800	1189700	807430	587810	221760	816910	609780	456190	530310	312560	972340	99738	106720	40488	122090	32251	34799	39773	0	13283	0	0	37850	8909.8	0	0	0	0	85996	74051	0	40584	0	0	0	0	0	0
0	754920	2571400	1163900	1122600	264790	360170	112390	0	0	39473	0	0	0	0	26397	0	0	0	0	0	0	0	77954	0	0	242600	128000	0	0	0	0	0	36498	93959	0	0	0	0	0	0	0	0	0	0	0	0	0	0	0
0	0	0	0	38868	181820	207680	272150	228780	181590	245070	155320	100520	86544	39305	24434	14714	31173	20549	0	0	0	0	0	0	0	0	0	0	0	0	0	0	0	0	0	0	0	0	9897.8	0	55845	0	51149	74688	63129	87642	147940	135540	180100
0	46925	124390	0	0	0	0	0	18063	49043	28514	34307	0	135320	73315	0	0	0	0	0	0	37778	0	0	0	50594	3638500	2839700	1029700	1327800	1370600	8501100	20076000	6359900	6398600	206040	71731	26332	0	107460	0	0	0	81536	0	0	0	0	45880	0
0	0	0	0	0	0	0	0	0	0	0	0	0	0	0	0	0	0	302730	1252300	2608000	2726900	2650300	515840	214850	26123	0	35006	32769	0	0	0	0	0	0	4735.9	0	0	0	0	0	0	63941	85636	0	0	0	24755	0	14213
0	0	0	0	0	0	7992	0	0	0	3024.8	9266.3	8769.6	29968	17908	9525.6	12175	46250	88777	81843	95912	62894	47298	47637	55650	39155	47814	35096	45284	31649	24521	21121	16397	5066.8	87701	749330	749400	393970	357240	287660	241680	150430	78436	39387	15064	8662	9194	5528.9	2071.2	0
0	0	0	0	0	0	0	0	0	0	0	0	0	0	34458	35415	29186	0	142500	257130	379230	275390	299330	490420	414410	110550	277300	233430	155400	333420	348240	397800	558890	285800	443560	0	77086	51254	0	103490	0	77554	0	0	0	40739	0	0	0	0
0	5548.8	17240	17129	15346	15719	12640	12569	13035	6713	0	9837.8	12701	230480	48525	175380	0	134570	0	79072	0	0	0	76688	47574	32977	84796	86548	116590	454300	342560	654350	936040	935740	3509800	2587200	1280400	799790	662230	162920	333140	332580	296470	207790	219000	176900	65597	192870	29396	40394
0	3596.3	7024.9	0	0	13786	9357.4	32835	24090	0	14278	0	0	55202	30927	0	0	0	0	167570	738720	618370	517840	268170	162140	298530	406890	356580	319610	268820	323560	364130	315150	228110	5304100	620620	107610	43290	68340	96724	17919	0	0	20125	37780	6317.7	88206	227110	64292	17982
0	20770	0	0	0	0	0	0	0	0	0	0	0	0	6862	0	3100.9	64195	30744	0	21216	0	21636	0	172830	527500	410720	104270	29231	17919	20318	20621	34113	9615.4	66059	1032400	1011500	142590	1222100	9409.2	28444	0	4872.2	0	0	0	0	0	0	0
7717.4	0	0	88923	0	33193	133410	0	36149	7452.2	15362	0	7839	8287.7	6878.1	0	0	0	0	36005	125300	350430	1062000	1515500	1759600	1631000	1624000	877730	411640	114330	87967	10333	31060	60154	183740	301310	212870	106830	12678	22675	65975	19569	0	56354	0	47098	7727.3	73690	4826.1	0
0	0	0	0	0	0	0	0	0	0	0	0	0	0	368420	672040	422210	675450	0	0	0	0	0	0	0	0	0	0	0	0	0	0	0	0	0	0	0	0	0	0	0	0	0	0	0	0	234260	0	0	0
0	19531	391210	1860100	2813700	821260	228030	273420	228040	184930	208750	183440	226970	102780	159260	59183	50322	238290	106080	79029	0	13141	0	0	116290	0	0	21998	0	0	0	47212	0	0	94245	0	0	43559	116490	57084	44708	0	99853	110930	0	23271	37021	106440	67462	57845
0	0	0	0	0	0	0	0	0	0	0	40743	47508	0	0	0	0	0	0	0	0	0	60373	99913	474160	282950	1236000	539030	195400	86247	76762	456380	2504700	1499400	1794200	134390	72630	59318	85048	60860	0	0	37765	0	0	0	0	0	0	0
11875	45889	317520	547230	730050	617170	1350000	6012700	9179900	5169200	3976000	1282800	548050	794380	398430	274220	130470	322230	189490	291920	212690	161990	107900	148360	97381	81593	131670	145820	81454	124940	91170	127680	94698	89872	0	99303	101540	67290	119390	0	0	0	148790	0	36963	26375	82400	87319	72998	0
0	0	0	0	0	0	64917	55125	48024	37511	34046	0	0	28898	29887	19584	17311	28321	28258	45292	74857	0	0	0	37820	34312	28980	38582	51145	48302	45020	43620	48548	32813	0	44308	0	28088	57153	51308	175770	1055900	326000	0	31690	27576	31259	0	0	0
0	0	0	0	0	77829	0	0	3145500	348610	58178	0	0	0	0	0	0	0	0	0	0	0	0	0	109360	0	0	0	0	0	0	0	0	0	0	0	0	55788	137160	231770	97761	66639	0	168800	66440	0	0	29051	0	0
0	0	0	0	25868	0	0	0	0	0	0	0	0	114040	0	83160	105810	174890	491900	4716900	9532600	4642500	3939300	1676300	1354200	1062100	2114700	2107300	2766900	3116800	2531800	3835000	4589900	2274800	5879500	4691300	4321500	4232100	4085400	3680900	3219200	2609800	3176200	3743300	2808600	2028600	2665500	2740900	4955200	1964600
0	0	92835	34284	0	74863	0	0	0	0	0	39950	0	0	102200	0	0	0	27287	0	0	36948	29425	4637	62760	17070	75923	14427	548720	173910	513700	1957500	5921800	5652500	8535600	2357100	676080	621650	469410	42765	76613	61993	43874	53035	23496	17397	18694	9172.5	8987	0
0	0	0	0	0	0	0	13904	0	0	0	0	0	0	0	0	0	0	0	0	0	0	0	0	0	0	0	0	0	0	0	0	0	0	0	0	0	0	0	0	0	75456	139820	74598	0	0	0	0	0	0
7996.4	0	41079	2922.3	8346.8	19338	8521.7	14169	151920	29485	109800	9315.9	9701.5	9407.6	37481	5925.1	4175.1	7215.5	52963	139050	147280	76852	63104	36013	31412	49414	39851	13117	19877	1203600	3589000	784740	162350	36993	155630	52481	29330	172150	24720	42238	29712	167200	41904	196400	19319	54844	133320	301260	279580	344030
0	0	0	0	108310	1410200	2753700	1740100	1056300	553030	376150	550290	137820	68737	141720	36002	0	79959	115650	82537	310780	2140300	2960200	1064900	678060	398930	260360	170920	221550	284020	29490	191530	65688	271820	408290	157140	126170	58661	0	159430	0	0	0	0	0	8401.1	0	0	0	0
0	0	0	0	0	0	0	0	0	0	80604	331620	0	0	0	166130	63922	74272	58398	76908	77482	69933	101870	16954	168510	74329	72046	52183	72427	0	0	52083	122290	130920	0	562790	0	766160	0	54954	130400	0	75340	0	0	0	0	0	0	0
0	0	14918	40963	47772	38853	51776	103510	586450	1071500	3636600	5151900	4519800	6735400	6243700	6131000	1855700	4801200	3185500	2508300	1457100	1072600	908070	486460	498250	360240	341300	300310	269920	263570	190870	237300	24490	24340	22757	19416	0	276250	286640	390620	276390	63453	474330	401760	221130	153040	136640	398550	135180	37801
143900	371990	328010	126830	108890	0	53464	177750	22128	0	54001	83635	0	0	0	217000	4440.4	0	23699	0	57865	0	0	13139	0	21179	128050	40629	20685	0	134370	0	5660900	14648000	6748300	38882	0	20389	0	0	0	154240	24064	1255200	90821	96226	6309.8	82218	0	0
0	0	0	0	0	0	39605	83506	41700	0	0	0	0	0	0	0	0	144730	153440	309980	296160	347870	317180	319330	417810	300630	0	32336	0	0	26218	82727	372840	192100	454010	576320	1060000	811880	625340	205060	189600	55780	0	0	0	0	0	21283	0	27989
0	0	759140	1485200	1193200	701180	383700	318100	133550	60387	56333	0	21062	256680	0	0	0	0	0	0	0	0	0	0	0	0	43219	40819	158280	0	0	69970	169170	0	0	0	0	22868	23222	0	0	0	0	0	0	0	0	0	0	0
0	0	18460	22186	0	8264.9	0	0	0	0	0	0	30468	68058	99300	56409	43499	133600	166660	123420	123640	149660	189570	133050	117690	50547	51282	27773	56148	34863	0	57601	0	21396	110420	66771	0	1243600	1426700	451170	60845	146030	1670900	2248000	868250	376250	529130	758700	299650	213700
0	0	0	0	0	0	5721.3	3490.6	0	9514.9	21394	30682	39618	108140	121800	225220	97421	357370	386280	524890	306260	286240	274620	157600	102100	64902	64714	44225	56841	42254	22358	21922	37639	13459	37269	43714	134220	98286	188570	97594	26869	54941	37766	13078	32051	20273	14105	3680.6	0	0
0	1896500	5302700	3573400	4142500	2439000	1243600	918670	128870	0	0	0	0	0	0	0	0	0	0	0	0	0	0	0	335600	0	0	0	0	0	0	0	0	0	157380	76029	68099	72592	0	0	0	0	0	0	0	0	0	0	19336	191030
0	0	160280	738940	1950800	2921700	2706100	2315600	4380000	2411200	6784600	8637300	11542000	15010000	18838000	5557000	1165300	2119100	666050	603560	850200	129700	0	0	0	0	0	0	0	0	0	0	0	0	0	0	20931	0	0	0	0	0	23535	0	0	0	38502	0	0	0
0	0	0	35859	35789	38210	0	0	36375	25356	60784	37906	41879	111810	0	0	0	66050	0	0	136280	761200	4730900	7590200	21337000	18831000	21531000	9067300	3643200	653990	733590	1354700	1139300	754470	1382400	366040	1072500	1384300	321450	907830	653980	394640	226400	248060	486210	568200	360990	266410	75424	100740
0	0	0	0	0	0	0	0	0	0	0	0	0	0	0	0	0	17218	0	106290	137230	87306	80924	59077	59880	57123	103800	86285	97994	0	0	108950	97380	62673	143430	84332	82683	69613	0	37335	38264	24648	0	0	22425	17776	19987	0	9667.4	0
0	0	0	0	0	0	0	0	63272	0	0	0	0	0	0	0	0	0	55469	77895	36253	38275	33256	57753	29139	22660	41906	39424	0	0	0	0	58338	70390	195160	42460	169810	74276	39859	0	0	0	7554.1	0	10966	0	0	0	0	0
0	0	0	0	0	0	0	0	0	0	0	0	0	0	0	0	0	0	0	0	0	0	0	50312	80953	110760	273050	167550	166370	67315	13193	0	0	0	0	0	24143	0	0	0	0	0	0	0	0	0	0	0	0	0
0	0	0	0	0	0	0	0	0	0	32403	0	0	0	0	0	0	0	0	0	0	0	277850	360380	40670	84850	0	0	0	0	0	0	54364	49297	120980	110300	628470	422600	484470	298500	534420	586850	835240	1709600	946930	1103200	866870	473560	245420	0
0	0	0	0	56573	44713	36464	14474	0	1801.5	5550.1	22537	22873	0	0	17158	0	34538	10121	23008	0	6875.6	100780	12397	13320	13623	21583	13447	40618	20891	52303	27252	68728	6453.2	18524	17271	39777	32724	22530	20131	60475	319480	94302	186010	631610	374760	303490	340030	274560	386510
7531.8	5321.5	0	0	0	19029	0	29311	83428	27815	288230	251800	357030	335520	334630	234760	31697	256580	132560	174130	337340	372200	190610	103200	197030	47981	39300	84153	38436	47020	43365	21451	5467.6	34271	81917	55010	92074	28153	18747	0	14015	12631	44540	42488	9423.4	3761	0	0	0	0
19049	0	0	0	991360	750520	469970	0	0	0	165430	153270	0	48806	58069	81570	162340	176320	466660	195230	213910	142750	708830	73924	34771	110240	321320	833190	1333100	1180500	825760	351610	592840	263740	553290	628860	1091300	990190	982040	711170	734260	3023000	12573000	33740000	53782000	33592000	30189000	16479000	8889400	9932500
0	0	0	0	0	0	0	0	0	0	0	0	0	9717.4	135250	504980	148250	236520	394460	735670	1123400	552600	596510	216380	42996	29207	41164	155860	0	0	0	0	33264	0	0	0	0	0	0	0	0	0	0	0	0	0	0	0	0	0
1877.3	0	0	25201	36982	20741	0	15270	0	0	66511	0	1288200	2269900	321530	678180	611540	3083500	3299300	2494500	1835600	1127800	1089100	611910	328950	190260	277210	211600	338530	54018	153250	24298	24613	37495	28754	32953	0	17495	0	0	17835	0	0	0	0	0	0	0	72819	86744
0	0	205790	1500900	1130500	1072600	466070	317240	551430	301900	168240	61008	0	0	70496	0	0	0	0	308480	567260	0	0	0	0	0	0	0	0	0	0	0	0	0	0	0	0	0	0	0	0	185600	0	0	0	42704	144280	185350	189740	191450
0	37946	93974	264120	231880	189720	79581	83263	120050	49897	25490	14092	0	0	68333	88337	47432	142500	152090	191250	193950	113760	66529	18297	16785	17899	24894	35536	49535	23675	23344	41183	31187	23601	0	30869	0	69979	432170	2490000	1527700	419000	224860	470230	1261900	1819000	4750500	1522100	57381	29825
19300	19279	33602	50949	34170	28438	27885	19938	32338	29137	26819	24770	24768	51486	37195	53688	21546	34478	27382	21088	97707	25404	12523	30838	33002	31416	55025	38558	51894	120530	111390	191070	174810	97387	173980	144830	161320	103740	135800	104420	66236	1019200	101220	128590	173500	161030	366670	530540	512830	590700
0	0	0	0	0	0	0	0	0	0	0	0	0	0	0	0	0	0	0	629120	0	0	0	0	0	924350	1978900	0	0	562740	361290	0	0	0	0	0	0	0	0	0	0	0	0	0	0	0	0	0	0	0
0	0	0	77059	2474100	3485800	2092700	1225000	584650	277720	249010	133660	122190	265240	99561	0	62756	142420	0	72742	118090	0	0	0	38210	315020	445280	173800	77308	0	0	32366	0	74682	0	0	0	0	0	0	91655	184180	147680	60576	0	0	0	0	0	0
0	0	0	0	0	11461	15617	40733	156340	506680	862260	761500	583010	621230	251120	160400	52509	45477	0	0	0	119370	0	0	0	0	0	0	0	0	0	0	0	0	0	0	0	0	0	0	0	0	0	163010	0	0	0	0	0	0
27099	0	23354	43169	122620	89898	185770	268800	243800	163040	345090	355680	384880	323270	145870	162690	80053	161660	131180	292110	524520	685460	1189800	2496300	3923700	1615300	1038300	651220	166920	77104	83073	58659	30900	0	24259	15965	136110	58487	46508	0	38598	0	96200	0	0	0	0	0	0	0
0	48760	99842	96920	76184	201060	0	0	0	0	0	0	0	0	49798	234820	0	98938	0	0	0	0	68941	75928	0	25682	57341	0	0	0	38485	0	0	0	392620	232810	0	0	0	0	0	0	0	0	0	0	0	0	0	0
17618	79972	35344000	328430	127110	0	0	0	0	0	0	181200	0	0	0	0	0	18591	0	0	0	0	0	0	0	116330	0	0	122660	104850	0	0	126480	0	0	0	90790	86091	0	61360	0	0	0	0	0	0	0	0	104060	0
0	0	0	0	0	0	0	0	1244.7	11182	15160	0	0	0	0	0	0	0	0	0	0	0	0	5059.1	0	0	0	0	0	0	0	0	16077	0	0	17966	0	0	0	27192	24357	0	36393	47297	90404	213590	378680	106760	0	13465
0	0	0	0	0	0	0	0	129490	432080	1234500	1790700	1356800	1517600	1007500	549490	293240	733950	914090	0	0	0	48005	48902	46716	0	55845	0	40631	0	36841	34203	84676	18838	52140	31902	0	0	0	70889	76391	57937	711460	117980	305260	256710	96487	78377	52109	42676
0	0	0	183020	730150	196610	91051	201720	149320	139000	225280	329360	285770	344160	144290	68921	0	0	76098	0	0	0	0	0	0	0	0	0	0	0	0	0	0	0	0	0	0	0	0	0	0	0	0	0	0	0	0	0	0	10673
[truncated: 1,412 more rows]
[truncated: 122 more columns]

## Sheet: ComplexI+III
iBAQ C1	iBAQ C2	iBAQ C3	iBAQ C4	iBAQ C5	iBAQ C6	iBAQ C7	iBAQ C8	iBAQ C9	iBAQ C10	iBAQ C11	iBAQ C12	iBAQ C13	iBAQ C14	iBAQ C15	iBAQ C16	iBAQ C17	iBAQ C18	iBAQ C19	iBAQ C20	iBAQ C21	iBAQ C22	iBAQ C23	iBAQ C24	iBAQ C25	iBAQ C26	iBAQ C27	iBAQ C28	iBAQ C29	iBAQ C30	iBAQ C31	iBAQ C32	iBAQ C33	iBAQ C34	iBAQ C35	iBAQ C36	iBAQ C37	iBAQ C38	iBAQ C39	iBAQ C40	iBAQ C41	iBAQ C42	iBAQ C43	iBAQ C44	iBAQ C45	iBAQ C46	iBAQ C47	iBAQ C48	iBAQ C49	iBAQ C50
[truncated: 49 more rows]
[truncated: 121 more columns]
