# Supplementary material for: Regulation of mitochondrial proteostasis by the proton gradient
Source: EMBO J. 2022 Aug 1;41(16):e110476. doi: 10.15252/embj.2021110476 (PMC9379554; doi:10.15252/embj.2021110476)
Supplement: Supplementary file 7 — Dataset EV5 [file EMBJ-41-e110476-s001.xlsx]

## Sheet: Description
PulseChace SILAC Experiment. HeLa WT versus TMBIM5 knock out cells at 0,2,4,6,8,12,24 hours.
PRIDE ID	PXD030095
PRIDE Project ID	0135
Analysis Software	Spectronaut
Data Transformation	H/L Ratio -> labelled fraction as (H/L / (H/L+1 )
Data Modelling	Peptide level : ln(labelled fraction) versus time -> Slope -> turnover rate
Data Filtering on Peptide Level:	r < -0.75
Mege to protein groups using:	median for slope (turnover rate constant)
Statistical Testing:	None
Factors
Genotype	WT, TMBIM5
Time	2,4,6,8,12,24 hours

## Sheet: Data 
TMBIM5_00h_01	TMBIM5_00h_02	TMBIM5_00h_03	TMBIM5_00h_04	TMBIM5_00h_05	TMBIM5_00h_06	TMBIM5_02h_01	TMBIM5_02h_02	TMBIM5_02h_03	TMBIM5_02h_04	TMBIM5_02h_05	TMBIM5_02h_06	TMBIM5_04h_01	TMBIM5_04h_02	TMBIM5_04h_03	TMBIM5_04h_04	TMBIM5_04h_05	TMBIM5_04h_06	TMBIM5_06h_01	TMBIM5_06h_02	TMBIM5_06h_03	TMBIM5_06h_04	TMBIM5_06h_05	TMBIM5_06h_06	TMBIM5_08h_01	TMBIM5_08h_02	TMBIM5_08h_03	TMBIM5_08h_04	TMBIM5_08h_05	TMBIM5_08h_06	TMBIM5_12h_01	TMBIM5_12h_02	TMBIM5_12h_03	TMBIM5_12h_04	TMBIM5_12h_05	TMBIM5_12h_06	TMBIM5_24h_01	TMBIM5_24h_02	TMBIM5_24h_03	TMBIM5_24h_04	TMBIM5_24h_05	TMBIM5_24h_06	WT_00h_01	WT_00h_02	WT_00h_03	WT_00h_04	WT_00h_05	WT_00h_06	WT_02h_01	WT_02h_02
-0.0160436	-0.0257473	-0.0329067	-0.0369689	-0.0300002	-0.0116976	-0.069264	-0.0771943	-0.0704773	-0.0747924	-0.0636186	-0.0619166	-0.115418	-0.111809	-0.118952	-0.109766	-0.122012	-0.117436	-0.140717	-0.157192	-0.155223	-0.155371	-0.152117	-0.152081	-0.174749	-0.166567	-0.15186	-0.165204	-0.160992	-0.184986	-0.229729	-0.230866	-0.228493	-0.225453	-0.228474	-0.227944	-0.524765	-0.544291	-0.531077	-0.506137	-0.534696	-0.567209	-0.0233799	-0.025285	-0.0215251	-0.0211541	-0.0229398	-0.0233548	-0.0769806	-0.0656747
-0.055661	-0.0951375	-0.0795352	-0.0524421	-0.0666894	-0.0551689	-0.0919623	-0.0778714	-0.0853131	-0.0840663	-0.0870535	-0.0927227	-0.123122	-0.122514	-0.123183	-0.120363	-0.122296	-0.122296	-0.1681	-0.17394	-0.184226	-0.191132	-0.164822	-0.208167	-0.213896	-0.210917	-0.211867	-0.216017	-0.216785	-0.213896	-0.328286	-0.342921	-0.326012	-0.340234	-0.324769	-0.307491	-0.508852	-0.627398	-0.633733	-0.56129	-0.632834	-0.562371	-0.0597987	-0.0667424	-0.0833176	-0.0745004	-0.075009	-0.0499636	-0.0832804	-0.0876544
-0.0265177	-0.0950808	-0.0478143	-0.0820979	-0.022742	-0.0266094	-0.103018	-0.104094	-0.0998294	-0.095934	-0.0809606	-0.115141	-0.197595	-0.133195	-0.160079	-0.151583	-0.160918	-0.162141	-0.232061	-0.256748	-0.290527	-0.254292	-0.238886	-0.304628	-0.330208	-0.296899	-0.295468	-0.303247	-0.273431	-0.32023	-0.416774	-0.415664	-0.390865	-0.420352	-0.415961	-0.43615	-0.748937	-0.746118	-0.780001	-0.755573	-0.747235	-0.755573	-0.0449128	-0.0254089	-0.0771153	-0.110675	-0.139887	-0.0446303	-0.0952706	-0.0677503
-0.0110603	-0.0546461	-0.0373805	-0.00527023	-0.0218427	-0.0237322	-0.1026	-0.115697	-0.105151	-0.102879	-0.118214	-0.128366	-0.182541	-0.189102	-0.198767	-0.214073	-0.183098	-0.206064	-0.286824	-0.302967	-0.297264	-0.304764	-0.294738	-0.302581	-0.371153	-0.394704	-0.391227	-0.368458	-0.391889	-0.395076	-0.535517	-0.536806	-0.53647	-0.535517	-0.537272	-0.53152	-0.948885	-0.957176	-0.949112	-0.974979	-0.991788	-0.936179	-0.0286563	-0.0148775	-0.0525306	-0.0615045	-0.0253592	-0.0164621	-0.115339	-0.124233
-0.0936151	-0.11586	-0.0863143	-0.136832	-0.450933	-0.436865	-0.166823	-0.188748	-0.0816369	-0.121148	-0.212789	-0.124552	-0.217605	-0.134379	-0.16617	-0.178226	-0.183156	-0.189822	-0.263774	-0.235048	-0.241274	-0.243895	-0.221948	-0.241705	-0.361184	-0.302045	-0.25996	-0.374751	-0.30617	-0.205533	-0.41493	-0.45124	-0.476146	-0.45124	-0.484944	-0.428943	-0.782756	-0.865869	-0.878365	-0.804754	-0.830551	-0.82101	-0.0859633	-0.0795682	-0.16387	-0.109978	-0.134453	-0.114628	-0.165891	-0.148055
-0.123158	-0.0039652	-0.0844345	-0.0178878	-0.00140382	-0.0231775	-0.0922981	-0.113395	-0.0969414	-0.105025	-0.0907363	-0.109887	-0.163266	-0.149844	-0.160264	-0.152171	-0.159568	-0.176472	-0.250001	-0.235348	-0.23942	-0.201579	-0.206936	-0.262641	-0.25344	-0.270312	-0.278689	-0.291808	-0.283327	-0.261313	-0.388815	-0.421038	-0.394151	-0.36566	-0.371036	-0.366152	-0.731713	-0.7421	-0.703498	-0.698784	-0.708211	-0.775892	-0.0332324	-0.024993	-0.0254451	-0.0129689	-0.0200605	-0.0362417	-0.0819475	-0.0646846
-0.125488	-0.0210208	-0.0293879	-0.126787	-0.11836	-0.101905	-0.212403	-0.219757	-0.142768	-0.210962	-0.175381	-0.192254	-0.315785	-0.298075	-0.220795	-0.285552	-0.210795	-0.293405	-0.332444	-0.347141	-0.328227	-0.322455	-0.340967	-0.298127	-0.394411	-0.389488	-0.409131	-0.357658	-0.350791	-0.336782	-0.318868	-0.44646	-0.361486	-0.429885	-0.528836	-0.477743	-0.702328	-0.7473	-0.821374	-0.735683	-0.795203	-0.793133	-0.140827	-0.117648	-0.0141672	-0.0281553	-0.0704115	-0.124828	-0.172518	-0.142902
-0.0179386	-0.0628396	-0.0516813	-0.0368438	-0.018906	-0.0656406	-0.168856	-0.167118	-0.173944	-0.184762	-0.170042	-0.15553	-0.237105	-0.298627	-0.2121	-0.312078	-0.179453	-0.253065	-0.329931	-0.385766	-0.40665	-0.428563	-0.36531	-0.426056	-0.469727	-0.474641	-0.443675	-0.474641	-0.493971	-0.491192	-0.659091	-0.635429	-0.648126	-0.636483	-0.749194	-0.626224	-0.685165	-1.01266	-1.0312	-1.09775	-0.822826	-0.929918	-0.0497027	-0.0734875	-0.0461384	-0.00485394	0.00157639	-0.0708484	-0.112434	-0.176271
-0.148436	-0.15623	-0.159711	-0.132053	-0.167434	-0.173517	-0.462528	-0.452167	-0.370258	-0.454983	-0.363662	-0.440923	-0.655413	-0.555041	-0.6068	-0.450987	-0.550972	-0.486621	-0.78945	-0.796695	-0.710597	-0.565411	-0.834494	-0.621445	-1.03422	-0.847904	-0.881076	-0.945261	-0.909794	-0.92365	-0.904218	-0.981113	-1.04426	-0.916936	-1.24255	-1.30094	-1.16282	-1.4753	-1.71066	-1.92559	-1.15832	-1.82617	-0.346656	-0.204625	-0.159896	-0.215259	-0.275288	-0.146518	-0.548523	-0.201616
-0.0207947	-0.0618942	-0.0849929	-0.00145158	-0.00140525	0.0007607	-0.0312653	-0.00119957	-0.014676	-0.0418857	-0.0493504	-0.0276754	-0.0506667	-0.149384	-0.0395712	-0.151151	-0.23887	-0.0468127	-0.259295	-0.265133	-0.242427	-0.156715	-0.293975	-0.237019	-0.368056	-0.377424	-0.376534	-0.335942	-0.326208	-0.3959	-0.582395	-0.543775	-0.662089	-0.526561	-0.557469	-0.622081	-1.15423	-1.15093	-1.25206	-1.15423	-1.09941	-1.11453	-0.00341371	-0.00076147	-0.0584059	0.00274455	-0.012169	-0.00100855	-0.000375215	-0.0788966
-0.00952717	-0.00570294	-0.0157697	-0.0138408	-0.00514308	-0.00717935	-0.0607813	-0.0608841	-0.064739	-0.0647367	-0.0677854	-0.0656866	-0.126149	-0.130016	-0.131074	-0.127461	-0.11939	-0.121972	-0.22471	-0.226408	-0.225642	-0.223104	-0.224252	-0.224145	-0.289074	-0.299439	-0.292254	-0.294924	-0.294826	-0.298438	-0.415702	-0.415702	-0.413938	-0.415645	-0.417961	-0.415266	-0.762058	-0.773106	-0.767582	-0.758342	-0.764493	-0.765116	-0.00857418	-0.0118864	-0.00516906	-0.00684458	-0.0016171	-0.0115464	-0.0538363	-0.0555465
0.00313343	-0.00545852	-0.00694785	-0.00144842	-0.00140186	0.000763804	-0.339155	-0.325896	-0.312582	-0.324531	-0.325896	-0.327317	-0.878736	-0.787114	-0.850183	-0.877641	-0.724882	-0.685902	-1.73556	-1.73188	-1.25347	-1.17081	-1.34455	-1.14194	-1.85869	-1.59243	-1.57272	-1.72865	-1.71113	-1.97568	-1.89458	-1.73404	-1.90578	-1.7934	-2.31425	-2.25711	-2.04567	-1.84185	-2.62835	-2.47896	-2.34214	-1.90415	-0.00607648	-0.000756286	-0.00862151	-0.00314104	-0.00697936	-0.001322	-0.369804	-0.299972
-0.0325884	-0.0240298	-0.0490926	-0.0575131	-0.0200548	-0.0343051	-0.0594133	-0.0634299	-0.0114915	-0.0629246	-0.0753634	-0.00370225	-0.100799	-0.106256	-0.0552598	-0.115266	-0.119809	-0.107403	-0.0994155	-0.128627	-0.0878277	-0.176583	-0.102334	-0.161275	-0.160993	-0.132094	-0.146211	-0.148806	-0.198665	-0.179189	-0.306905	-0.189087	-0.277174	-0.272299	-0.252341	-0.216237	-0.593204	-0.502564	-0.408724	-0.518959	-0.646732	-0.619121	-0.036688	-0.0216757	-0.0100714	-0.03071	-0.0278744	-0.0374628	-0.0451429	-0.0611707
-0.0149992	-0.0144982	-0.0137428	-0.0159441	-0.0164618	-0.0143491	-0.0627758	-0.0657532	-0.066766	-0.0646271	-0.0698716	-0.0659588	-0.127657	-0.13673	-0.126203	-0.111882	-0.111959	-0.11596	-0.207718	-0.208707	-0.201527	-0.188124	-0.208104	-0.193488	-0.274723	-0.273525	-0.267456	-0.266325	-0.270507	-0.270507	-0.368354	-0.357029	-0.326972	-0.357022	-0.393321	-0.380099	-0.707813	-0.74567	-0.758517	-0.787554	-0.710531	-0.710839	-0.0122957	-0.012716	-0.0124109	-0.0143048	-0.0120623	-0.0106758	-0.0547226	-0.059287
-0.00227144	-0.0235162	-0.0264873	-0.0393756	-0.00140645	0.00076023	-0.0283819	-0.0272162	-0.0425915	-0.0267703	-0.0347759	-0.0489199	-0.0862274	-0.0410567	-0.112346	-0.0347509	-0.0721209	-0.0587964	-0.132662	-0.167814	-0.130544	-0.168167	-0.12256	-0.124376	-0.249105	-0.242381	-0.194883	-0.226121	-0.186341	-0.230811	-0.350666	-0.328935	-0.420808	-0.402063	-0.377352	-0.369679	-0.830651	-0.936235	-0.881718	-0.873019	-0.918652	-0.850034	-0.00909436	-0.00076111	-0.0326268	-0.0282138	-0.0336245	-0.00160472	-0.0353717	-0.0203494
-0.000438676	-3.73e-05	3.37e-05	-0.0015478	-0.00140245	0.00076047	-0.0361645	-0.0186591	-0.00508657	-0.0256377	-0.0136243	-0.0198344	-0.0726925	-0.0918635	-0.0772177	-0.10395	-0.107389	-0.0980683	-0.113562	-0.116248	-0.113562	-0.097573	-0.114901	-0.125525	-0.186521	-0.14708	-0.0989195	-0.154152	-0.112177	-0.210332	-0.303887	-0.286903	-0.310121	-0.294068	-0.275359	-0.294068	-0.614345	-0.707528	-0.672586	-0.675168	-0.695005	-0.686376	-0.00145204	-0.00075682	0.000154391	0.00276352	0.00122567	-0.00100837	-0.0451429	-0.0450733
-0.0826137	-0.0298713	-0.103176	-0.177248	-0.181319	-0.159935	-0.124049	-0.251102	-0.505513	-0.234258	-0.139646	-0.500386	-0.210386	-0.220414	-0.331147	-0.334832	-0.323682	-0.310285	-0.307635	-0.310188	-0.313921	-0.312551	-0.306646	-0.310188	-0.426454	-0.36855	-0.343304	-0.420908	-0.366768	-0.323476	-0.497584	-0.460408	-0.456178	-0.425172	-0.419957	-0.426567	-0.685487	-0.697778	-0.71125	-0.637831	-0.659672	-0.702326	-0.11061	-0.165162	-0.0587384	-0.168701	-0.223174	-0.285821	-0.181793	-0.141463
-0.0215292	-0.0176577	3.34e-05	-0.0364838	-0.00140329	-0.00216355	-0.068779	-0.0514573	-0.0716998	-0.0667109	-0.0277013	-0.0496383	-0.10222	-0.0855501	-0.12348	-0.0885899	-0.0811174	-0.127815	-0.203307	-0.18605	-0.199284	-0.19737	-0.19737	-0.200838	-0.24382	-0.257378	-0.260574	-0.29983	-0.249506	-0.289351	-0.368349	-0.408533	-0.39101	-0.421733	-0.395242	-0.372399	-0.729314	-0.787417	-0.784958	-0.797398	-0.758954	-0.72625	-0.00552892	-0.0007576	-0.0164993	-0.00683266	-0.00253425	-0.00102085	-0.0635036	-0.0214207
-0.0098298	-3.95e-05	-0.04392	-0.00145128	-0.00449852	0.00076029	-0.0775786	-0.103901	-0.125706	-0.0911254	-0.0990363	-0.0968707	-0.00115397	-0.00866142	-0.151505	-0.181266	-0.076503	0.00147256	-0.455791	-0.369919	-0.340606	-0.337556	-0.382653	-0.409391	-0.404367	-0.559336	-0.265748	-0.459424	-0.441135	-0.564028	-0.628054	-0.655489	-0.952863	-0.978889	-0.748239	-0.720974	-12.0435	-1.98019	-1.58876	-0.665066	-2.15922	-11.9899	-0.175651	-0.0246909	0.0007514	0.00276107	0.00158122	-0.0390497	-0.0558098	-0.194066
0.00310605	-6.76e-05	-0.0356552	-0.0540114	-0.0014309	-0.0125501	0.00086525	-0.0246411	-0.0133215	-0.0581327	-0.017965	-0.0346518	-0.0918047	-0.0086062	-0.201788	-0.0432742	-0.131189	-0.0741661	-0.109009	-0.14684	-0.242808	-0.227159	-0.247323	-0.16923	-0.471174	-0.473397	-0.367804	-0.641805	-0.427813	-0.445051	-0.78217	-0.73851	-0.828438	-0.807671	-0.807671	-0.881564	-2.17565	-1.00851	-1.57464	-2.10558	-1.60868	-1.69762	-0.00147605	-0.00078545	0.00073705	-0.0006376	-0.0006376	-0.00102595	-0.000398975	0.000374775
-0.000640284	-0.0011481	3.44e-05	-0.00144889	-0.00140227	0.000763446	-0.211539	-0.208834	-0.212136	-0.215445	-0.212076	-0.212425	-0.475376	-0.493586	-0.484283	-0.503153	-0.507671	-0.478818	-0.805834	-0.757974	-0.833885	-0.807478	-0.7742	-0.770834	-1.04422	-1.03494	-1.03524	-1.03524	-1.02861	-1.03318	-1.416	-1.40692	-1.43263	-1.34205	-1.46996	-1.42845	-2.17512	-2.32577	-2.30097	-2.39953	-2.29249	-2.31194	-0.00196472	-0.00075682	0.000755094	0.00276405	0.00158229	-0.00100641	-0.128011	-0.14649
-0.00011409	-0.0126642	-0.0099176	-0.00861023	-0.0181771	-0.00989664	-0.0316249	-0.028393	-0.103234	-0.0203707	-0.0987792	-0.0887156	-0.209258	-0.205702	-0.197705	-0.219717	-0.204989	-0.218178	-0.134389	-0.158754	-0.33091	-0.321761	-0.302754	-0.351294	-0.406319	-0.320089	-0.306807	-0.406546	-0.432286	-0.412152	-0.562632	-0.581698	-0.601961	-0.586982	-0.592769	-0.564145	-0.942922	-1.02016	-0.803346	-1.07933	-0.982846	-0.909497	-0.00556876	-0.00706521	-0.0189356	-0.009749	-0.0156016	-0.00157382	-0.0141417	-0.0909316
-0.204969	-0.249645	-0.105691	-0.228688	-0.0119897	-0.00499506	-0.177835	-0.180809	-0.275921	-0.184992	-0.214465	-0.252768	-0.218666	-0.146086	-0.287299	-0.0991148	-0.20048	-0.251233	-0.254694	-0.223756	-0.231137	-0.235488	-0.203583	-0.238163	-0.317116	-0.288268	-0.242452	-0.316815	-0.305807	-0.364384	-0.417463	-0.433304	-0.426318	-0.434142	-0.417463	-0.376088	-0.889894	-0.943309	-0.901856	-0.88818	-0.799242	-0.906601	-0.108303	-0.0173944	-0.215157	-0.263024	-0.205127	-0.104021	-0.198285	-0.0229812
-0.0132438	-0.0173472	-0.0248815	-0.0253686	-0.020014	-0.0192287	-0.0689021	-0.0685419	-0.0668593	-0.0723691	-0.0750389	-0.0703422	-0.132331	-0.128781	-0.124386	-0.130245	-0.13548	-0.130245	-0.208959	-0.200397	-0.206866	-0.199593	-0.212164	-0.198948	-0.285724	-0.2863	-0.280952	-0.277475	-0.282936	-0.28423	-0.407688	-0.403579	-0.406724	-0.405496	-0.412145	-0.410494	-0.737706	-0.727001	-0.735273	-0.786563	-0.743288	-0.729899	-0.0230884	-0.0197986	-0.021107	-0.0217652	-0.0199898	-0.0208932	-0.0612642	-0.0615822
-0.1479	-0.148256	-0.142244	-0.143862	-0.151073	-0.129837	-0.158544	-0.171266	-0.16641	-0.174883	-0.167037	-0.164082	-0.203326	-0.230557	-0.201987	-0.239442	-0.208746	-0.216811	-0.269163	-0.267857	-0.280819	-0.360924	-0.287068	-0.377015	-0.273661	-0.306957	-0.320697	-0.300888	-0.338952	-0.358799	-0.352646	-0.39013	-0.373208	-0.432249	-0.344722	-0.326877	-0.609366	-0.617743	-0.606229	-0.560176	-0.616732	-0.627129	-0.121632	-0.115761	-0.132947	-0.129216	-0.120179	-0.101338	-0.147569	-0.164143
-0.537463	-0.499038	-0.572766	-0.562513	-0.491828	-0.561171	-0.539686	-0.532837	-0.554745	-0.537506	-0.512166	-0.520082	-0.527605	-0.50617	-0.500151	-0.47955	-0.474944	-0.512486	-0.613248	-0.59598	-0.54204	-0.51253	-0.543716	-0.544935	-0.602044	-0.591647	-0.57526	-0.625066	-0.614847	-0.646347	-0.670038	-0.707928	-0.62634	-0.670038	-0.654914	-0.690972	-0.554494	-0.726277	-0.624554	-0.729347	-0.78003	-0.652971	-0.598985	-0.436826	-0.506589	-0.535807	-0.419093	-0.569898	-0.51334	-0.518378
-0.0139259	-0.0147656	-0.0144164	-0.0130843	-0.0157426	-0.0116207	-0.0838892	-0.0820092	-0.0831476	-0.0843723	-0.086455	-0.0884455	-0.172837	-0.171988	-0.168821	-0.171988	-0.173858	-0.172438	-0.283014	-0.280499	-0.283633	-0.286198	-0.292611	-0.291754	-0.371561	-0.365097	-0.374919	-0.372649	-0.370361	-0.367578	-0.533752	-0.537162	-0.542667	-0.539123	-0.541339	-0.540694	-0.946047	-0.943411	-0.920005	-0.956867	-0.963272	-0.90182	-0.010702	-0.00785123	-0.013674	-0.0120015	-0.0142878	-0.0104219	-0.0575986	-0.0564157
0.00313355	-3.57e-05	-0.00235458	-0.00441827	-0.0164648	-0.0113093	-0.0995576	-0.096854	-0.0881727	-0.100588	-0.106999	-0.092077	-0.189677	-0.195557	-0.169475	-0.201675	-0.161209	-0.165085	-0.308367	-0.307197	-0.296546	-0.288885	-0.302821	-0.282535	-0.412486	-0.421769	-0.425984	-0.40428	-0.429429	-0.392452	-0.625443	-0.61058	-0.629818	-0.607581	-0.64593	-0.643456	-1.12732	-1.19716	-1.23184	-1.30384	-1.30685	-1.2341	-0.00323671	-0.000497589	0.000755512	0.00276441	-0.00176511	-0.00100605	-0.0772242	-0.08308
-0.0561362	-0.0880323	-0.131382	-0.102628	-0.0631772	-0.0868385	-0.0942865	-0.166731	-0.301057	-0.105042	-0.163516	-0.295744	-0.294849	-0.326489	-0.288569	-0.34516	-0.281923	-0.329815	-0.431936	-0.416514	-0.424987	-0.493498	-0.369276	-0.413711	-0.545512	-0.587755	-0.537754	-0.582857	-0.539315	-0.558639	-0.720152	-0.778351	-0.736793	-0.776177	-0.693302	-0.715983	-1.11177	-1.05966	-1.07622	-1.08456	-1.08264	-1.08101	-0.0471259	-0.0873509	-0.213671	-0.291736	-0.102513	-0.044887	-0.116762	-0.194845
-0.0150411	-0.0427165	-0.0480181	-0.00373144	-0.0568851	-0.0727387	-0.00978625	-0.00778345	0.000954396	-0.0374652	-0.0829225	-0.0893029	-0.0148974	-0.0988021	-0.0221062	-0.0878463	-0.0979945	-0.106546	-0.0987194	-0.14204	-0.148635	-0.196889	-0.163939	-0.193493	-0.165456	-0.258192	-0.241498	-0.226056	-0.259764	-0.205371	-0.290451	-0.324636	-0.252651	-0.295343	-0.323674	-0.312092	-0.59296	-0.606722	-0.639033	-0.573029	-0.522226	-0.630922	-0.0124347	-0.0195586	-0.023546	-0.016068	-0.0159976	-0.00838088	-0.017365	-0.0570303
-0.0183223	-0.0196136	-0.0190479	-0.0200663	-0.022046	-0.0213016	-0.0821748	-0.0815836	-0.0773194	-0.076997	-0.0796189	-0.0745615	-0.144647	-0.144026	-0.143595	-0.145306	-0.144656	-0.145709	-0.243479	-0.250575	-0.234425	-0.241714	-0.249603	-0.240203	-0.338589	-0.337951	-0.345384	-0.337564	-0.342312	-0.329734	-0.501571	-0.493048	-0.481007	-0.502523	-0.500649	-0.489497	-0.902206	-0.906861	-0.899027	-0.927598	-0.915846	-0.910308	-0.02122	-0.0251057	-0.0225845	-0.0190301	-0.0219986	-0.0220527	-0.0875662	-0.0776445
-0.18581	-0.0836877	-0.087652	-0.14836	-0.15586	-0.128805	-0.196848	-0.194325	-0.175671	-0.194458	-0.180477	-0.163564	-0.256796	-0.261537	-0.263572	-0.260863	-0.253879	-0.268533	-0.35528	-0.330811	-0.302413	-0.309144	-0.342238	-0.344979	-0.428892	-0.414403	-0.409268	-0.405613	-0.409024	-0.386945	-0.533937	-0.475353	-0.534524	-0.462184	-0.563578	-0.513915	-0.870642	-0.909259	-0.954665	-0.823384	-0.954787	-0.901103	-0.145158	-0.177451	-0.0837425	-0.103982	-0.0789033	-0.156001	-0.17241	-0.196495
-0.0120803	-0.0148349	-0.011987	-0.0154577	-0.030763	-0.0278909	-0.0546763	-0.0559378	-0.0417804	-0.0561567	-0.0715767	-0.038677	-0.0994671	-0.103458	-0.0963053	-0.0962105	-0.0930111	-0.0888116	-0.169925	-0.172865	-0.158115	-0.151074	-0.17113	-0.154843	-0.231214	-0.224231	-0.233929	-0.221492	-0.235457	-0.216506	-0.349977	-0.336151	-0.340116	-0.336977	-0.343786	-0.352392	-0.666597	-0.662631	-0.664853	-0.677425	-0.667876	-0.667876	-0.0175314	-0.0235973	-0.0112701	-0.0118841	-0.0198064	-0.0227941	-0.0476037	-0.0566456
-0.0138222	-0.0300633	-0.010778	-0.0280813	-0.0144435	-0.0110272	-0.0741611	-0.0782768	-0.0758277	-0.0755579	-0.0766688	-0.0795203	-0.137961	-0.131355	-0.142151	-0.138233	-0.149993	-0.146824	-0.222835	-0.226382	-0.226122	-0.229522	-0.225788	-0.227644	-0.286286	-0.269125	-0.284935	-0.29384	-0.27867	-0.29426	-0.397145	-0.402112	-0.396898	-0.405487	-0.387651	-0.393574	-0.757806	-0.704777	-0.716325	-0.692564	-0.726872	-0.746911	-0.0213482	-0.0174374	-0.0295649	-0.0291746	-0.0236099	-0.0205245	-0.0678351	-0.0509057
-0.0231457	-0.0307189	-0.0180266	-0.0373662	-0.0283632	-0.0277593	-0.0916845	-0.0891427	-0.0883538	-0.0781992	-0.0856515	-0.080293	-0.142681	-0.150246	-0.14795	-0.147705	-0.158507	-0.154385	-0.235916	-0.218074	-0.222046	-0.239321	-0.223863	-0.235458	-0.326035	-0.347996	-0.328125	-0.324466	-0.335365	-0.350204	-0.460043	-0.485627	-0.494694	-0.507038	-0.440953	-0.476046	-0.880626	-0.922163	-0.801093	-0.892771	-0.972922	-0.887052	-0.055038	-0.0573712	-0.0251227	-0.0199314	-0.0157387	-0.0570232	-0.0964175	-0.0664705
-0.0883116	-0.0808271	-0.0871563	-0.0799623	-0.0823451	-0.0837205	-0.118646	-0.119795	-0.132514	-0.133174	-0.134721	-0.114448	-0.183644	-0.179548	-0.1804	-0.190884	-0.219565	-0.22839	-0.247195	-0.250676	-0.249103	-0.277636	-0.255325	-0.274276	-0.312145	-0.315495	-0.316907	-0.321849	-0.310771	-0.315802	-0.449643	-0.402865	-0.402431	-0.441451	-0.405315	-0.410297	-0.79835	-0.672597	-0.671053	-0.695679	-0.757413	-0.869448	-0.103187	-0.105907	-0.109002	-0.106935	-0.106935	-0.109646	-0.145344	-0.151622
-0.0129129	-0.017174	-0.0192185	-0.0109332	-0.00368111	-0.0135576	-0.0573043	-0.0634713	-0.0853576	-0.0691403	-0.0689816	-0.0696345	-0.143428	-0.136484	-0.146285	-0.130565	-0.141024	-0.148361	-0.2228	-0.224701	-0.230564	-0.215321	-0.222076	-0.216995	-0.29477	-0.264963	-0.268936	-0.313406	-0.313347	-0.302988	-0.446921	-0.453116	-0.449742	-0.441757	-0.438455	-0.451537	-1.00782	-1.012	-1.0073	-0.998979	-1.013	-1.00782	-0.011821	-0.0187874	-0.026061	-0.0277077	-0.025132	-0.0150043	-0.0589384	-0.04206
-0.00747165	-0.0221662	-0.00600522	-0.00145265	-0.00196391	-0.00577026	-0.125159	-0.0295203	-0.0423702	-0.0593282	-0.00424915	-0.18529	-0.215983	-0.0871175	-0.232586	-0.0563881	-0.240656	-0.211974	-0.377808	-0.355122	-0.32289	-0.293943	-0.348731	-0.393894	-0.507327	-0.442427	-0.486929	-0.561584	-0.395572	-0.519551	-0.743376	-0.689337	-0.662138	-0.716829	-0.665806	-0.655353	-1.1827	-1.2137	-1.22578	-1.18992	-1.1558	-1.17164	-0.00146098	-0.0122617	-0.0230556	-0.00991185	0.00157794	-0.00101415	-0.0457487	0.000352175
-0.0440729	-0.00400924	-0.0018711	-0.00371865	-0.0601506	-0.0563657	-0.0841262	-0.0786534	-0.0835335	-0.0839526	-0.0815955	-0.0777117	-0.145143	-0.147609	-0.15209	-0.167096	-0.130375	-0.143342	-0.236038	-0.236798	-0.230874	-0.228745	-0.232467	-0.229878	-0.298118	-0.306863	-0.311754	-0.299122	-0.304822	-0.304389	-0.416517	-0.429733	-0.422249	-0.439022	-0.441841	-0.43815	-0.868653	-0.877321	-0.858161	-0.859826	-0.815994	-0.878999	-0.0377039	-0.0112841	-0.00213591	0.00012282	0.00158414	-0.0182875	-0.0710059	-0.0775223
0.00234294	-0.0346981	-0.0146613	-0.0129498	-0.00409855	-0.0239031	-0.0577843	-0.0730485	-0.0890017	-0.0840974	-0.0774973	-0.0515337	-0.181231	-0.147383	-0.138679	-0.130586	-0.147383	-0.139035	-0.23869	-0.249499	-0.202178	-0.279483	-0.254425	-0.224371	-0.340484	-0.334114	-0.315704	-0.3198	-0.319677	-0.325956	-0.416249	-0.420225	-0.410575	-0.351269	-0.433339	-0.465836	-0.799371	-0.803599	-0.858418	-0.796359	-0.739107	-0.799371	-0.0241178	-0.031987	-0.0540298	-0.0310176	-0.0307834	-0.0127651	-0.0789897	-0.108579
-0.127078	-0.0740712	-0.0654724	-0.0368595	-0.0876437	-0.116891	-0.153533	-0.119956	-0.0883084	-0.132975	-0.169471	-0.0935779	-0.198539	-0.181221	-0.188277	-0.208235	-0.166708	-0.144346	-0.273954	-0.288327	-0.209456	-0.199507	-0.313184	-0.262606	-0.35651	-0.330666	-0.339813	-0.284401	-0.363669	-0.335012	-0.443759	-0.359007	-0.364968	-0.346584	-0.449846	-0.46	-0.843495	-0.839352	-0.839352	-0.839891	-0.82819	-0.845831	-0.066006	-0.0722	-0.0722	-0.0683779	-0.0723831	-0.0820329	-0.112167	-0.149477
-0.0102614	-0.0166111	-0.0174133	-0.0191601	-0.0141008	-0.0121132	-0.0609949	-0.0646382	-0.0501721	-0.0603429	-0.0623853	-0.0508571	-0.0975401	-0.11495	-0.0978341	-0.10723	-0.111915	-0.104589	-0.177615	-0.186528	-0.171487	-0.171376	-0.178124	-0.18148	-0.231617	-0.250008	-0.256235	-0.232035	-0.248669	-0.230638	-0.35908	-0.357675	-0.359461	-0.360554	-0.357496	-0.360214	-0.801771	-0.767918	-0.789808	-0.80057	-0.76239	-0.786559	-0.0269535	-0.0116699	-0.0195945	-0.0174632	-0.0293936	-0.0282837	-0.0511378	-0.0504768
-0.0403838	-0.0435434	-0.0121177	-0.0407407	-0.0271097	-0.0784076	-0.0873682	-0.109805	-0.0851057	-0.115587	-0.0909279	-0.142028	-0.140255	-0.134347	-0.131729	-0.11796	-0.131729	-0.134354	-0.24074	-0.194331	-0.222809	-0.218645	-0.260203	-0.256777	-0.338578	-0.332405	-0.313707	-0.338529	-0.317678	-0.35837	-0.516032	-0.528879	-0.522236	-0.514068	-0.498586	-0.51639	-0.937611	-0.908987	-0.907724	-0.93687	-0.933748	-0.902746	-0.0500799	-0.0411719	-0.051567	-0.0490016	-0.0385296	-0.0636595	-0.0921811	-0.0592708
-0.0525508	-0.0566273	-0.0531139	-0.0435982	-0.0553976	-0.0573958	-0.076021	-0.085991	-0.0956296	-0.0799828	-0.0995348	-0.0876052	-0.139765	-0.151881	-0.15208	-0.143209	-0.159104	-0.149208	-0.192527	-0.168792	-0.216168	-0.14599	-0.203589	-0.137096	-0.247037	-0.268956	-0.280839	-0.271208	-0.268793	-0.267367	-0.387545	-0.242115	-0.337303	-0.241978	-0.359714	-0.334809	-0.710165	-0.705917	-0.684332	-0.708638	-0.720156	-0.706296	-0.0515772	-0.0572156	-0.0423417	-0.0396294	-0.0471613	-0.0450424	-0.0716941	-0.101348
-0.00043723	-3.8e-05	3.36e-05	-0.0015403	-0.00140364	0.00076219	-0.0179426	-0.0261205	-0.0487954	-0.00682527	-0.00423565	-0.0207839	-0.156297	-0.101311	-0.0977296	-0.0319297	-0.196708	-0.143422	-0.188537	-0.195518	-0.199954	-0.214552	-0.187772	-0.213393	-0.335469	-0.331585	-0.31547	-0.283826	-0.313723	-0.302268	-0.445236	-0.411062	-0.451116	-0.40935	-0.40185	-0.46899	-0.844306	-0.790828	-0.79312	-0.819108	-0.819108	-0.848178	-0.00145413	-0.00302413	-0.00157333	-0.00230358	-0.00192821	-0.0035381	-0.0088586	0.000409245
-0.246032	-0.0569542	-0.0517073	-0.13506	-0.261459	-0.265787	-0.176959	-0.193214	-0.118215	-0.249746	-0.247562	-0.130654	-0.172202	-0.369559	-0.301899	-0.24061	-0.294837	-0.0645544	-0.419607	-0.475268	-0.400135	-0.108054	-0.551716	-0.10174	-0.524664	-0.692919	-0.856021	-0.61402	-0.643126	-0.420303	-0.617525	-0.564608	-0.581758	-0.454483	-0.82208	-0.838449	-1.0442	-0.770805	-1.465	-1.30753	-1.85726	-0.828196	-0.111311	-0.247012	-0.0322723	-0.0423649	0.00137341	-0.243043	-0.137642	-0.212159
-0.0239928	-0.0310685	-0.0224835	-0.0360614	-0.0305593	-0.0236165	-0.0747796	-0.0754984	-0.0747796	-0.0748586	-0.0729142	-0.0758469	-0.135295	-0.12711	-0.131068	-0.120644	-0.126988	-0.120825	-0.204183	-0.200852	-0.201927	-0.199537	-0.200274	-0.20479	-0.277785	-0.272182	-0.267279	-0.275154	-0.274954	-0.265421	-0.397267	-0.3989	-0.395388	-0.385978	-0.400243	-0.405824	-0.758751	-0.751743	-0.758751	-0.759955	-0.764036	-0.759271	-0.0272538	-0.0232255	-0.0229613	-0.0277936	-0.0257504	-0.0275178	-0.0638311	-0.055809
-0.0236445	-0.0262958	-0.0238903	-0.0273641	-0.0237858	-0.0249961	-0.0620933	-0.0646156	-0.0621954	-0.0627503	-0.0622245	-0.0627758	-0.102446	-0.109929	-0.115642	-0.108243	-0.122341	-0.131917	-0.168686	-0.168883	-0.169872	-0.176685	-0.187877	-0.177854	-0.223259	-0.224418	-0.224094	-0.222152	-0.223481	-0.223481	-0.332994	-0.324921	-0.333632	-0.336541	-0.339128	-0.330746	-0.68192	-0.636237	-0.644534	-0.651152	-0.66694	-0.682553	-0.0246073	-0.0270178	-0.0217956	-0.0270764	-0.0243316	-0.0211608	-0.0534417	-0.0629077
-0.0761549	-0.0695915	-0.0281502	-0.114229	-0.106727	-0.0995526	-0.126245	-0.148408	-0.10808	-0.11402	-0.131242	-0.129477	-0.179916	-0.191061	-0.182644	-0.182667	-0.179916	-0.163292	-0.274893	-0.302257	-0.254212	-0.20269	-0.340917	-0.220883	-0.323279	-0.203905	-0.236209	-0.347586	-0.318928	-0.312111	-0.401869	-0.460763	-0.404402	-0.450031	-0.433105	-0.449725	-0.759572	-0.706655	-0.837111	-0.641463	-0.667491	-0.736703	-0.0994895	-0.0971637	-0.0682471	-0.110431	-0.0720873	-0.0902548	-0.121593	-0.124008
-0.161889	-0.126708	-0.0167238	-0.278355	-0.0909503	-0.0856222	-0.202877	-0.221366	-1.31811	-0.163575	-0.113665	-1.37359	-0.54883	-0.0337734	-0.19309	-0.181058	-0.0959337	-0.105854	-0.311685	-0.295182	-0.225596	-0.191625	-0.167454	-0.162033	-0.726868	-0.316815	-0.272287	-1.1616	-0.259937	-1.20002	-0.329543	-0.397574	-0.568107	-0.63834	-0.958813	-0.516266	-0.664217	-0.729463	-0.561573	-0.791562	-0.697702	-0.741696	-0.189731	-0.0217409	-0.994017	-1.1749	-0.0366696	-0.148116	-0.184489	-0.0681753
0.00313218	-3.88e-05	-0.130816	-0.0107483	-0.149538	-0.112717	-0.0519679	-0.0200874	-0.0474801	-0.0276826	-0.277868	-0.299488	-0.081691	-0.221182	-0.0593969	-0.277863	-0.295372	-0.324273	-0.344035	-0.165337	-0.475596	-0.267882	-0.291061	-0.520301	-0.492976	-0.420107	-0.152494	-0.552105	-0.771444	-0.923503	-1.35992	-1.50245	-1.318	-1.74978	-1.1575	-0.98912	-3.63604	-2.50875	-1.65505	-1.71344	-1.32138	-2.54417	-0.00145312	-0.014062	-0.0959025	-0.0677292	-0.0746027	-0.0255427	-0.0177861	-0.233141
-0.0173983	-0.0305698	-0.0353145	-0.0199297	-0.0233892	-0.0217671	-0.0701982	-0.0699855	-0.0699855	-0.0699787	-0.0710766	-0.0686887	-0.117607	-0.119998	-0.122149	-0.120067	-0.120167	-0.119998	-0.172482	-0.173197	-0.17356	-0.172242	-0.170313	-0.179567	-0.228445	-0.234152	-0.233295	-0.245202	-0.239534	-0.240667	-0.353731	-0.350743	-0.344589	-0.344521	-0.333278	-0.328566	-0.691933	-0.704522	-0.688314	-0.677337	-0.685804	-0.702074	-0.0377982	-0.0379135	-0.0393997	-0.0422382	-0.0396488	-0.0393997	-0.0733395	-0.0667007
-0.00442858	-0.0160883	-0.00648176	-0.0180572	-0.0069728	-0.0086131	-0.0794873	-0.0774961	-0.079468	-0.0835642	-0.0803362	-0.0764563	-0.153298	-0.158174	-0.159047	-0.147263	-0.150798	-0.146509	-0.246948	-0.252067	-0.246617	-0.254375	-0.249456	-0.250157	-0.337	-0.33707	-0.336827	-0.319609	-0.32387	-0.319927	-0.47201	-0.471413	-0.466905	-0.471237	-0.474183	-0.467788	-0.912659	-0.914343	-0.905095	-0.919896	-0.897932	-0.885311	-0.016752	-0.010747	-0.0133481	-0.0100795	-0.0241002	-0.0171639	-0.082098	-0.0689962
-0.0847512	-0.100719	-0.11914	-0.0850003	-0.0537131	-0.0651836	-0.124113	-0.129276	-0.0998687	-0.139569	-0.144431	-0.115544	-0.170757	-0.186978	-0.190958	-0.189378	-0.198171	-0.252785	-0.237929	-0.218554	-0.242134	-0.246761	-0.245801	-0.289385	-0.287989	-0.301891	-0.295257	-0.295783	-0.328588	-0.301902	-0.44552	-0.454045	-0.459238	-0.501598	-0.40844	-0.404282	-0.89403	-0.842965	-0.724501	-0.769119	-0.918954	-0.889902	-0.0783535	-0.0836801	-0.0849623	-0.101491	-0.0814648	-0.0588369	-0.106552	-0.109728
-0.410036	-0.903878	-0.505505	-0.149621	-1.55598	-1.89825	-0.00510339	-0.199629	-0.572023	-0.0154109	-1.17424	-0.434921	-0.861792	-0.855896	-0.760273	-0.888687	-0.861792	-0.942314	-0.562759	-0.0879521	-0.533276	-1.02936	-0.607732	-0.555476	-0.500223	-0.655514	-0.625064	-0.64458	-0.625064	-0.69994	-0.546547	-0.548696	-0.58521	-0.578962	-0.532483	-0.487386	-1.74548	-1.12753	-0.666042	-1.35776	-1.28963	-1.9601	-0.363342	-2.05501	-1.85632	-0.107268	-1.54971	-0.664374	-0.565859	-1.77118
-0.0720723	-0.0514025	-0.0712688	-0.0756576	-0.0939692	-0.0728741	-0.103694	-0.147991	-0.109637	-0.101642	-0.12544	-0.120537	-0.158777	-0.192366	-0.153856	-0.18619	-0.156614	-0.17378	-0.205674	-0.241835	-0.207147	-0.227736	-0.22722	-0.219339	-0.267233	-0.287548	-0.297201	-0.266846	-0.273311	-0.266502	-0.384232	-0.386674	-0.383603	-0.388909	-0.378292	-0.38368	-0.685201	-0.745107	-0.730411	-0.750385	-0.724373	-0.71076	-0.0572457	-0.065754	-0.071152	-0.0583709	-0.0837718	-0.0718503	-0.0983981	-0.141804
-0.0384586	-0.0346944	-0.0236005	-0.04933	-0.0446936	-0.0399745	-0.171801	-0.135585	-0.134583	-0.159477	-0.129761	-0.12664	-0.239055	-0.283371	-0.242784	-0.2562	-0.248085	-0.219017	-0.355425	-0.369494	-0.351208	-0.326855	-0.376719	-0.334314	-0.443447	-0.450038	-0.446739	-0.415734	-0.402337	-0.434592	-0.570062	-0.566655	-0.570191	-0.56825	-0.575152	-0.570062	-1.00491	-0.913538	-0.947207	-0.887848	-1.07403	-0.905374	-0.0847664	-0.0611811	-0.046407	-0.0379608	-0.0580086	-0.0597277	-0.108598	-0.109715
0.00313021	-3.84e-05	3.34e-05	-0.0014517	-0.0022238	-0.0127925	0.000839719	-0.00119981	-0.0551036	-0.00094886	-0.0700086	-0.012595	-0.120841	-0.125139	-0.128693	-0.144549	-0.117347	-0.0884738	-0.164315	-0.173913	-0.164315	-0.156327	-0.159596	-0.167422	-0.159951	-0.162958	-0.183657	-0.242103	-0.230981	-0.23711	-0.353334	-0.34455	-0.335083	-0.330888	-0.36741	-0.344583	-0.644985	-0.64479	-0.667656	-0.648321	-0.658603	-0.680804	-0.0164184	-0.00836022	0.00075319	-0.0120406	0.00158229	-0.00633811	-0.000376045	-0.0675778
-0.0892079	-0.178735	-0.218471	-0.160845	-0.368913	-0.294655	-0.242449	-0.177008	-0.240581	-0.198797	-0.230234	-0.292337	-0.263132	-0.250561	-0.276021	-0.274064	-0.265902	-0.314704	-0.245834	-0.289485	-0.317202	-0.300034	-0.286562	-0.361088	-0.397423	-0.392182	-0.413442	-0.395632	-0.369084	-0.406027	-0.360075	-0.577931	-0.615371	-0.634576	-0.46933	-0.48048	-0.671309	-0.704304	-0.706608	-0.692511	-0.76998	-0.681111	-0.119209	-0.128516	-0.674997	-0.169873	-0.244432	-0.129563	-0.158704	-0.172479
-0.00058368	-0.00181545	-0.0103841	-0.0202783	-0.00860413	-0.0169354	-0.0796918	-0.0767304	-0.041405	-0.0781866	-0.0792035	-0.044534	-0.110563	-0.176215	-0.11976	-0.123115	-0.161397	-0.0875201	-0.244928	-0.232327	-0.184136	-0.172617	-0.25774	-0.225043	-0.281943	-0.346179	-0.304437	-0.288057	-0.385306	-0.263321	-0.384758	-0.370146	-0.355849	-0.346931	-0.405166	-0.445698	-0.778947	-0.740818	-0.925009	-0.821233	-0.866123	-0.795266	-0.0146891	-0.0213196	-0.00331177	0.00107665	-0.0089708	-0.00661008	-0.0667623	-0.0493625
-0.0189115	-0.0219698	-0.0215399	-0.0325408	-0.0499343	-0.0386838	-0.0723069	-0.0736331	-0.0686259	-0.0661137	-0.0701699	-0.0701699	-0.12954	-0.141481	-0.124868	-0.129728	-0.123912	-0.128842	-0.210217	-0.198289	-0.221528	-0.207176	-0.212484	-0.211607	-0.290906	-0.295124	-0.289765	-0.29592	-0.289765	-0.27711	-0.436437	-0.42161	-0.419581	-0.412384	-0.436076	-0.409081	-0.776206	-0.755326	-0.764979	-0.782056	-0.758939	-0.752367	-0.023876	-0.0270487	-0.0276516	-0.0195616	-0.0219989	-0.0225777	-0.0641601	-0.0687799
-0.120935	-0.154074	-0.160545	-0.138038	-0.0821267	-0.06989	-0.22036	-0.242864	-0.230629	-0.229883	-0.228887	-0.230525	-0.286855	-0.294498	-0.307941	-0.300335	-0.330064	-0.343751	-0.414913	-0.389442	-0.41107	-0.409499	-0.408965	-0.4199	-0.513113	-0.480898	-0.504957	-0.49769	-0.492878	-0.496605	-0.576352	-0.809353	-0.868457	-0.584237	-0.752529	-0.735764	-1.14496	-1.30259	-1.38868	-1.44966	-1.08439	-1.08542	-0.0874633	-0.0879444	-0.142151	-0.0829875	-0.154105	-0.0861674	-0.13923	-0.126466
-0.299649	-0.341983	-0.265788	-0.301054	-0.602223	-0.582429	-0.372599	-0.345451	-0.380571	-0.385463	-0.382644	-0.429136	-0.414743	-0.576667	-0.392759	-0.456643	-0.466879	-0.49358	-0.488385	-0.498018	-0.519639	-0.449645	-0.573833	-0.533532	-0.545772	-0.474606	-0.599569	-0.562605	-0.507022	-0.511034	-0.721296	-0.724263	-0.721296	-0.742847	-0.709696	-0.708377	-1.07622	-1.31404	-1.16038	-0.087619	-0.134499	-0.680067	-0.311189	-0.288295	-0.321536	-0.280564	-0.240205	-0.287981	-0.305088	-0.361237
-0.0524087	-0.0452074	-0.0664486	-0.036768	-0.0454789	-0.0570747	-0.101138	-0.0933342	-0.0967091	-0.0912619	-0.0830319	-0.107774	-0.159698	-0.161965	-0.172522	-0.166758	-0.170098	-0.168132	-0.235489	-0.254066	-0.253756	-0.224517	-0.235744	-0.216838	-0.30832	-0.315382	-0.328964	-0.30903	-0.321922	-0.316724	-0.428143	-0.452639	-0.425513	-0.395912	-0.42888	-0.437769	-0.926072	-0.832094	-0.827911	-0.878496	-0.790403	-0.934987	-0.0361901	-0.0492216	-0.0436776	-0.0598547	-0.0496548	-0.0593303	-0.0854104	-0.0915073
-0.0590928	-0.0593292	-0.0637813	-0.0574067	-0.0541871	-0.0607595	-0.102978	-0.104911	-0.105207	-0.109437	-0.104604	-0.100489	-0.146529	-0.148973	-0.152688	-0.154002	-0.146928	-0.144716	-0.216731	-0.209518	-0.19585	-0.196841	-0.206821	-0.202118	-0.265092	-0.275838	-0.270763	-0.254946	-0.268995	-0.260375	-0.356888	-0.360901	-0.361223	-0.351429	-0.35454	-0.356349	-0.637004	-0.644941	-0.641098	-0.664023	-0.666169	-0.672004	-0.0520728	-0.0556205	-0.0551705	-0.0552904	-0.0532742	-0.0482166	-0.0876661	-0.0901082
-0.024498	-0.0314697	-0.0213668	-0.0298062	-0.0150135	-0.0248336	-0.0754819	-0.0882157	-0.0874299	-0.0808738	-0.0729021	-0.0910814	-0.144021	-0.142708	-0.135003	-0.134722	-0.157281	-0.150432	-0.213012	-0.22038	-0.222703	-0.222467	-0.223783	-0.219933	-0.281082	-0.300436	-0.289779	-0.289262	-0.289152	-0.27972	-0.424355	-0.420615	-0.422608	-0.423283	-0.422608	-0.422179	-0.771053	-0.766548	-0.773884	-0.770303	-0.77055	-0.770964	-0.0236259	-0.0333109	-0.0290985	-0.0300805	-0.0302734	-0.0255478	-0.0703706	-0.0699518
-0.082655	-0.0826329	-0.0930894	-0.105251	-0.0673187	-0.0649828	-0.0944957	-0.0897069	-0.105399	-0.0904457	-0.104418	-0.096893	-0.13377	-0.111419	-0.173429	-0.145343	-0.0583864	-0.188945	-0.188225	-0.172427	-0.202842	-0.194367	-0.190402	-0.194147	-0.261483	-0.236634	-0.204396	-0.232393	-0.19724	-0.27378	-0.405674	-0.367912	-0.286166	-0.351321	-0.318427	-0.347008	-0.541927	-0.633033	-0.686673	-0.680337	-0.617443	-0.60042	-0.105191	-0.125647	-0.112349	-0.0924683	-0.217301	-0.182005	-0.0869428	-0.0781251
-0.0765669	-0.10928	-0.102694	-0.0888652	-0.0326822	-0.0493131	-0.156415	-0.156566	-0.1546	-0.1602	-0.155952	-0.177469	-0.247869	-0.267462	-0.234914	-0.252624	-0.186972	-0.237968	-0.316705	-0.295307	-0.314361	-0.307165	-0.302286	-0.307165	-0.365849	-0.401523	-0.359822	-0.412473	-0.373391	-0.430401	-0.464956	-0.528335	-0.481525	-0.48894	-0.532896	-0.541517	-0.940049	-0.976931	-1.06997	-1.0976	-1.02734	-0.914367	-0.113364	-0.0944773	-0.103219	-0.061242	-0.0978373	-0.0967237	-0.153618	-0.12767
-0.314328	-0.269095	-0.149821	-0.147358	-0.197683	-0.271929	-0.679443	-0.574733	-0.674535	-0.685496	-0.670867	-0.533723	-1.38446	-1.07489	-0.81777	-1.15922	-1.11418	-1.31872	-1.3013	-1.74043	-1.33931	-1.62308	-1.24213	-1.27061	-1.72004	-1.67641	-1.69159	-1.4977	-1.88603	-1.437	-1.80446	-2.01299	-2.1321	-1.92274	-2.02608	-1.89462	-2.49869	-3.02322	-2.12116	-2.62591	-2.35367	-2.52453	-0.331533	-0.452895	-0.299146	-0.377122	-0.37542	-0.416406	-0.657588	-0.719251
-0.000424326	-4.03e-05	3.07e-05	-0.0014539	-0.0014127	0.00075457	-0.0315747	-0.0492537	-0.0329335	-0.0498191	-0.0401186	-0.0407399	-0.162923	-0.145925	-0.168983	-0.126281	-0.141371	-0.130067	-0.274377	-0.252588	-0.244536	-0.2525	-0.248341	-0.243186	-0.372417	-0.385817	-0.340026	-0.387868	-0.372655	-0.377146	-0.599097	-0.55775	-0.587064	-0.575027	-0.54649	-0.525877	-1.16592	-1.10271	-1.23752	-0.973159	-0.915125	-1.10823	-0.0120196	-0.00076219	0.0007517	-0.00316148	0.00158205	-0.00784349	-0.0431038	-0.000614875
-0.0594561	-0.0314994	-0.0256208	-0.0199661	-0.0014163	0.0007425	-0.393744	-0.37359	-0.400743	-0.402057	-0.432612	-0.401711	-0.569922	-0.513097	-0.6491	-0.536601	-0.542443	-0.608367	-0.842969	-0.869268	-0.84762	-0.953324	-0.750557	-0.939458	-1.17352	-1.02233	-0.937789	-1.28669	-0.989268	-1.09639	-1.15769	-1.205	-1.18356	-1.18934	-1.18934	-1.21112	-1.77163	-1.8551	-1.77353	-1.85811	-2.1176	-1.25382	-0.0118859	-0.00077185	0.00074445	0.00275305	0.00157395	-0.00994492	-0.332999	-0.285474
0.00031218	-0.0139454	-0.0166021	-0.00353413	-0.00140203	-0.00194508	-0.0694875	-0.0735453	-0.0789264	-0.0656667	-0.0873664	-0.0749985	-0.191023	-0.194637	-0.195444	-0.196912	-0.195168	-0.194637	-0.36208	-0.332113	-0.370136	-0.411064	-0.351968	-0.401011	-0.507584	-0.501184	-0.50071	-0.538138	-0.517258	-0.558333	-0.756008	-0.817126	-0.758166	-0.774004	-0.724456	-0.711927	-1.35682	-1.28477	-1.25334	-1.28519	-1.27037	-1.25813	-0.00624967	-0.00740903	-0.00864468	-0.0250512	-0.0003657	-0.00414785	-0.0523885	-0.0748956
-0.000538685	-4.34e-05	-0.000538685	-0.00145474	-0.0014096	0.000753	-0.0627029	-0.0770554	-0.0519052	-0.0567652	-0.069208	-0.0553099	-0.138311	-0.0782268	-0.114823	-0.0746765	-0.114752	-0.0457858	-0.157443	-0.142363	-0.169795	-0.143767	-0.157443	-0.173849	-0.342176	-0.184508	-0.297819	-0.325729	-0.309136	-0.327547	-0.456163	-0.422135	-0.505876	-0.330858	-0.370619	-0.447159	-1.45764	-1.40555	-0.839349	-1.36179	-1.02124	-1.42184	0.000662956	-0.00076249	0.00074979	0.00275976	0.00157812	-0.0010104	-0.0754522	0.000389375
-0.119305	-0.205077	-0.108782	-0.0590434	-0.0351534	-0.175107	-0.128234	-0.142959	-0.158502	-0.140759	-0.144341	-0.142959	-0.164252	-0.191307	-0.238421	-0.315269	-0.260321	-0.242425	-0.282156	-0.12892	-0.329748	-0.390239	-0.0831835	-0.326497	-0.342082	-0.207034	-0.568367	-0.507916	-0.197228	-0.408091	-0.684041	-0.566044	-0.553092	-0.573402	-0.579176	-0.519303	-0.837194	-0.961796	-0.629956	-0.358872	-0.600685	-0.944483	-0.13669	-0.206615	-0.244066	-0.214336	-0.174469	-0.0706385	-0.101087	-0.222958
-0.00410829	-0.00935639	-0.00665934	-0.00639279	-0.00849397	-0.00494525	-0.0439594	-0.0436566	-0.0436566	-0.0438569	-0.0434459	-0.0433641	-0.0836467	-0.0878258	-0.0897628	-0.0617232	-0.0732565	-0.0913471	-0.110449	-0.114639	-0.129781	-0.13085	-0.112326	-0.136321	-0.148938	-0.140765	-0.147565	-0.163902	-0.143516	-0.157931	-0.225398	-0.212438	-0.227079	-0.2267	-0.217634	-0.214755	-0.510558	-0.505126	-0.499399	-0.504703	-0.539457	-0.537749	-0.0103928	-0.0115332	-0.0125446	-0.0111434	-0.012052	-0.0115332	-0.0318718	-0.0327841
-0.0450347	-0.0157387	-0.0990826	-0.0668662	-0.00513315	0.000380055	-0.139386	-0.162429	-0.101928	-0.150178	-0.0651922	-0.0761884	-0.245311	-0.32235	-0.193393	-0.34573	-0.297119	-0.223102	-0.482595	-0.442454	-0.481676	-0.466521	-0.535722	-0.481088	-0.574412	-0.828581	-0.803366	-0.665349	-0.611121	-0.585456	-1.0593	-0.944657	-0.863757	-0.850486	-1.14883	-0.973406	-1.33113	-1.23902	-1.25456	-1.15631	-1.2777	-1.25174	-0.0513072	-0.00375071	-0.0390025	-0.0260327	-0.0698413	-0.0218779	-0.141847	-0.0436319
-0.00464253	-0.00771805	-0.00150044	-0.0153358	-0.0120543	-0.02495	-0.0541089	-0.0422071	-0.043123	-0.0402937	-0.0569895	-0.0301798	-0.069797	-0.0694376	-0.0748856	-0.0772247	-0.0644131	-0.0608678	-0.172084	-0.153111	-0.142774	-0.136791	-0.167362	-0.138556	-0.222663	-0.214057	-0.212996	-0.214781	-0.206685	-0.217501	-0.300615	-0.298766	-0.32923	-0.312775	-0.334738	-0.3339	-0.654144	-0.668643	-0.65575	-0.642538	-0.644709	-0.659079	-0.0120932	-0.00988703	-0.00736705	-0.0102033	-0.00988703	-0.00988466	-0.0331295	-0.0443885
-0.177156	-0.191849	-1.68703	-0.00145086	-1.66457	-0.221515	-0.282404	-0.195866	-0.327589	-0.282404	-0.350238	-0.255925	-0.519652	-0.493972	-0.409637	-0.559632	-0.474614	-0.443039	-0.658064	-0.671197	-0.443028	-0.685804	-0.494065	-0.636844	-0.396251	-1.03142	-0.563147	-0.610642	-0.974956	-0.724402	-1.06279	-1.01495	-1.09142	-1.01046	-1.02965	-0.968616	-1.85374	-2.06494	-1.83031	-2.20904	-2.06494	-2.36667	-0.166301	-0.14826	-0.104273	-0.109897	-0.339387	-0.173624	-0.21004	-0.29632
-0.0464058	-0.0323053	-0.0217041	-0.0356914	-0.0227574	-0.0371788	-0.141381	-0.136832	-0.152244	-0.14837	-0.117098	-0.105327	-0.238692	-0.257949	-0.254734	-0.24701	-0.231911	-0.251765	-0.358434	-0.343759	-0.36329	-0.375622	-0.341521	-0.355832	-0.483671	-0.457384	-0.458209	-0.489628	-0.47221	-0.47216	-0.700967	-0.701833	-0.703536	-0.711144	-0.707924	-0.695813	-1.15385	-1.16363	-1.16504	-1.13333	-1.15385	-1.15342	-0.0392303	-0.0911552	-0.0725212	-0.0253358	-0.0206425	-0.0492334	-0.119328	-0.116345
-0.0232004	-0.0106696	-0.0815519	-0.00985032	-0.0600872	-0.0498426	-0.023522	-0.0233413	-0.0811694	-0.0242299	-0.103339	-0.0811308	-0.171579	-0.173416	-0.149705	-0.184002	-0.16972	-0.181051	-0.249804	-0.22941	-0.245026	-0.26981	-0.250305	-0.278256	-0.316964	-0.352927	-0.335829	-0.33462	-0.336743	-0.343376	-0.494017	-0.499748	-0.496366	-0.506989	-0.48403	-0.497047	-0.906347	-0.906765	-0.923346	-0.935403	-0.941131	-0.922598	-0.0222772	-0.0444635	-0.0376688	-0.0139302	-0.060194	-0.0218941	-0.0197372	-0.09952
0.00154412	-0.00227401	3.38e-05	-0.00424958	-0.00140299	0.00076249	-0.0568183	-0.0478457	-0.0385165	-0.0638356	-0.0339841	-0.0525287	-0.122018	-0.0993721	-0.133958	-0.0926007	-0.098304	-0.105248	-0.213737	-0.21307	-0.192471	-0.197663	-0.200667	-0.226971	-0.284528	-0.273257	-0.283751	-0.259721	-0.278289	-0.253258	-0.412851	-0.426492	-0.446244	-0.448327	-0.429974	-0.431717	-0.778071	-0.831799	-0.817158	-0.892717	-0.856987	-0.745611	-0.00649496	-0.00506981	0.00075432	9.9e-05	0.00158432	-0.00100688	-0.0660879	-0.0517669
-0.000417709	-3.63e-05	3.47e-05	-0.00144871	-0.00140203	0.000763804	-0.171193	-0.119957	-0.11834	-0.170144	-0.175125	-0.0983147	-0.38808	-0.382879	-0.396247	-0.403151	-0.39911	-0.408017	-0.672773	-0.688664	-0.666153	-0.693721	-0.674531	-0.695711	-0.968151	-0.917494	-0.908806	-0.938874	-0.930077	-0.963615	-1.31608	-1.3239	-1.31608	-1.31418	-1.29827	-1.32795	-1.77297	-1.75302	-1.72771	-1.84733	-1.73012	-1.68699	-0.00145157	-0.000756227	0.000755214	0.00276411	0.00158485	-0.00100623	-0.125663	-0.156578
-0.000420776	-3.88e-05	3.23e-05	-0.0014517	-0.00140609	0.00076041	0.00093849	-0.00119933	-0.0176384	-0.00094403	-0.0245926	-0.015424	-0.0824871	-0.0824871	-0.0862232	-0.0772167	-0.0782103	-0.0882983	-0.116917	-0.0949621	-0.182762	-0.196413	-0.197222	-0.212131	-0.246519	-0.254615	-0.246519	-0.241114	-0.254118	-0.236231	-0.33534	-0.399801	-0.410969	-0.409059	-0.337182	-0.290444	-0.903224	-0.935388	-0.904312	-0.947334	-0.910697	-0.920191	-0.00145365	-0.00075873	0.00075241	-0.00298984	0.000913838	-0.00100837	-0.000374795	-0.0216155
-0.0330042	-0.0283966	-0.0336257	-0.0312513	-0.0354946	-0.0362528	-0.0746167	-0.0761051	-0.0722564	-0.0747389	-0.0753663	-0.0746167	-0.111891	-0.108803	-0.112839	-0.108031	-0.138341	-0.131361	-0.170741	-0.164476	-0.169403	-0.186774	-0.175635	-0.178825	-0.232057	-0.223146	-0.227252	-0.239861	-0.225433	-0.236694	-0.347085	-0.341135	-0.350477	-0.358819	-0.340865	-0.335562	-0.636695	-0.641784	-0.627168	-0.624498	-0.615374	-0.642643	-0.035077	-0.0360202	-0.0386292	-0.0372588	-0.0367463	-0.0367463	-0.0603321	-0.0573992
-0.0149979	-0.00321988	-0.00498117	-0.0190585	-0.00946385	-0.0077757	-0.0988139	-0.0869704	-0.0755153	-0.0884166	-0.0964316	-0.0892296	-0.182055	-0.177328	-0.17532	-0.184919	-0.167018	-0.177328	-0.319798	-0.309744	-0.310657	-0.302917	-0.314515	-0.30631	-0.410415	-0.434928	-0.412209	-0.389565	-0.424345	-0.37174	-0.572855	-0.55772	-0.522448	-0.524337	-0.603368	-0.584537	-0.971232	-0.97724	-0.990291	-0.971942	-0.949004	-0.971942	-0.0144484	-0.0190862	-0.00229745	-0.00218727	-0.00196344	-0.00911142	-0.0769092	-0.0757292
-0.00483645	-4.7e-05	-0.0168024	-0.0784767	-0.00140883	0.00075677	-0.156128	-0.173738	-0.123485	-0.143273	-0.112873	-0.207273	-0.227715	-0.154976	-0.179621	-0.217669	-0.207777	-0.197552	-0.277556	-0.406052	-0.314448	-0.82192	-0.508831	-0.796667	-0.45868	-0.441474	-0.484692	-0.413784	-0.454919	-0.49853	-0.832263	-0.701317	-0.753909	-0.753909	-0.748965	-0.733092	-1.21204	-0.955909	-1.34545	-1.32095	-1.31603	-0.928324	-0.00884015	-0.00076052	-0.00575545	-0.00388305	-0.0104817	-0.0331695	-0.151188	-0.142322
-0.16317	-0.141238	-0.127365	-0.126521	-0.166636	-0.193756	-0.192935	-0.188723	-0.179074	-0.18418	-0.175927	-0.134724	-0.185942	-0.289073	-0.184385	-0.22303	-0.245897	-0.209851	-0.260416	-0.252103	-0.250644	-0.248656	-0.299559	-0.295536	-0.25992	-0.26984	-0.277782	-0.278529	-0.260048	-0.272919	-0.355682	-0.360648	-0.356446	-0.368186	-0.351199	-0.341931	-0.806154	-0.655957	-0.625047	-0.653669	-0.653287	-0.853597	-0.161295	-0.160966	-0.167226	-0.155668	-0.155326	-0.165314	-0.246483	-0.327623
-0.0428518	-0.0385898	-0.0451733	-0.0640996	-0.0698652	-0.0585479	-0.097629	-0.0962343	-0.0944072	-0.09689	-0.102985	-0.097629	-0.137752	-0.162159	-0.11918	-0.1507	-0.138603	-0.113119	-0.199743	-0.199961	-0.197669	-0.168368	-0.177441	-0.193945	-0.221549	-0.226332	-0.249661	-0.224609	-0.229523	-0.225466	-0.336836	-0.323948	-0.310372	-0.293843	-0.336423	-0.325506	-0.610993	-0.516492	-0.477842	-0.520089	-0.668038	-0.614908	-0.0545597	-0.0395761	-0.0412773	-0.042293	-0.0323655	-0.0545703	-0.0960776	-0.0672614
-0.0151544	-0.0158314	-0.0177714	-0.0122976	-0.0144871	-0.0153845	-0.0648099	-0.0649585	-0.0648673	-0.0658471	-0.0643096	-0.0649585	-0.124499	-0.128748	-0.129532	-0.123461	-0.125831	-0.122913	-0.216507	-0.216507	-0.218604	-0.215244	-0.216358	-0.215823	-0.304932	-0.29988	-0.308108	-0.306555	-0.291991	-0.297766	-0.444393	-0.435231	-0.435984	-0.442353	-0.444103	-0.447082	-0.869743	-0.840262	-0.794774	-0.828992	-0.809984	-0.808296	-0.0228931	-0.0107418	-0.00470917	-0.0190201	0.00158098	-0.0163462	-0.0481424	-0.060674
-0.0513258	-0.0029705	-0.0436148	-0.161374	-0.176589	-0.178601	-0.141544	-0.076699	-0.0247008	-0.103733	-0.200339	-0.0753813	-0.0619098	-0.256985	-0.0598608	-0.25358	-0.311364	-0.245348	-0.0769171	-0.273296	-0.0800657	-0.359255	-0.282699	-0.278561	-0.184677	-0.478814	-0.369436	-0.133824	-0.396091	-0.296656	-0.532667	-0.406525	-0.436486	-0.360854	-0.446121	-0.494075	-0.561668	-0.786021	-0.825984	-0.964804	-0.806336	-0.771315	-0.017661	-0.0467233	-0.0580246	-0.014591	-0.039589	-0.0609449	-0.0494244	-0.14764
-0.0394526	-0.0451819	-0.0404183	-0.0446302	-0.234272	-0.080791	-0.14	-0.136326	-0.138294	-0.133602	-0.137055	-0.137055	-0.212847	-0.188109	-0.208396	-0.207129	-0.219165	-0.207129	-0.316199	-0.323671	-0.300383	-0.302968	-0.292178	-0.282411	-0.365384	-0.397913	-0.393428	-0.372014	-0.374836	-0.347679	-0.560569	-0.467842	-0.479087	-0.439228	-0.510054	-0.518832	-1.03582	-0.890328	-0.925961	-0.876357	-1.12447	-1.01008	-0.0478857	-0.0529215	-0.0405235	-0.0530984	-0.0479103	-0.042175	-0.11609	-0.101562
-0.310656	-0.532139	-0.507903	-0.517239	-0.322798	-0.302647	-0.474198	-0.463693	-0.594639	-0.494848	-0.387607	-0.554106	-0.627903	-0.366748	-0.600958	-0.373015	-0.324508	-0.581381	-0.399623	-0.669362	-0.643948	-0.546335	-0.564341	-0.514703	-0.769771	-0.756357	-0.556119	-0.680945	-0.540707	-0.502251	-0.523641	-0.60811	-0.718275	-0.625623	-0.726414	-0.640413	-0.567522	-0.695187	-0.638264	-0.677121	-0.631762	-0.619727	-0.600216	-0.255989	-0.554161	-0.593772	-0.248372	-0.433008	-0.542882	-0.278593
-0.0258086	-0.0045112	-0.00224077	-0.112325	-0.00628226	-0.00368364	-0.455841	-0.472444	-0.322537	-0.504481	-0.414697	-0.318185	-0.679369	-0.605361	-0.665902	-0.64159	-0.624412	-0.63291	-1.02877	-0.99462	-1.02735	-1.13723	-0.939544	-1.13559	-1.431	-1.01831	-1.19078	-1.39596	-1.28438	-1.38584	-1.64245	-1.64854	-1.69361	-1.72209	-1.58076	-1.56724	-1.16895	-1.94368	-1.90051	-0.662733	-0.860621	-1.24725	-0.204438	-0.0471598	0.000619961	-0.00452756	0.0015842	-0.218431	-0.471902	-0.0370139
-0.0174509	-0.0339724	-0.0196427	-0.0213229	-0.0164428	-0.0191058	-0.0676227	-0.0730911	-0.0947222	-0.0735586	-0.0657874	-0.0953626	-0.139408	-0.105082	-0.147841	-0.103768	-0.105091	-0.107459	-0.158468	-0.162648	-0.16157	-0.158475	-0.156677	-0.171584	-0.212977	-0.201092	-0.205487	-0.223785	-0.182085	-0.191556	-0.288583	-0.27595	-0.26919	-0.272297	-0.295422	-0.285469	-0.530728	-0.502434	-0.505008	-0.472953	-0.501305	-0.502486	-0.0208662	-0.028423	-0.0220053	-0.0228265	-0.0286768	-0.0228325	-0.0673039	-0.0654765
-0.0953544	-0.1131	-0.109605	-0.10543	-0.0906343	-0.0851783	-0.472129	-0.470672	-0.518809	-0.467983	-0.448107	-0.536083	-0.88732	-0.853294	-0.901632	-0.862766	-0.870455	-0.889381	-1.35203	-1.33313	-1.36366	-1.29149	-1.34106	-1.33627	-1.75234	-1.70968	-1.69813	-1.63923	-1.65125	-1.60141	-2.74881	-2.27427	-2.78514	-2.671	-2.79581	-2.75096	-4.14723	-2.1938	-3.84353	-5.90773	-4.03307	-4.75805	-0.0894605	-0.0926822	-0.110798	-0.0980003	-0.116117	-0.0887237	-0.366161	-0.364924
-0.0654292	-0.0193239	-0.0724899	-0.0406632	-0.0396916	-0.0424562	-0.0649963	-0.0952014	-0.0252023	-0.0886654	-0.0530687	-0.0335925	-0.118861	-0.0720189	-0.0456406	-0.130579	-0.18433	-0.108313	-0.224169	-0.237884	-0.232309	-0.230675	-0.23218	-0.236636	-0.291894	-0.312924	-0.349959	-0.313406	-0.279057	-0.309448	-0.576653	-0.291776	-0.213915	-0.23098	-0.48936	-0.445659	-0.838046	-0.833315	-0.857999	-0.822397	-0.838474	-0.838046	-0.0492044	-0.0533704	0.00075003	0.00275827	-0.0660344	-0.107308	-0.0382549	-0.0603579
-0.418788	-0.0249828	-0.696352	-0.0922256	-0.80308	-0.542409	-0.109581	-0.150607	-0.0700854	-0.16999	-0.128777	-0.143623	-0.17153	-0.250787	-0.269823	-0.161416	0.0003223	-0.115263	-0.292375	-0.295652	-0.270827	-0.242369	-0.330976	-0.28644	-0.472483	-0.532967	-0.409905	-0.330381	-0.457757	-0.543049	-0.583698	-0.632058	-0.534479	-0.583698	-0.581987	-0.586268	-1.26514	-0.81023	-1.02334	-1.41058	-1.64604	-1.43551	-0.344495	-0.357637	-0.0696458	-0.0603144	0.00153525	-0.289069	-0.207334	-0.30232
-0.0602075	-0.0500608	-0.0417271	-0.0570733	-0.049997	-0.0412988	-0.0219524	-0.0201745	-0.0499479	-0.00858144	-0.225511	-0.161549	-0.00919226	-0.145688	-0.0573423	-0.302366	-0.237875	-0.185166	-0.0824894	-0.045309	-0.0912306	-0.234313	-0.238979	-0.221569	-0.0503197	-0.101758	-0.107343	-0.270269	-0.385901	-0.325875	-0.434264	-0.405203	-0.458018	-0.487676	-0.129319	-0.179123	-0.534885	-0.635753	-0.666645	-0.654239	-0.824786	-0.683561	-0.0736836	-0.133903	-0.146862	-0.155556	-0.0850015	-0.051893	-0.0060763	-0.190169
0.00313147	-3.91e-05	3.15e-05	-0.0044438	-0.00239471	-0.0106536	-0.0818957	-0.103865	-0.0694447	-0.0833084	-0.105378	-0.0582201	-0.27744	-0.200897	-0.24422	-0.339375	-0.258471	-0.230424	-0.509455	-0.507071	-0.50029	-0.51921	-0.51125	-0.509455	-0.744523	-0.769978	-0.721197	-0.702003	-0.761772	-0.739895	-1.15044	-1.22496	-1.09089	-1.2363	-1.08592	-1.11414	-1.90312	-2.13868	-2.08434	-1.72435	-1.7771	-1.64634	-0.00496421	-0.00075867	0.00075199	0.00276107	0.00158003	-0.00415586	-0.0394759	-0.0666492
-0.242818	-0.165365	-0.145212	-0.214843	-0.267194	-0.253623	-0.271935	-0.270214	-0.272236	-0.270737	-0.274552	-0.271935	-0.227129	-0.216039	-0.221342	-0.20557	-0.217415	-0.217499	-0.31298	-0.318308	-0.251313	-0.285226	-0.285226	-0.258302	-0.286604	-0.383194	-0.308032	-0.296942	-0.295369	-0.366997	-0.38923	-0.449667	-0.387587	-0.3355	-0.374709	-0.398686	-0.380993	-0.683545	-0.757416	-0.476323	-0.660328	-0.409237	-0.197106	-0.122866	-0.166512	-0.135546	-0.0981556	-0.2608	-0.185398	-0.148734
-0.0196417	-0.0560294	-0.0467309	-0.0491401	-0.0288059	-0.0195649	-0.0833878	-0.105003	-0.109501	-0.0909376	-0.0727059	-0.107536	-0.15831	-0.155471	-0.156946	-0.150239	-0.138003	-0.142464	-0.200331	-0.222262	-0.232239	-0.225394	-0.194771	-0.227302	-0.273214	-0.253363	-0.248291	-0.296274	-0.26788	-0.280548	-0.363461	-0.435169	-0.409087	-0.428107	-0.401973	-0.394249	-0.797837	-0.835033	-0.750711	-0.762392	-0.753452	-0.816725	-0.0444754	-0.0471879	-0.0408961	-0.0424529	-0.0427926	-0.0389507	-0.0783502	-0.0766572
-0.0256636	-0.0346569	-0.0180302	-0.0209386	-0.010611	-0.0080124	-0.107096	-0.109118	-0.101485	-0.0839914	-0.101485	-0.105734	-0.178431	-0.140941	-0.140142	-0.144556	-0.168482	-0.152918	-0.133864	-0.269546	-0.120765	-0.243916	-0.170277	-0.2464	-0.238701	-0.257275	-0.240247	-0.243443	-0.23755	-0.243443	-0.45441	-0.435704	-0.312291	-0.378677	-0.470566	-0.294299	-0.915914	-0.84679	-0.449392	-0.548411	-0.573416	-0.827953	-0.0258004	-0.0166347	-0.0580343	-0.0829664	-0.0107019	-0.031734	-0.0671902	-0.0644125
-0.00943115	-0.0251512	-0.0231653	-0.0192776	-0.032236	-0.0218523	-0.109932	-0.115963	-0.0850332	-0.117055	-0.059833	-0.0700604	-0.178485	-0.181795	-0.181153	-0.175573	-0.203644	-0.194761	-0.294864	-0.285846	-0.27216	-0.30371	-0.283917	-0.300396	-0.363873	-0.357859	-0.367743	-0.385939	-0.363059	-0.339882	-0.479058	-0.487445	-0.50045	-0.524809	-0.513773	-0.497161	-0.877627	-0.89601	-0.869212	-0.944533	-0.900593	-0.915585	-0.00507541	-0.0161523	-0.00077297	-0.00217331	-0.00562447	-0.00394829	-0.0978849	-0.0673445
-0.0110432	-0.0305051	-0.0285887	-0.0368144	-0.0014355	-0.0355685	-0.0659631	-0.103866	-0.0945554	-0.071652	-0.0461107	-0.0621903	-0.119331	-0.102098	-0.0957369	-0.103031	-0.103378	-0.0966934	-0.192367	-0.196002	-0.180273	-0.148666	-0.180882	-0.143848	-0.212361	-0.23653	-0.243181	-0.229381	-0.263286	-0.236948	-0.329224	-0.250989	-0.242101	-0.255596	-0.339367	-0.333448	-0.626945	-0.626872	-0.655367	-0.61894	-0.596955	-0.636154	-0.0440338	-0.0254646	-0.0308934	-0.0300437	-0.0296922	-0.0201345	-0.0839864	-0.0599342
-0.0342319	-0.0322516	-0.00953672	-0.0514317	-0.150034	-0.0554972	-0.101908	-0.103078	-0.0957698	-0.0982809	-0.101857	-0.110247	-0.180815	-0.183911	-0.17925	-0.180976	-0.189764	-0.171139	-0.242121	-0.243584	-0.236586	-0.261788	-0.256807	-0.259396	-0.30639	-0.269895	-0.290824	-0.311157	-0.256814	-0.30826	-0.406167	-0.402473	-0.393649	-0.417545	-0.411452	-0.405714	-0.963129	-0.907226	-0.796702	-0.861678	-0.936487	-0.977098	-0.0583798	-0.0370345	-0.0228915	-0.037421	-0.0190521	-0.0475124	-0.0959662	-0.0916282
-0.0953382	-0.131157	-0.155281	-0.112329	-0.0827453	-0.0971241	-0.284407	-0.305692	-0.349057	-0.157277	-0.184778	-0.286697	-0.329751	-0.26273	-0.371495	-0.2127	-0.318775	-0.448072	-0.467178	-0.459813	-0.47373	-0.48319	-0.470978	-0.470978	-0.517778	-0.533214	-0.545624	-0.561234	-0.545624	-0.570269	-0.80459	-0.760691	-0.866946	-0.741292	-0.802262	-0.687991	-1.19937	-1.31001	-1.31214	-1.26177	-1.05836	-1.13949	-0.0936469	-0.0410078	-0.198395	-0.210928	-0.174482	-0.0736095	-0.212452	-0.201435
-0.033632	-0.0523251	-0.0593057	-0.0556548	-0.0718557	-0.0611557	-0.0906004	-0.256875	-0.149788	-0.288474	-0.0616307	-0.165011	-0.279878	-0.0979814	-0.269396	-0.213851	-0.0249263	-0.177207	-0.315154	-0.296622	-0.343344	-0.0449895	-0.133365	-0.0451381	-0.395538	-0.346676	-0.121916	-0.43377	-0.174359	-0.416955	-0.655648	-0.452721	-0.351249	-0.592585	-0.460547	-0.5506	-0.819648	-0.74791	-0.685367	-0.457557	-0.616043	-0.838908	-0.0782753	-0.0491697	-0.0746433	-0.0400078	-0.0307551	-0.0545702	-0.26948	-0.0516343
-0.00080937	-0.0511947	-0.0352175	-0.00176658	-0.00799772	-0.0112359	-0.0857429	-0.103059	-0.124427	-0.0997984	-0.0856896	-0.11964	-0.165875	-0.277091	-0.22422	-0.206307	-0.144843	-0.198044	-0.282366	-0.242429	-0.324924	-0.278706	-0.250107	-0.315664	-0.37786	-0.363055	-0.38857	-0.377564	-0.380202	-0.393964	-0.572302	-0.50636	-0.519069	-0.527517	-0.633184	-0.704731	-0.978974	-0.843128	-0.904641	-0.904641	-0.939216	-0.857247	-0.0183926	-0.0377458	-0.053177	-0.0775543	-0.0394881	-0.0151126	-0.030308	-0.107248
-0.106876	-0.126751	-0.115905	-0.120789	-0.128343	-0.0967635	-0.188259	-0.182224	-0.20771	-0.197066	-0.131096	-0.181271	-0.242562	-0.252534	-0.256003	-0.17798	-0.225126	-0.19655	-0.291114	-0.38563	-0.340984	-0.300767	-0.426485	-0.319391	-0.416729	-0.415355	-0.425404	-0.437255	-0.423686	-0.423686	-0.607567	-0.362019	-0.478594	-0.589879	-0.486563	-0.50705	-0.839784	-0.68678	-0.840455	-0.967734	-0.846818	-0.857132	-0.142503	-0.160893	-0.140019	-0.106265	-0.140019	-0.150414	-0.232991	-0.197866
-0.00963725	-0.00391451	-0.0159143	-0.0126262	-0.00537685	-0.0103544	-0.0638275	-0.0636908	-0.0612181	-0.06859	-0.0628072	-0.0620113	-0.12962	-0.0961911	-0.108768	-0.0931845	-0.128517	-0.0908703	-0.185154	-0.186772	-0.185672	-0.184788	-0.178627	-0.18991	-0.234179	-0.245587	-0.229333	-0.237989	-0.24176	-0.239087	-0.325825	-0.327358	-0.333751	-0.316062	-0.324153	-0.3278	-0.622083	-0.608678	-0.621954	-0.617946	-0.617946	-0.61907	-0.0128062	-0.00075849	-0.0159161	-0.0238341	-0.00508379	-0.0133028	-0.0538384	-0.0208637
-0.0122387	-3.8e-05	-0.00286071	-0.00346998	-0.0100303	-0.00453812	-0.0831088	-0.0913559	-0.0694398	-0.0784259	-0.0725382	-0.075687	-0.192678	-0.152773	-0.169648	-0.142325	-0.219025	-0.178658	-0.341066	-0.335844	-0.290342	-0.330971	-0.352902	-0.297392	-0.441113	-0.482131	-0.446803	-0.399957	-0.386851	-0.388375	-0.641609	-0.658264	-0.612166	-0.628583	-0.660246	-0.648784	-1.19726	-1.35178	-1.28407	-1.48257	-1.19258	-1.27751	-0.00827707	-0.00610369	0.00075343	0.00165998	-0.00480294	-0.0120474	-0.0686564	-0.0404887
-0.255724	-0.27966	-0.274218	-0.252085	-0.265096	-0.263795	-0.592951	-0.359065	-0.267475	-0.357518	-0.407795	-0.396961	-0.520821	-0.56567	-0.159336	-0.524228	-0.322277	-0.179196	-0.31403	-0.287955	-0.404064	-0.495238	-0.587077	-0.274063	-0.29072	-0.543986	-0.635687	-0.326577	-0.434413	-0.324479	-0.458152	-0.461815	-0.486332	-0.458152	-0.463875	-0.420586	-0.566398	-0.487831	-0.583739	-0.562496	-0.622491	-0.679479	-0.309177	-0.265427	-0.223094	-0.0760161	-0.257384	-0.461465	-0.22124	-0.331426
0.00313087	-4.03e-05	-0.000291843	-0.0179084	-0.0629234	-0.0294172	-0.230509	-0.288812	-0.193681	-0.240752	-0.173257	-0.140415	-0.429237	-0.438839	-0.297115	-0.359073	-0.408799	-0.33872	-0.870819	-0.866177	-0.522947	-0.737492	-0.893461	-0.563465	-0.904964	-0.979303	-0.990568	-0.861529	-0.87365	-0.922003	-1.43032	-1.23771	-1.34413	-1.34413	-1.29596	-1.41253	-1.45607	-1.94449	-1.78171	-1.66474	-1.57026	-1.5712	-0.097105	-0.0540477	-0.0128196	-0.0287624	-0.0597931	-0.0936799	-0.201314	-0.273398
-0.102327	-0.0852778	-0.148528	-0.248493	-0.0158074	-0.0135293	-0.0645724	-0.068297	-0.193909	-0.154142	-0.034931	-0.130991	-0.105429	-0.0760489	-0.145606	-0.0591502	-0.363194	-0.387497	-0.177847	-0.166878	-0.180267	-0.42221	-0.166674	-0.447183	-0.221796	-0.216727	-0.220216	-0.234339	-0.22327	-0.22327	-0.47377	-0.619155	-0.464873	-0.550597	-0.323954	-0.331217	-0.906204	-0.89308	-0.692776	-0.705091	-0.645063	-0.89964	-0.0625185	-0.058818	-0.146871	-0.243125	-0.116122	-0.0692772	-0.152248	-0.0390656
-0.0601534	-0.0880157	-0.0565384	-0.0908716	-0.0343143	-0.0268241	-0.0992737	-0.111084	-0.122056	-0.112985	-0.109779	-0.103495	-0.166261	-0.136182	-0.166091	-0.105297	-0.12699	-0.119274	-0.231209	-0.234159	-0.248162	-0.210561	-0.225592	-0.218847	-0.343024	-0.313208	-0.315645	-0.356993	-0.3336	-0.339128	-0.492183	-0.491883	-0.496542	-0.491538	-0.49066	-0.490291	-0.811824	-0.765499	-0.797894	-0.614916	-0.643384	-0.756762	-0.0957631	-0.0775205	-0.0761647	-0.0898147	-0.0599034	-0.114142	-0.128368	-0.0701898
-0.0345872	-0.0222641	-0.0101263	-0.0343088	-0.0261092	-0.024848	-0.084791	-0.0823264	-0.0852227	-0.0885438	-0.0831122	-0.0873402	-0.125356	-0.133816	-0.140522	-0.125077	-0.140457	-0.133045	-0.166007	-0.167504	-0.165353	-0.168098	-0.163074	-0.166007	-0.214082	-0.199274	-0.197701	-0.22658	-0.213146	-0.199793	-0.27972	-0.281618	-0.273483	-0.262621	-0.296536	-0.284344	-0.647728	-0.655038	-0.646893	-0.669734	-0.668884	-0.661006	-0.0460788	-0.027313	-0.00743592	-0.00662501	-0.00953815	-0.0399605	-0.0847176	-0.0411865
0.00313236	-3.68e-05	-0.0584135	-0.00144949	-0.124553	-0.138957	-0.0520443	-0.0512278	-0.0534198	-0.0516715	-0.0520443	-0.0518583	-0.100846	-0.197759	-0.0843348	-0.159613	-0.161195	-0.148053	-0.219334	-0.234887	-0.216692	-0.213829	-0.174248	-0.241164	-0.240881	-0.205605	-0.234683	-0.22624	-0.22624	-0.223793	-0.35916	-0.325219	-0.274994	-0.336595	-0.372287	-0.402205	-0.651308	-0.617234	-0.802153	-0.811368	-0.646191	-0.680136	-0.00145306	-0.0276362	0.00075408	-0.00677634	-0.00722379	-0.00100748	-0.0298972	-0.253131
-0.0359725	-0.0913527	-0.184093	-0.0910145	-0.0548052	-0.0888487	-0.0599944	-0.0936789	-0.152868	-0.050396	-0.0601904	-0.0834255	-0.156134	-0.12787	-0.200282	-0.162422	-0.195149	-0.168371	-0.218995	-0.199256	-0.253271	-0.323951	-0.218663	-0.305491	-0.294046	-0.453534	-0.296155	-0.499349	-0.204856	-0.313567	-0.37287	-0.458305	-0.450638	-0.468982	-0.395684	-0.410038	-0.781819	-0.7672	-0.817262	-0.832971	-0.805869	-0.830094	-0.0657025	-0.055704	-0.0987076	-0.11077	-0.194739	-0.0666223	-0.0860919	-0.105987
0.00313182	-0.0313445	-0.0140534	-0.0346696	-0.0106134	-0.0210203	-0.0855947	-0.0790196	-0.0955068	-0.068947	-0.0814972	-0.0784181	-0.182399	-0.168434	-0.195846	-0.172206	-0.148138	-0.134667	-0.262084	-0.312877	-0.30381	-0.265016	-0.255951	-0.274271	-0.367279	-0.370719	-0.358663	-0.370719	-0.3733	-0.383632	-0.531756	-0.529385	-0.553284	-0.573536	-0.603714	-0.582987	-1.06928	-1.04894	-1.06631	-1.08331	-1.06159	-1.08627	-0.0197655	-0.00453736	-0.0270337	-0.0280277	-0.00615603	-0.0165876	-0.0558226	-0.0467806
-0.0310856	-0.0249768	-0.0258932	-0.0246998	-0.026065	-0.0171405	-0.0608568	-0.0601259	-0.0845893	-0.0694739	-0.0732653	-0.0846833	-0.124128	-0.129237	-0.124156	-0.12855	-0.126517	-0.126517	-0.172616	-0.169288	-0.189116	-0.184244	-0.172523	-0.185495	-0.247042	-0.222678	-0.221857	-0.264377	-0.232133	-0.277243	-0.375665	-0.391043	-0.411372	-0.400744	-0.369071	-0.407174	-0.775733	-0.761615	-0.746553	-0.787724	-0.771925	-0.787998	-0.0207359	-0.0320846	0.00074645	-0.00578976	-0.0278744	-0.023832	-0.0518613	-0.0570037
-0.048933	-0.0520017	-0.0513262	-0.0500874	-0.0583549	-0.047254	-0.123208	-0.118416	-0.11471	-0.121236	-0.126681	-0.12085	-0.18895	-0.206565	-0.178954	-0.212734	-0.187707	-0.202154	-0.299043	-0.297629	-0.296965	-0.298954	-0.299079	-0.302806	-0.378495	-0.391557	-0.394716	-0.371099	-0.395553	-0.36408	-0.494798	-0.522388	-0.503587	-0.535004	-0.519014	-0.526351	-0.972005	-1.04429	-1.05004	-1.2076	-1.3013	-1.01592	-0.0530113	-0.0508472	-0.0442567	-0.0471898	-0.0586619	-0.0540173	-0.109012	-0.10994
-0.0329007	-0.0535506	-0.0285125	-0.11244	-0.09776	-0.101383	-0.564768	-0.54762	-0.553279	-0.553279	-0.540358	-0.560369	-0.864092	-0.941921	-0.881213	-0.982306	-0.837789	-1.0165	-1.08998	-1.15297	-1.13462	-1.20129	-1.23152	-1.20513	-1.35432	-1.1246	-1.08446	-1.33291	-1.39944	-1.34304	-1.15882	-1.29134	-1.26422	-1.40979	-1.2597	-1.42055	-1.53796	-1.46823	-1.38204	-1.65418	-1.61027	-1.26037	-0.278995	-0.148125	-0.0456121	-0.104554	0.0015774	-0.24813	-0.508709	-0.482215
-0.0387465	-0.028773	-0.0363051	-0.0442049	-0.0359325	-0.0485172	-0.13879	-0.108525	-0.103778	-0.122055	-0.100037	-0.127944	-0.17391	-0.168533	-0.168045	-0.137601	-0.145466	-0.170611	-0.235956	-0.232241	-0.240761	-0.242248	-0.238051	-0.239051	-0.286785	-0.260665	-0.266415	-0.24227	-0.234811	-0.265122	-0.380435	-0.4136	-0.404145	-0.323401	-0.348359	-0.385447	-0.71996	-0.767587	-0.766618	-0.71452	-0.740943	-0.728631	-0.0739839	-0.0458124	-0.077205	-0.0392427	-0.0555812	-0.0416617	-0.0966899	-0.11656
0.00208342	-0.0151151	-0.0105651	-0.0297087	-0.0215162	-0.0093908	-0.0608721	-0.0608721	-0.0517664	-0.0571629	-0.0675103	-0.0670488	-0.131226	-0.134028	-0.127201	-0.131226	-0.132242	-0.131432	-0.197777	-0.205284	-0.197777	-0.193928	-0.196925	-0.194972	-0.289031	-0.316856	-0.276316	-0.310407	-0.260108	-0.265844	-0.377005	-0.393164	-0.431175	-0.379838	-0.421793	-0.401846	-0.705426	-0.748187	-0.704775	-0.722156	-0.728323	-0.694162	-0.00145163	-0.00423105	-0.00523958	-0.00083395	-0.00966555	-0.00396455	-0.0313111	-0.0611996
-0.0799622	-0.100921	-0.107151	-0.0459909	-0.0912897	-0.0544574	-0.223039	-0.174996	-0.164406	-0.220667	-0.213999	-0.224129	-0.286129	-0.388242	-0.270496	-0.299079	-0.365544	-0.259078	-0.380003	-0.441703	-0.462773	-0.45425	-0.352854	-0.466972	-0.521563	-0.441666	-0.486692	-0.550501	-0.529189	-0.605657	-0.74708	-0.709862	-0.722514	-0.810242	-0.741259	-0.751524	-1.10854	-1.08932	-1.03493	-1.08121	-1.13258	-1.08932	-0.115237	-0.124931	-0.0911551	-0.120663	-0.110199	-0.0990068	-0.0952527	-0.23704
-0.10304	-0.10304	-0.106679	-0.100582	-0.114017	-0.0908804	-0.181833	-0.16496	-0.151959	-0.153749	-0.165833	-0.184916	-0.21767	-0.202157	-0.201327	-0.197421	-0.183205	-0.211163	-0.268184	-0.267929	-0.261307	-0.296531	-0.277126	-0.285402	-0.342487	-0.375312	-0.357281	-0.348582	-0.362927	-0.352816	-0.489772	-0.489389	-0.496549	-0.476877	-0.460759	-0.467776	-0.76988	-0.77725	-0.76988	-0.755888	-0.772862	-0.773521	-0.147459	-0.132814	-0.101052	-0.163769	-0.0965778	-0.10737	-0.176475	-0.188591
-0.98168	-0.945705	-1.02257	-0.886199	-1.06643	-0.98749	-1.12057	-1.02791	-0.903243	-1.03805	-1.16647	-1.16623	-1.11188	-1.19818	-1.38177	-1.44419	-1.20714	-1.24666	-1.12869	-0.9344	-1.17217	-1.08937	-1.07044	-1.02759	-1.02061	-1.04181	-1.15459	-1.18664	-1.08527	-1.34163	-1.2854	-1.18297	-1.06625	-1.35702	-1.12539	-1.34511	-1.66079	-1.49289	-1.5924	-1.54468	-1.57602	-1.58936	-0.736233	-0.881161	-0.834454	-0.685146	-0.995086	-0.917429	-0.824827	-0.922466
-0.0106702	-0.0108337	-0.0186506	-0.0163904	-0.0147685	-0.0146201	-0.0667177	-0.068393	-0.0714731	-0.0685817	-0.0708547	-0.063936	-0.13147	-0.130058	-0.131178	-0.130127	-0.132069	-0.137513	-0.20557	-0.203954	-0.198352	-0.200168	-0.202332	-0.20427	-0.275244	-0.273554	-0.273624	-0.264577	-0.273116	-0.272023	-0.410164	-0.364499	-0.382815	-0.366771	-0.392085	-0.397659	-0.73829	-0.739759	-0.737351	-0.747038	-0.744495	-0.731622	-0.016516	-0.0155596	-0.0141058	-0.0120302	-0.0150175	-0.0168759	-0.0587926	-0.0574638
0.00157684	-3.61e-05	3.47e-05	-0.00370204	-0.00653996	-0.00366891	-0.0322515	-0.0554636	-0.0495756	-0.0488876	-0.0545262	-0.0417085	-0.111733	-0.125211	-0.112774	-0.114443	-0.0973343	-0.100223	-0.178565	-0.17367	-0.196423	-0.174536	-0.185222	-0.192487	-0.233779	-0.25455	-0.254108	-0.254014	-0.249617	-0.230946	-0.373584	-0.36149	-0.355973	-0.365909	-0.384744	-0.375443	-0.835262	-0.75283	-0.760294	-0.790986	-0.750612	-0.785975	-0.00909166	-0.00787656	0.000754975	0.00067738	0.00158438	-0.00724324	-0.0381782	-0.0421227
0.00231115	-0.0147789	-0.0332367	-0.0170476	-0.00140543	-0.00343341	-0.083641	-0.0696273	-0.0863262	-0.0591839	-0.0419184	-0.104985	-0.107383	-0.127137	-0.170031	-0.139337	-0.165831	-0.126302	-0.170498	-0.180557	-0.195296	-0.167405	-0.189722	-0.180696	-0.245777	-0.224252	-0.208845	-0.209031	-0.208846	-0.245085	-0.406948	-0.371895	-0.403008	-0.33244	-0.34989	-0.327846	-0.795271	-0.721392	-0.63243	-0.591533	-0.574945	-0.846617	-0.0162259	-0.0008668	-0.0248439	-0.0219474	-0.0137588	-0.0024654	-0.0811618	-0.0618656
-0.0358697	-0.0256542	-0.0399022	-0.0365579	-0.0274916	-0.0299748	-0.0913735	-0.086352	-0.0706269	-0.0780094	-0.089724	-0.0736656	-0.125438	-0.128657	-0.120452	-0.130835	-0.122387	-0.106553	-0.197176	-0.183467	-0.164189	-0.179695	-0.180681	-0.178879	-0.247319	-0.223036	-0.289029	-0.221427	-0.254792	-0.221081	-0.333099	-0.313007	-0.308418	-0.308715	-0.3187	-0.322541	-0.611148	-0.594611	-0.605482	-0.627485	-0.67983	-0.646354	-0.0647589	-0.0638411	-0.0257839	-0.0228275	-0.0201411	-0.0481384	-0.0798235	-0.0709668
-0.0434471	-0.0111819	-0.0151147	-0.0366642	-0.0143874	-0.0131163	-0.0974857	-0.0455974	-0.0716829	-0.104554	-0.0802727	-0.0669827	-0.163938	-0.164936	-0.163207	-0.169821	-0.157619	-0.170092	-0.302548	-0.277711	-0.289259	-0.295654	-0.291598	-0.292819	-0.414111	-0.294703	-0.317046	-0.436594	-0.417248	-0.426501	-0.651065	-0.649722	-0.646246	-0.649722	-0.650218	-0.651358	-1.25964	-1.18114	-1.20857	-1.25061	-1.23127	-1.16432	-0.0380632	-0.0203463	-0.00730666	0.00276382	0.0015845	-0.0122736	-0.0947077	-0.0715764
-0.00877915	-0.0055308	-0.00715423	-0.00920281	-0.00793778	-0.0102187	-0.0913556	-0.0847361	-0.0873939	-0.0843828	-0.0921389	-0.0833781	-0.159236	-0.164659	-0.165279	-0.170425	-0.175097	-0.172041	-0.255026	-0.25634	-0.266729	-0.257435	-0.258883	-0.258883	-0.338934	-0.345022	-0.326898	-0.355753	-0.355165	-0.312196	-0.540482	-0.525463	-0.53014	-0.524428	-0.537014	-0.523313	-1.10459	-1.09071	-1.0912	-1.09143	-1.08296	-1.08334	-0.0110297	-0.015179	-0.00113103	-0.00319962	-0.00888825	-0.0139753	-0.0728746	-0.0741245
-0.00461963	-0.0120014	3.01e-05	-0.00520998	-0.00667591	0.00075904	-0.0447763	-0.0427128	-0.0773559	-0.0745742	-0.0683163	-0.0615471	-0.0941103	-0.113706	-0.0985615	-0.0994002	-0.098321	-0.10082	-0.146026	-0.128428	-0.133493	-0.255767	-0.119054	-0.265095	-0.179147	-0.21771	-0.182858	-0.168441	-0.212596	-0.229847	-0.419863	-0.356656	-0.235324	-0.333171	-0.282944	-0.308439	-0.620171	-0.620171	-0.654834	-0.627294	-0.594814	-0.603742	-0.0328901	-0.0440391	-0.0318916	-0.0270079	-0.0187992	-0.0367217	-0.0409449	-0.0775369
-0.00022233	-0.0341965	-0.0994799	-0.018172	-0.0859763	-0.0781438	-0.0938963	-0.095489	-0.108443	-0.0876554	-0.109582	-0.107388	-0.18577	-0.190053	-0.205388	-0.254151	-0.170717	-0.2644	-0.303501	-0.298304	-0.319405	-0.348519	-0.309429	-0.342602	-0.403951	-0.401771	-0.39791	-0.408203	-0.403202	-0.434183	-0.578947	-0.623112	-0.636166	-0.60071	-0.66383	-0.622186	-1.10517	-1.07318	-1.14752	-1.14302	-1.13926	-1.12163	-0.00435357	-0.00965775	-0.0367856	-0.0335937	-0.017564	-0.00342941	-0.0639855	-0.074266
-0.00124588	-0.00696585	-0.0028897	-0.00552066	-0.00422598	-0.00392093	-0.0644186	-0.0616946	-0.0616804	-0.0627124	-0.063593	-0.0627993	-0.126423	-0.128505	-0.124144	-0.121691	-0.124609	-0.122281	-0.201599	-0.200727	-0.207271	-0.198544	-0.20079	-0.207237	-0.26906	-0.273264	-0.268906	-0.268986	-0.270793	-0.271626	-0.397794	-0.389224	-0.379682	-0.380437	-0.386006	-0.384696	-0.750347	-0.741729	-0.747143	-0.74495	-0.743873	-0.748763	-0.00535518	-0.00657888	-0.0061737	-0.00288217	0.00055608	-0.00321828	-0.0518582	-0.0533556
-0.00790775	-0.012968	3.24e-05	-0.0120501	-0.0759633	-0.0838326	-0.0442871	-0.0832144	-0.0316107	-0.0695452	-0.08551	-0.0364027	-0.106476	-0.082884	-0.0954454	-0.0823642	-0.0755042	-0.0515117	-0.193802	-0.193555	-0.157179	-0.162666	-0.157693	-0.119948	-0.231675	-0.23543	-0.238293	-0.231061	-0.227087	-0.22282	-0.311482	-0.347147	-0.301648	-0.323737	-0.364679	-0.340417	-0.636535	-0.635046	-0.642307	-0.636535	-0.638208	-0.630577	-0.0256875	-0.0198112	-0.052214	-0.046929	-0.00508031	-0.0141292	-0.0616292	-0.0460719
-0.00091092	-0.00533479	-0.012132	-0.0025828	-0.0061675	-0.00488075	-0.0817829	-0.0876776	-0.100097	-0.0843657	-0.0915158	-0.0960247	-0.165461	-0.170867	-0.185283	-0.169319	-0.181391	-0.191658	-0.239757	-0.240119	-0.250028	-0.263762	-0.237038	-0.252165	-0.320511	-0.313753	-0.313396	-0.327546	-0.30766	-0.316573	-0.456612	-0.454626	-0.45158	-0.454749	-0.437128	-0.450939	-0.691183	-0.737996	-0.757665	-0.72708	-0.783137	-0.695478	-0.00569906	-0.00896106	-0.0239842	-0.0157117	-0.0270561	-0.00100629	-0.0631859	-0.0686099
-0.00946005	-0.0343217	-0.0236092	-0.0235221	-0.00323662	-0.0106553	-0.0748414	-0.0764504	-0.0813211	-0.0743898	-0.0934838	-0.0874401	-0.163156	-0.164224	-0.177533	-0.15213	-0.16558	-0.170859	-0.23886	-0.234232	-0.279463	-0.275945	-0.263338	-0.269821	-0.343858	-0.340178	-0.318143	-0.372511	-0.378374	-0.350613	-0.577431	-0.529435	-0.636718	-0.49915	-0.466294	-0.449723	-0.870223	-0.823563	-0.858277	-0.873277	-0.851387	-0.872934	-0.0178377	-0.0200027	-0.0365016	-0.0395628	-0.0350881	-0.0126614	-0.0633807	-0.0657589
-0.0906345	-0.0773198	-0.135425	-0.076728	-0.147019	-0.060012	-0.0667818	-0.130368	-0.0919506	-0.0766261	-0.143114	-0.112644	-0.136629	-0.111538	-0.129717	-0.222758	-0.301044	-0.189581	-0.250741	-0.277139	-0.27277	-0.279914	-0.239106	-0.316949	-0.310996	-0.361586	-0.329293	-0.272609	-0.307532	-0.338541	-0.438357	-0.433486	-0.440862	-0.44122	-0.43786	-0.438357	-0.805802	-0.75018	-0.895818	-0.875506	-0.814365	-0.829293	-0.0642064	-0.128285	-0.0678995	-0.0651584	-0.0719306	-0.034104	-0.0912301	-0.123007
-0.0352785	-0.0124353	-0.0977776	-0.00985495	-0.120276	-0.170202	-0.287493	-0.294575	-0.305733	-0.305319	-0.327902	-0.320513	-0.549419	-0.621054	-0.573673	-0.664833	-0.972834	-0.855004	-0.869788	-0.945981	-0.906356	-1.18642	-0.916026	-1.14399	-1.07019	-1.15445	-1.16737	-1.07084	-1.26007	-1.16743	-1.37356	-1.2915	-1.38366	-1.51856	-1.3093	-1.36477	-1.70704	-1.41377	-1.31027	-1.41104	-1.38123	-1.74522	-0.0492377	-0.0530103	-0.00203854	-0.0130165	-0.0321034	-0.0432141	-0.30593	-0.33359
-0.000595931	-0.000595931	-3.8e-06	-0.0015125	-0.00152173	0.000654304	0.00086605	-0.00125145	-0.0639113	-0.119606	-0.101602	-0.087848	-0.0011928	-0.0761121	-0.225877	-0.146517	-0.367233	-0.202391	-0.262719	-0.27328	-0.24271	-0.290305	-0.254669	-0.315996	-0.419717	-0.334791	-0.374288	-0.267393	-0.328368	-0.393062	-0.41554	-0.542382	-0.491048	-0.341871	-0.671292	-0.359961	-0.684967	-0.917955	-1.07024	-0.463297	-0.714731	-0.955263	-0.00189787	-0.00079615	-0.00524935	0.00271915	-0.00539631	-0.0217574	-0.0851872	0.000367975
-0.0113402	-0.00464975	3.23e-05	-0.00557411	-0.00140549	0.00076023	-0.066587	-0.0641604	-0.0679137	-0.0608954	-0.0378317	-0.0391857	-0.120246	-0.16035	-0.110049	-0.127422	-0.14714	-0.134163	-0.218285	-0.205717	-0.209825	-0.203791	-0.214297	-0.216831	-0.275591	-0.285975	-0.272532	-0.277975	-0.298746	-0.257032	-0.408257	-0.400002	-0.393583	-0.43001	-0.38424	-0.380927	-0.791937	-0.747637	-0.734903	-0.780125	-0.741129	-0.78572	-0.0231461	-0.0122013	0.00075205	-0.00298072	-0.00628014	-0.0213097	-0.0663763	-0.0386777
-0.0271018	-0.0260959	-0.0266222	-0.0318497	-0.0238395	-0.0271018	-0.0819959	-0.0802863	-0.0769963	-0.0808757	-0.0802863	-0.0812772	-0.134335	-0.137796	-0.154574	-0.130599	-0.123436	-0.158833	-0.215329	-0.235542	-0.231086	-0.217831	-0.214337	-0.225535	-0.27274	-0.27058	-0.278504	-0.294662	-0.293783	-0.280498	-0.39969	-0.400182	-0.39801	-0.401082	-0.397855	-0.401321	-0.763903	-0.796028	-0.774303	-0.789339	-0.787698	-0.775334	-0.0232165	-0.0240191	-0.0245554	-0.0220667	-0.0265954	-0.0236616	-0.0779748	-0.0643517
-0.103005	-0.0966905	-0.136438	-0.0538091	-0.0658296	-0.162259	-0.139652	-0.139157	-0.150328	-0.129888	-0.124964	-0.144236	-0.211514	-0.234941	-0.227101	-0.181787	-0.224805	-0.268682	-0.302152	-0.303228	-0.312129	-0.306479	-0.296339	-0.318546	-0.378394	-0.392235	-0.386809	-0.389067	-0.386809	-0.387539	-0.514752	-0.490424	-0.503001	-0.499586	-0.509607	-0.524961	-0.857362	-0.879403	-0.847289	-0.84441	-0.888856	-0.863464	-0.0659828	-0.0979262	-0.0935417	-0.0980233	-0.120414	-0.0559441	-0.112626	-0.112257
-0.0176863	-0.0316749	-0.0307085	-0.0216048	-0.023012	-0.0171192	-0.0429968	-0.0676643	-0.0729488	-0.0403948	-0.0732837	-0.0764454	-0.125608	-0.149257	-0.131161	-0.131474	-0.135872	-0.141857	-0.192436	-0.186602	-0.19074	-0.197164	-0.194453	-0.193219	-0.23955	-0.240119	-0.239	-0.240266	-0.240257	-0.23811	-0.360527	-0.363169	-0.367179	-0.357819	-0.352175	-0.362291	-0.690258	-0.713411	-0.699309	-0.672598	-0.69816	-0.667812	-0.0183588	-0.0328265	-0.0257348	-0.0254948	-0.0397884	-0.020341	-0.0322376	-0.0712245
-0.0454763	-0.0329486	-0.0559891	-0.0499339	-0.0539435	-0.0345664	-0.0842439	-0.0821835	-0.0805177	-0.0824755	-0.0829568	-0.0824755	-0.1317	-0.125479	-0.119362	-0.125299	-0.126543	-0.130875	-0.166851	-0.166489	-0.186175	-0.191459	-0.203295	-0.160385	-0.220183	-0.227317	-0.2371	-0.225379	-0.21359	-0.236434	-0.347019	-0.316661	-0.348564	-0.315348	-0.318435	-0.28493	-0.627778	-0.641437	-0.598063	-0.628913	-0.660725	-0.655583	-0.038977	-0.0365818	-0.0429812	-0.0285712	-0.0454954	-0.0528624	-0.0660173	-0.109176
0.00304995	-8.53e-05	-0.0309463	-0.0308051	-0.00152757	0.000647389	-0.042286	-0.0787063	-0.109183	-0.0556707	-0.00433705	-0.165579	-0.140923	-0.16115	-0.19269	-0.159037	-0.169259	-0.14384	-0.243997	-0.198367	-0.291389	-0.239852	-0.200802	-0.24752	-0.358987	-0.275873	-0.337744	-0.35067	-0.282907	-0.374661	-0.48687	-0.495677	-0.462226	-0.485312	-0.522544	-0.468591	-0.802734	-0.840737	-0.846523	-0.741536	-0.757796	-0.779077	-0.00151865	-0.00085495	0.00070585	-0.00343843	0.00155615	-0.0170805	-0.0785819	-0.0926452
-0.0290799	-0.0372969	-0.0276057	-0.0272166	-0.0290799	-0.0242005	-0.0746659	-0.0801797	-0.0997376	-0.0849058	-0.0850399	-0.0849058	-0.160382	-0.135709	-0.173265	-0.152871	-0.157944	-0.167491	-0.25771	-0.214327	-0.174613	-0.263012	-0.237325	-0.261951	-0.333689	-0.313425	-0.335248	-0.351888	-0.387061	-0.344262	-0.455315	-0.506374	-0.417855	-0.511994	-0.486449	-0.434675	-0.649131	-0.749819	-0.773618	-0.814493	-0.879725	-0.773357	-0.0235037	-0.0144032	-0.0141181	-0.0218651	-0.004267	-0.0082623	-0.0917601	-0.0762737
0.00104945	-3.79e-05	3.23e-05	-0.0131924	-0.0144776	-0.00698999	-0.0472602	-0.0653539	-0.0459128	-0.0540651	-0.0485811	-0.0303137	-0.150866	-0.138473	-0.15538	-0.159538	-0.166615	-0.161408	-0.272693	-0.249731	-0.295696	-0.206162	-0.263455	-0.22644	-0.371566	-0.343344	-0.348222	-0.385024	-0.33915	-0.364239	-0.533775	-0.493161	-0.505103	-0.478982	-0.60338	-0.587457	-1.10813	-1.07356	-1.0957	-1.06569	-1.16394	-1.14179	-0.00422626	-0.00075712	-0.013384	-0.00659372	-0.0165464	-0.00561174	-0.0381977	-0.0492778
-0.00080087	-0.00111678	-0.00793282	-0.00489023	-0.0106988	-0.00390189	-0.0945809	-0.0962583	-0.0962583	-0.0956904	-0.0956012	-0.0991607	-0.200753	-0.189252	-0.213177	-0.183013	-0.192916	-0.208133	-0.300654	-0.296626	-0.310598	-0.316466	-0.298984	-0.31689	-0.40442	-0.398416	-0.399504	-0.410583	-0.412368	-0.425297	-0.572538	-0.609494	-0.598754	-0.588574	-0.58928	-0.582789	-1.08702	-1.08598	-1.02059	-1.06727	-1.05077	-0.993013	-0.0112656	-0.00625525	-0.00301341	-0.00861655	-0.00978875	-0.0109794	-0.0840128	-0.0795232
-0.0461851	-0.0408162	-0.0871449	-0.0704625	-0.0123601	-0.0201416	-0.144232	-0.151162	-0.148116	-0.141519	-0.144232	-0.136133	-0.180062	-0.206181	-0.224963	-0.185744	-0.157864	-0.12556	-0.31756	-0.350925	-0.353292	-0.277641	-0.347856	-0.439864	-0.481509	-0.592582	-0.412043	-0.469269	-0.51477	-0.425646	-0.552065	-0.939747	-0.913872	-0.784524	-0.718426	-0.58685	-1.79654	-1.93089	-1.79374	-1.79804	-1.70433	-1.75569	-0.0304623	-0.0308713	-0.082214	-0.112114	-0.0407583	-0.0689899	-0.105382	-0.099672
-0.00559635	-0.00483619	-0.0057516	-0.0036493	-0.00441422	-0.0047695	-0.0612444	-0.0554562	-0.0539355	-0.0545091	-0.0552067	-0.0508885	-0.108595	-0.111499	-0.0967653	-0.119551	-0.115718	-0.104815	-0.174926	-0.184999	-0.169167	-0.163939	-0.165166	-0.193239	-0.224281	-0.225475	-0.224794	-0.224753	-0.224794	-0.224668	-0.36515	-0.355656	-0.356393	-0.359798	-0.353388	-0.363389	-0.759818	-0.76324	-0.766819	-0.763733	-0.759765	-0.745216	-0.0108231	-0.00526151	-0.00604833	-0.00840735	-0.0114144	-0.00695437	-0.0549192	-0.0560991
-0.200414	-0.0122109	-0.0875854	-0.103658	-0.063936	-0.0577079	-0.197891	-0.124182	-0.0275564	-0.240199	-0.0298266	0.00099098	-0.120453	-0.206518	-0.112943	-0.0795855	-0.186349	-0.14117	-0.285979	-0.284554	-0.182757	-0.539914	-0.300703	-0.532016	-0.289911	-0.314177	-0.340637	-0.231971	-0.313027	-0.388439	-0.357907	-0.414687	-0.388626	-0.53887	-0.439036	-0.475641	-0.631642	-0.855945	-0.702943	-0.697653	-0.651334	-0.678142	-0.200447	-0.0756485	-0.0459785	-0.0117457	-0.020777	-0.174889	-0.147742	-0.0210212
-0.19868	-0.1938	-0.204041	-0.130246	-0.148329	-0.18552	-0.267802	-0.24931	-0.321628	-0.282457	-0.213806	-0.299776	-0.358756	-0.358658	-0.343851	-0.35493	-0.530837	-0.514427	-0.502471	-0.47104	-0.480534	-0.574415	-0.477543	-0.622143	-0.569464	-0.582401	-0.596363	-0.612624	-0.541541	-0.614824	-0.762177	-0.725152	-0.712916	-0.735223	-0.726101	-0.749769	-1.03703	-1.12532	-1.13315	-1.03595	-1.08791	-1.10811	-0.147935	-0.139784	-0.172342	-0.172342	-0.198127	-0.203522	-0.280454	-0.271229
-0.00252844	-0.0234803	-0.0364221	-0.0348909	-0.0138147	-0.00370962	-0.0986425	-0.100554	-0.0823727	-0.0941037	-0.0823207	-0.100677	-0.13026	-0.133674	-0.126887	-0.135636	-0.135636	-0.151726	-0.210605	-0.210188	-0.204542	-0.214561	-0.207127	-0.209405	-0.255656	-0.257439	-0.260617	-0.241621	-0.24929	-0.246799	-0.365322	-0.358102	-0.348108	-0.382332	-0.362909	-0.375157	-0.742496	-0.736664	-0.736658	-0.727174	-0.724362	-0.78762	-0.0314053	-0.0290625	-0.0197912	-0.037518	-0.0279702	-0.0220743	-0.0808136	-0.0656285
-0.0610664	-0.0835806	-0.0352987	-0.0955544	-0.0487333	-0.0421649	-0.0426117	-0.0651183	-0.0786149	-0.101889	-0.0488046	-0.0855328	-0.14467	-0.14467	-0.120517	-0.146694	-0.147775	-0.163692	-0.273198	-0.267697	-0.254939	-0.25702	-0.268624	-0.290266	-0.347285	-0.347825	-0.340533	-0.346931	-0.320092	-0.340533	-0.487268	-0.413728	-0.459552	-0.468883	-0.511389	-0.423907	-0.814148	-0.791257	-0.782468	-0.758861	-0.852459	-0.885696	-0.018051	-0.0199123	-0.0565821	-0.0533426	-0.0361453	-0.0328386	-0.060896	-0.053274
-0.0144409	-4.9e-05	-0.0176842	-0.0320826	-0.0182035	-0.00418542	-0.162812	-0.19483	-0.168258	-0.112134	-0.132599	-0.14851	-0.27578	-0.244289	-0.212012	-0.246488	-0.221043	-0.266122	-0.381419	-0.350861	-0.33993	-0.364746	-0.356193	-0.395326	-0.528611	-0.525341	-0.550208	-0.529317	-0.535877	-0.545909	-0.775814	-0.787448	-0.671235	-0.681082	-0.687145	-0.732974	-1.33988	-1.33623	-1.26626	-1.33478	-1.39846	-1.33306	-0.0212254	-0.00078085	-0.0161896	-0.0014443	-0.0100026	-0.00702153	-0.081114	-0.0874823
-0.0263647	-0.13533	-0.128279	-0.0945213	-0.0345614	-0.0459728	-0.0994347	-0.0947216	-0.110935	-0.114933	-0.0907103	-0.0858736	-0.211597	-0.156903	-0.185223	-0.145169	-0.230129	-0.271529	-0.267471	-0.234525	-0.178675	-0.270816	-0.24584	-0.219799	-0.264437	-0.31089	-0.312105	-0.366675	-0.284569	-0.307735	-0.741646	-0.282293	-0.311634	-0.553479	-0.332037	-0.468293	-0.741416	-0.575638	-0.696274	-0.634125	-0.727777	-0.767181	-0.108299	-0.105553	-0.109613	-0.10472	-0.10472	-0.0954157	-0.0835195	-0.0778457
-0.000419506	-3.74e-05	3.38e-05	-0.00145021	-0.00140442	0.0007607	0.00093867	-0.00119831	-0.00759491	-0.00094385	-0.00423708	0.00508167	-0.0139073	-0.025698	-0.0581253	-0.107686	-0.0185036	-0.0757831	-0.076506	-0.0999257	-0.151425	-0.158078	-0.140877	-0.163417	-0.211583	-0.199147	-0.241513	-0.189706	-0.23585	-0.21556	-0.429619	-0.387082	-0.422254	-0.430878	-0.310123	-0.303862	-0.914635	-0.782346	-0.64192	-0.560875	-0.821806	-0.881156	-0.00145324	-0.00075784	0.00075396	0.00276304	0.00158372	-0.00100796	-0.000374435	-0.00982172
-0.369953	-0.3733	-0.354119	-0.301154	-0.37207	-0.354119	-0.378196	-0.4068	-0.343669	-0.443889	-0.385758	-0.356236	-0.53637	-0.591492	-0.548435	-0.578866	-0.659435	-0.558597	-0.72042	-0.705613	-0.70476	-0.745989	-0.708406	-0.665248	-0.839386	-0.867569	-0.781855	-0.766614	-0.848586	-0.745124	-0.875684	-0.848808	-0.861905	-0.86522	-0.926805	-0.875684	-1.37547	-1.09917	-1.14983	-1.15903	-1.38648	-1.31592	-0.402346	-0.431027	-0.307353	-0.299353	-0.409611	-0.361219	-0.35113	-0.486731
-0.219979	-0.21966	-0.152567	-0.18906	-0.167424	-0.185669	-0.307036	-0.208587	-0.411721	-0.323401	-0.213471	-0.359851	-0.405015	-0.27672	-0.459122	-0.307789	-0.360743	-0.307156	-0.415297	-0.412762	-0.403736	-0.328637	-0.343441	-0.35924	-0.441701	-0.433896	-0.450038	-0.449285	-0.441701	-0.433584	-0.519681	-0.51988	-0.521474	-0.524605	-0.513003	-0.519442	-0.866467	-0.789962	-0.863321	-0.833739	-0.815205	-0.833739	-0.265221	-0.244443	-0.228447	-0.301093	-0.225475	-0.257013	-0.300813	-0.237353
-0.0232982	-0.00979724	-0.049331	-0.0178697	-0.0479954	-0.0506063	-0.0823006	-0.0794176	-0.0336986	-0.065672	-0.0783676	-0.0121616	-0.111981	-0.0738304	-0.109831	-0.15938	-0.115031	-0.120133	-0.238357	-0.239343	-0.227231	-0.236358	-0.229077	-0.204096	-0.293572	-0.248204	-0.226816	-0.295689	-0.300352	-0.244709	-0.446352	-0.363625	-0.433171	-0.394257	-0.429244	-0.448292	-0.859873	-0.775157	-0.803256	-0.767238	-0.85604	-0.84784	-0.00815819	-0.0370822	-0.0316292	-0.00706203	-0.0480319	-0.00812458	-0.0552354	-0.08196
-0.0388032	-0.0356208	-0.0166485	-0.0248244	-0.047328	-0.0524473	-0.077239	-0.0745745	-0.075561	-0.0784121	-0.0769652	-0.0790398	-0.123801	-0.14293	-0.122452	-0.127408	-0.123274	-0.124582	-0.185488	-0.185936	-0.187991	-0.186488	-0.183775	-0.185936	-0.246252	-0.244292	-0.247142	-0.247724	-0.243981	-0.245878	-0.353594	-0.356467	-0.360544	-0.351348	-0.349363	-0.342226	-0.702556	-0.680279	-0.678448	-0.691976	-0.683603	-0.714993	-0.0431276	-0.0412197	-0.0416364	-0.038261	-0.0412197	-0.0418538	-0.0727622	-0.0762208
-0.0485003	-0.0501157	-0.0381373	-0.0457602	-0.0498271	-0.0422206	-0.0910215	-0.112374	-0.095436	-0.106352	-0.0803655	-0.106859	-0.139238	-0.13262	-0.148452	-0.136443	-0.144064	-0.134612	-0.224924	-0.223821	-0.219176	-0.204261	-0.200146	-0.200048	-0.309088	-0.262508	-0.279478	-0.294727	-0.253646	-0.3142	-0.389528	-0.399545	-0.414164	-0.413599	-0.398301	-0.421706	-0.737257	-0.726913	-0.733514	-0.730521	-0.724399	-0.730521	-0.0439874	-0.0445726	-0.0447094	-0.0439688	-0.0445726	-0.0456249	-0.0995816	-0.069643
-0.0672295	-0.0348183	-0.0416752	-0.0456427	-0.0782264	-0.0664527	-0.091892	-0.0770607	-0.0849117	-0.0858708	-0.0986937	-0.0733749	-0.141573	-0.13689	-0.148206	-0.13689	-0.137815	-0.119967	-0.196876	-0.200367	-0.222624	-0.180527	-0.221848	-0.205618	-0.299256	-0.275117	-0.258166	-0.309918	-0.312303	-0.272956	-0.391892	-0.359017	-0.409351	-0.384597	-0.415197	-0.39739	-0.719116	-0.755332	-0.708421	-0.783731	-0.741971	-0.743256	-0.0690734	-0.0903536	-0.0421371	-0.0328956	-0.0519742	-0.0555983	-0.0795184	-0.0820895
-0.16743	-0.158712	-0.154502	-0.179782	-0.134557	-0.13203	-0.211532	-0.232334	-0.27684	-0.209205	-0.119672	-0.160112	-0.282811	-0.290015	-0.277083	-0.0505082	-0.11984	-0.205356	-0.333575	-0.312815	-0.371565	-0.212744	-0.24165	-0.428074	-0.38578	-0.341649	-0.346325	-0.354013	-0.3423	-0.354013	-0.350583	-0.262163	-0.331885	-0.323366	-0.486845	-0.472689	-0.598945	-0.571597	-0.696606	-0.95558	-0.947167	-0.543341	-0.17501	-0.178498	-0.128423	-0.215867	-0.178498	-0.194692	-0.237979	-0.187047
-0.0475088	-0.0395948	-0.0362331	-0.0211114	-0.0402581	-0.0326926	-0.0897108	-0.0702196	-0.0860337	-0.101513	-0.0824649	-0.0862597	-0.126878	-0.15614	-0.124669	-0.128239	-0.18162	-0.153793	-0.211979	-0.200016	-0.203538	-0.201539	-0.211244	-0.205663	-0.272543	-0.298443	-0.28855	-0.260278	-0.291386	-0.231991	-0.376433	-0.366009	-0.364111	-0.367161	-0.369313	-0.372852	-0.55396	-0.619791	-0.657356	-0.669397	-0.624572	-0.567983	-0.0417804	-0.0459941	-0.0377318	-0.0427871	-0.0456421	-0.0427871	-0.0689301	-0.078734
-0.276551	-0.141191	-0.252995	-0.19644	-0.161307	-0.150157	-0.435866	-0.502377	-0.329711	-0.523003	-0.250827	-0.208277	-0.495314	-0.388761	-0.458348	-0.393419	-0.343357	-0.499368	-0.58106	-0.56342	-0.542125	-0.61346	-0.586639	-0.633129	-0.744959	-0.555796	-0.486752	-0.63685	-0.520703	-0.729109	-0.895834	-0.809002	-0.827688	-0.848454	-0.931732	-0.885629	-1.56372	-1.60051	-1.24243	-1.23697	-1.55434	-1.47694	-0.505973	-0.332856	-0.0452685	-0.208923	-0.146528	-0.451319	-0.610593	-0.417598
-0.070278	-0.0834715	-0.0788864	-0.082878	-0.063025	-0.0599458	-0.126796	-0.124778	-0.13313	-0.129293	-0.116845	-0.120149	-0.17625	-0.1748	-0.183464	-0.171165	-0.176084	-0.175736	-0.248814	-0.244643	-0.243673	-0.243749	-0.240157	-0.241457	-0.302412	-0.310364	-0.306655	-0.296564	-0.291943	-0.296824	-0.39113	-0.392408	-0.392375	-0.397086	-0.391213	-0.390236	-0.723561	-0.728479	-0.734596	-0.713016	-0.71478	-0.744183	-0.0773266	-0.074098	-0.0848821	-0.0846806	-0.0716342	-0.0836849	-0.130533	-0.113169
-0.111129	-0.100409	-0.0918626	-0.080855	-0.124604	-0.111464	-0.119857	-0.123088	-0.159979	-0.126409	-0.173813	-0.190032	-0.166682	-0.192314	-0.213857	-0.239473	-0.234459	-0.239955	-0.238908	-0.252931	-0.291587	-0.300575	-0.25188	-0.267176	-0.354995	-0.335341	-0.349423	-0.330666	-0.3501	-0.344105	-0.492687	-0.543552	-0.54389	-0.478631	-0.523389	-0.446827	-0.901263	-0.832374	-0.792807	-0.754246	-0.826156	-0.88552	-0.0665664	-0.0689975	-0.129163	-0.134104	-0.144833	-0.0863269	-0.139277	-0.123329
0.00313307	-0.00566854	3.47e-05	-0.00841538	-0.00354778	-0.00682277	-0.136269	-0.12714	-0.120333	-0.157956	-0.137063	-0.115266	-0.295459	-0.29653	-0.267508	-0.30758	-0.258505	-0.275162	-0.466096	-0.464762	-0.462321	-0.467296	-0.463336	-0.464762	-0.646072	-0.636555	-0.639243	-0.624628	-0.625414	-0.634382	-0.923207	-0.922776	-0.924067	-0.925588	-0.924698	-0.924067	-1.57757	-1.59927	-1.63861	-1.59705	-1.57277	-1.59705	-0.00145192	-0.019355	-0.00736585	-0.00466356	0.0015845	-0.00625038	-0.144758	-0.140343
-0.0593569	-0.0374758	-0.0247338	-0.0237239	-0.0537061	-0.0419673	-0.0977686	-0.0810498	-0.073622	-0.0888001	-0.112308	-0.064122	-0.156314	-0.120183	-0.148038	-0.205213	-0.21078	-0.175347	-0.250618	-0.259447	-0.258797	-0.264211	-0.258797	-0.260913	-0.319033	-0.39356	-0.359822	-0.283167	-0.365829	-0.274	-0.514482	-0.366507	-0.415565	-0.429504	-0.508574	-0.495766	-0.861238	-0.861801	-0.867205	-0.907546	-0.82433	-0.848686	-0.0470008	-0.0181226	-0.0285454	-0.0438347	-0.0189466	-0.0631966	-0.100178	-0.0994231
-0.246894	-0.157544	-0.0288575	-0.0351818	-0.186395	-0.0496399	-0.19939	-0.15634	-0.0494084	-0.229511	-0.137634	-0.0732523	-0.00176696	-0.0374509	-0.0760114	-0.0437584	-0.0297187	-0.0359992	-0.0806411	-0.411725	-0.0210948	-0.180846	-0.293384	-0.100101	-0.203728	-0.333033	-0.312445	-0.0209683	-0.193665	-0.128656	-0.411842	-0.422291	-0.271971	-0.283899	-0.17208	-0.230964	-0.783585	-0.539484	-0.635189	-0.415999	-0.768943	-0.754762	-0.124328	-0.217187	-0.0142831	-0.00706366	0.00157752	-0.120065	-0.21449	-0.103146
-0.0180353	-3.86e-05	3.06e-05	-0.00653284	-0.0166869	-0.0588581	-0.236501	-0.216141	-0.148534	-0.215651	-0.228772	-0.16063	-0.347044	-0.466054	-0.331859	-0.676786	-0.750127	-0.540454	-0.518263	-0.546554	-0.450443	-0.698099	-0.601348	-0.788019	-0.744728	-0.820732	-0.731896	-0.561778	-0.742285	-0.866949	-1.65799	-1.25666	-1.14882	-1.43121	-0.850167	-0.947609	-3.09706	-2.53686	-1.84529	-3.06007	-1.94739	-2.73451	-0.0208541	-0.00853459	-0.0100842	0.00275797	-0.0205888	-0.0114608	-0.19306	-0.215542
-0.00598461	-0.0232026	-0.00709077	-0.00550432	-0.0014599	0.0006976	-0.0354595	-0.0386263	-0.0552713	-0.0560483	-0.0463513	-0.0463513	-0.0805987	-0.0378569	-0.0792115	-0.0741974	-0.206563	-0.181076	-0.165518	-0.211785	-0.217795	-0.222802	-0.264227	-0.224645	-0.199953	-0.141094	-0.228367	-0.206715	-0.175928	-0.233848	-0.390153	-0.317036	-0.349982	-0.324765	-0.347101	-0.353569	-0.753133	-0.728055	-0.656676	-0.74279	-0.591219	-0.699048	-0.00839248	-0.00080825	-0.0236415	-0.0107536	-0.0104925	-0.00886683	-0.0319015	-0.0287232
-0.393852	-0.281409	-0.229708	-0.29611	-0.397067	-0.784257	-0.346522	-0.346588	-0.333614	-0.309494	-0.334054	-0.334054	-0.394392	-0.418909	-0.416772	-0.399146	-0.375323	-0.390334	-0.435178	-0.463367	-0.47427	-0.450533	-0.416655	-0.463195	-0.505601	-0.448357	-0.457076	-0.526313	-0.469554	-0.410421	-0.503629	-0.365326	-0.528954	-0.368217	-0.569314	-0.561905	-0.682891	-0.495746	-0.599026	-0.664554	-0.478562	-0.673377	-0.355702	-0.358726	-0.330981	-0.327832	-0.269234	-0.34341	-0.437252	-1.16998
-0.0128769	-0.041595	-0.0369798	-0.0301823	-0.0108093	-0.00908293	-0.0614174	-0.0688138	-0.0693079	-0.0744746	-0.0693079	-0.0725259	-0.134526	-0.132511	-0.135251	-0.116057	-0.118166	-0.133564	-0.202702	-0.196385	-0.20896	-0.207389	-0.190287	-0.210571	-0.277968	-0.264153	-0.243808	-0.284474	-0.268264	-0.270919	-0.396022	-0.362845	-0.388997	-0.354247	-0.403336	-0.404878	-0.756107	-0.747696	-0.738548	-0.719603	-0.789998	-0.767122	-0.0266637	-0.0286033	-0.027756	-0.0281142	-0.0317699	-0.0236288	-0.0687918	-0.065628
-0.0204305	-0.0191612	-0.0245735	-0.0214677	-0.0199011	-0.017049	-0.069125	-0.0753826	-0.0731368	-0.0706424	-0.0700076	-0.0650087	-0.137017	-0.134395	-0.135179	-0.133158	-0.144883	-0.144364	-0.216043	-0.22325	-0.227035	-0.20908	-0.209152	-0.214055	-0.295132	-0.287466	-0.295163	-0.29126	-0.292406	-0.292285	-0.437557	-0.436099	-0.438194	-0.432908	-0.431937	-0.427127	-0.825044	-0.843753	-0.811945	-0.802943	-0.838031	-0.810692	-0.0245139	-0.0238208	-0.0266336	-0.0239566	-0.025505	-0.0285999	-0.0709927	-0.0695123
-0.0371488	-0.0618613	-0.106414	-0.106657	-0.0541764	-0.0636712	-0.183822	-0.196242	-0.118644	-0.200436	-0.157418	-0.114557	-0.233939	-0.234322	-0.189127	-0.256491	-0.317578	-0.322898	-0.383601	-0.369443	-0.395885	-0.427225	-0.386213	-0.412941	-0.457337	-0.492894	-0.484065	-0.479367	-0.463328	-0.499211	-0.677167	-0.630794	-0.668613	-0.640708	-0.586363	-0.621179	-0.967795	-0.999178	-1.0312	-0.994089	-0.998686	-1.00412	-0.0709555	-0.0653233	-0.0529299	-0.0531035	-0.0711015	-0.0785262	-0.1781	-0.120462
-0.146877	-0.0951242	-0.108364	-0.109894	-0.12536	-0.150018	-0.196164	-0.213607	-0.206011	-0.195799	-0.204785	-0.212345	-0.239977	-0.385367	-0.244917	-0.366775	-0.208768	-0.263196	-0.356084	-0.304929	-0.31681	-0.320344	-0.371935	-0.312391	-0.430716	-0.476955	-0.448144	-0.411671	-0.435236	-0.408693	-0.743923	-0.718631	-0.775262	-0.730305	-0.764397	-0.761208	-1.32383	-1.30548	-1.33502	-1.31838	-1.27972	-1.38058	-0.152353	-0.145194	-0.10181	-0.101846	-0.111748	-0.132011	-0.180645	-0.301763
-0.0572722	-0.0290962	-0.0450354	-0.0709432	-0.0703074	-0.0686311	-0.100342	-0.0981126	-0.0844624	-0.0882892	-0.0948813	-0.0932174	-0.177992	-0.18081	-0.150176	-0.14788	-0.162524	-0.139588	-0.212842	-0.224822	-0.244281	-0.215172	-0.22776	-0.204647	-0.299533	-0.253999	-0.28922	-0.295955	-0.243741	-0.251387	-0.393844	-0.357631	-0.359754	-0.356083	-0.436111	-0.402911	-0.633443	-0.652344	-0.575727	-0.522273	-0.483987	-0.64376	-0.0439263	-0.0418902	-0.0309358	-0.0256338	-0.0487296	-0.0446679	-0.0720754	-0.0842994
-0.0655455	-0.10948	-0.0559659	-0.136287	-0.052342	-0.118091	-0.153145	-0.125636	-0.134246	-0.123769	-0.0987849	-0.118238	-0.174179	-0.179802	-0.144483	-0.117749	-0.169757	-0.156515	-0.320887	-0.30342	-0.184143	-0.19167	-0.315831	-0.221894	-0.263332	-0.302235	-0.35645	-0.216776	-0.240731	-0.275905	-0.325055	-0.333168	-0.30059	-0.317945	-0.350494	-0.32545	-0.546039	-0.564933	-0.581576	-0.427383	-0.390848	-0.548296	-0.0517784	-0.0438931	-0.202186	-0.144784	-0.079635	-0.0376558	-0.147147	-0.0562858
-0.0152841	-4.07e-05	3.16e-05	-0.0304619	-0.0014533	-0.00944167	-0.00654884	-0.0168237	0.00094993	-0.00455078	-0.0125441	-0.0357473	-0.129324	-0.128554	-0.165622	-0.119121	-0.0515369	-0.120566	-0.323379	-0.325457	-0.276402	-0.302176	-0.212784	-0.28804	-0.425957	-0.349728	-0.315813	-0.39385	-0.371337	-0.371337	-0.566996	-0.584085	-0.552285	-0.622832	-0.605173	-0.470604	-1.24476	-1.62107	-0.763981	-1.55469	-1.23427	-0.986878	-0.0014552	-0.00115638	0.0007486	0.00275875	0.00157836	-0.0094124	-0.0349802	-0.0666188
-0.0331058	-0.0337687	-0.0376836	-0.0355455	-0.0279098	-0.0265261	-0.0721838	-0.0703513	-0.0678113	-0.0698705	-0.0706635	-0.0681286	-0.108447	-0.106824	-0.10818	-0.10451	-0.111929	-0.101055	-0.158485	-0.157601	-0.158519	-0.158193	-0.158193	-0.158166	-0.21608	-0.233343	-0.235609	-0.211755	-0.222288	-0.207497	-0.342801	-0.332811	-0.332116	-0.334737	-0.340975	-0.340738	-0.688047	-0.692275	-0.689987	-0.714494	-0.714613	-0.704949	-0.0392371	-0.0381218	-0.0340341	-0.0328278	-0.0320199	-0.0372116	-0.0680719	-0.0618476
-0.036783	-0.0140762	-0.00959894	-0.0245721	-0.0328869	-0.02566	-0.0977594	-0.0937366	-0.0595258	-0.101368	-0.0729238	-0.0727374	-0.164361	-0.15349	-0.149407	-0.135158	-0.1571	-0.144999	-0.22736	-0.230768	-0.223101	-0.213743	-0.214632	-0.232141	-0.29706	-0.301048	-0.296862	-0.296252	-0.293538	-0.296952	-0.442661	-0.428634	-0.449389	-0.440266	-0.437704	-0.442943	-0.843722	-0.805008	-0.783653	-0.799082	-0.801657	-0.856672	-0.0175306	-0.0140686	-0.00951425	-0.00915025	-0.0152797	-0.0396403	-0.0819882	-0.0793602
-0.0424542	-0.0480106	-0.0471793	-0.00841856	-0.00745679	-0.0093005	-0.0768127	-0.080635	-0.0672684	-0.0740008	-0.0746792	-0.0746792	-0.128647	-0.0985994	-0.128064	-0.0948389	-0.11569	-0.130992	-0.178381	-0.197971	-0.195778	-0.209241	-0.189739	-0.203559	-0.258101	-0.239789	-0.229542	-0.324033	-0.23383	-0.286892	-0.434752	-0.415874	-0.432646	-0.442154	-0.425978	-0.44447	-0.843175	-0.860869	-0.848598	-0.770099	-0.737568	-0.84481	-0.0172673	-0.0163094	-0.0467579	-0.0335025	-0.011906	-0.0301013	-0.0566502	-0.0565701
-0.0113586	-0.0122874	-0.0175787	-0.015581	-0.0136644	-0.0117812	-0.0748489	-0.074883	-0.0744451	-0.0768324	-0.0744451	-0.071216	-0.140492	-0.131687	-0.13275	-0.125836	-0.138327	-0.145802	-0.199096	-0.199765	-0.190057	-0.214485	-0.191148	-0.220908	-0.263883	-0.265522	-0.269375	-0.267247	-0.265549	-0.266315	-0.412915	-0.397815	-0.408239	-0.408007	-0.388116	-0.400574	-0.75598	-0.748128	-0.747237	-0.742486	-0.754216	-0.740723	-0.0145487	-0.0174794	-0.00793844	-0.0114904	-0.017938	-0.0111202	-0.0672752	-0.0650559
-0.0129759	-0.0147626	-0.0180956	-0.0171259	-0.00990685	-0.0144265	-0.0848635	-0.0823084	-0.0819411	-0.0825014	-0.0853152	-0.0780789	-0.161818	-0.169581	-0.153061	-0.169548	-0.163096	-0.172131	-0.236033	-0.239588	-0.242182	-0.255262	-0.268887	-0.265844	-0.323871	-0.329277	-0.318724	-0.302053	-0.316611	-0.318107	-0.454062	-0.455083	-0.402869	-0.396553	-0.414967	-0.418569	-0.797418	-0.785879	-0.789173	-0.767413	-0.814601	-0.780554	-0.0190592	-0.0151082	-0.0135154	-0.0127507	-0.0186811	-0.0185556	-0.0761345	-0.0748316
-0.0467419	-0.0274267	-0.0338369	-0.0345648	-0.0249162	-0.0355352	-0.105165	-0.10648	-0.104403	-0.105328	-0.108951	-0.100664	-0.166414	-0.180634	-0.17067	-0.163437	-0.177605	-0.155452	-0.256649	-0.234022	-0.253928	-0.236615	-0.248214	-0.231384	-0.331587	-0.311669	-0.342773	-0.312038	-0.331181	-0.335817	-0.480641	-0.450694	-0.468645	-0.449368	-0.482332	-0.458157	-0.859732	-0.818985	-0.802279	-0.833923	-0.807074	-0.825648	-0.0385419	-0.0459529	-0.021819	-0.0462588	-0.0268536	-0.0231469	-0.0956464	-0.0855653
0.00312598	-0.00413408	3.2e-05	-0.00682704	-0.00140722	0.00075671	-0.0180441	-0.0331084	-0.0241591	-0.0310166	-0.0115088	-0.0219002	-0.0659719	-0.0232681	-0.0719332	-0.0550455	-0.0494193	-0.0423521	-0.108167	-0.122312	-0.0933532	-0.110498	-0.10289	-0.0801204	-0.137858	-0.125803	-0.125803	-0.134994	-0.104501	-0.12586	-0.200152	-0.250468	-0.188934	-0.227903	-0.256207	-0.222238	-0.617889	-0.780752	-0.74272	-0.848094	-0.704062	-0.688409	-0.00146205	-0.00076553	0.0007486	0.00275923	0.00158235	-0.00101076	-0.0213889	0.000401795
0.00313182	-3.72e-05	3.32e-05	-0.00540732	-0.00414439	-0.00891867	-0.0576262	-0.0607046	-0.0347413	-0.0371915	-0.0504718	-0.019791	-0.0882218	-0.104393	-0.052586	-0.137275	-0.0782765	-0.114988	-0.232948	-0.224221	-0.17003	-0.158145	-0.193578	-0.143733	-0.285798	-0.257144	-0.259646	-0.237823	-0.246294	-0.257341	-0.413637	-0.379238	-0.359872	-0.390517	-0.409127	-0.442045	-0.845935	-0.831018	-0.848624	-0.842624	-0.845935	-0.861474	-0.015165	-0.00541246	0.00075384	0.00021677	0.00057279	-0.0189342	-0.053932	-0.0527995
-0.145015	-0.139999	-0.136237	-0.146389	-0.130308	-0.119476	-0.165958	-0.191155	-0.185926	-0.17617	-0.176805	-0.171615	-0.209443	-0.182247	-0.220399	-0.201939	-0.190609	-0.207	-0.251233	-0.243259	-0.245826	-0.238151	-0.242196	-0.250695	-0.292628	-0.299578	-0.319919	-0.293138	-0.343132	-0.309258	-0.396742	-0.394056	-0.39911	-0.396398	-0.395684	-0.396398	-0.694126	-0.715177	-0.689637	-0.747709	-0.764295	-0.726183	-0.169907	-0.158429	-0.166186	-0.175276	-0.16745	-0.16745	-0.210766	-0.24277
-0.117129	-0.117129	-0.128164	-0.134229	-0.124458	-0.0816629	-0.20411	-0.127821	-0.229166	-0.340305	-0.102391	-0.220869	-0.206752	-0.0201259	-0.368285	-0.142658	-0.0909815	-0.323412	-0.33428	-0.350881	-0.369757	-0.425415	-0.323953	-0.360857	-0.422067	-0.255079	-0.404439	-0.438297	-0.25103	-0.618892	-0.623775	-0.816028	-0.698137	-0.774968	-0.60277	-0.563396	-1.02053	-1.22329	-1.08689	-0.537338	-0.671468	-0.941576	-0.042257	-0.0540805	-0.109757	-0.194551	-0.119172	-0.0265461	-0.0638748	-0.0806792
-0.00719115	-0.00927024	-0.0168082	-0.0227207	-0.0156803	-0.0101134	-0.0589283	-0.0560138	-0.0611845	-0.0683138	-0.0630822	-0.0595847	-0.0995884	-0.120453	-0.102806	-0.103289	-0.0844842	-0.0875178	-0.169161	-0.168641	-0.160949	-0.172707	-0.163172	-0.170732	-0.240727	-0.241211	-0.24321	-0.24321	-0.24824	-0.242663	-0.385557	-0.382603	-0.380628	-0.374361	-0.382933	-0.377686	-0.740176	-0.774115	-0.768729	-0.772906	-0.78397	-0.744101	-0.0256772	-0.00726101	-0.0107233	-0.00765085	-0.00605938	-0.0212042	-0.0562237	-0.0516015
-0.100522	-0.168905	-0.156361	-0.100469	-0.125087	-0.138771	-0.194922	-0.260587	-0.253931	-0.181851	-0.218656	-0.26034	-0.291365	-0.236747	-0.288316	-0.268613	-0.252443	-0.274191	-0.423423	-0.413702	-0.419709	-0.408774	-0.39714	-0.389895	-0.477755	-0.48289	-0.499765	-0.46607	-0.511609	-0.434476	-0.562584	-0.604419	-0.58238	-0.579034	-0.588805	-0.571793	-0.732326	-0.816649	-0.897275	-0.961978	-1.02813	-0.723409	-0.0986375	-0.12132	-0.215642	-0.197029	-0.104862	-0.08529	-0.197204	-0.188843
-0.0362128	-0.0368618	-0.000404539	-0.0288373	-0.0676006	-0.0779161	-0.083531	-0.0812846	-0.0795811	-0.0867694	-0.0839262	-0.0884647	-0.147397	-0.159471	-0.140847	-0.136859	-0.128256	-0.108325	-0.198778	-0.187369	-0.201593	-0.154402	-0.174902	-0.173307	-0.265747	-0.251985	-0.267105	-0.263766	-0.262151	-0.262151	-0.369951	-0.290231	-0.364019	-0.292691	-0.38009	-0.37597	-0.768129	-0.664347	-0.696059	-0.79004	-0.758719	-0.6233	-0.0266247	-0.0219026	-0.0313131	-0.0106699	-0.0139985	-0.0269067	-0.0759422	-0.120997
-0.0749909	-0.0681758	-0.0749909	-0.0704866	-0.0876756	-0.0736255	-0.0962706	-0.114225	-0.135647	-0.109722	-0.105231	-0.127321	-0.186478	-0.189251	-0.187445	-0.165927	-0.198896	-0.20751	-0.241378	-0.240091	-0.271114	-0.301482	-0.228904	-0.311452	-0.334039	-0.311766	-0.298735	-0.342329	-0.296169	-0.379893	-0.450408	-0.493354	-0.48538	-0.473725	-0.458317	-0.455769	-0.786262	-0.761541	-0.737237	-0.73835	-0.713922	-0.763711	-0.0458831	-0.0327961	-0.114183	-0.0803917	-0.113513	-0.0463701	-0.0887433	-0.0845721
-0.0252624	-0.0265973	-0.026833	-0.0162055	-0.00879272	-0.00403179	-0.0717591	-0.0618518	-0.0984959	-0.0654707	-0.0655499	-0.0859725	-0.17639	-0.172322	-0.181996	-0.134099	-0.137131	-0.15982	-0.262014	-0.266697	-0.268624	-0.265779	-0.258343	-0.264291	-0.363631	-0.315121	-0.315939	-0.359182	-0.296033	-0.358913	-0.46305	-0.457107	-0.477461	-0.460022	-0.453885	-0.462305	-0.850471	-0.825181	-0.828185	-0.825493	-0.816883	-0.822896	-0.0314813	-0.0640229	-0.0264458	-0.0491217	-0.0118452	-0.0387648	-0.0602892	-0.0621469
-0.0143833	-0.00637508	-0.0147522	-0.0167707	-0.0235961	-0.0126357	-0.142636	-0.112948	-0.0413374	-0.112331	-0.0683402	-0.0545071	-0.169222	-0.0989279	-0.106231	-0.104773	-0.175236	-0.134431	-0.296123	-0.286519	-0.204924	-0.220081	-0.225391	-0.198127	-0.328499	-0.302039	-0.363707	-0.288374	-0.321171	-0.323236	-0.437345	-0.48314	-0.444887	-0.481957	-0.492752	-0.468017	-0.742632	-0.922092	-1.04696	-0.651024	-0.882801	-0.740594	-0.0158504	-0.00708381	-0.0128772	-0.01222	-0.0334696	-0.0136014	-0.0878005	-0.0539296
-0.0703332	-0.0092093	-0.0239636	-0.0250304	-0.0392255	-0.053645	-0.142735	-0.150398	-0.111361	-0.144433	-0.0951728	-0.0941909	-0.229882	-0.216979	-0.230391	-0.227776	-0.225395	-0.23623	-0.402742	-0.396988	-0.35983	-0.369543	-0.40534	-0.379528	-0.499558	-0.487216	-0.498875	-0.504354	-0.518782	-0.489607	-0.662574	-0.642566	-0.639985	-0.645118	-0.669731	-0.660841	-1.11105	-1.03786	-1.03277	-0.968824	-0.978271	-1.04391	-0.049523	-0.0508649	-0.0307054	-0.0212768	-0.0189027	-0.0645442	-0.13852	-0.101592
-0.090232	-0.0554316	-0.0692303	-0.10473	-0.116635	-0.0896905	-0.129745	-0.119702	-0.125438	-0.123849	-0.123158	-0.117055	-0.185518	-0.175617	-0.171369	-0.208637	-0.185803	-0.187874	-0.250049	-0.244404	-0.24645	-0.250049	-0.257144	-0.2522	-0.299577	-0.31189	-0.316027	-0.303	-0.315293	-0.345971	-0.508744	-0.520501	-0.471317	-0.482202	-0.416986	-0.429748	-0.853144	-0.928892	-0.738851	-0.839491	-0.847541	-0.877328	-0.0927633	-0.0928242	-0.0610482	-0.0702481	-0.106687	-0.079226	-0.110704	-0.112584
0.00293481	-0.049584	-0.0463728	-0.0467178	-0.0519713	-0.0885959	-0.108074	-0.109609	-0.114055	-0.0922339	-0.134564	-0.0991167	-0.209055	-0.211784	-0.190469	-0.285338	-0.231612	-0.261416	-0.360093	-0.339285	-0.310449	-0.320789	-0.343257	-0.334775	-0.44196	-0.448231	-0.46656	-0.456537	-0.474628	-0.451306	-0.538444	-0.465193	-0.801565	-0.842709	-0.591928	-0.609908	-1.01936	-1.05181	-1.13914	-1.0195	-1.05181	-1.02925	-0.0103412	-0.194407	-0.0679395	-0.062051	-0.00025869	-0.07264	-0.119659	-0.125317
-0.0666827	-0.0716213	-0.0804464	-0.0620693	-0.0958325	-0.0902985	-0.0944993	-0.109698	-0.140253	-0.120568	-0.188442	-0.159203	-0.236711	-0.184971	-0.250881	-0.260819	-0.228657	-0.209902	-0.293417	-0.311004	-0.303862	-0.303922	-0.307104	-0.303862	-0.347354	-0.296289	-0.377764	-0.391356	-0.336937	-0.309605	-0.562357	-0.455458	-0.509687	-0.479824	-0.547474	-0.503319	-0.83519	-0.803649	-0.851755	-0.790387	-0.906293	-0.867301	-0.0897223	-0.0605651	-0.111499	-0.11023	-0.0917891	-0.0869285	-0.13991	-0.0824263
-0.0210816	-6.87e-05	-0.0237097	-0.0014803	-0.001439	-0.0293559	-0.160594	-0.122231	-0.0940248	-0.149688	-0.139582	-0.117718	-0.19678	-0.120369	-0.169917	-0.188905	-0.103391	-0.174626	-0.307139	-0.293058	-0.293058	-0.300866	-0.279746	-0.284479	-0.436327	-0.284241	-0.398388	-0.316483	-0.410994	-0.403396	-0.572045	-0.55173	-0.55173	-0.549822	-0.545608	-0.539444	-1.15613	-1.24719	-1.21657	-1.14454	-1.22286	-1.31215	-0.0444802	-0.00079885	-0.0257798	0.00273035	0.00152965	-0.0174271	-0.10508	-0.109831
-0.0172083	-0.0140419	-0.0245139	-0.0211065	-0.0163466	-0.0100328	-0.0549897	-0.0555351	-0.0568451	-0.0558162	-0.0585422	-0.058478	-0.110688	-0.131039	-0.117392	-0.118352	-0.127701	-0.116108	-0.189461	-0.194309	-0.193778	-0.20899	-0.212399	-0.195612	-0.265999	-0.265735	-0.265581	-0.26994	-0.262144	-0.266597	-0.40965	-0.385485	-0.400477	-0.391486	-0.377244	-0.389464	-0.730082	-0.720848	-0.702151	-0.695208	-0.707456	-0.679469	-0.0174064	-0.0174268	-0.016744	-0.015603	-0.0163856	-0.0147478	-0.0580666	-0.0578943
-0.010522	-0.00981794	-0.0228063	-0.0170716	-0.0142988	-0.0124041	-0.0717802	-0.0705116	-0.0717802	-0.0707128	-0.0707871	-0.0751094	-0.142869	-0.149332	-0.143855	-0.117126	-0.115147	-0.133586	-0.205971	-0.201481	-0.208329	-0.198859	-0.204764	-0.203881	-0.260054	-0.26244	-0.265164	-0.256506	-0.261041	-0.261041	-0.355092	-0.379001	-0.390487	-0.367633	-0.373854	-0.364295	-0.715618	-0.706272	-0.704407	-0.691028	-0.705556	-0.710456	-0.00645123	-0.0176671	-0.0172161	-0.00850655	-0.0131155	-0.0157367	-0.0632225	-0.0675996
0.0031258	-8.48e-05	-0.0042448	-0.0014517	-0.00121369	-0.00341294	-0.0628158	-0.0831423	-0.0722884	-0.0822922	-0.0751131	-0.075027	-0.118067	-0.149324	-0.129656	-0.122901	-0.126702	-0.160298	-0.206436	-0.209742	-0.203471	-0.233259	-0.206046	-0.223825	-0.27114	-0.253584	-0.274779	-0.279677	-0.295781	-0.289623	-0.436976	-0.431536	-0.4458	-0.426765	-0.437605	-0.446947	-0.792331	-0.860997	-0.787501	-0.818391	-0.802203	-0.861168	-0.00145413	-0.00075998	-0.00920108	0.00226289	-0.00295573	-0.00562635	-0.0537672	-0.068996
-0.0342169	-0.094693	-0.0707351	-0.0707362	-0.0258541	-0.044619	-0.108913	-0.124139	-0.14472	-0.131908	-0.101934	-0.117039	-0.189753	-0.143513	-0.207005	-0.155601	-0.172574	-0.167	-0.28534	-0.259418	-0.281528	-0.254278	-0.230415	-0.259715	-0.39127	-0.366533	-0.395533	-0.370861	-0.379643	-0.374018	-0.535401	-0.511664	-0.531374	-0.525057	-0.54932	-0.55959	-1.0466	-0.991715	-0.988462	-1.04037	-0.997643	-1.058	-0.0550962	-0.0333111	-0.0896113	-0.0860888	-0.0678322	-0.0750538	-0.106435	-0.0835805
0.00311895	-0.0291761	1.49e-05	-0.103703	-0.0892912	-0.316711	-0.0989562	-0.203337	-0.204789	-0.084191	-0.0975249	-0.13776	-0.290135	-0.114502	-0.313586	-0.982329	-0.752143	0.0014594	-0.366908	-0.333022	-0.391912	-0.197052	-0.183627	-0.14118	-0.576166	-0.365151	-0.417336	-0.518277	-0.613613	-0.389941	-0.753252	-0.766455	-0.714058	-0.616616	-0.757437	-0.911691	-1.81445	-0.693853	-2.54462	-2.06726	-3.5241	-0.24242	-0.0182197	-0.00077545	-0.0421159	-0.103998	-0.0332258	-0.00101975	-0.186301	-0.0850974
-0.0344723	-0.0224206	-0.016473	-0.0102903	-0.0246883	-0.0269073	-0.0678556	-0.0672871	-0.0707099	-0.0567645	-0.0660403	-0.0750654	-0.110922	-0.124369	-0.111977	-0.112407	-0.121227	-0.107778	-0.158434	-0.156452	-0.165308	-0.151649	-0.166816	-0.160733	-0.205822	-0.223409	-0.218434	-0.208154	-0.217084	-0.209906	-0.309464	-0.293038	-0.307179	-0.294962	-0.296351	-0.283809	-0.639237	-0.652062	-0.627591	-0.620234	-0.627078	-0.63324	-0.0303933	-0.0385535	-0.0209544	-0.0234619	-0.0234109	-0.0305773	-0.0434585	-0.0632194
-0.0225599	-0.022205	-0.025304	-0.0211731	-0.0180146	-0.0177818	-0.102971	-0.0824951	-0.0628054	-0.0940238	-0.0685107	-0.0815054	-0.159351	-0.188672	-0.145625	-0.183164	-0.162309	-0.180518	-0.288149	-0.298162	-0.262835	-0.27335	-0.296604	-0.267052	-0.352434	-0.38746	-0.381073	-0.333587	-0.370397	-0.354424	-0.496273	-0.504807	-0.498918	-0.500531	-0.505318	-0.526062	-0.940798	-0.916611	-0.882977	-0.924414	-0.969026	-0.889173	-0.0225101	-0.0254748	0.000755214	0.00276417	-0.00301545	-0.0235908	-0.0917728	-0.0894683
-0.0173812	-0.0198294	-0.020712	-0.0234407	-0.00863962	-0.0124645	-0.0690555	-0.0669677	-0.0456121	-0.0695067	-0.0847013	-0.0520733	-0.128721	-0.131938	-0.107667	-0.121868	-0.113258	-0.120662	-0.227274	-0.240386	-0.236121	-0.233872	-0.234108	-0.244964	-0.303071	-0.300952	-0.301715	-0.299727	-0.301366	-0.301366	-0.416577	-0.416334	-0.417893	-0.446136	-0.438725	-0.416116	-0.728274	-0.849046	-0.731082	-0.734308	-0.844377	-0.747159	-0.0273153	-0.0157175	-0.0145214	-0.00623749	-0.0234271	-0.0255467	-0.0701067	-0.0421344
-0.0539449	-0.0418658	-0.0656442	-0.0316943	-0.057405	-0.0938759	-0.285747	-0.241035	-0.242239	-0.245738	-0.245056	-0.210523	-0.380039	-0.389333	-0.388705	-0.379286	-0.387804	-0.350552	-0.528922	-0.505761	-0.520565	-0.529855	-0.520565	-0.517721	-0.682922	-0.656284	-0.745647	-0.632961	-0.819644	-0.560075	-0.789065	-0.773893	-0.773893	-0.766286	-0.778479	-0.761742	-1.16868	-1.19707	-1.3637	-1.51596	-1.32024	-1.20585	-0.0467325	-0.0202167	-0.0320184	-0.0297536	-0.0567645	-0.0531068	-0.182942	-0.178228
-0.00820015	-0.0060505	-0.00890728	-0.00448087	-0.00723925	-0.00855745	-0.0597252	-0.0596305	-0.0557778	-0.0644012	-0.059714	-0.0591023	-0.120991	-0.13092	-0.12994	-0.124825	-0.140731	-0.132526	-0.216088	-0.21637	-0.223291	-0.228911	-0.223719	-0.233263	-0.306884	-0.314415	-0.295573	-0.321208	-0.299637	-0.309943	-0.492839	-0.473606	-0.442916	-0.45719	-0.494916	-0.459315	-0.812839	-0.815766	-0.835595	-0.825325	-0.821689	-0.818919	-0.0153931	-0.0143255	0.000754856	-0.00322642	-0.0127073	-0.0083469	-0.0536106	-0.0540828
-0.0388935	-0.0365562	-0.0371357	-0.0341001	-0.0443583	-0.0423171	-0.0846884	-0.0892882	-0.0937566	-0.0973798	-0.0978648	-0.0995617	-0.1513	-0.14083	-0.161924	-0.158695	-0.16104	-0.151528	-0.214801	-0.213854	-0.215123	-0.214801	-0.215097	-0.215131	-0.270103	-0.284493	-0.282355	-0.275656	-0.286196	-0.290832	-0.377756	-0.396599	-0.385653	-0.382953	-0.387609	-0.386114	-0.75332	-0.747077	-0.76496	-0.756624	-0.77894	-0.731746	-0.0250761	-0.024501	-0.0308933	-0.0283799	-0.0267356	-0.0248276	-0.0827236	-0.0576177
-0.0331656	-0.0213152	-0.031901	-0.0296535	-0.227529	-0.262256	-0.10784	-0.0861823	-0.0861756	-0.10505	-0.0963119	-0.0963119	-0.207485	-0.166222	-0.181084	-0.188949	-0.188949	-0.201007	-0.288069	-0.299186	-0.302129	-0.27998	-0.293834	-0.274575	-0.390533	-0.384924	-0.37523	-0.370602	-0.380322	-0.380322	-0.506653	-0.422525	-0.482054	-0.451048	-0.534628	-0.483266	-0.892893	-0.904909	-0.912752	-0.941899	-0.904909	-0.87209	-0.0169339	-0.0233665	-0.00403457	-0.0171004	0.0015836	-0.0114168	-0.0821588	-0.204353
-0.0102501	-0.0129305	-0.0134737	-0.0241726	-0.0635418	-0.059374	-0.0945215	-0.0671745	-0.0693359	-0.0852479	-0.0795573	-0.0490304	-0.122019	-0.103215	-0.12106	-0.155739	-0.153986	-0.116589	-0.209436	-0.202656	-0.194929	-0.165008	-0.220322	-0.184531	-0.244234	-0.236074	-0.244232	-0.254722	-0.241897	-0.244232	-0.432403	-0.314408	-0.3223	-0.283133	-0.369295	-0.372791	-0.705418	-0.617174	-0.77025	-0.724672	-0.634279	-0.709245	-0.00557139	-0.0197614	-0.00523076	-0.00940255	-0.0189786	-0.00893394	-0.0566728	-0.0544365
-0.0793563	-0.0184515	2.78e-05	-0.061913	-0.0409535	-0.0246753	-0.0994051	-0.0967742	-0.0994051	-0.0990202	-0.0886365	-0.11319	-0.164691	-0.133913	-0.179464	-0.111574	-0.145744	-0.119592	-0.175654	-0.221911	-0.220981	-0.232579	-0.157782	-0.250491	-0.283097	-0.266215	-0.261893	-0.293017	-0.28835	-0.278514	-0.433941	-0.453848	-0.417158	-0.400404	-0.401761	-0.403583	-0.735233	-0.768863	-0.72525	-0.702649	-0.698363	-0.772006	-0.0163534	-0.0401627	-0.0399871	-0.036292	-0.0374674	-0.0545414	-0.0668596	-0.0762745
-0.00249613	-0.00283164	-0.00500998	-0.00346424	-0.00283697	-0.00414648	-0.0774148	-0.0745012	-0.0748385	-0.0801687	-0.0791345	-0.0734556	-0.161925	-0.164634	-0.161006	-0.166857	-0.160502	-0.166706	-0.275571	-0.281361	-0.278628	-0.277636	-0.276891	-0.28168	-0.379805	-0.369606	-0.369465	-0.378279	-0.391105	-0.372204	-0.570921	-0.571909	-0.567339	-0.575266	-0.573206	-0.572813	-1.11796	-1.0847	-1.10655	-1.12789	-1.12288	-1.06493	-0.0114959	-0.0129143	-0.00541319	-0.00263866	-0.00510851	-0.00952355	-0.0722285	-0.0695845
-0.00196274	-0.0441255	-0.102702	-0.00145426	-0.114865	-0.0935783	-0.0317984	-0.0218556	-0.045858	-0.0115339	-0.0331315	-0.0546116	-0.0422146	-0.145695	-0.0589865	-0.130677	-0.112144	-0.198444	-0.126572	-0.16627	-0.219468	-0.249948	-0.0812816	-0.190926	-0.208862	-0.0875558	-0.140186	-0.286936	-0.283959	-0.325257	-0.458305	-0.467604	-0.431735	-0.517076	-0.459278	-0.415834	-0.711603	-0.708037	-0.713441	-0.760045	-0.67227	-0.682825	-0.0014552	-0.0468051	-0.0457982	-0.0326191	-0.00815895	-0.0367972	-0.00816843	-0.0820055
-0.0193491	-0.0470112	-0.0224243	-0.0266458	-0.0014145	0.0007501	-0.310491	-0.187343	-0.140466	-0.333495	-0.192961	-0.293791	-0.463857	-0.610934	-0.568762	-0.621478	-0.557678	-0.481764	-0.792287	-0.791659	-0.946507	-0.78187	-0.829003	-0.832694	-0.932684	-1.00573	-0.992827	-0.847419	-1.0579	-1.12039	-1.38835	-1.13157	-1.19794	-1.56831	-1.44837	-1.57151	-9.06736	-2.02587	-2.40537	-2.57733	-10.7163	-2.54478	-0.0704266	-0.0761968	-0.0701608	-0.0611657	-0.0724925	-0.0845126	-0.22322	-0.353754
-0.000426108	-4.3e-05	2.96e-05	-0.0014567	-0.0014153	0.00075486	-0.0202703	-0.0296437	-0.0269388	-0.0278426	-0.0331583	-0.0237791	-0.0421297	-0.0804219	-0.0449756	-0.0696317	-0.0197755	-0.0333608	-0.0822019	-0.0688033	-0.107528	-0.0787565	-0.0931433	-0.108689	-0.119959	-0.21027	-0.181236	-0.105925	-0.138737	-0.108448	-0.1476	-0.131192	-0.157377	-0.186201	-0.200443	-0.154796	-0.335895	-0.378723	-0.384228	-0.495536	-0.409144	-0.301844	-0.00145842	-0.00076835	0.00074991	0.00275893	0.00144751	0.000545917	-0.00761402	-0.000230577
-0.00249805	-5.07e-05	2e-05	-0.0014625	-0.0014178	-0.00108181	0.00092015	-0.0419269	-0.034555	-0.0186016	-0.0425336	-0.0147539	-0.104464	-0.0736615	-0.113673	-0.0841748	-0.085584	-0.0519465	-0.151461	-0.170708	-0.15028	-0.114492	-0.120771	-0.0739368	-0.232954	-0.175233	-0.184153	-0.139501	-0.226604	-0.178518	-0.290861	-0.398765	-0.370563	-0.304166	-0.318213	-0.371225	-0.787318	-0.773502	-0.754573	-0.750103	-0.815458	-0.842954	0.00065093	-0.00077745	0.00074155	0.00274865	0.00156105	-0.00101915	-0.0114105	-0.0225649
-0.0467989	-0.0498987	-0.0557941	-0.0538259	-0.0469723	-0.0386817	-0.0729283	-0.0685821	-0.068254	-0.0774597	-0.0798755	-0.0867827	-0.10647	-0.115174	-0.0951948	-0.109091	-0.127735	-0.12895	-0.156739	-0.15075	-0.153804	-0.141735	-0.157578	-0.162218	-0.18942	-0.19819	-0.201813	-0.192519	-0.193871	-0.179301	-0.26241	-0.267985	-0.261416	-0.254956	-0.261375	-0.266319	-0.585616	-0.498388	-0.514408	-0.519115	-0.539265	-0.560737	-0.0510478	-0.052951	-0.0518482	-0.0489072	-0.0543626	-0.0519727	-0.0808369	-0.0715038
-0.0396697	-0.0468885	-0.0325804	-0.0456256	-0.0354616	-0.0288128	-0.0727803	-0.0758082	-0.0761605	-0.0812405	-0.0757986	-0.0730033	-0.123971	-0.124973	-0.123498	-0.121057	-0.123971	-0.126356	-0.182985	-0.183461	-0.178938	-0.186604	-0.182406	-0.182879	-0.230701	-0.246081	-0.240888	-0.234104	-0.237964	-0.241193	-0.343429	-0.347019	-0.329921	-0.344262	-0.332276	-0.344826	-0.657714	-0.638024	-0.633971	-0.626607	-0.638598	-0.650664	-0.0466155	-0.040108	-0.0483724	-0.0459965	-0.0467255	-0.0525352	-0.0697391	-0.0711193
-0.0234338	-0.00190424	-0.00356184	-0.0273078	-0.0108453	-0.00486846	-0.0675255	-0.068669	-0.0541544	-0.0588306	-0.0392163	-0.033292	-0.137502	-0.153031	-0.143892	-0.113801	-0.132066	-0.112102	-0.2173	-0.243687	-0.207407	-0.212819	-0.260397	-0.23681	-0.328325	-0.361392	-0.361699	-0.347882	-0.292968	-0.305984	-0.464757	-0.483498	-0.454089	-0.495644	-0.447051	-0.486571	-0.898398	-0.976688	-0.928601	-0.891814	-0.839975	-0.815406	-0.0454867	-0.0357225	-0.00483737	-0.00210748	0.00158253	-0.0390824	-0.061297	-0.0416065
-0.0702828	-0.057931	-0.061162	-0.0561218	-0.0523019	-0.0497863	-0.105767	-0.120041	-0.0937371	-0.111232	-0.114674	-0.0907311	-0.189815	-0.171256	-0.169996	-0.171761	-0.165976	-0.158729	-0.246762	-0.233596	-0.239641	-0.255541	-0.219231	-0.236319	-0.325537	-0.320946	-0.317241	-0.329943	-0.322469	-0.337087	-0.439667	-0.460549	-0.464759	-0.464308	-0.490889	-0.464034	-0.901536	-0.91486	-0.910594	-0.869262	-0.860694	-0.83836	-0.051826	-0.0471163	-0.0467996	-0.033508	-0.0456859	-0.0577619	-0.123621	-0.123553
-0.0201009	-0.0156537	-0.017108	-0.0236365	-0.0203852	-0.0142999	-0.0555923	-0.0544989	-0.0476992	-0.0598749	-0.0661329	-0.0441168	-0.0993488	-0.105594	-0.0978141	-0.100719	-0.101262	-0.0995765	-0.175216	-0.171393	-0.169252	-0.168381	-0.172645	-0.17286	-0.251324	-0.248251	-0.249328	-0.249487	-0.249487	-0.249044	-0.379345	-0.381763	-0.373184	-0.382107	-0.376092	-0.38358	-0.71366	-0.70214	-0.702783	-0.720168	-0.711961	-0.721052	-0.0252868	-0.0221122	-0.0150314	-0.0132125	-0.0197141	-0.0241225	-0.0504281	-0.0482901
-0.242089	-0.39729	-0.395809	-0.202281	-0.197877	-0.208926	-0.294969	-0.239269	-0.343917	-0.220192	-0.2411	-0.319447	-0.373959	-0.522594	-0.414106	-0.298216	-0.257271	-0.489673	-0.344115	-0.354534	-0.319174	-0.336395	-0.347385	-0.316768	-0.426905	-0.425523	-0.457087	-0.43734	-0.439845	-0.43734	-0.579873	-0.681102	-0.545027	-0.648149	-0.53677	-0.48832	-0.453332	-0.695289	-0.689655	-0.945202	-0.840382	-0.520792	-0.237922	-0.279172	-0.31604	-0.322242	-0.279172	-0.240484	-0.27819	-0.230873
-0.000536133	-4.25e-05	-0.000536133	-0.00145164	-0.00141032	0.00075993	-0.000990316	-0.00120147	0.00095052	-0.00553884	-0.00424227	0.00508048	-0.00115522	-0.0085521	-0.00037379	-0.0682684	-0.189854	-0.141407	-0.0681699	-0.0028887	0.00107853	-0.260328	-0.0253889	-0.265548	-0.18752	-0.0647555	-0.0511898	-0.0902487	-0.0007419	-0.251926	-0.406037	-0.378047	-0.497698	-0.265056	-0.290538	-0.219183	-0.724784	-0.729093	-0.676523	-0.665066	-0.692441	-0.860796	-0.0014555	-0.00076082	0.00075128	-0.000618935	-0.000618935	-0.0010107	-0.000377065	0.000403645
-0.0710607	-0.0279091	-0.0849903	-0.0640948	-0.101548	-0.107917	-0.122526	-0.144514	-0.122996	-0.145165	-0.129361	-0.111605	-0.251937	-0.169439	-0.15111	-0.289025	-0.28895	-0.204647	-0.326918	-0.302361	-0.178374	-0.353646	-0.170786	-0.315175	-0.43422	-0.403259	-0.39933	-0.409118	-0.416798	-0.356826	-0.578856	-0.515316	-0.497694	-0.561877	-0.587148	-0.57055	-0.749003	-0.918428	-0.923772	-0.95996	-0.978727	-0.68247	-0.0594099	-0.0724994	-0.0400518	-0.0789914	-0.0690509	-0.0943023	-0.108687	-0.115383
-0.00570988	-0.0131618	-0.0234954	-0.0138751	-0.0194687	-0.0194035	-0.0580864	-0.0537683	-0.0476816	-0.0505155	-0.0494996	-0.0531022	-0.0840537	-0.0886191	-0.0859295	-0.0835186	-0.0914134	-0.0772739	-0.139479	-0.147923	-0.14313	-0.142696	-0.147098	-0.144065	-0.188638	-0.178753	-0.188289	-0.18133	-0.172089	-0.198579	-0.286284	-0.289961	-0.287409	-0.291596	-0.285948	-0.285015	-0.551079	-0.597991	-0.608143	-0.535482	-0.579839	-0.599973	-0.020987	-0.01637	-0.015737	-0.00762905	-0.0100117	-0.0128436	-0.0451844	-0.042803
-0.0332643	-0.0326602	-0.0371105	-0.00155672	-0.0617299	-0.0332643	-0.0866284	-0.0914994	-0.0933192	-0.0927205	-0.0931817	-0.102566	-0.161891	-0.15203	-0.165724	-0.128002	-0.159282	-0.188762	-0.163887	-0.179819	-0.174154	-0.219223	-0.19683	-0.214221	-0.220545	-0.234523	-0.193747	-0.196137	-0.23497	-0.262024	-0.325684	-0.321383	-0.324564	-0.326853	-0.312497	-0.317319	-0.602407	-0.592634	-0.645986	-0.54146	-0.627736	-0.648041	-0.0171921	-0.0169982	-0.00811486	-0.0432975	-0.0984775	-0.036816	-0.10602	-0.0650148
-0.0520695	-0.0213775	-0.0364196	-0.0377188	-0.0374169	-0.0335152	-0.0876956	-0.0711462	-0.070005	-0.0857601	-0.080103	-0.051237	-0.118486	-0.120538	-0.111628	-0.126992	-0.120538	-0.125045	-0.173836	-0.177889	-0.169836	-0.175947	-0.176239	-0.181935	-0.224521	-0.213511	-0.233659	-0.193126	-0.194494	-0.212911	-0.278444	-0.280853	-0.252578	-0.262663	-0.325746	-0.302208	-0.512837	-0.560851	-0.608083	-0.499249	-0.553695	-0.559482	-0.046426	-0.051658	0.000314698	-0.0186469	-0.0128112	-0.0583851	-0.085254	-0.0681664
-0.0956516	-0.100387	-0.101846	-0.0616633	-0.0725645	-0.0425915	-0.143015	-0.146717	-0.109056	-0.146459	-0.113437	-0.126727	-0.191055	-0.210847	-0.185777	-0.173382	-0.219081	-0.199516	-0.295012	-0.289579	-0.28752	-0.281414	-0.272824	-0.298773	-0.351926	-0.387937	-0.400859	-0.333892	-0.285684	-0.364183	-0.45345	-0.451931	-0.479338	-0.470006	-0.460454	-0.478361	-0.777942	-0.842091	-0.891497	-0.826969	-0.849608	-0.773709	-0.120589	-0.10288	-0.118049	-0.103601	-0.151258	-0.167014	-0.136222	-0.126452
-0.0304057	-0.171408	-0.0602442	-0.117103	-0.0171967	-0.0181005	-0.41347	-0.380996	-0.441976	-0.391464	-0.427869	-0.402294	-0.694739	-0.637566	-0.672498	-0.740032	-0.66657	-0.786841	-1.01137	-1.00415	-0.950661	-0.970957	-0.925561	-0.963042	-1.20839	-1.05121	-1.05425	-1.19916	-1.15021	-1.23803	-1.61211	-1.96787	-1.65044	-1.73098	-1.3822	-1.36349	-2.24514	-2.1628	-2.1628	-2.04038	-2.09467	-2.271	-0.0523544	-0.0146541	-0.213726	-0.275927	-0.0666177	-0.0884627	-0.420841	-0.327958
-0.28694	-0.429262	-0.445132	-0.370008	-0.330175	-0.341758	-0.444766	-0.452674	-0.530947	-0.489779	-0.440679	-0.549525	-0.597363	-0.609954	-0.520192	-0.558709	-0.478548	-0.416033	-0.854308	-0.956403	-0.357923	-0.50335	-0.690847	-0.288411	-0.884888	-0.684608	-0.708129	-0.802906	-0.807892	-0.800644	-0.715989	-0.948162	-1.0185	-0.98163	-1.00261	-1.02209	-1.12757	-1.27712	-1.32198	-1.54553	-1.11341	-1.27712	-0.439046	-0.394711	-0.408383	-0.386514	-0.407164	-0.407164	-0.483754	-0.517398
-0.0350352	-0.0805718	-0.0438228	-0.0323075	-0.0875133	-0.0558501	-0.190646	-0.208198	-0.254059	-0.158913	-0.14284	-0.18922	-0.272803	-0.266425	-0.299169	-0.282641	-0.266425	-0.211089	-0.478213	-0.418185	-0.430954	-0.263013	-0.384014	-0.329704	-0.533113	-0.473785	-0.421948	-0.483804	-0.511499	-0.437036	-0.624274	-0.573033	-0.586032	-0.552867	-0.731536	-0.685426	-1.16109	-1.08016	-1.12336	-1.07264	-1.12336	-1.17954	-0.316576	-0.0993764	-0.0896428	-0.0371334	-0.0151827	-0.111582	-0.243407	-0.291691
-0.00337207	-0.0125354	-0.00892802	-0.0163938	-0.0142879	-0.0180225	-0.0469091	-0.0485073	-0.0433774	-0.0498547	-0.0524022	-0.0388322	-0.0985392	-0.103085	-0.0927787	-0.102682	-0.0926034	-0.0892116	-0.165429	-0.166627	-0.166293	-0.167119	-0.166293	-0.165998	-0.242336	-0.248146	-0.244539	-0.238651	-0.252215	-0.236275	-0.363849	-0.347025	-0.345934	-0.353539	-0.346548	-0.354457	-0.702226	-0.681317	-0.679606	-0.685511	-0.696218	-0.688647	-0.0136253	-0.0169004	-0.00455821	-0.00556711	-0.015999	-0.00946908	-0.0409051	-0.0408937
-0.00109389	-0.00764069	3.49e-05	-0.00505521	-0.00140192	0.000763983	-0.0187742	-0.017989	-0.0261025	-0.0221869	-0.0171915	-0.0254757	-0.0691566	-0.0785295	-0.0870373	-0.0742762	-0.0563408	-0.0678001	-0.131282	-0.136895	-0.17311	-0.163686	-0.159298	-0.178331	-0.244146	-0.238666	-0.22679	-0.236541	-0.23053	-0.235335	-0.379553	-0.348129	-0.364253	-0.372938	-0.367623	-0.353019	-0.771292	-0.737346	-0.676067	-0.64298	-0.688634	-0.717839	-0.00145175	-0.00149866	-8.27e-05	-0.00653723	0.00158474	-0.00100635	-0.00606575	-0.0120945
-0.0208919	-0.0218274	-0.00667466	-0.034032	-0.0302788	-0.0366334	-0.0757545	-0.0727916	-0.0774599	-0.0733663	-0.0717723	-0.074229	-0.121927	-0.123912	-0.116992	-0.115622	-0.0960353	-0.114898	-0.17934	-0.176968	-0.175049	-0.144774	-0.173994	-0.147196	-0.215566	-0.227165	-0.215329	-0.222799	-0.209014	-0.207286	-0.290133	-0.299173	-0.291942	-0.296327	-0.298206	-0.302183	-0.544335	-0.578449	-0.585063	-0.553521	-0.530501	-0.577835	-0.0318551	-0.0313218	-0.0218407	-0.0342437	-0.0284308	-0.0228927	-0.0608812	-0.0672849
-0.00368049	-0.00794098	-0.0167761	-0.0100465	-0.0146754	-0.00746308	-0.0328292	-0.0321461	-0.034091	-0.03203	-0.0328292	-0.0330496	-0.0625368	-0.0769777	-0.0660989	-0.070265	-0.0777879	-0.0624399	-0.120731	-0.122026	-0.122769	-0.12203	-0.122026	-0.122574	-0.171648	-0.169381	-0.174503	-0.171243	-0.178768	-0.161916	-0.247728	-0.246659	-0.248239	-0.246361	-0.249655	-0.247728	-0.531144	-0.537337	-0.530267	-0.536409	-0.540387	-0.528519	-0.010631	-0.00639178	-0.0065008	-0.00736335	-0.0158806	-0.0114486	-0.0242093	-0.0269497
-0.0168786	-0.0177402	-0.0186131	-0.0201887	-0.0186131	-0.019645	-0.079921	-0.0858116	-0.0953188	-0.0845822	-0.0959944	-0.0994486	-0.159146	-0.174539	-0.170255	-0.177302	-0.198164	-0.189135	-0.254182	-0.243209	-0.275743	-0.27696	-0.246331	-0.293961	-0.338994	-0.3405	-0.332773	-0.37416	-0.396376	-0.381997	-0.502235	-0.554377	-0.551979	-0.544985	-0.515126	-0.503474	-0.807956	-0.96512	-0.879564	-0.972759	-1.08954	-0.852032	-0.0171669	-0.0219027	-0.0212528	-0.0197545	-0.0199	-0.0194232	-0.0672568	-0.0776693
-0.0151964	-0.00127467	-0.00331644	-0.00322496	-0.0490339	-0.0441125	-0.0922857	-0.0856531	-0.10323	-0.101736	-0.0957262	-0.0957262	-0.189338	-0.226705	-0.185707	-0.211052	-0.237665	-0.158035	-0.2962	-0.288309	-0.296528	-0.295264	-0.305039	-0.290244	-0.398952	-0.387434	-0.378374	-0.411049	-0.417486	-0.402824	-0.549273	-0.531794	-0.540487	-0.52407	-0.556844	-0.540454	-1.01451	-0.974381	-0.999851	-1.07162	-1.06523	-1.03895	-0.00970916	-0.00571542	-0.00091863	0.00256937	-0.0195126	-0.00100611	-0.0734711	-0.110321
0.00030913	-0.00296985	-0.00519603	-0.00679773	-0.00906429	-0.00745743	-0.0465154	-0.0441582	-0.0484747	-0.0495936	-0.0481017	-0.0517666	-0.106995	-0.123773	-0.122776	-0.144004	-0.0950389	-0.132952	-0.208638	-0.208482	-0.211462	-0.234126	-0.220334	-0.231765	-0.2889	-0.305939	-0.284787	-0.299129	-0.325303	-0.3212	-0.414332	-0.450784	-0.428895	-0.455982	-0.436213	-0.431069	-0.904384	-0.908103	-0.904384	-0.889749	-0.900915	-0.918767	-0.00505914	-0.00792759	0.00075396	-0.00051379	-0.00671596	-0.00329707	-0.039093	-0.0457104
-0.17179	-0.187827	-0.172811	-0.18341	-0.167745	-0.153283	-0.332528	-0.308307	-0.309347	-0.329173	-0.328564	-0.332535	-0.463353	-0.526621	-0.46466	-0.479027	-0.58045	-0.515691	-0.667918	-0.644508	-0.668911	-0.724497	-0.686647	-0.717437	-0.793582	-0.909881	-0.841286	-0.761762	-0.883728	-0.852753	-1.04962	-1.04805	-1.0469	-1.08875	-0.995932	-0.995301	-1.54504	-1.30099	-1.2027	-1.31761	-1.25771	-1.43358	-0.199735	-0.195329	-0.218826	-0.191517	-0.194678	-0.167982	-0.31523	-0.317486
-0.00240742	-0.013092	-0.0282267	-0.0176391	-0.0152539	-0.00193283	-0.0603767	-0.0623903	-0.0706747	-0.070679	-0.0666187	-0.0767035	-0.109934	-0.130217	-0.145633	-0.116252	-0.122416	-0.110046	-0.182447	-0.175967	-0.177703	-0.177703	-0.179402	-0.172998	-0.210211	-0.198379	-0.222153	-0.174205	-0.195942	-0.189385	-0.382729	-0.261672	-0.248239	-0.252547	-0.332983	-0.297706	-0.762992	-0.753446	-0.719497	-0.776656	-0.717259	-0.790827	-0.0492136	-0.0542118	-0.0551758	-0.0524411	-0.0600166	-0.0542118	-0.0462296	-0.0609776
-0.0138075	-0.0141223	-0.0239676	-0.0189612	-0.0287214	-0.0199245	-0.0783526	-0.0756074	-0.049918	-0.0758281	-0.0846029	-0.0418712	-0.153205	-0.177103	-0.122673	-0.138471	-0.167146	-0.135063	-0.236802	-0.244013	-0.260528	-0.236454	-0.266883	-0.270368	-0.308434	-0.322215	-0.317071	-0.309443	-0.326312	-0.316695	-0.435302	-0.444972	-0.400068	-0.438886	-0.466431	-0.42615	-0.771716	-0.768764	-0.760617	-0.784413	-0.769734	-0.775054	-0.0200296	-0.0209526	-0.0129883	-0.0115636	-0.0258552	-0.0180205	-0.0642743	-0.0737738
-0.0561288	-0.0994695	-0.031786	-0.0398299	-0.0547883	-0.0547703	-0.0634782	-0.056711	-0.125272	-0.0458809	-0.0766375	-0.16333	-0.128303	-0.180763	-0.175623	-0.158068	-0.147583	-0.158068	-0.180415	-0.134595	-0.241838	-0.308869	-0.260734	-0.383028	-0.276435	-0.407444	-0.281864	-0.277947	-0.178677	-0.268815	-0.310349	-0.38791	-0.344467	-0.349995	-0.298534	-0.351251	-0.81901	-0.752795	-0.571307	-0.678121	-0.481688	-0.848805	-0.15443	-0.0632411	-0.0635148	-0.0841628	-0.0697444	-0.139617	-0.0530567	-0.058026
-0.278468	-0.0107136	-0.0729188	-0.296476	-0.371763	-0.506375	-0.596946	-0.560142	-0.569274	-0.540186	-0.648926	-0.500172	-0.716291	-0.727193	-0.703395	-0.668836	-0.594657	-0.602648	-0.774111	-0.70079	-0.727383	-0.692068	-0.742563	-0.727383	-0.909341	-0.860116	-0.946386	-0.964725	-1.07052	-1.173	-0.86103	-1.03248	-1.08764	-1.0431	-0.94016	-1.13693	-1.32562	-1.44789	-1.49178	-1.89864	-1.55034	-1.58775	-0.281871	-0.206135	-0.279601	-0.252638	-0.258352	-0.271515	-0.418972	-0.414273
-0.000417865	-3.66e-05	3.44e-05	-0.00144895	-0.00140192	0.000763744	-0.211865	-0.215209	-0.213514	-0.207123	-0.211615	-0.211865	-0.393846	-0.38945	-0.429304	-0.387481	-0.423839	-0.421805	-0.547434	-0.559508	-0.572415	-0.611966	-0.634576	-0.592809	-0.658571	-0.703545	-0.676984	-0.761024	-0.707657	-0.774308	-0.887864	-0.991966	-0.952244	-0.923713	-0.903396	-0.929067	-1.53191	-1.61344	-1.39071	-1.51329	-1.53536	-1.49504	-0.00145192	-0.000756525	0.000754916	0.00276387	0.0015845	-0.00100641	-0.116984	-0.125303
-0.0360753	-0.10816	-0.0840915	-0.0345491	-0.0563282	-0.0187657	-0.0910993	-0.0743168	-0.0956551	-0.0805071	-0.0873816	-0.0809849	-0.122986	-0.172557	-0.129606	-0.167748	-0.209968	-0.203626	-0.225181	-0.235646	-0.267612	-0.246893	-0.248806	-0.228425	-0.311051	-0.324903	-0.318528	-0.321576	-0.319014	-0.319014	-0.452989	-0.435358	-0.464626	-0.447042	-0.463178	-0.454742	-0.903591	-0.853523	-0.920936	-0.902344	-0.902344	-0.931327	-0.0274021	-0.0381109	-0.0448176	-0.0583285	-0.0702915	-0.0299549	-0.0673631	-0.286985
-0.0810977	-0.154938	-0.147619	-0.168264	-0.10041	-0.0962738	-0.119505	-0.183338	-0.133228	-0.18171	-0.131504	-0.181469	-0.228591	-0.169664	-0.243107	-0.178657	-0.203601	-0.229334	-0.291708	-0.302218	-0.237398	-0.281587	-0.250717	-0.283371	-0.328818	-0.32878	-0.324173	-0.328818	-0.328429	-0.33389	-0.480434	-0.480787	-0.487113	-0.490815	-0.475096	-0.483714	-0.776143	-0.770414	-0.780511	-0.775079	-0.775381	-0.772947	-0.107788	-0.107331	-0.174513	-0.19771	-0.138717	-0.109535	-0.146875	-0.14179
0.00313045	-3.81e-05	3.22e-05	-0.00493552	-0.00295065	-0.0129423	-0.053073	-0.06538	-0.0597529	-0.0601337	-0.0595849	-0.0595849	-0.167551	-0.175997	-0.145732	-0.177426	-0.165212	-0.159351	-0.25772	-0.26276	-0.276829	-0.312277	-0.304447	-0.293597	-0.441621	-0.37672	-0.442698	-0.383873	-0.483431	-0.405552	-0.597643	-0.637226	-0.620414	-0.578437	-0.634364	-0.620448	-1.16712	-1.25253	-1.16044	-1.45861	-1.24249	-1.17377	-0.00145419	-0.00076004	0.00075331	0.00276244	0.00158372	0.000577048	-0.0507303	-0.0503239
-0.282239	-0.288807	-0.279575	-0.28342	-0.284516	-0.278286	-0.314957	-0.314415	-0.318276	-0.315741	-0.318239	-0.316326	-0.359279	-0.355789	-0.359173	-0.351573	-0.353231	-0.355691	-0.420063	-0.418615	-0.421563	-0.417426	-0.415364	-0.411523	-0.469212	-0.471215	-0.467945	-0.470017	-0.467686	-0.469199	-0.566178	-0.568987	-0.570921	-0.563856	-0.574854	-0.573925	-0.824803	-0.814642	-0.856756	-0.833287	-0.849015	-0.823973	-0.280375	-0.288076	-0.284804	-0.274706	-0.284115	-0.277188	-0.310911	-0.31074
-0.0281524	-0.00759126	-0.0227126	-0.0602269	-0.0197354	-0.0304958	-0.195244	-0.173717	-0.182298	-0.217105	-0.19329	-0.198086	-0.268414	-0.393263	-0.315304	-0.262253	-0.351967	-0.270188	-0.437247	-0.418454	-0.446194	-0.448314	-0.437247	-0.436027	-0.572768	-0.621229	-0.635827	-0.607554	-0.603128	-0.578264	-0.823299	-0.775838	-0.837328	-0.827837	-0.773724	-0.901768	-1.609	-1.51517	-1.5249	-1.55563	-1.53767	-1.5914	-0.0959659	-0.0459032	-0.0205719	-0.0204037	-0.0152561	-0.0773182	-0.19098	-0.233456
0.00313135	-3.71e-05	-0.00241242	-0.00144943	-0.0394094	-0.0499261	-0.0704473	-0.0729859	-0.0634404	-0.063143	-0.0728147	-0.0640732	-0.14083	-0.150579	-0.15885	-0.166946	-0.135081	-0.148302	-0.242592	-0.251738	-0.258542	-0.237115	-0.233961	-0.244825	-0.333817	-0.332197	-0.32208	-0.33277	-0.345375	-0.326946	-0.484723	-0.503981	-0.494022	-0.480951	-0.485625	-0.494607	-0.953021	-0.961053	-0.964328	-0.972279	-0.982238	-0.966584	-0.00145318	-0.00103176	-0.00152049	-0.00182439	-0.00177265	-0.00152049	-0.0474544	-0.0410768
-0.15817	-0.00431867	-0.0228868	-0.159431	-0.129162	-0.142523	-0.265595	-0.232439	-0.230124	-0.267609	-0.266676	-0.252489	-0.35755	-0.354851	-0.379229	-0.441673	-0.387594	-0.404666	-0.527901	-0.556547	-0.554959	-0.550346	-0.498848	-0.531925	-0.593383	-0.694354	-0.722362	-0.642271	-0.7384	-0.608602	-0.859942	-0.859942	-0.799682	-0.868883	-0.872224	-0.89898	-1.23181	-0.99831	-1.30964	-1.33885	-1.25718	-1.25506	-0.0875072	-0.131871	0.0007508	0.00272165	-0.0752489	-0.122878	-0.213817	-0.191708
0.00181417	-0.0111119	-0.0121918	-0.00145074	-0.00635929	-0.003158	-0.0399308	-0.0261816	-0.0411878	-0.0482071	-0.0488374	-0.0367934	-0.0829492	-0.115932	-0.087816	-0.114617	-0.138802	-0.139959	-0.18726	-0.189597	-0.199197	-0.229198	-0.17375	-0.21618	-0.236693	-0.226664	-0.236149	-0.230936	-0.23872	-0.216452	-0.363862	-0.359009	-0.346955	-0.355518	-0.370397	-0.387431	-0.76869	-0.725996	-0.708259	-0.69087	-0.68941	-0.764811	-0.00951044	-0.00490005	-0.00647396	-0.00321755	-0.0054214	-0.00300498	-0.0294823	-0.0221814
-0.109854	-0.129539	-0.0305155	-0.0645375	-0.103663	-0.0824855	-0.343728	-0.293853	-0.242497	-0.322903	-0.286576	-0.273564	-0.371652	-0.387705	-0.380653	-0.231207	-0.307843	-0.273732	-0.625471	-0.59081	-0.51869	-0.412776	-0.679631	-0.447383	-0.621102	-0.864925	-0.839082	-0.668082	-0.695246	-0.685665	-0.61876	-0.980272	-0.791115	-0.77222	-0.897483	-0.954574	-1.49834	-1.49041	-1.47209	-1.42637	-1.47209	-1.47325	-0.141263	-0.0461806	-0.151502	-0.169808	-0.0618548	-0.14409	-0.206827	-0.138403
-0.00618048	-0.0117861	-0.0394851	-0.0102307	-0.0204214	-0.0299287	-0.0303844	-0.0297263	-0.0415259	-0.0340415	-0.058048	-0.0463447	-0.0832332	-0.0333664	-0.0986506	-0.0547889	-0.0783787	-0.121855	-0.106258	-0.0889168	-0.155941	-0.155428	-0.0742801	-0.196404	-0.112809	-0.0986747	-0.0861964	-0.18386	-0.207933	-0.209903	-0.251458	-0.297903	-0.255086	-0.286046	-0.196999	-0.221256	-0.539737	-0.618859	-0.590727	-0.577934	-0.596401	-0.654748	-0.0175972	-0.0201102	-0.0214761	-0.0228752	-0.0205147	-0.0205147	-0.0263217	-0.0546178
-0.00868195	-0.00482043	3.52e-05	-0.00624071	-0.00140132	0.000221075	-0.0142261	-0.0193807	-0.0203637	-0.0347179	-0.0367244	-0.0250826	-0.0427017	-0.10028	-0.533667	0.000582381	-0.0991736	-0.473919	-0.0013077	-0.833908	-0.547803	-0.869992	-0.381506	-0.887241	-1.08406	-0.5517	-0.530089	-0.518713	-0.145239	-0.480403	-1.28802	-1.31447	-1.39904	-1.4971	-1.47419	-1.42139	-2.167	-2.69005	-1.95914	-1.23512	-0.971448	-2.17247	-0.0202512	-0.00465236	-0.00124879	-0.00118617	-0.0728498	-0.0213189	-0.0280463	-0.0162185
-0.0429196	-0.0229888	-0.0367657	-0.0473765	-0.0487959	-0.0316693	-0.107865	-0.0980348	-0.111258	-0.104258	-0.0890877	-0.0778729	-0.158805	-0.164768	-0.16687	-0.163432	-0.163432	-0.163286	-0.217823	-0.215775	-0.227824	-0.217956	-0.24719	-0.244084	-0.271121	-0.299261	-0.306383	-0.299832	-0.309265	-0.284506	-0.437781	-0.415062	-0.406494	-0.41889	-0.391968	-0.383055	-0.724852	-0.739488	-0.734133	-0.756389	-0.74021	-0.74619	-0.0386546	-0.0452936	-0.0318672	-0.0371396	-0.0515536	-0.0447825	-0.0890203	-0.0799616
-0.0281582	-0.0315234	-0.0286782	-0.0348132	-0.0476937	-0.0489154	-0.0714147	-0.0685173	-0.0592466	-0.0739507	-0.0672995	-0.0633681	-0.120574	-0.119327	-0.127903	-0.121496	-0.125142	-0.114533	-0.198047	-0.202603	-0.200972	-0.200411	-0.198561	-0.20187	-0.26473	-0.263089	-0.268952	-0.26213	-0.264681	-0.264504	-0.375655	-0.36925	-0.374034	-0.381743	-0.372161	-0.368924	-0.730807	-0.732508	-0.729318	-0.732092	-0.733607	-0.734222	-0.0338965	-0.0345757	-0.0326606	-0.0356983	-0.0345757	-0.0360475	-0.0655727	-0.0725409
-0.0141365	-0.0462984	-0.0358109	-0.0465183	-0.0156855	-0.0591823	-0.109794	-0.102908	-0.102968	-0.11821	-0.101686	-0.0822414	-0.195927	-0.200061	-0.184409	-0.175738	-0.168874	-0.195358	-0.273579	-0.285105	-0.276065	-0.271613	-0.292505	-0.279104	-0.344781	-0.356481	-0.36632	-0.329389	-0.378627	-0.363248	-0.513831	-0.460535	-0.474394	-0.492179	-0.501217	-0.50461	-0.853774	-0.805146	-0.83923	-0.876634	-0.898914	-0.900728	-0.0815682	-0.0729679	-0.000221767	-0.0178512	-0.00133921	-0.0427698	-0.101069	-0.108995
0.00213939	-0.0127232	-0.00879566	-0.0152969	-0.00140257	0.00076297	-0.0508702	-0.0595753	-0.0452965	-0.0623151	-0.0525826	-0.0448559	-0.106618	-0.106053	-0.10327	-0.116553	-0.100691	-0.103137	-0.18379	-0.181618	-0.181435	-0.17515	-0.186377	-0.180241	-0.242953	-0.234282	-0.233143	-0.229073	-0.252808	-0.224628	-0.35149	-0.362403	-0.349664	-0.339775	-0.345776	-0.348874	-0.690903	-0.705277	-0.683104	-0.689082	-0.666871	-0.699256	-0.0156744	-0.00210289	-0.0126791	-0.0100675	-0.00656175	-0.0102292	-0.0465913	-0.0725624
-0.0297747	-0.0299909	-0.0283215	-0.0310232	-0.0299545	-0.0295834	-0.0881457	-0.0838035	-0.0861696	-0.0880728	-0.0861696	-0.0846565	-0.135875	-0.149581	-0.133492	-0.144382	-0.132528	-0.129897	-0.188133	-0.187946	-0.187674	-0.188133	-0.187527	-0.189385	-0.238165	-0.240264	-0.234971	-0.235934	-0.237334	-0.237334	-0.322755	-0.313819	-0.312765	-0.304598	-0.322719	-0.302961	-0.63609	-0.648557	-0.631476	-0.626556	-0.641081	-0.636752	-0.0345618	-0.0385861	-0.0278163	-0.0237323	-0.029056	-0.037935	-0.0753667	-0.0759389
-0.0485278	-0.0721111	-0.0792136	-0.0847744	-0.0744269	-0.0736128	-0.102182	-0.0982085	-0.065699	-0.135048	-0.0840694	-0.113143	-0.121874	-0.140548	-0.147487	-0.147618	-0.147341	-0.179175	-0.20491	-0.211619	-0.209637	-0.206207	-0.21581	-0.209637	-0.297349	-0.29454	-0.291962	-0.220206	-0.291071	-0.194753	-0.440928	-0.408876	-0.38914	-0.395989	-0.352506	-0.388499	-0.603512	-0.591355	-0.667374	-0.727298	-0.669798	-0.510835	-0.118147	-0.0675758	-0.0749289	-0.0316154	-0.0983576	-0.0599249	-0.108191	-0.0533194
0.00313313	-0.00706877	-0.0203464	-0.00993694	-0.00491899	-0.00327463	-0.0244964	-0.0325199	-0.0190772	-0.047366	-0.0151643	-0.0392931	-0.0968766	-0.0373245	-0.0978899	-0.0578836	-0.1023	-0.109529	-0.186007	-0.176613	-0.217472	-0.230067	-0.22422	-0.213693	-0.24234	-0.235229	-0.27064	-0.25793	-0.245762	-0.222673	-0.392066	-0.395207	-0.382464	-0.403694	-0.395672	-0.383294	-0.776058	-0.768336	-0.766445	-0.750144	-0.760213	-0.74008	-0.0134313	-0.000756406	-0.0343723	-0.035721	-0.00102608	-0.0244392	-0.0269405	-0.00417136
-0.0415836	-3.96e-05	-0.0209894	-0.00145092	-0.0402749	-0.0215979	-0.0134938	-0.00619235	-0.00257093	-0.0213822	-0.0547071	-0.0391534	-0.0896776	-0.0981481	-0.0736694	-0.141477	-0.168672	-0.176109	-0.162042	-0.191663	-0.153608	-0.254697	-0.215322	-0.273706	-0.300966	-0.29216	-0.318929	-0.265419	-0.29511	-0.298079	-0.459311	-0.513309	-0.536208	-0.494336	-0.409494	-0.444893	-1.10257	-1.09584	-1.13562	-1.13662	-1.09584	-1.00856	-0.011134	-0.00798	-0.0110997	-0.0046411	-0.00781648	-0.00422768	-0.0236484	-0.0393815
-0.0392284	-0.0457923	-0.0415372	-0.0393188	-0.0439192	-0.0394273	-0.10003	-0.100647	-0.0977728	-0.105599	-0.0988246	-0.0900741	-0.172407	-0.198572	-0.168875	-0.177014	-0.179087	-0.178565	-0.255206	-0.254942	-0.255287	-0.269926	-0.265486	-0.260753	-0.339968	-0.34767	-0.341692	-0.325413	-0.35601	-0.335292	-0.497601	-0.502027	-0.46206	-0.467986	-0.478027	-0.468081	-0.793247	-0.793547	-0.768791	-0.795229	-0.814603	-0.794067	-0.0423511	-0.0449176	-0.0486832	-0.0401447	-0.0424255	-0.0360313	-0.0886475	-0.110913
0.00313075	-0.0413363	-0.0592415	-0.0118664	-0.00140472	0.00076094	-0.0608353	-0.06006	-0.0608353	-0.0636239	-0.0574342	-0.0622229	-0.149012	-0.132947	-0.143147	-0.28343	-0.297623	-0.314594	-0.219857	-0.194258	-0.228396	-0.491363	-0.205829	-0.407245	-0.304885	-0.278082	-0.319602	-0.301567	-0.281563	-0.29714	-0.5152	-0.624387	-0.547521	-0.524826	-0.41643	-0.417239	-0.94536	-0.991471	-0.782044	-0.817233	-0.761456	-0.888985	-0.00341054	-0.0152707	-0.0347438	-0.0326543	-0.111503	-0.0108807	-0.0540693	-0.0569281
0.00313111	-3.81e-05	3.29e-05	-0.00645509	-0.00418372	-0.00150258	-0.0446705	-0.047504	-0.036636	-0.0364821	-0.0305878	-0.0328625	-0.0873003	-0.0907237	-0.0904461	-0.0920364	-0.0931118	-0.0907237	-0.165812	-0.143814	-0.16046	-0.146919	-0.159347	-0.150183	-0.206696	-0.217877	-0.216248	-0.220253	-0.227748	-0.20741	-0.332039	-0.311443	-0.319603	-0.319374	-0.317976	-0.328205	-0.695221	-0.688587	-0.686433	-0.693409	-0.683152	-0.684718	-0.00145312	-0.00075819	-0.00442609	0.00276256	0.00158319	-0.00324384	-0.0362081	-0.0268027
-0.110293	-0.136173	-0.0648344	-0.0942023	-0.138295	-0.14802	-0.144714	-0.153084	-0.199626	-0.15625	-0.19977	-0.184735	-0.224482	-0.224408	-0.236728	-0.22466	-0.214679	-0.223002	-0.296477	-0.297312	-0.302357	-0.298927	-0.296473	-0.292327	-0.349676	-0.332334	-0.348982	-0.363155	-0.360868	-0.351003	-0.451862	-0.492414	-0.498312	-0.510959	-0.473235	-0.461502	-0.955023	-0.972948	-0.838	-0.866172	-0.95631	-0.956213	-0.0843728	-0.0916413	-0.143212	-0.147746	-0.0485928	-0.104217	-0.136169	-0.16056
-0.0303426	-0.0349007	-0.0426061	-0.0386488	-0.034077	-0.0295406	-0.0841564	-0.0794177	-0.0782155	-0.0823026	-0.0869502	-0.0756312	-0.144833	-0.15157	-0.139717	-0.146322	-0.149297	-0.142348	-0.233083	-0.234061	-0.234087	-0.233925	-0.234087	-0.235277	-0.316991	-0.324557	-0.319206	-0.31028	-0.308095	-0.296928	-0.446759	-0.444028	-0.45728	-0.455684	-0.451315	-0.452825	-0.819658	-0.821334	-0.82102	-0.826176	-0.822925	-0.826436	-0.0408934	-0.0428767	-0.0338751	-0.0350487	-0.0430632	-0.0336552	-0.0744072	-0.0701458
-0.232733	-0.0837924	-0.269531	-0.0966541	-0.00140364	0.00076136	-0.1354	-0.126345	-0.0939804	-0.131149	-0.112138	-0.0738156	-0.229775	-0.118531	-0.230151	-0.142966	-0.215519	-0.356171	-0.308223	-0.341657	-0.306897	-0.462965	-0.457582	-0.375465	-0.379877	-0.467815	-0.431179	-0.308515	-0.320013	-0.37186	-0.55774	-0.470249	-0.481679	-0.603738	-0.545063	-0.612737	-1.03826	-1.17602	-1.09878	-0.865934	-1.09878	-1.31492	-0.189374	-0.0007604	-0.157716	-0.0755293	-0.110841	-0.130825	-0.171553	0.000406445
-0.127055	-0.0292967	-0.0368057	-0.0285716	-0.11216	-0.0919828	-0.121121	-0.0983923	-0.108592	-0.117846	-0.111488	-0.111488	-0.163006	-0.269029	-0.160619	-0.226863	-0.204493	-0.168613	-0.239479	-0.227811	-0.261528	-0.245642	-0.244257	-0.246824	-0.290168	-0.312902	-0.353461	-0.332323	-0.354015	-0.290903	-0.414533	-0.419357	-0.398296	-0.406927	-0.426474	-0.412266	-0.818947	-0.796808	-0.768901	-0.864715	-0.81361	-0.818678	-0.0621968	-0.0529751	-0.0459367	-0.0361465	-0.0755345	-0.0450608	-0.0834336	-0.181878
-0.00022789	-0.00261374	-0.00363471	-0.00144979	-0.00620499	-0.00282622	-0.106851	-0.104022	-0.0889796	-0.098983	-0.102025	-0.111291	-0.237711	-0.162322	-0.227844	-0.179783	-0.185043	-0.180283	-0.40228	-0.406554	-0.368197	-0.292361	-0.293596	-0.301807	-0.486414	-0.435241	-0.391994	-0.484874	-0.379817	-0.426905	-0.598774	-0.577874	-0.579302	-0.627284	-0.691914	-0.732518	-1.12677	-1.06097	-1.07411	-1.05076	-1.03263	-1.0994	-0.00145371	-0.0011042	-0.00110508	-0.00080685	-0.00110508	-0.00105555	-0.0625899	-0.0477798
-0.0532074	-0.071316	-0.0913116	-0.0836297	-0.0238295	-0.0320199	-0.105283	-0.193038	-0.21386	-0.196672	-0.0775795	-0.191002	-0.211846	-0.177089	-0.233178	-0.145537	-0.190983	-0.187267	-0.253036	-0.295144	-0.284267	-0.201533	-0.222391	-0.2629	-0.312951	-0.411655	-0.324589	-0.418512	-0.295576	-0.355735	-0.519273	-0.583865	-0.593406	-0.472698	-0.521176	-0.425221	-0.276165	-2.2411	-0.974495	-0.866439	-1.94159	-2.54704	-0.0738406	-0.0374881	-0.0491871	-0.0516503	-0.0898131	-0.0883198	-0.120879	-0.114254
-0.020428	-0.0594631	-0.0293058	-0.0199854	-0.0225349	-0.0241174	-0.101967	-0.174072	-0.161524	-0.122963	-0.212779	-0.236286	-0.242229	-0.256179	-0.237453	-0.261263	-0.28377	-0.256179	-0.164031	-0.176244	-0.327369	-0.523219	-0.113167	-0.51281	-0.312585	-0.145841	-0.12805	-0.377941	-0.32633	-0.520483	-0.473465	-0.568379	-0.513281	-0.573981	-0.342355	-0.323101	-0.819033	-0.851683	-0.56984	-0.620804	-0.714269	-0.781861	-0.0114982	-0.0235599	-0.094801	-0.0470491	-0.143497	-0.0103921	-0.0806634	-0.124191
-0.032822	-0.00587338	-0.0314294	-0.0134879	-0.0612086	-0.0437551	-0.132712	-0.108281	-0.153972	-0.159701	-0.201711	-0.167455	-0.192755	-0.22445	-0.238782	-0.23363	-0.240047	-0.310615	-0.281319	-0.265209	-0.27602	-0.36087	-0.287929	-0.294269	-0.329206	-0.335699	-0.345107	-0.323292	-0.397836	-0.395873	-0.501641	-0.526999	-0.493443	-0.492773	-0.469902	-0.471878	-0.943779	-1.14683	-0.948155	-1.05931	-1.08313	-0.94245	-0.0226116	-0.0520789	0.00071095	0.0027634	-0.0244804	-0.0511858	-0.1233	-0.143224
0.00311365	-0.00655924	-0.00111346	-0.00145742	-0.0014152	0.0007509	-0.0765402	-0.0840821	-0.0858235	-0.0733005	-0.0667293	-0.0808326	-0.161519	-0.151345	-0.148088	-0.15128	-0.137799	-0.13049	-0.237949	-0.231773	-0.220513	-0.234213	-0.253145	-0.227685	-0.310848	-0.307074	-0.297698	-0.317717	-0.301039	-0.301239	-0.388918	-0.417625	-0.405985	-0.42324	-0.438059	-0.411882	-0.869213	-0.875317	-0.838165	-0.831651	-0.765831	-0.714329	-0.0112563	-0.010812	-0.00419185	-0.0117515	-0.00566005	-0.0057436	-0.0555032	-0.0526348
0.00218706	-0.00138347	3.44e-05	-0.00144866	-0.00140251	0.000763446	-0.088052	-0.094008	-0.113215	-0.0833224	-0.0704734	-0.103304	-0.227526	-0.184716	-0.22814	-0.187787	-0.201167	-0.20929	-0.401475	-0.399562	-0.398197	-0.393511	-0.395394	-0.401045	-0.586844	-0.580048	-0.571726	-0.590985	-0.575893	-0.574789	-0.883679	-0.932705	-0.905053	-0.945701	-0.956072	-0.904381	-1.80986	-1.88007	-1.69714	-1.93729	-1.66885	-1.79467	-0.00214853	-0.0018668	-0.0011797	-0.00177607	-0.00159552	-0.00100653	-0.0797129	-0.0824226
-0.142262	-0.0348366	-0.166485	-0.0502957	-0.044762	-0.0710871	-0.0657776	-0.13969	-0.108743	-0.146038	-0.0655874	-0.169245	-0.212553	-0.160564	-0.181899	-0.16029	-0.0952487	-0.151183	-0.274643	-0.325027	-0.315214	-0.246463	-0.301142	-0.271103	-0.463212	-0.44503	-0.39135	-0.42793	-0.394742	-0.424453	-0.393599	-0.391885	-0.386582	-0.361149	-0.576765	-0.545428	-0.661316	-0.698764	-0.845229	-0.758272	-0.759716	-0.645843	-0.027169	-0.0728421	-0.00269696	-0.062533	-0.00752495	-0.0642285	-0.0627523	-0.174023
-0.228629	-0.139517	-0.0472136	-0.195984	-0.589278	-0.601961	-0.286495	-0.213467	-0.1738	-0.218576	-0.204565	-0.130486	-0.306596	-0.157305	-0.441244	-0.505378	-0.255395	-0.152078	-0.350594	-0.286505	-0.227292	-0.191307	-0.26617	-0.171497	-0.437941	-0.457146	-0.339775	-0.370226	-0.384786	-0.318842	-0.477912	-0.404948	-0.393506	-0.421021	-0.596338	-0.573747	-0.352444	-0.652632	-0.848546	-1.0372	-0.798339	-0.737832	-0.117537	-0.222943	-0.0539528	-0.0569262	-0.108749	-0.145116	-0.190777	-0.329048
-0.0105624	-0.0160464	-0.0151563	-0.018914	-0.0112007	-0.0171592	-0.0634738	-0.0591387	-0.040524	-0.0742128	-0.0335502	-0.0480372	-0.139933	-0.136017	-0.137866	-0.141952	-0.139608	-0.142273	-0.211633	-0.222553	-0.214747	-0.210891	-0.21145	-0.217964	-0.279507	-0.286109	-0.287234	-0.281849	-0.284491	-0.287757	-0.438955	-0.44257	-0.441997	-0.449304	-0.433866	-0.44529	-0.808516	-0.805889	-0.831176	-0.816027	-0.82879	-0.805765	-0.0289668	-0.0204075	-0.0187139	-0.0153183	-0.0206107	-0.0288306	-0.0731225	-0.0679262
0.00313218	-0.0331717	-0.0612371	-0.0710446	-0.0014263	-0.0876196	-0.0455219	-0.0998443	-0.0840678	-0.0407554	-0.169122	-0.123673	-0.216936	-0.140636	-0.204414	-0.299828	-0.134663	-0.149786	-0.257041	-0.27239	-0.227847	-0.241677	-0.245857	-0.230332	-0.340469	-0.277756	-0.317739	-0.336001	-0.315039	-0.303229	-0.466357	-0.422061	-0.535589	-0.433449	-0.597051	-0.501433	-1.24865	-0.726176	-1.01936	-1.01881	-0.910639	-1.20286	-0.0115537	-0.0575941	-0.0158518	-0.0139043	-0.0524529	-0.001007	-0.0666068	-0.101357
-0.249854	-0.0392201	-0.633634	-0.0331224	-0.688504	-0.698725	0.00092295	-0.00120645	-0.122697	-0.00095107	-0.0237737	0.00506285	-0.223845	-0.103702	-0.249022	-0.889589	-0.117009	-0.614071	-0.115888	-0.141692	-0.477595	-0.827999	-0.344829	-0.9443	-0.713778	-0.617393	-0.346374	-0.579286	-1.03039	-1.23922	-2.17445	-1.51164	-1.28181	-1.55339	-1.45123	-0.734835	-1.74276	-2.68508	-1.13207	-1.54636	-1.92086	-1.80543	-0.0151206	-0.80874	-0.496497	-0.45394	-0.118886	-0.406185	-0.0426175	-0.795217
-0.00230464	-0.0187491	-0.022507	-0.00678473	-0.00321912	-0.0036112	-0.0594961	-0.0568514	-0.0643868	-0.0517647	-0.0506277	-0.0579059	-0.12378	-0.0993372	-0.114289	-0.0947113	-0.0863214	-0.110472	-0.179348	-0.170376	-0.177638	-0.180301	-0.166776	-0.175255	-0.247739	-0.233423	-0.23748	-0.239119	-0.224149	-0.244964	-0.373105	-0.369932	-0.373072	-0.369181	-0.373105	-0.380234	-0.737484	-0.741353	-0.743888	-0.74255	-0.735566	-0.724062	-0.00885805	-0.00802545	-0.0169518	-0.0149154	-0.00328261	-0.00869545	-0.0418431	-0.036805
-0.019703	-0.0372679	-0.0341388	-0.0247757	-0.0140527	-0.00869234	-0.0960724	-0.0947844	-0.0955922	-0.0944308	-0.0882292	-0.0895939	-0.161346	-0.16089	-0.163783	-0.161145	-0.161303	-0.159608	-0.257082	-0.26411	-0.263266	-0.253302	-0.247188	-0.262642	-0.34078	-0.336662	-0.34025	-0.336158	-0.338931	-0.340803	-0.464745	-0.470228	-0.47644	-0.470963	-0.468012	-0.475392	-0.867848	-0.887738	-0.876761	-0.884383	-0.87165	-0.864518	-0.0256124	-0.0264131	-0.0519995	-0.032542	-0.041079	-0.0195813	-0.092175	-0.078086
-0.102631	-0.125792	-0.0970467	-0.122241	-0.0952942	-0.0994966	-0.174145	-0.161882	-0.127301	-0.182955	-0.168437	-0.143922	-0.230905	-0.242762	-0.217089	-0.247706	-0.20393	-0.226234	-0.302386	-0.314828	-0.296994	-0.312173	-0.305221	-0.296473	-0.387925	-0.391986	-0.415524	-0.377054	-0.365797	-0.402392	-0.493873	-0.499229	-0.501506	-0.488807	-0.491965	-0.487862	-1.19531	-0.872119	-0.907172	-0.816024	-0.884537	-1.20729	-0.0893578	-0.0928004	-0.084446	-0.0904336	-0.0893578	-0.0897513	-0.162837	-0.133406
-0.0582847	-0.0973717	-0.0209983	-0.0951062	-0.0401769	-0.0454877	-0.188154	-0.181682	-0.182562	-0.177749	-0.182562	-0.182665	-0.266437	-0.233925	-0.298835	-0.216213	-0.260933	-0.289255	-0.361935	-0.347011	-0.367247	-0.362654	-0.360161	-0.36196	-0.425536	-0.434474	-0.419865	-0.456882	-0.467048	-0.440761	-0.551329	-0.511837	-0.582024	-0.551329	-0.539802	-0.571653	-1.0814	-0.91322	-0.999068	-1.0626	-0.954633	-1.00218	-0.0828036	-0.145155	-0.0396746	-0.0834774	-0.08998	-0.0987896	-0.177666	-0.191368
-0.0513219	-0.137368	-0.234569	-0.109466	-0.153717	-0.137768	-0.188054	-0.235157	-0.281647	-0.152471	-0.174032	-0.291583	-0.269942	-0.441568	-0.377153	-0.301953	-0.386941	-0.405496	-0.446304	-0.47079	-0.469316	-0.481981	-0.469316	-0.478189	-0.431883	-0.47018	-0.473382	-0.502931	-0.473173	-0.487488	-0.597283	-0.66489	-0.608418	-0.633782	-0.556677	-0.506212	-0.881394	-0.980509	-0.959508	-1.02275	-0.908771	-0.845603	-0.397188	-0.101707	-0.238198	-0.190968	-0.236223	-0.232857	-0.281892	-0.274245
-0.074563	-0.106152	-0.0888128	-0.0848122	-0.088161	-0.0903755	-0.163329	-0.150645	-0.167698	-0.15706	-0.164238	-0.18246	-0.256922	-0.241036	-0.250287	-0.245207	-0.239778	-0.238015	-0.347898	-0.350383	-0.350918	-0.329144	-0.331321	-0.324883	-0.429995	-0.4518	-0.441283	-0.424398	-0.463881	-0.423399	-0.518069	-0.542616	-0.533524	-0.550688	-0.536736	-0.538784	-1.01413	-0.873517	-0.942522	-1.07852	-1.09342	-1.0461	-0.101202	-0.0976699	-0.0769633	-0.0894977	-0.0729465	-0.0987067	-0.136477	-0.152638
-0.00409652	-0.00767527	-0.00817774	-0.0152081	-0.00765632	-0.00323765	-0.0556697	-0.0608252	-0.048364	-0.0616633	-0.0463213	-0.044581	-0.13791	-0.124357	-0.117641	-0.0919588	-0.0999465	-0.126798	-0.186217	-0.191388	-0.215412	-0.129217	-0.20823	-0.163201	-0.243398	-0.224394	-0.24735	-0.234972	-0.214227	-0.189554	-0.351181	-0.358459	-0.335599	-0.341493	-0.318425	-0.343803	-0.642027	-0.690471	-0.576106	-0.633928	-0.591746	-0.66929	-0.0159376	-0.00980167	-0.0114083	-0.0114083	-0.0107946	-0.00909929	-0.0591194	-0.0559985
-0.196091	-0.154711	-0.204736	-0.22915	-0.117153	-0.124893	-0.245106	-0.289363	-0.259113	-0.28818	-0.225433	-0.229813	-0.352455	-0.377431	-0.355615	-0.311578	-0.34927	-0.34927	-0.440742	-0.433791	-0.411235	-0.434212	-0.45108	-0.434212	-0.511475	-0.528881	-0.530233	-0.481106	-0.493958	-0.549577	-0.633088	-0.692329	-0.671262	-0.697435	-0.665041	-0.6571	-0.998938	-1.02267	-0.998259	-1.00435	-0.997552	-1.00435	-0.16425	-0.191682	-0.202897	-0.220084	-0.204993	-0.246051	-0.282933	-0.274301
-0.0354442	-0.0165513	-0.0300941	-0.0409107	-0.0154958	-0.0151038	-0.105217	-0.139282	-0.175866	-0.155403	-0.0941504	-0.114878	-0.227818	-0.208601	-0.237681	-0.230409	-0.137143	-0.145683	-0.23966	-0.241669	-0.273681	-0.213028	-0.239509	-0.242468	-0.395999	-0.349224	-0.322761	-0.380077	-0.345624	-0.33517	-0.436962	-0.49214	-0.472494	-0.478761	-0.561381	-0.535327	-0.884508	-0.852901	-0.977156	-0.929439	-0.986739	-0.879313	-0.0461659	-0.0327289	-0.0245834	-0.0420625	-0.0123638	-0.0347551	-0.113918	-0.109001
0.00235976	-3.6e-05	3.5e-05	-0.00144842	-0.00141544	-0.00798757	-0.064265	-0.072362	-0.063091	-0.0664995	-0.0572563	-0.062116	-0.120613	-0.106801	-0.129105	-0.130919	-0.112265	-0.123975	-0.2208	-0.209891	-0.203716	-0.197775	-0.184864	-0.194754	-0.282711	-0.270595	-0.259817	-0.273318	-0.276629	-0.260501	-0.397257	-0.388458	-0.410774	-0.385438	-0.402913	-0.405653	-0.862874	-0.855151	-0.819162	-0.836173	-0.851467	-0.869637	-0.00145145	-0.00264462	-0.00114237	-0.00407784	-0.00206447	-0.00100605	-0.0634853	-0.049248
-0.0564626	-0.0685281	-0.0565381	-0.0800063	-0.100153	-0.101758	-0.0689579	-0.0676701	-0.0849731	-0.0874685	-0.0796769	-0.0893151	-0.127642	-0.117302	-0.187039	-0.201716	-0.105506	-0.174018	-0.15027	-0.148066	-0.165064	-0.179309	-0.183145	-0.167772	-0.238271	-0.219574	-0.216919	-0.242623	-0.231293	-0.239077	-0.307573	-0.3606	-0.354295	-0.343026	-0.310555	-0.299712	-0.635206	-0.630757	-0.630757	-0.6326	-0.630895	-0.624326	-0.062552	-0.0833931	-0.0622089	-0.0529235	-0.0649588	-0.0637163	-0.0655052	-0.122791
-0.0245158	-0.0191091	-0.0447314	-0.0330172	-0.00723974	-0.0184814	-0.189203	-0.169668	-0.181034	-0.184079	-0.176037	-0.189769	-0.342504	-0.34756	-0.358739	-0.336848	-0.348691	-0.351021	-0.572986	-0.572222	-0.580119	-0.580347	-0.57572	-0.572927	-0.730737	-0.735983	-0.740448	-0.750131	-0.761159	-0.745692	-1.03077	-1.02705	-1.03637	-1.01378	-1.04515	-1.03148	-1.88768	-1.77711	-1.9184	-2.09118	-2.12956	-1.76933	-0.0312805	-0.0186928	-0.0256623	-0.0218308	-0.0255039	-0.0300531	-0.15589	-0.149363
-0.163894	-0.0316406	-0.0359594	-0.122677	-0.0803968	-0.0478126	-0.20481	-0.146667	-0.153731	-0.165946	-0.227678	-0.218411	-0.30841	-0.297154	-0.321232	-0.315059	-0.276624	-0.264441	-0.431496	-0.470879	-0.486485	-0.443394	-0.460431	-0.4699	-0.508008	-0.575772	-0.547532	-0.54352	-0.572192	-0.53817	-0.768837	-0.782253	-0.752933	-0.765349	-0.822484	-0.721167	-1.22146	-1.45252	-1.36657	-1.5285	-1.3795	-1.1365	-0.0282178	-0.0592372	-0.049285	-0.0407124	-0.0518424	-0.0313503	-0.132383	-0.143333
-0.0198375	-3.87e-05	-0.101611	-0.00411439	-0.0401701	-0.0731946	-0.148787	-0.0902715	-0.069256	-0.122261	-0.126183	-0.0719743	-0.23705	-0.277533	-0.257618	-0.397334	-0.31585	-0.34732	-0.536768	-0.543635	-0.516484	-0.52072	-0.514345	-0.49237	-0.74905	-0.67963	-0.694045	-0.696494	-0.787261	-0.768944	-0.836407	-0.766072	-0.909586	-0.84769	-0.892293	-0.931171	-1.36063	-1.53127	-1.54801	-1.47458	-1.74239	-1.34501	-0.0824676	-0.00613521	-0.00955665	0.00209685	1.12e-05	-0.0605491	-0.104241	-0.0550615
-0.0147368	-0.0175136	-0.00558549	-0.0147838	-0.0266235	-0.0272446	-0.0817929	-0.0872798	-0.081305	-0.092495	-0.0948843	-0.0849589	-0.166688	-0.18751	-0.152297	-0.14889	-0.140178	-0.126338	-0.255989	-0.254241	-0.257985	-0.222072	-0.257265	-0.216265	-0.358625	-0.364905	-0.357081	-0.327686	-0.341849	-0.321047	-0.500749	-0.493542	-0.500482	-0.529272	-0.518576	-0.508845	-0.915304	-1.00741	-0.946296	-1.0264	-1.02581	-0.924473	-0.0149061	-0.0144593	-0.0200981	-0.0199899	-0.0105136	-0.00678877	-0.0610648	-0.0861287
-0.0233884	-0.0394347	-0.0554463	-0.0049695	-0.0119405	-0.00515118	-0.0652838	-0.0966571	-0.0303039	-0.0497162	-0.120151	-0.0903711	-0.130594	-0.141796	-0.0771783	-0.0962116	-0.169854	-0.118608	-0.204876	-0.183663	-0.257564	-0.206741	-0.253068	-0.281653	-0.347965	-0.304889	-0.378221	-0.350784	-0.223239	-0.243761	-0.425748	-0.362822	-0.414446	-0.473702	-0.469349	-0.406012	-0.901602	-0.935688	-0.910033	-0.918685	-0.927416	-0.918685	-0.00942037	-0.0447601	-0.0229143	-0.0238907	-0.0556736	-0.0313318	-0.0667753	-0.0563521
0.00165767	-0.00112161	-0.00781194	-0.0104589	-0.00140221	-0.00450624	-0.125639	-0.126864	-0.12784	-0.129234	-0.127394	-0.127394	-0.212551	-0.168147	-0.234976	-0.235501	-0.289697	-0.268421	-0.342276	-0.34939	-0.349652	-0.391346	-0.296921	-0.345917	-0.427606	-0.412542	-0.443799	-0.440245	-0.432974	-0.431433	-0.660533	-0.610474	-0.549308	-0.629523	-0.544639	-0.53586	-0.993518	-1.03115	-0.942039	-0.895895	-0.908344	-0.908139	-0.00640768	-0.00244572	-0.00872284	0.00070994	-0.00670526	-0.00100706	-0.119546	-0.117361
-0.345262	-0.16145	-0.131746	-0.297664	-0.123742	-0.213272	-0.42093	-0.525492	-0.243492	-0.407061	-0.251876	-0.382961	-0.454946	-0.329618	-0.252592	-0.416617	-0.3258	-0.238578	-0.612689	-0.656184	-0.423362	-0.374182	-0.61663	-0.397842	-0.606886	-0.488769	-0.514254	-0.542027	-0.447534	-0.486055	-0.582739	-0.595664	-0.588484	-0.58292	-0.62851	-0.595664	-2.17427	-0.969444	-1.00607	-0.85401	-1.07131	-2.13709	-0.220083	-0.27306	-0.236473	-0.172631	-0.21379	-0.204462	-0.457426	-0.202771
-0.0284872	-0.0409387	-0.0308122	-0.0357178	-0.0384265	-0.0357966	-0.069083	-0.0714628	-0.0867437	-0.0712823	-0.0826248	-0.0799447	-0.132765	-0.131574	-0.141122	-0.135829	-0.121829	-0.118609	-0.193598	-0.192784	-0.191488	-0.188649	-0.192757	-0.189653	-0.2678	-0.262182	-0.271476	-0.276533	-0.264529	-0.265321	-0.370057	-0.380036	-0.383931	-0.373176	-0.384082	-0.374875	-0.689124	-0.689966	-0.684067	-0.693979	-0.688369	-0.684711	-0.0322795	-0.0337793	-0.0334108	-0.0327964	-0.0326556	-0.031012	-0.0633197	-0.0656249
-0.0189827	-0.018257	-0.0154864	-0.016534	-0.0134099	-0.016534	-0.0516411	-0.0446713	-0.0466254	-0.0559646	-0.0348243	-0.0460259	-0.0998122	-0.157673	-0.0901486	-0.0863172	-0.259109	-0.178746	-0.245324	-0.276886	-0.269242	-0.247824	-0.300178	-0.275998	-0.27264	-0.363714	-0.344772	-0.163807	-0.0397467	-0.298384	-0.564505	-0.480857	-0.449566	-0.404315	-0.500216	-0.536636	-0.949207	-0.926428	-1.02693	-0.954933	-0.917162	-0.954933	-0.00936546	-0.0295209	-0.00680974	-0.0235049	-0.0175479	-0.0185387	-0.0271073	-0.0205733
-0.0539195	-0.0631454	-0.0699874	-0.0393987	-0.0438244	-0.0532415	-0.127716	-0.114062	-0.0986526	-0.101816	-0.120299	-0.137249	-0.191727	-0.182194	-0.219103	-0.217497	-0.216061	-0.205316	-0.265558	-0.246858	-0.289883	-0.284101	-0.288067	-0.330137	-0.358878	-0.367666	-0.360521	-0.378314	-0.372952	-0.367666	-0.533605	-0.504188	-0.49347	-0.52711	-0.470867	-0.479872	-0.829688	-0.826843	-0.826487	-0.8134	-0.839136	-0.825503	-0.0488592	-0.0542656	-0.0478618	-0.0486934	-0.0488592	-0.0446162	-0.0794908	-0.0962714
-0.0794156	-0.0772203	-0.0797943	-0.0554444	-0.0825125	-0.0889347	-0.092563	-0.082972	-0.0701303	-0.116243	-0.0971803	-0.0387427	-0.0820926	-0.0937302	-0.0839654	-0.100765	-0.0904972	-0.11133	-0.119789	-0.106732	-0.130475	-0.09639	-0.123064	-0.142285	-0.113192	-0.170691	-0.132751	-0.152855	-0.159896	-0.145877	-0.207087	-0.25892	-0.290046	-0.237743	-0.165573	-0.206012	-0.242065	-0.529282	-0.427279	-0.416163	-0.416383	-0.293984	-0.072132	-0.0769212	-0.0633215	-0.064205	-0.0532371	-0.0659634	-0.112251	-0.0771283
-0.020951	-0.041872	-0.145929	-0.0228989	-0.100921	-0.0665145	-0.0736089	-0.0704197	-0.0853099	-0.0765714	-0.07678	-0.0779903	-0.12578	-0.12706	-0.133738	-0.17554	-0.146779	-0.14178	-0.191342	-0.184976	-0.187214	-0.288282	-0.183853	-0.314029	-0.234869	-0.230257	-0.234979	-0.241657	-0.234979	-0.233133	-0.353774	-0.329958	-0.379931	-0.328318	-0.366165	-0.364501	-0.695661	-0.754407	-0.776319	-0.627742	-0.658337	-0.744058	-0.0194539	-0.0229577	-0.0940013	-0.0508313	-0.0427874	-0.0266926	-0.060844	-0.0786822
-0.552864	-0.563821	-0.409083	-0.602558	-0.477085	-0.444121	-0.583809	-0.43332	-0.541445	-0.678864	-0.41515	-0.603335	-0.550395	-0.273216	-0.57773	-0.665529	-0.476413	-0.371542	-0.699135	-0.656399	-0.617372	-0.536575	-0.691208	-0.525711	-0.704352	-0.840493	-0.591995	-0.718205	-0.819511	-0.668686	-0.645663	-0.787798	-0.827473	-0.70325	-0.735918	-0.807937	-0.863629	-0.898007	-1.04001	-0.89231	-0.71063	-0.949267	-0.402252	-0.390365	-0.445959	-0.490112	-0.363092	-0.566046	-0.476115	-0.459174
-0.0529292	-0.0439176	-0.0327771	-0.0435094	-0.0479849	-0.0399384	-0.215125	-0.273367	-0.186168	-0.236378	-0.16082	-0.174778	-0.37575	-0.321186	-0.317605	-0.298947	-0.367638	-0.34316	-0.506614	-0.496881	-0.499268	-0.489805	-0.487365	-0.501353	-0.654674	-0.62262	-0.655769	-0.627106	-0.600522	-0.619243	-0.999696	-0.925303	-0.919211	-0.961293	-1.00157	-0.978688	-1.47541	-1.42403	-1.35485	-1.58453	-1.32455	-1.3808	-0.0584288	-0.0583282	-0.0499858	-0.0468852	-0.0557189	-0.0649667	-0.228273	-0.165683
-0.0154197	-0.0376398	-0.0317967	-0.0325791	-0.0234281	-0.0221522	-0.0705986	-0.0730038	-0.0725085	-0.0747796	-0.0725308	-0.0716297	-0.133711	-0.131403	-0.134627	-0.127201	-0.129217	-0.132261	-0.207003	-0.204321	-0.212044	-0.207986	-0.209784	-0.217564	-0.279539	-0.27488	-0.269488	-0.282483	-0.270018	-0.291697	-0.409575	-0.421372	-0.421799	-0.423081	-0.419803	-0.413347	-0.793688	-0.792812	-0.79805	-0.791074	-0.785667	-0.795579	-0.036298	-0.041001	-0.0439958	-0.0450532	-0.0433142	-0.0363438	-0.0725862	-0.0733187
-0.0133335	-0.0549063	-0.0546406	-0.0588439	-0.00357436	-0.0183238	-0.102245	-0.0273748	-0.0783762	-0.17205	-0.0310412	-0.128575	-0.1223	-0.126019	-0.138472	-0.122741	-0.122992	-0.10392	-0.178895	-0.227822	-0.226606	-0.273589	-0.252951	-0.207071	-0.296459	-0.288434	-0.288722	-0.291498	-0.291498	-0.292376	-0.413828	-0.392275	-0.3959	-0.420373	-0.433335	-0.432584	-0.77233	-0.736764	-0.632043	-0.769527	-0.690661	-0.656498	-0.0202386	-0.0148357	-0.0924792	-0.0830968	-0.0427862	-0.025738	-0.0382143	-0.0457668
-0.0254456	-0.0434483	-0.00874756	-0.020041	-0.0211303	-0.0361024	-0.0645276	-0.0679304	-0.0679304	-0.0676077	-0.0662091	-0.0733773	-0.131172	-0.132338	-0.132457	-0.128974	-0.125355	-0.136739	-0.239564	-0.223842	-0.211146	-0.227595	-0.227794	-0.208708	-0.292692	-0.298461	-0.290849	-0.290346	-0.292692	-0.291112	-0.406794	-0.406429	-0.415295	-0.393542	-0.406794	-0.411911	-0.814551	-0.834227	-0.704753	-0.735458	-0.78893	-0.814045	-0.0167679	-0.0229897	-0.0420895	-0.0540532	-0.0121041	-0.0126515	-0.049647	-0.0526961
-0.0880926	-0.0681229	-0.0668394	-0.0610033	-0.0710146	-0.0710146	-0.166583	-0.179874	-0.194524	-0.172093	-0.180288	-0.188367	-0.251007	-0.210513	-0.228534	-0.171527	-0.193345	-0.225711	-0.287578	-0.29572	-0.26953	-0.288148	-0.26801	-0.281797	-0.324113	-0.326253	-0.32291	-0.337009	-0.310281	-0.324113	-0.416776	-0.427098	-0.316808	-0.382368	-0.500005	-0.482834	-0.660089	-0.714112	-0.752447	-0.644873	-0.668819	-0.701355	-0.0624608	-0.0848797	-0.0531259	-0.0666579	-0.0495145	-0.0874682	-0.156915	-0.129736
-0.00715705	-0.0376724	-0.0326233	-0.00938982	-0.0136515	-0.0189864	-0.080009	-0.0758498	-0.0716572	-0.0803539	-0.083296	-0.0782332	-0.135089	-0.132226	-0.133195	-0.135386	-0.132906	-0.136304	-0.214142	-0.20654	-0.209882	-0.209418	-0.20856	-0.210748	-0.293798	-0.282508	-0.289352	-0.277217	-0.285109	-0.279587	-0.410888	-0.404983	-0.407735	-0.419251	-0.413274	-0.409195	-0.799409	-0.799324	-0.792679	-0.801333	-0.799409	-0.804301	-0.0146965	-0.0141963	-0.0129582	-0.0149583	-0.0157164	-0.0172241	-0.0726971	-0.0717103
-0.00330018	-0.00644772	-0.00409294	-0.00263197	-0.00140192	-0.00192637	-0.00224745	-0.0193816	-0.0329865	-0.0151168	-0.0042341	-0.0229093	-0.0684951	-0.0873123	-0.0678752	-0.0714035	-0.0714035	-0.0619313	-0.144284	-0.172688	-0.294178	-0.163569	-0.148715	-0.314681	-0.328907	-0.220321	-0.180996	-0.343106	-0.422538	-0.38891	-0.388964	-0.606977	-0.457813	-0.504334	-0.570719	-0.520159	-0.809217	-1.03082	-0.756079	-0.781265	-0.688069	-0.622142	-0.00651844	-0.0054181	-0.00286038	-0.00251426	-0.00671415	-0.00848326	-0.00726093	-0.0127664
-0.0634328	-0.100233	-0.0491373	-0.0806278	-0.00178495	0.000391444	-0.025506	-0.104401	-0.134217	-0.119006	-0.00897466	-0.109116	-0.18903	-0.131912	-0.212627	-0.202569	-0.215059	-0.264213	-0.282579	-0.22993	-0.284051	-0.345255	-0.33106	-0.391162	-0.358339	-0.355341	-0.373485	-0.318213	-0.269097	-0.229205	-0.587014	-0.546054	-0.59144	-0.501218	-0.521904	-0.519226	-1.18742	-1.22597	-1.02685	-0.988879	-0.967164	-1.04846	-0.0793186	-0.0259405	-0.0963149	-0.0656617	-0.0284576	-0.0450468	-0.079119	-0.0431687
-0.0418553	-0.0281626	-0.0449691	-0.0295643	-0.0549652	-0.0505739	-0.0838524	-0.0872663	-0.0859297	-0.0877712	-0.0859297	-0.0848291	-0.133809	-0.162013	-0.147584	-0.132338	-0.138175	-0.159028	-0.221923	-0.228803	-0.228092	-0.23338	-0.227084	-0.229268	-0.295797	-0.303468	-0.30192	-0.283359	-0.29737	-0.291969	-0.438359	-0.442669	-0.429646	-0.438369	-0.442752	-0.438359	-0.809074	-0.850757	-0.872986	-0.839559	-0.814743	-0.813266	-0.0296776	-0.0275238	-0.0305045	-0.0244877	-0.0251224	-0.0278265	-0.0662124	-0.104758
-0.00443453	-0.0252943	-0.0204135	-0.00886636	-0.015568	-0.00908155	-0.0597934	-0.0668547	-0.0742943	-0.0675537	-0.060164	-0.075328	-0.107727	-0.110635	-0.109076	-0.10968	-0.115082	-0.10588	-0.158791	-0.165368	-0.166208	-0.179876	-0.166504	-0.175848	-0.2258	-0.222543	-0.223272	-0.230287	-0.214385	-0.216313	-0.362358	-0.381868	-0.368337	-0.353034	-0.347805	-0.339481	-0.735569	-0.731278	-0.658658	-0.678755	-0.687864	-0.673736	-0.0084471	-0.00677141	-0.00541403	-0.00627219	-0.00495065	-0.00877306	-0.0535377	-0.0555451
-0.00684303	-0.00522005	2.72e-05	-0.00501675	-0.00994202	-0.00432566	-0.0966792	-0.0949844	-0.0922671	-0.101287	-0.0941931	-0.0857476	-0.188677	-0.188772	-0.185928	-0.182293	-0.193256	-0.193705	-0.284248	-0.284724	-0.302922	-0.314249	-0.282482	-0.31503	-0.385791	-0.382964	-0.38945	-0.396961	-0.392083	-0.38945	-0.561323	-0.555692	-0.538991	-0.574236	-0.5223	-0.551142	-1.10391	-1.11365	-1.09428	-1.10796	-1.09904	-1.10377	-0.0275068	-0.0119384	-0.0201453	-0.0209216	-0.0172996	-0.0141303	-0.0849569	-0.0821352
-0.0227633	-0.0227633	-0.0230329	-0.0175797	-0.0264678	-0.0239728	-0.0547462	-0.056614	-0.0571197	-0.0571197	-0.0477125	-0.0694061	-0.0436896	-0.0672514	-0.0407534	-0.107354	-0.0629646	-0.123941	-0.248871	-0.197448	-0.211849	-0.203141	-0.196478	-0.234606	-0.252553	-0.27027	-0.292046	-0.258506	-0.229917	-0.260658	-0.364766	-0.311619	-0.506077	-0.299974	-0.484803	-0.51105	-0.823291	-0.831317	-1.24074	-1.17903	-0.752982	-0.765083	-0.017567	-0.00075819	0.00075241	0.00276227	-0.0049104	-0.0226057	-0.0463426	-0.0587656
-0.0282668	-0.0313124	-0.0308371	-0.0340071	-0.0331365	-0.031512	-0.0713623	-0.0905953	-0.0585468	-0.0984195	-0.103441	-0.0598023	-0.131615	-0.129352	-0.121069	-0.137944	-0.130685	-0.133443	-0.189974	-0.190716	-0.169442	-0.158397	-0.186722	-0.17905	-0.217669	-0.232219	-0.244099	-0.237374	-0.222732	-0.243119	-0.319997	-0.330821	-0.305142	-0.34066	-0.321736	-0.301625	-0.698655	-0.659012	-0.667242	-0.620302	-0.649901	-0.659022	-0.0440632	-0.0402595	-0.0208402	-0.0164267	-0.0321161	-0.0389912	-0.0828545	-0.0828545
-0.0310482	-0.0437066	-0.045854	-0.0331203	-0.0278816	-0.0301852	-0.0819963	-0.0810449	-0.0811039	-0.085011	-0.082238	-0.0822788	-0.149053	-0.143935	-0.142183	-0.155972	-0.147286	-0.145287	-0.218847	-0.208647	-0.238772	-0.236312	-0.225086	-0.222629	-0.28174	-0.281442	-0.279669	-0.293104	-0.299983	-0.287188	-0.390203	-0.437613	-0.405985	-0.421497	-0.379109	-0.352569	-0.692479	-0.766866	-0.707344	-0.719801	-0.685366	-0.772027	-0.0307448	-0.0276121	-0.0384236	-0.0374893	-0.0322452	-0.0269562	-0.0638472	-0.0735186
-0.00477421	-0.00552547	-0.00691069	-0.0054802	-0.00471044	-0.0054802	-0.0636508	-0.0686385	-0.0596843	-0.0676232	-0.0307911	-0.0455002	-0.114703	-0.10447	-0.113102	-0.0847621	-0.0892685	-0.0977688	-0.181638	-0.177091	-0.189304	-0.160568	-0.167294	-0.162981	-0.224053	-0.23082	-0.223995	-0.221676	-0.211142	-0.218368	-0.32102	-0.316866	-0.324333	-0.310273	-0.328394	-0.336128	-0.623311	-0.62286	-0.624684	-0.626454	-0.612695	-0.638101	-0.0222982	-0.00756991	-0.00534344	-0.00309499	-0.00633342	-0.0268513	-0.0675571	-0.0343078
-0.174117	-0.132617	-0.265676	-0.142984	-0.384815	-0.414371	-0.226129	-0.173341	-0.192965	-0.302578	-0.231742	-0.263697	-0.25502	-0.367816	-0.261147	-0.597125	-0.503367	-0.644361	-0.230466	-0.391442	-0.197328	-0.559194	-0.316251	-0.470888	-0.298468	-0.517167	-0.481344	-0.28698	-0.607903	-0.606495	-0.604476	-0.667532	-0.554261	-0.652182	-0.592582	-0.484457	-0.808427	-0.842203	-0.843372	-0.984719	-0.876921	-0.905886	-0.140364	-0.217249	-0.121467	-0.0998354	-0.147305	-0.157609	-0.215987	-0.332535
-0.0623649	-0.0622151	-0.112543	-0.0464503	-0.0504328	-0.0401836	-0.103507	-0.0865566	-0.126473	-0.100332	-0.0872181	-0.116958	-0.140835	-0.205258	-0.192271	-0.143457	-0.176719	-0.203248	-0.197472	-0.217334	-0.241766	-0.245224	-0.236686	-0.216247	-0.297582	-0.294192	-0.298611	-0.28994	-0.294192	-0.290637	-0.396099	-0.433841	-0.422725	-0.495718	-0.461128	-0.365465	-0.719007	-0.825321	-0.772721	-0.787876	-0.775155	-0.851834	-0.049891	-0.0395541	-0.0379577	-0.0492795	-0.0418391	-0.0325134	-0.0642914	-0.0989055
-0.0244573	-0.0228016	-0.0238318	-0.0257475	-0.0251406	-0.0247649	-0.0603961	-0.0607062	-0.0598199	-0.0615211	-0.0602883	-0.0596453	-0.111174	-0.112338	-0.116149	-0.105988	-0.11739	-0.108827	-0.183242	-0.177714	-0.173793	-0.181153	-0.175219	-0.17979	-0.248498	-0.238674	-0.244668	-0.248937	-0.242118	-0.249354	-0.387887	-0.385983	-0.39141	-0.387007	-0.37837	-0.382034	-0.650841	-0.644201	-0.634991	-0.615555	-0.61933	-0.663912	-0.0263385	-0.0245751	-0.0233377	-0.0219738	-0.0291442	-0.0257709	-0.0553231	-0.0547396
-0.00497303	-0.0154937	-0.0237546	-0.0243051	-0.00174494	-0.00242781	-0.0802045	-0.0887227	-0.0731748	-0.0738511	-0.0816198	-0.0714073	-0.133848	-0.155053	-0.147443	-0.138096	-0.182792	-0.161482	-0.238816	-0.238902	-0.232205	-0.237735	-0.238816	-0.24642	-0.268338	-0.270908	-0.297779	-0.301176	-0.311045	-0.3219	-0.530991	-0.462112	-0.476552	-0.502709	-0.424608	-0.428609	-0.900871	-0.991003	-1.06122	-1.05487	-0.973294	-0.869316	-0.0242966	-0.00769084	-0.0165836	-0.0139287	-0.0270299	-0.00842273	-0.0577725	-0.0650393
0.00313313	-0.00396526	-0.000583802	-0.00144866	-0.00140203	0.000763804	-0.0303199	-0.0248902	-0.0562404	-0.0426877	-0.0581207	-0.0600584	-0.20681	-0.230234	-0.158238	-0.189704	-0.135724	-0.184142	-0.315872	-0.348611	-0.398862	-0.373459	-0.360261	-0.434365	-0.48633	-0.50286	-0.502352	-0.507568	-0.491447	-0.523558	-0.686983	-0.753656	-0.766834	-0.780219	-0.709072	-0.676852	-1.35476	-1.43658	-1.29184	-1.30937	-1.19437	-1.25057	-0.00145169	-0.000756286	-0.00260931	-0.00186751	-0.00796474	-0.00100635	-0.0448357	-0.042213
-0.0161104	-0.0367576	-0.0181076	-0.0467868	-0.0408288	-0.0461806	-0.074384	-0.0939193	-0.106199	-0.0717934	-0.0966979	-0.0891323	-0.168592	-0.150669	-0.167087	-0.162283	-0.156688	-0.138213	-0.236881	-0.231975	-0.229865	-0.224892	-0.229865	-0.225711	-0.305587	-0.257367	-0.255133	-0.297518	-0.281213	-0.318908	-0.406504	-0.42953	-0.421017	-0.431956	-0.443949	-0.406037	-0.743778	-0.79165	-0.761909	-0.751018	-0.715857	-0.78079	-0.0250177	-0.0306474	-0.0212636	-0.0266199	-0.0185492	-0.0214212	-0.084445	-0.0772464
-0.042292	-0.090153	-0.0101097	-0.11231	-0.022393	-0.0384555	-0.0995247	-0.137191	-0.133131	-0.124152	-0.116705	-0.115054	-0.247628	-0.217367	-0.227014	-0.279768	-0.197059	-0.260105	-0.327927	-0.330659	-0.301879	-0.324288	-0.336689	-0.324288	-0.393444	-0.38918	-0.388324	-0.397181	-0.399091	-0.393444	-0.566132	-0.552897	-0.552897	-0.568969	-0.556825	-0.519663	-0.889092	-0.895956	-0.895956	-0.919005	-0.90704	-0.868687	-0.0573021	-0.0182812	-0.075106	-0.0742321	-0.0178285	-0.0475324	-0.124046	-0.099787
-0.0445338	-0.0472775	-0.0460943	-0.0445959	-0.047926	-0.0461384	-0.0851178	-0.0923502	-0.0927798	-0.0943086	-0.0984712	-0.0926055	-0.145835	-0.142736	-0.154294	-0.140666	-0.148005	-0.156494	-0.208052	-0.207643	-0.20651	-0.201194	-0.227405	-0.230286	-0.275181	-0.269778	-0.275282	-0.275198	-0.276046	-0.279705	-0.380699	-0.384425	-0.377134	-0.383941	-0.376123	-0.381873	-0.693601	-0.662782	-0.697338	-0.679643	-0.681226	-0.697813	-0.0496055	-0.0498555	-0.0498555	-0.0480536	-0.0516807	-0.0500826	-0.084688	-0.0914796
-0.00558373	-0.00511861	-0.00283118	-0.00845944	-0.0055618	-0.00581604	-0.090857	-0.0923542	-0.0919014	-0.0962401	-0.0934829	-0.0960616	-0.195604	-0.191508	-0.200481	-0.197186	-0.196689	-0.198665	-0.343225	-0.330626	-0.33721	-0.336468	-0.337449	-0.333831	-0.45317	-0.447638	-0.455599	-0.477062	-0.475448	-0.476006	-0.707668	-0.678091	-0.712762	-0.695496	-0.685173	-0.679231	-1.32432	-1.37507	-1.21152	-1.35691	-1.27513	-1.25227	-0.0128457	-0.0117492	-0.0037912	-0.00237962	-0.00200525	-0.0109106	-0.0669206	-0.0713242
-0.264661	-0.194692	-0.229955	-0.235224	-0.29361	-0.369824	-0.337308	-0.291022	-0.269182	-0.269884	-0.27124	-0.188804	-0.336906	-0.473722	-0.362401	-0.538991	-0.40794	-0.343141	-0.481264	-0.486846	-0.467002	-0.48532	-0.48532	-0.50617	-0.523125	-0.523223	-0.565879	-0.524465	-0.534173	-0.534173	-0.628939	-0.628018	-0.555831	-0.648582	-0.647629	-0.664636	-0.75753	-0.759688	-0.716436	-0.793916	-0.807354	-0.709978	-0.354662	-0.325104	-0.349258	-0.303449	-0.282737	-0.316478	-0.371953	-0.471923
-0.0334047	-0.0532974	-0.0486706	-0.0620969	-0.0486461	-0.0459079	-0.107599	-0.108645	-0.102477	-0.108495	-0.108376	-0.115378	-0.188872	-0.193456	-0.18835	-0.16774	-0.179979	-0.161478	-0.281073	-0.26717	-0.261895	-0.264407	-0.246438	-0.235106	-0.340211	-0.346594	-0.3441	-0.352673	-0.320531	-0.327711	-0.480846	-0.480846	-0.486254	-0.486228	-0.473353	-0.477548	-0.99038	-0.844261	-0.816684	-0.780354	-0.863075	-0.985113	-0.0566591	-0.0748797	-0.0683841	-0.0648903	-0.0683841	-0.077107	-0.115826	-0.1258
-0.0376488	-0.0382882	-0.0746138	-0.00849671	-0.116311	-0.0550717	-0.0379162	-0.0427152	-0.0866804	-0.0595519	-0.0578893	-0.0625828	-0.0662758	-0.211822	-0.0944721	-0.242071	-0.162195	-0.195037	-0.27923	-0.289653	-0.237447	-0.29069	-0.336105	-0.304795	-0.332601	-0.433344	-0.398958	-0.372283	-0.452527	-0.423874	-0.543802	-0.650979	-0.489463	-0.654854	-0.535228	-0.52947	-0.989847	-0.990569	-1.00233	-0.957944	-0.990569	-1.01215	-0.051208	-0.0705551	-0.0635052	-0.0349616	-0.0638852	-0.0132257	-0.0547858	-0.169946
-0.0129719	-0.0151554	-0.0165058	-0.0151554	-0.0161928	-0.0149511	-0.0822478	-0.0870858	-0.0831851	-0.0829364	-0.0804704	-0.0831851	-0.177103	-0.119817	-0.161783	-0.151349	-0.137168	-0.140476	-0.237606	-0.234776	-0.214765	-0.208139	-0.219084	-0.21342	-0.295679	-0.272563	-0.296259	-0.322925	-0.290142	-0.295514	-0.385487	-0.310681	-0.331359	-0.326298	-0.410556	-0.444972	-0.642741	-0.640856	-0.634378	-0.649402	-0.636901	-0.640856	-0.0258219	-0.0189509	-0.0205172	-0.0244438	-0.0202865	-0.0284494	-0.0681686	-0.0600709
-0.0717646	-0.117713	-0.0789789	-0.0866955	-0.061037	-0.0143981	-0.147307	-0.212218	-0.124073	-0.196118	-0.0902749	-0.113853	-0.378503	-0.359924	-0.251873	-0.158802	-0.661234	-0.788739	-0.399796	-0.419433	-0.59855	-0.742267	-0.4268	-0.935736	-0.611621	-0.533116	-0.481165	-0.651027	-0.356641	-0.495086	-0.73192	-0.73192	-0.799552	-0.712473	-0.758916	-0.656739	-0.953447	-0.668184	-0.857299	-0.981919	-1.03155	-1.22828	-0.183141	-0.331759	-0.0779143	-0.126486	-0.18142	-0.1878	-0.218015	-0.345037
-0.304135	-0.163876	-0.321976	-0.0969538	-0.370953	-0.354818	-0.252098	-0.170933	-0.207394	-0.201597	-0.387443	-0.314668	-0.128814	-0.253194	-0.16015	-0.491949	-0.0911417	-0.622356	-0.137758	-0.235266	-0.257993	-0.909917	-0.305642	-0.766683	-0.226692	-0.345256	-0.536683	-0.316674	-0.350555	-0.58374	-0.245421	-0.707268	-0.565491	-0.756108	-0.316841	-0.315808	-0.537156	-1.12502	-1.30499	-0.90638	-0.940314	-0.633464	-0.503447	-0.152317	-0.341727	-0.20321	-0.0238518	-0.271208	-0.0872596	-0.195998
-0.0042707	-0.00457379	1.7e-05	-0.00535903	-0.00140442	-0.0118518	-0.0480419	-0.0076826	-0.0409117	-0.0168155	-0.0273357	-0.041211	-0.0644634	-0.0580413	-0.0584836	-0.0646289	-0.0584836	-0.046801	-0.114106	-0.1274	-0.141795	-0.1274	-0.117929	-0.135772	-0.199901	-0.194285	-0.203579	-0.229129	-0.292149	-0.274377	-0.33914	-0.265707	-0.375713	-0.237657	-0.437785	-0.378839	-1.96777	-0.593028	-0.782697	-2.35161	-1.09266	-2.91553	-0.0147729	-0.0116462	-0.0127242	-0.00622245	-0.0116462	-0.0128652	-0.000375035	-0.0158833
-0.436852	-0.296598	-0.209613	-0.246504	-0.310323	-0.362046	-0.22351	-0.275502	-0.42593	-0.246789	-0.214929	-0.392752	-0.370022	-0.204083	-0.448981	-0.22363	-0.323613	-0.371349	-0.495023	-0.46417	-0.559389	-0.388077	-0.379157	-0.475527	-0.629	-0.497235	-0.531204	-0.650899	-0.362124	-0.609483	-0.715253	-0.589047	-0.819788	-0.62521	-0.812515	-0.729706	-0.968769	-0.962513	-0.993668	-0.803337	-0.877346	-1.20698	-0.200897	-0.150065	-0.283178	-0.32535	-0.384772	-0.159066	-0.267603	-0.115988
-0.00871155	-0.00525101	-0.00415986	-0.005762	-0.00140293	0.00076255	-0.0593911	-0.0557974	-0.0550665	-0.0564576	-0.0550414	-0.0484945	-0.105417	-0.0908659	-0.097499	-0.0570392	-0.0993128	-0.0950611	-0.166065	-0.165208	-0.162852	-0.157741	-0.163484	-0.161144	-0.194827	-0.21267	-0.216992	-0.218157	-0.209217	-0.20344	-0.305476	-0.304615	-0.299997	-0.303771	-0.306167	-0.302602	-0.602547	-0.587957	-0.619921	-0.641679	-0.608147	-0.588633	-0.00145377	-0.00075873	-0.00441489	-0.00233948	-0.00562541	-0.00102225	-0.0412564	0.000408765
-0.0135172	-0.0175547	-0.0217493	-0.0508086	-0.0126405	-0.0142255	-0.068419	-0.111894	-0.0553775	-0.0816486	-0.0274286	-0.0449326	-0.199727	-0.121824	-0.179566	-0.171842	-0.0816945	-0.15093	-0.333851	-0.344555	-0.270784	-0.406402	-0.385486	-0.267222	-0.464555	-0.505102	-0.498323	-0.403526	-0.384617	-0.458867	-0.763176	-0.821859	-0.809863	-0.763949	-0.709193	-0.711017	-0.573972	-1.34051	-1.18222	-1.01162	-0.994515	-0.620951	-0.0139089	-0.00454675	-0.0200002	-0.0330631	-0.0201024	-0.028993	-0.1168	-0.0222158
-0.0238021	-0.0376054	-0.0295558	-0.0221777	-0.030081	-0.0341127	-0.0652772	-0.0579484	-0.0524164	-0.0613978	-0.0728924	-0.0619864	-0.112326	-0.130024	-0.108455	-0.14273	-0.209131	-0.175431	-0.206266	-0.217069	-0.225992	-0.22832	-0.217158	-0.218961	-0.297384	-0.300988	-0.310855	-0.302199	-0.301745	-0.314256	-0.428301	-0.42605	-0.427428	-0.428179	-0.434125	-0.425723	-0.716755	-0.666623	-0.689363	-0.705493	-0.740335	-0.723485	-0.0283943	-0.0234751	-0.0319238	-0.0308155	-0.0281385	-0.0260841	-0.0547321	-0.0602899
-0.0520516	-0.239258	-0.179	-0.0700243	-0.0573418	-0.0328305	-0.146628	-0.161747	-0.345178	-0.155177	-0.112781	-0.35608	-0.31247	-0.229851	-0.390483	-0.234661	-0.361057	-0.417419	-0.355676	-0.31954	-0.496179	-0.490006	-0.362956	-0.473954	-0.404833	-0.353924	-0.388686	-0.55144	-0.395073	-0.609939	-0.692561	-0.652138	-0.637174	-0.670887	-0.599765	-0.650505	-0.997368	-1.02156	-0.947045	-0.977119	-0.971065	-1.04251	-0.068834	-0.0309501	-0.245539	-0.265405	-0.195631	-0.065585	-0.129864	-0.115904
-0.0232859	-0.0197823	-0.0148682	-0.0220897	-0.0270768	-0.0303489	-0.0746847	-0.076537	-0.0718558	-0.0787643	-0.0768877	-0.0716394	-0.138379	-0.141038	-0.139088	-0.139902	-0.135923	-0.137315	-0.234712	-0.230024	-0.227497	-0.225332	-0.224136	-0.230258	-0.30057	-0.316067	-0.313275	-0.294415	-0.288175	-0.295673	-0.427183	-0.425662	-0.426644	-0.426764	-0.42697	-0.426644	-0.776267	-0.763417	-0.767333	-0.769267	-0.759055	-0.780262	-0.0278356	-0.0267759	-0.0172272	-0.0202323	-0.0152675	-0.028157	-0.0634301	-0.0616447
-0.290312	-0.269584	-0.261817	-0.470859	-0.164514	-0.16042	-0.459454	-0.674408	-0.623437	-0.598124	-0.623437	-0.761762	-0.750742	-0.00920899	-0.886676	-0.176156	-0.343846	-0.46366	-0.850892	-0.716056	-0.553184	-0.401775	-0.62229	-0.628839	-0.733606	-0.739455	-0.742898	-0.769958	-0.769958	-0.863873	-0.984073	-1.01903	-1.1637	-0.9752	-0.898474	-0.863957	-0.898537	-1.38516	-1.48045	-1.044	-0.798825	-1.0232	-0.638391	-0.333777	-0.68877	-0.743244	-0.117451	-0.432534	-0.454214	-0.204994
-0.185201	-0.185604	-0.180141	-0.149626	-0.200132	-0.180141	-0.300628	-0.272487	-0.19283	-0.121191	-0.0465665	-0.18674	-0.190187	-0.116364	-0.265497	-0.287307	-0.2972	-0.0522041	-0.345271	-0.315371	-0.423736	-0.350601	-0.372969	-0.429868	-0.528171	-0.542897	-0.506191	-0.539623	-0.474437	-0.518264	-0.530219	-0.674547	-0.515087	-0.817005	-0.876665	-0.227892	-1.02031	-0.805329	-1.14607	-1.39659	-1.33471	-0.879457	-0.0493567	-0.0165296	-0.355778	-0.321942	-0.0394509	-0.0599812	-0.10315	-0.31243
-0.108261	-0.144786	-0.252854	-0.00144836	-0.116391	-0.242965	-0.037241	-0.0613517	-0.315456	-0.0731265	-0.0746171	-0.293245	-0.0832333	-0.126804	-0.363534	-0.220004	-0.202321	-0.218031	-0.273567	-0.197656	-0.18968	-0.238924	-0.226408	-0.30731	-0.282398	-0.321087	-0.290331	-0.244109	-0.297052	-0.347332	-0.330786	-0.320501	-0.361245	-0.312989	-0.330786	-0.328408	-0.515869	-0.711326	-0.678215	-0.648586	-0.721802	-0.550138	-0.00232319	-0.0533095	-0.193184	-0.310147	-0.10445	-0.00100611	-0.0794288	-0.203544
-0.00496936	-0.00185731	3.49e-05	-0.00481333	-0.00140168	0.000763923	-0.0627494	-0.0746813	-0.0676044	-0.0658187	-0.0712249	-0.0758719	-0.12521	-0.120557	-0.11762	-0.12121	-0.120498	-0.117891	-0.186903	-0.18491	-0.178776	-0.1676	-0.183659	-0.176265	-0.23694	-0.237806	-0.237107	-0.237806	-0.237803	-0.239374	-0.358318	-0.359009	-0.372196	-0.347053	-0.351415	-0.361918	-0.757392	-0.758341	-0.73003	-0.768661	-0.727237	-0.726208	-0.0122343	-0.00168422	-0.00098168	-0.0019559	0.00158503	-0.0137892	-0.055945	-0.0523843
-0.0302526	-3.64e-05	-0.0184354	-0.0313578	-0.0202521	-0.0102781	-0.0991627	-0.0981621	-0.121033	-0.109114	-0.0974606	-0.133625	-0.211931	-0.202265	-0.213853	-0.200185	-0.210034	-0.221935	-0.30565	-0.302912	-0.315666	-0.296302	-0.305374	-0.318078	-0.408736	-0.390642	-0.395368	-0.3945	-0.386754	-0.391002	-0.566484	-0.51903	-0.560208	-0.537031	-0.549608	-0.555566	-0.95703	-0.940405	-0.962035	-0.974529	-0.928655	-0.921492	-0.0355528	-0.0343565	-0.0236384	-0.0316706	-0.0316706	-0.0331345	-0.117366	-0.118173
-0.0425422	-0.0397935	-0.0292492	-0.0524291	-0.0414462	-0.0432171	-0.0997916	-0.0901057	-0.105002	-0.10256	-0.0971369	-0.0882253	-0.181342	-0.176671	-0.162949	-0.170223	-0.183747	-0.146404	-0.252297	-0.260777	-0.275069	-0.228765	-0.257885	-0.213683	-0.320149	-0.353229	-0.334604	-0.323839	-0.335006	-0.343207	-0.451863	-0.439244	-0.474849	-0.463284	-0.41565	-0.436291	-0.796577	-0.869544	-0.695653	-0.642351	-0.7496	-0.743875	-0.0446293	-0.0308402	-0.0171214	-0.0196815	-0.0378993	-0.0708407	-0.0801539	-0.0838795
-0.0125252	-0.00373921	-0.00574015	-0.00962693	-0.0150154	-0.0112878	-0.0664573	-0.0651044	-0.0686163	-0.0651405	-0.064703	-0.0608214	-0.127277	-0.130732	-0.128138	-0.130365	-0.130365	-0.135314	-0.223915	-0.228542	-0.22826	-0.229371	-0.228657	-0.233195	-0.306857	-0.305943	-0.303158	-0.305795	-0.300583	-0.313323	-0.482303	-0.49508	-0.500412	-0.48316	-0.488165	-0.492895	-0.980818	-0.995743	-0.931185	-0.940097	-0.956472	-0.934519	-0.0102308	-0.0138905	-0.00447948	-0.010891	-0.0114297	-0.0176567	-0.0626586	-0.0561493
-0.00366112	-0.0162269	2.94e-05	-0.0014545	-0.0014099	0.00075629	-0.0222482	-0.035201	-0.0625509	-0.0454326	-0.0408229	-0.0658786	-0.0977642	-0.0743312	-0.104299	-0.105646	-0.0880867	-0.0818234	-0.127337	-0.160185	-0.157592	-0.127424	-0.13725	-0.151413	-0.21914	-0.205324	-0.212544	-0.209186	-0.194244	-0.208088	-0.314126	-0.291137	-0.332172	-0.29013	-0.303546	-0.316333	-0.601922	-0.597067	-0.613332	-0.599802	-0.601922	-0.597486	-0.00941647	-0.00767296	-0.010199	-0.0117778	0.00157919	-0.00101153	-0.0432066	-0.0402656
-0.00056842	-0.00738679	-0.00464151	-0.00600028	-0.00316317	0.0007368	-0.0990097	-0.0887776	-0.0915354	-0.0944288	-0.100857	-0.0956797	-0.189609	-0.187288	-0.176583	-0.19067	-0.198379	-0.201493	-0.312492	-0.316902	-0.326669	-0.315853	-0.32235	-0.312173	-0.447522	-0.413283	-0.43151	-0.465843	-0.459174	-0.460203	-0.580429	-0.588607	-0.565736	-0.603887	-0.573068	-0.570847	-0.942287	-0.820816	-0.964534	-0.833393	-0.894259	-0.921536	-0.0117588	-0.00754818	-0.00824699	-0.00467071	-0.00011712	-0.0107807	-0.0853891	-0.0905435
-0.0288879	-0.0424274	-0.0215083	-0.0175629	-0.00140263	-0.0172608	-0.0457434	-0.0535779	-0.0628849	-0.0501796	-0.0542954	-0.0590914	-0.146954	-0.0660915	-0.151088	-0.0876799	-0.100736	-0.173588	-0.206789	-0.20923	-0.212344	-0.195362	-0.196117	-0.228307	-0.278485	-0.309415	-0.297008	-0.295687	-0.296427	-0.30154	-0.425374	-0.380371	-0.416185	-0.4067	-0.392964	-0.418606	-0.799527	-0.73648	-0.782334	-0.784268	-0.732973	-0.857377	-0.0420015	-0.0184131	-0.00678981	-0.0326514	-0.00412378	-0.0670934	-0.0358172	-0.0560919
-0.00623745	-0.0256823	-0.0104916	-0.0145557	-0.00611372	0.000131377	-0.152719	-0.149867	-0.13619	-0.159207	-0.149496	-0.149496	-0.276168	-0.243966	-0.287399	-0.234023	-0.266557	-0.291231	-0.439736	-0.433932	-0.452542	-0.425868	-0.478399	-0.470519	-0.566961	-0.471521	-0.55869	-0.58068	-0.553768	-0.590987	-0.750637	-0.853094	-0.80694	-0.834031	-0.850415	-0.789448	-1.4458	-1.63041	-1.44989	-1.3554	-1.53301	-1.26031	-0.0100208	-0.00679647	-0.0113976	-0.0154618	-0.0113976	-0.0133113	-0.132233	-0.0833748
0.00271868	-0.0196638	3.4e-05	-0.0144803	-0.0184659	-0.0150733	-0.178226	-0.23861	-0.247363	-0.194058	-0.181364	-0.244229	-0.469479	-0.450798	-0.574461	-0.473579	-0.530011	-0.499666	-0.660935	-0.69663	-0.68486	-0.684785	-0.660606	-0.721344	-0.950911	-0.88556	-0.987428	-0.929961	-0.851841	-0.974063	-1.29728	-1.16841	-1.38016	-1.27164	-1.47147	-1.19473	-1.81084	-2.39042	-1.48704	-1.3583	-1.58826	-2.23019	-0.0128992	-0.0007579	-0.0020273	-0.00093122	-0.00439685	-0.0053686	-0.162833	-0.163095
-0.0203622	-0.0115737	-0.0610012	-0.0414533	-0.045364	-0.0409449	-0.0188117	-0.0572232	-0.0432748	-0.0876972	-0.0749081	-0.0727548	-0.0840803	-0.111962	-0.132447	-0.113488	-0.111962	-0.117834	-0.186051	-0.191015	-0.178535	-0.175386	-0.182054	-0.179284	-0.281711	-0.241159	-0.279362	-0.209558	-0.176354	-0.270238	-0.550639	-0.402438	-0.353224	-0.31348	-0.450827	-0.420417	-0.933435	-0.845563	-0.821712	-0.761883	-0.829915	-0.78698	-0.00713556	-0.0248451	-0.0283597	-0.00685096	-0.0188617	-0.0271173	-0.0420817	-0.044053
-0.0406972	-0.0426016	-0.0411947	-0.0436361	-0.0375274	-0.038526	-0.0787711	-0.0766982	-0.0769506	-0.077705	-0.0758811	-0.0772012	-0.120936	-0.134547	-0.119919	-0.139162	-0.132096	-0.129448	-0.175059	-0.175875	-0.174071	-0.174865	-0.173682	-0.17471	-0.218239	-0.219518	-0.225346	-0.218751	-0.22517	-0.227075	-0.309252	-0.312316	-0.295318	-0.304411	-0.308974	-0.300252	-0.579116	-0.588182	-0.576121	-0.594992	-0.59518	-0.586718	-0.0400648	-0.0349061	-0.0441189	-0.0362207	-0.0387495	-0.0384369	-0.0693209	-0.0684777
-0.123324	-0.0927856	-0.0819282	-0.0992326	-0.063246	-0.0556222	-0.228607	-0.207625	-0.208902	-0.220023	-0.147169	-0.14963	-0.285664	-0.287201	-0.27666	-0.208394	-0.212765	-0.205845	-0.41028	-0.382393	-0.358825	-0.329785	-0.409017	-0.322855	-0.471184	-0.462808	-0.447158	-0.45247	-0.431796	-0.436385	-0.599637	-0.595158	-0.564659	-0.617667	-0.605124	-0.615576	-0.924944	-0.998383	-0.947418	-0.939982	-0.905781	-0.964019	-0.115783	-0.0739772	-0.0902928	-0.0956827	-0.0839489	-0.105836	-0.170714	-0.135308
-0.0135081	-0.0790775	-0.0377916	-0.0376436	-0.0281729	-0.0305557	-0.100161	-0.111916	-0.118595	-0.13733	-0.115811	-0.116763	-0.1717	-0.17172	-0.163112	-0.169647	-0.335031	-0.202242	-0.260967	-0.258278	-0.246171	-0.346283	-0.284129	-0.369803	-0.317922	-0.361147	-0.356082	-0.327175	-0.352215	-0.342908	-0.493654	-0.533098	-0.511821	-0.509712	-0.505247	-0.483658	-1.09715	-0.945014	-0.839612	-0.804442	-0.74004	-0.958855	-0.0230088	-0.0124733	-0.059286	-0.0518387	-0.0340774	-0.0237803	-0.103551	-0.0684415
0.00304265	-0.00772898	3.35e-05	-0.0145487	-0.0030363	-0.0103844	-0.0885241	-0.123332	-0.0494303	-0.111865	-0.0361942	0.00269122	-0.225167	-0.122521	-0.221005	-0.142236	-0.172919	-0.153663	-0.33425	-0.310722	-0.309194	-0.298131	-0.286314	-0.280128	-0.39625	-0.369277	-0.358352	-0.393978	-0.381578	-0.390035	-0.558732	-0.565267	-0.547745	-0.558732	-0.5673	-0.554616	-0.859311	-0.92746	-0.909179	-0.831596	-0.806404	-0.821916	-0.0464253	-0.00116919	0.00075468	0.00276346	-0.0691323	-0.0159809	-0.0999473	-0.0195385
-0.349218	-0.284743	-0.158237	-0.310253	-0.0877892	-0.127288	-0.352909	-0.334687	-0.318746	-0.367769	-0.347872	-0.365251	-0.363746	-0.350513	-0.357633	-0.185436	-0.182271	-0.256236	-0.394389	-0.340948	-0.255414	-0.309383	-0.439199	-0.282338	-0.393316	-0.446714	-0.415883	-0.331608	-0.355796	-0.3537	-0.415735	-0.393821	-0.43987	-0.387303	-0.44231	-0.41537	-0.667428	-0.716763	-0.648282	-0.663355	-0.682755	-0.711443	-0.303427	-0.24421	-0.256394	-0.26949	-0.273456	-0.293758	-0.301983	-0.21648
-0.0120912	-0.00360712	-0.0091546	-0.00762623	-0.00467037	-0.00033985	-0.0526715	-0.0533843	-0.0488096	-0.0563618	-0.050349	-0.0499981	-0.100338	-0.102525	-0.101162	-0.102188	-0.103603	-0.105338	-0.18428	-0.18522	-0.173765	-0.175434	-0.191722	-0.187014	-0.247368	-0.254576	-0.251009	-0.241922	-0.244695	-0.240399	-0.374389	-0.373713	-0.372855	-0.364728	-0.374677	-0.376765	-0.772887	-0.768828	-0.794485	-0.733553	-0.73307	-0.773026	-0.00495053	-0.00427665	-0.00444604	-0.00464279	-0.00618991	-0.00519728	-0.0421871	-0.0401148
-0.0354262	-0.0310769	-0.0264527	-0.0382821	-0.0268808	-0.0173845	-0.092245	-0.0889208	-0.111243	-0.101098	-0.0812251	-0.110784	-0.174917	-0.16169	-0.186264	-0.164044	-0.148981	-0.132322	-0.224216	-0.22703	-0.226903	-0.213909	-0.231225	-0.238134	-0.31441	-0.294332	-0.279948	-0.342245	-0.325708	-0.281369	-0.483025	-0.323732	-0.447022	-0.348478	-0.467763	-0.44113	-0.934599	-0.748032	-0.818836	-0.796337	-0.839192	-0.901477	-0.0318626	-0.0431836	-0.0118639	-0.0415314	-0.00460742	-0.0287061	-0.0785555	-0.0506748
-0.019644	-0.0135797	-0.0429017	-0.00546537	-0.0398216	-0.0324551	-0.131099	-0.144947	-0.146555	-0.138787	-0.160598	-0.118994	-0.271678	-0.313918	-0.287967	-0.286934	-0.302337	-0.310331	-0.444373	-0.448345	-0.472611	-0.482458	-0.440354	-0.487743	-0.625406	-0.627321	-0.617869	-0.619931	-0.629533	-0.624012	-0.860012	-0.846739	-0.87059	-0.864498	-0.906435	-0.869655	-1.6648	-1.55014	-1.60291	-1.59207	-1.66712	-1.47537	-0.0226626	-0.0326974	-0.0106023	0.00012294	-0.00226568	-0.0339018	-0.128835	-0.129805
-0.0200621	-0.0119669	-0.0145516	-0.0219857	-0.0141909	-0.0146162	-0.0831521	-0.0856699	-0.0730695	-0.0863961	-0.0745747	-0.075823	-0.158568	-0.147932	-0.150135	-0.145333	-0.147475	-0.135409	-0.24767	-0.240543	-0.239799	-0.240911	-0.244129	-0.232416	-0.325268	-0.311748	-0.308182	-0.310171	-0.305949	-0.309167	-0.471261	-0.410778	-0.416988	-0.418888	-0.461066	-0.459514	-0.837124	-0.841915	-0.841915	-0.841105	-0.866569	-0.822862	-0.0203655	-0.0175024	-0.0100201	-0.00512443	-0.0137622	-0.0157983	-0.0772369	-0.069113
-0.0155213	-0.0204866	-0.0230443	-0.0205775	-0.0162578	-0.0157905	-0.0526616	-0.058299	-0.054309	-0.0544519	-0.0616008	-0.0526276	-0.102046	-0.110935	-0.109559	-0.106527	-0.0964771	-0.103618	-0.179076	-0.185414	-0.1782	-0.172806	-0.175929	-0.183025	-0.242738	-0.24544	-0.240304	-0.243732	-0.247187	-0.236231	-0.35237	-0.362503	-0.355766	-0.352524	-0.364949	-0.363756	-0.720757	-0.714452	-0.707886	-0.719497	-0.735571	-0.719633	-0.0199782	-0.0208827	-0.0208491	-0.0157696	-0.0198499	-0.0217698	-0.0546204	-0.0533167
-0.037395	-0.0362081	-0.0381306	-0.0382827	-0.0387524	-0.0400146	-0.0963053	-0.0932609	-0.0915766	-0.0976271	-0.0969146	-0.0945235	-0.168279	-0.168972	-0.164537	-0.184952	-0.144957	-0.153844	-0.267966	-0.273691	-0.270041	-0.256637	-0.277434	-0.248965	-0.354724	-0.353926	-0.366085	-0.345969	-0.351685	-0.351168	-0.527317	-0.509382	-0.535397	-0.513285	-0.532547	-0.545974	-0.921466	-0.960905	-0.998257	-1.02462	-1.02505	-0.927708	-0.0393444	-0.0425628	-0.0362213	-0.0357324	-0.0322855	-0.0397091	-0.0807492	-0.0906864
-0.0669731	-0.100173	-0.129446	-0.0770578	-0.0907884	-0.0641215	-0.141601	-0.155392	-0.15076	-0.127378	-0.152719	-0.188465	-0.209468	-0.221972	-0.219922	-0.180622	-0.247086	-0.241646	-0.305954	-0.271536	-0.300122	-0.296799	-0.291266	-0.315118	-0.358722	-0.368574	-0.344544	-0.350929	-0.332682	-0.379362	-0.486889	-0.490795	-0.481841	-0.449614	-0.453703	-0.446366	-0.832373	-0.82502	-0.822863	-0.819263	-0.828722	-0.865998	-0.0724716	-0.0780984	-0.0867569	-0.0800615	-0.0849649	-0.0780152	-0.118934	-0.14239
-0.0233001	-0.0219487	-0.0240011	-0.0244138	-0.0234309	-0.0269122	-0.0717557	-0.0701752	-0.0698607	-0.0749689	-0.0731388	-0.0695733	-0.128446	-0.130992	-0.127303	-0.126366	-0.130304	-0.133387	-0.212916	-0.210258	-0.203338	-0.206524	-0.212824	-0.213063	-0.276694	-0.278393	-0.28513	-0.280287	-0.290763	-0.285979	-0.405141	-0.402867	-0.403731	-0.404702	-0.402135	-0.403807	-0.73302	-0.749003	-0.752651	-0.757534	-0.765253	-0.736557	-0.0256874	-0.0307162	-0.0235307	-0.0229174	-0.022024	-0.0273915	-0.0648968	-0.0659635
-0.166089	-0.152565	-0.0698902	-0.199922	-0.0929423	-0.0915703	-0.208659	-0.238186	-0.236507	-0.233542	-0.238215	-0.274183	-0.362909	-0.268452	-0.191791	-0.293032	-0.290368	-0.335657	-0.441059	-0.443194	-0.445997	-0.470326	-0.450144	-0.450144	-0.425851	-0.417547	-0.401468	-0.411519	-0.425851	-0.472872	-0.652024	-0.66157	-0.688733	-0.586482	-0.643014	-0.680322	-1.16242	-1.01932	-0.95487	-0.732027	-0.980629	-0.969852	-0.158772	-0.206571	-0.112283	-0.0859796	-0.24546	-0.145326	-0.155804	-0.0817294
-0.000161108	-3.66e-05	3.32e-05	-0.000161108	-0.00140358	0.00076255	-0.0296909	-0.0360627	-0.0194804	-0.0422621	-0.0484509	-0.0188432	-0.0608902	-0.10929	-0.0379455	-0.0982537	-0.0189189	-0.0221382	-0.141584	-0.131854	-0.0807439	-0.0582477	-0.127948	-0.0698812	-0.134373	-0.161247	-0.220778	-0.094569	-0.173583	-0.0779469	-0.183373	-0.152275	-0.133356	-0.18962	-0.227774	-0.251319	-0.39893	-0.453602	-0.72845	-1.02164	-1.29401	-0.509008	-0.00145294	-0.00352948	0.00075444	0.00276334	0.00158319	-0.0010076	-0.0332382	-0.0232073
-0.000516903	-0.000516903	3.28e-05	-0.00145074	-0.00140698	0.00075731	0.00093539	-0.00119909	-0.0973562	-0.00094451	-0.00423702	-0.0994507	-0.0515706	-0.035142	-0.0415888	-0.0415888	-0.0521379	-0.0275045	-0.101756	-0.0815088	-0.100693	-0.11666	-0.102847	-0.100693	-0.201104	-0.0963358	-0.0817895	-0.269366	-0.164458	-0.221106	-0.403199	-0.445312	-0.431047	-0.440683	-0.360438	-0.416136	-0.880043	-0.968175	-0.93323	-0.914909	-0.917238	-0.889831	-0.00145592	-0.00076004	0.00075301	-0.000177902	0.00158235	-0.00100891	-0.000376645	0.000402215
-0.0270873	-0.0222174	-0.0192668	-0.0253273	-0.00932975	-0.00602149	-0.056071	-0.0553046	-0.0573015	-0.0599886	-0.0563993	-0.0533307	-0.101944	-0.1152	-0.0966294	-0.111965	-0.0813655	-0.0973422	-0.158763	-0.156968	-0.152123	-0.145564	-0.151269	-0.153077	-0.202087	-0.210019	-0.214236	-0.208174	-0.206501	-0.201201	-0.289708	-0.302636	-0.290519	-0.295585	-0.30127	-0.300509	-0.552329	-0.575593	-0.588556	-0.559397	-0.593979	-0.568135	-0.0306259	-0.0340157	-0.0212308	-0.0194926	-0.0185546	-0.0334976	-0.0500946	-0.0512454
-0.0113247	-0.00788036	-0.0239258	-0.00672649	-0.010377	-0.00771378	-0.0848097	-0.0712828	-0.0846341	-0.0861891	-0.0754506	-0.0681051	-0.159077	-0.152199	-0.154361	-0.150666	-0.154187	-0.155677	-0.226653	-0.227264	-0.227291	-0.228098	-0.230696	-0.230294	-0.316574	-0.312685	-0.303655	-0.322177	-0.324601	-0.293197	-0.46629	-0.49447	-0.486689	-0.458236	-0.472803	-0.492229	-0.965835	-1.05283	-1.12495	-1.2049	-1.17733	-0.92825	-0.00145175	-0.0148641	-0.00845841	-0.00799055	-0.00720324	-0.00325143	-0.0583003	-0.0687681
-0.0109195	-0.026641	-0.0357949	-0.0303695	-0.0405366	-0.0110072	-0.114027	-0.120834	-0.124858	-0.126275	-0.117157	-0.112019	-0.207183	-0.212565	-0.214953	-0.215758	-0.212364	-0.212565	-0.331642	-0.346459	-0.35362	-0.374236	-0.337456	-0.400082	-0.393977	-0.394645	-0.445926	-0.46141	-0.393683	-0.501426	-0.677388	-0.66478	-0.678801	-0.679328	-0.689925	-0.674107	-1.32502	-1.17829	-1.22592	-1.20989	-1.21621	-1.10404	-0.0333478	-0.0125901	-0.0196746	-0.0206107	-0.00159887	-0.0308034	-0.115671	-0.109128
-0.00697545	-0.0110968	-0.0134647	-0.0128592	-0.008786	-0.00714594	-0.0659297	-0.0652916	-0.0638467	-0.0661121	-0.0664552	-0.0655271	-0.122226	-0.120359	-0.122026	-0.120158	-0.119021	-0.118363	-0.188373	-0.192792	-0.186486	-0.182058	-0.183463	-0.185726	-0.241294	-0.241673	-0.241868	-0.236741	-0.238634	-0.236405	-0.335533	-0.328962	-0.326101	-0.335695	-0.332693	-0.330296	-0.645681	-0.654379	-0.666184	-0.649881	-0.654442	-0.663335	-0.0118724	-0.00970971	-0.0117649	-0.00884145	-0.00852525	-0.0122068	-0.0615023	-0.0583787
-0.0108453	-0.0192165	-0.0270494	-0.0237466	-0.0384037	-0.0293982	-0.0739926	-0.0760841	-0.0771474	-0.0792872	-0.0765603	-0.0762903	-0.144147	-0.129739	-0.154839	-0.144772	-0.143589	-0.144447	-0.222244	-0.221996	-0.226208	-0.234798	-0.220616	-0.230479	-0.300648	-0.303009	-0.302326	-0.302564	-0.305675	-0.303831	-0.422496	-0.415986	-0.421793	-0.423109	-0.420509	-0.431082	-0.762628	-0.774716	-0.770066	-0.776879	-0.783027	-0.753732	-0.0181832	-0.0189097	-0.0181832	-0.0181321	-0.0178972	-0.0177938	-0.0625438	-0.0646173
-0.0315426	-0.0569069	-0.0391208	-0.0306671	-0.0209045	-0.055583	-0.10273	-0.0951035	-0.150233	-0.0880944	-0.055177	-0.159552	-0.225823	-0.0687121	-0.191947	-0.198085	-0.0614147	-0.149196	-0.276902	-0.23527	-0.275717	-0.46836	-0.274103	-0.530008	-0.37066	-0.330096	-0.290254	-0.317257	-0.447222	-0.462502	-0.4965	-0.49604	-0.478507	-0.591467	-0.495619	-0.420864	-0.683743	-1.03298	-0.694796	-1.08162	-1.04831	-0.786456	-0.0335013	-0.0174992	-0.0563509	-0.0423827	-0.0423188	-0.0618597	-0.100842	-0.0537651
-0.113035	-0.107811	-0.101237	-0.104881	-0.129368	-0.12188	-0.164877	-0.154831	-0.136341	-0.118197	-0.201523	-0.190299	-0.156004	-0.266269	-0.161344	-0.256153	-0.223075	-0.183582	-0.243228	-0.252655	-0.263902	-0.230338	-0.242893	-0.224344	-0.274796	-0.306849	-0.277951	-0.28088	-0.279667	-0.257858	-0.386985	-0.339543	-0.383989	-0.345926	-0.423884	-0.367416	-0.668766	-0.65237	-0.676227	-0.686344	-0.657282	-0.686159	-0.140271	-0.158285	-0.112762	-0.101445	-0.129948	-0.0980634	-0.135682	-0.259459
-0.0357357	-0.0333121	-0.0387975	-0.0369486	-0.0375475	-0.0393502	-0.0878172	-0.0922739	-0.0905732	-0.0886111	-0.0773035	-0.0819929	-0.151255	-0.141023	-0.150962	-0.14841	-0.15541	-0.1434	-0.221567	-0.211122	-0.219079	-0.210846	-0.210222	-0.213315	-0.277882	-0.27558	-0.277836	-0.27673	-0.27673	-0.275622	-0.408919	-0.400419	-0.402697	-0.397749	-0.407828	-0.410548	-0.806877	-0.791674	-0.792486	-0.741142	-0.788747	-0.811554	-0.0371963	-0.0353975	-0.0338748	-0.0357112	-0.0357767	-0.0367034	-0.0726723	-0.0712642
-0.0321953	-0.0107157	-0.0231453	-0.0014508	-0.00545531	-0.00426563	-0.0878256	-0.0846716	-0.0725898	-0.0898208	-0.07437	-0.0987516	-0.183057	-0.208707	-0.185326	-0.152377	-0.188784	-0.180091	-0.241477	-0.271285	-0.263853	-0.293454	-0.290663	-0.278741	-0.374424	-0.381334	-0.348952	-0.381258	-0.359799	-0.400774	-0.51767	-0.522838	-0.525884	-0.516306	-0.500533	-0.500528	-0.982148	-0.964145	-0.967192	-0.989649	-0.971509	-0.954413	-0.0255736	-0.0183612	-0.0254634	-0.019161	-0.0250919	-0.0307592	-0.057906	-0.0598588
-0.0693523	-0.0804901	-0.0464145	-0.0918341	-0.0720228	-0.0720228	-0.115781	-0.111778	-0.131157	-0.16065	-0.170975	-0.0901727	-0.202114	-0.129275	-0.14953	-0.240249	-0.159606	-0.0768649	-0.25003	-0.209378	-0.210477	-0.105076	-0.241389	-0.111063	-0.286578	-0.252132	-0.270832	-0.322471	-0.157137	-0.135721	-0.219772	-0.224073	-0.285123	-0.208927	-0.353143	-0.369466	-0.517409	-0.337646	-0.580877	-0.43599	-0.371565	-0.860968	-0.0950432	-0.116917	-0.0842988	-0.100453	-0.0989428	-0.0980019	-0.158159	-0.130452
-0.185109	-0.0548928	-0.141243	-0.0924547	-0.148089	-0.170956	-0.162231	-0.124272	-0.128232	-0.129626	-0.13672	-0.139238	-0.17165	-0.256694	-0.297281	-0.191151	-0.421633	-0.393354	-0.262944	-0.243823	-0.320565	-0.315318	-0.342216	-0.40704	-0.419936	-0.430296	-0.442485	-0.370911	-0.353214	-0.382929	-0.491248	-0.510359	-0.503265	-0.517254	-0.520038	-0.56136	-1.16318	-0.87711	-0.918829	-0.62936	-0.74094	-1.01298	-0.15489	-0.248093	-0.138835	-0.189249	-0.291024	-0.256073	-0.145859	-0.259409
0.00313051	-0.0323445	3.22e-05	-0.0503652	-0.111165	-0.0665138	-0.314917	-0.315061	-0.426103	-0.254451	-0.44483	-0.327324	-0.832701	-0.75722	-0.71563	-0.665084	-0.698712	-0.522926	-1.2527	-1.09201	-1.14553	-1.08639	-1.13842	-1.11548	-1.68158	-1.75292	-1.946	-1.78576	-2.21117	-2.28945	-3.40601	-1.90036	-1.88492	-1.91992	-2.99611	-2.13921	-3.54525	-2.6862	-2.43513	-3.26377	-3.24712	-4.40516	-0.0341926	-0.0372782	0.00075354	-0.0209992	-0.0169281	-0.0269149	-0.296681	-0.312801
2.7e-05	-0.0160104	-0.0240094	-0.024205	-0.0014071	0.00075629	-0.0637772	-0.0747094	-0.0652049	-0.0704109	-0.0532808	-0.0735124	-0.11384	-0.078822	-0.11871	-0.0885614	-0.123534	-0.115769	-0.164522	-0.172792	-0.180747	-0.168855	-0.150067	-0.159389	-0.200261	-0.213799	-0.212585	-0.209014	-0.197381	-0.195971	-0.286869	-0.282869	-0.286262	-0.293321	-0.270047	-0.301847	-0.620827	-0.659124	-0.644183	-0.631223	-0.641577	-0.639387	-0.0141064	-0.0114153	-0.0197435	-0.0213625	-0.0167497	-0.0171208	-0.0592028	-0.0575847
-0.0663084	-0.0368063	-0.042621	-0.0567306	-0.084968	-0.0797308	-0.089664	-0.0895481	-0.0872123	-0.0998413	-0.0901352	-0.0844103	-0.137268	-0.16612	-0.123929	-0.157745	-0.165155	-0.146592	-0.189029	-0.186698	-0.189994	-0.189456	-0.190996	-0.19379	-0.237359	-0.252549	-0.260132	-0.224311	-0.274153	-0.240099	-0.344361	-0.33617	-0.341649	-0.345661	-0.348444	-0.34988	-0.675183	-0.643017	-0.688875	-0.7349	-0.709514	-0.695196	-0.0552303	-0.0735115	-0.0382378	-0.0372494	-0.0873474	-0.0660827	-0.0893496	-0.106032
-0.020227	-0.109436	-0.0566458	-0.0676912	-0.0470095	-0.0824542	-0.170057	-0.156666	-0.164486	-0.146487	-0.167827	-0.139345	-0.191185	-0.285552	-0.201461	-0.23925	-0.257368	-0.203347	-0.272217	-0.318222	-0.265306	-0.26634	-0.277758	-0.266704	-0.314622	-0.345691	-0.313065	-0.345816	-0.333232	-0.346969	-0.462892	-0.461234	-0.430858	-0.500135	-0.461	-0.461232	-0.74341	-0.768808	-0.809252	-0.809819	-0.748807	-0.728759	-0.119615	-0.130129	-0.0760238	-0.0511035	-0.0916486	-0.0366483	-0.14478	-0.128572
-0.0484602	-0.0344397	-0.0446759	-0.0503071	-0.0494607	-0.040712	-0.175788	-0.17664	-0.166485	-0.188613	-0.189123	-0.164744	-0.292573	-0.292473	-0.31185	-0.304604	-0.295154	-0.297397	-0.414657	-0.397198	-0.408381	-0.416846	-0.399642	-0.411484	-0.517216	-0.518677	-0.507714	-0.517575	-0.518428	-0.525841	-0.687818	-0.692388	-0.696067	-0.682874	-0.699319	-0.69565	-1.12678	-1.15165	-1.10328	-1.16236	-1.17278	-1.08543	-0.0440243	-0.047961	-0.0279657	-0.0316166	-0.0376218	-0.0503642	-0.135405	-0.125189
-0.0485751	-0.0613732	-0.0230782	-0.0391452	-0.0487634	-0.036193	-0.0731235	-0.0700371	-0.0684184	-0.0709551	-0.0709551	-0.0722413	-0.110317	-0.117795	-0.110496	-0.128839	-0.117903	-0.121419	-0.186243	-0.189462	-0.195113	-0.202839	-0.170618	-0.206409	-0.25792	-0.259121	-0.254075	-0.25734	-0.26306	-0.286842	-0.388807	-0.403141	-0.385433	-0.422261	-0.370704	-0.352982	-0.709581	-0.71629	-0.686666	-0.678386	-0.65044	-0.678634	-0.0216186	-0.053762	-0.0612046	-0.0483963	-0.0416161	-0.0242189	-0.0698948	-0.0920107
-0.00567632	-0.00679097	-0.000186373	-0.00444817	-0.0138469	-0.0097971	-0.0988031	-0.0934919	-0.0933289	-0.0871507	-0.0933289	-0.0938698	-0.153958	-0.152838	-0.14994	-0.344664	-0.16671	-0.0321493	-0.332803	-0.33369	-0.323986	-0.0475344	-0.630179	-0.647058	-0.376684	-0.353844	-0.290694	-0.368946	-0.353844	-0.379053	-0.419259	-0.419259	-0.333089	-0.492741	-0.446864	-0.404344	-0.522422	-0.0327908	-0.126804	-0.554952	-0.219029	-0.371221	-0.00674462	-0.0053439	-0.0232854	-0.0259265	-0.00224169	-0.00348044	-0.0733004	-0.10067
-0.439575	-0.203143	-0.261284	-0.433259	-0.408442	-0.307376	-0.382717	-0.416802	-0.40385	-0.416569	-0.261014	-0.61986	-0.484868	-0.498169	-0.553022	-0.437198	-0.45768	-0.486187	-0.479439	-0.623901	-0.628421	-0.576713	-0.495065	-0.656741	-0.62276	-0.714049	-0.692152	-0.802262	-0.803694	-0.69599	-1.01521	-0.821087	-0.877459	-1.08065	-0.798852	-0.780338	-0.832673	-0.983837	-1.23585	-1.1398	-1.19127	-1.04099	-0.257514	-0.143279	-0.619724	-0.675789	-0.351404	-0.349795	-0.39895	-0.379492
-0.0849773	-0.0515224	-0.0675735	-0.0573944	-0.0654851	-0.0810662	-0.134449	-0.127948	-0.134286	-0.129506	-0.126589	-0.123048	-0.174655	-0.191876	-0.178128	-0.171625	-0.206856	-0.184628	-0.236046	-0.242583	-0.229375	-0.259549	-0.229285	-0.267814	-0.280809	-0.266525	-0.265965	-0.26364	-0.256268	-0.262584	-0.372107	-0.389506	-0.356206	-0.372107	-0.377875	-0.364843	-0.819227	-0.695501	-0.696562	-0.652324	-0.675302	-0.825197	-0.0852752	-0.125395	-0.0644504	-0.0636048	-0.16617	-0.0848374	-0.143049	-0.148214
-0.0589782	-0.0303379	-0.0564937	-0.0868235	-0.035893	-0.0205195	-0.0112149	-0.0288171	-0.0191238	-0.0179814	-0.0331717	-0.00443413	-0.0228425	-0.0964237	-0.0518393	-0.0612389	-0.109137	-0.313341	-0.375563	-0.146008	-0.185802	-0.370832	-0.232772	-0.262195	-0.214228	-0.1739	-0.226404	-0.194958	-0.246966	-0.267491	-0.391729	-0.402299	-0.472836	-0.361304	-0.391729	-0.330479	-2.28911	-0.724091	-0.466241	-0.840462	-0.486339	-2.45858	-0.0151314	-0.0139428	-0.0234179	-0.0178482	-0.0153956	-0.00663753	-0.0431602	-0.0428785
-0.113551	-0.131728	-0.102252	-0.105381	-0.095485	-0.132908	-0.134812	-0.170975	-0.167169	-0.203929	-0.169786	-0.172047	-0.227656	-0.252798	-0.217773	-0.22273	-0.271651	-0.253565	-0.286952	-0.299075	-0.295523	-0.317677	-0.321614	-0.301191	-0.365393	-0.343189	-0.409641	-0.354881	-0.328373	-0.389118	-0.438773	-0.460261	-0.43541	-0.448799	-0.411712	-0.417505	-0.677579	-0.643422	-0.574699	-0.561532	-0.603315	-0.692986	-0.112949	-0.122047	-0.118714	-0.120957	-0.135568	-0.122047	-0.176147	-0.172599
-0.0188336	-0.0238745	-0.0195113	-0.0228727	-0.0280536	-0.0226658	-0.0505596	-0.0520149	-0.0483763	-0.0496093	-0.0550141	-0.0511148	-0.0856254	-0.0906131	-0.0816657	-0.0865491	-0.0835002	-0.0811295	-0.142582	-0.132593	-0.13932	-0.128469	-0.140658	-0.135003	-0.178719	-0.180163	-0.186863	-0.174849	-0.19214	-0.17374	-0.271931	-0.270674	-0.267381	-0.274481	-0.272877	-0.279921	-0.596198	-0.571195	-0.60279	-0.595041	-0.561543	-0.57389	-0.0246196	-0.0185896	-0.0239229	-0.0202838	-0.0183023	-0.0201078	-0.0433554	-0.0411537
-0.0524594	-0.0479661	-0.0493663	-0.0567874	-0.0445239	-0.0532853	-0.138312	-0.132439	-0.122622	-0.139404	-0.121326	-0.11819	-0.205389	-0.206816	-0.200677	-0.202132	-0.204033	-0.203809	-0.29666	-0.291177	-0.282363	-0.291132	-0.29501	-0.283523	-0.377922	-0.378863	-0.370859	-0.369538	-0.366179	-0.367984	-0.506268	-0.503811	-0.500815	-0.498295	-0.51061	-0.517807	-0.97205	-0.923483	-0.914057	-0.947761	-0.951731	-0.967597	-0.0519715	-0.050368	-0.0397154	-0.0401109	-0.0403635	-0.046455	-0.105006	-0.104786
-0.0183531	-0.0230485	-0.0177948	-0.0278291	-0.0232049	-0.0228038	-0.129649	-0.128753	-0.133555	-0.135974	-0.131919	-0.131667	-0.246846	-0.266587	-0.248994	-0.271263	-0.255067	-0.241646	-0.426974	-0.405349	-0.413499	-0.412408	-0.431278	-0.402683	-0.537081	-0.552577	-0.549674	-0.539252	-0.551546	-0.537494	-0.789656	-0.794913	-0.804948	-0.774483	-0.781848	-0.79209	-1.49059	-1.44787	-1.41817	-1.47988	-1.42554	-1.42515	-0.026639	-0.0239257	-0.0190579	-0.0255951	-0.0239257	-0.024411	-0.0984798	-0.097232
-0.343541	-0.531054	-0.292803	-0.325059	-0.412177	-0.568426	-0.246741	-0.3319	-0.493986	-0.24897	-0.471749	-0.551889	-0.412251	-0.357114	-0.404255	-0.283123	-0.346382	-0.339556	-0.385678	-0.397222	-0.518206	-0.378367	-0.275117	-0.315614	-0.49845	-0.299957	-0.461302	-0.544844	-0.659335	-0.614951	-0.423675	-0.681011	-0.659168	-0.488674	-0.493829	-0.521091	-0.632498	-0.811678	-0.668205	-0.786184	-0.724966	-0.726265	-0.264014	-0.347369	-0.43795	-0.489071	-0.380612	-0.364657	-0.297294	-0.771244
-0.0429612	-0.0351933	-0.0477881	-0.0398113	-0.0484564	-0.043557	-0.0644104	-0.0673419	-0.0730043	-0.070276	-0.0736674	-0.0665321	-0.109813	-0.114644	-0.101722	-0.104701	-0.119021	-0.103913	-0.15907	-0.164094	-0.170325	-0.167947	-0.169265	-0.16531	-0.213843	-0.215993	-0.217765	-0.210417	-0.213094	-0.211948	-0.336411	-0.331452	-0.301413	-0.33809	-0.307789	-0.350062	-0.738255	-0.725445	-0.716018	-0.716198	-0.73845	-0.718305	-0.0391579	-0.0419793	-0.0363783	-0.0305645	-0.0382765	-0.0433026	-0.0656495	-0.0629737
-0.153186	-0.085802	-0.172547	-0.14951	-0.206455	-0.151614	-0.219831	-0.179056	-0.235252	-0.210043	-0.175546	-0.203946	-0.316246	-0.387178	-0.304403	-0.272595	-0.292984	-0.38351	-0.407304	-0.36527	-0.375268	-0.392513	-0.395767	-0.438482	-0.423502	-0.448553	-0.390709	-0.371524	-0.46301	-0.429237	-0.521015	-0.551057	-0.564192	-0.534543	-0.540874	-0.533562	-0.736525	-0.761087	-0.710933	-0.888488	-0.698055	-0.848928	-0.168817	-0.155533	-0.184802	-0.106984	-0.152428	-0.146005	-0.148647	-0.162163
0.00313051	-0.013411	-0.0075903	-0.0252275	-0.00320455	0.00076106	-0.111067	-0.115614	-0.0227503	-0.0573161	-0.0303611	-0.0616703	-0.172995	-0.0942564	-0.15295	-0.0737808	-0.189007	-0.136598	-0.187309	-0.204803	-0.268052	-0.207042	-0.151868	-0.22318	-0.243724	-0.199348	-0.238655	-0.219088	-0.194626	-0.219088	-0.231942	-0.337095	-0.330632	-0.31087	-0.421251	-0.352002	-0.288125	-0.709144	-0.642562	-0.617397	-0.494466	-0.450886	-0.00145461	-0.00075939	-0.00589969	-0.0054025	-0.00290496	-0.00100861	-0.0599203	-0.0434866
-0.10187	-0.10187	-0.134745	-0.0928222	-0.0849319	-0.0949811	-0.0688395	-0.0983252	-0.205364	-0.0551702	-0.106967	-0.182523	-0.179443	-0.173871	-0.285728	-0.17902	-0.184496	-0.313841	-0.240517	-0.268192	-0.299937	-0.261277	-0.245706	-0.252032	-0.301917	-0.282516	-0.327372	-0.355306	-0.333032	-0.320029	-0.404102	-0.611154	-0.609337	-0.558282	-0.485306	-0.397105	-0.856323	-0.855802	-0.855802	-0.874392	-0.831653	-0.86084	-0.0112978	-0.0729574	-0.265029	-0.166256	-0.0927388	-0.00100855	-0.100506	-0.121679
-0.863532	-0.0702957	-0.0933102	-0.373374	-0.00140966	-1.39598	-0.258474	-0.245041	-0.392546	-0.255982	-0.116792	-0.0981347	-0.340311	-0.21457	-0.54105	-0.0792232	-0.10132	-0.010944	-0.439822	-0.425816	-0.518178	-0.584715	-1.47898	-0.0607763	-1.43265	-0.0512102	-1.21044	-0.628497	-1.34586	-0.027995	-2.41438	-2.40059	-0.606171	-1.89607	-1.16653	-1.30549	-1.66401	-1.05526	-1.14245	-0.994439	-0.847413	-0.627984	-0.111124	-0.125638	-0.098656	-0.21976	-0.0767726	-0.121877	-0.217496	-0.071951
-0.0244853	-0.0347116	-0.0464	-0.016723	-0.0146687	-0.0099231	-0.0576607	-0.0596375	-0.0697466	-0.0503369	-0.042216	-0.063798	-0.100216	-0.11506	-0.112175	-0.0982485	-0.130128	-0.113125	-0.160155	-0.143583	-0.166172	-0.171898	-0.157981	-0.172939	-0.211667	-0.204468	-0.224233	-0.206127	-0.219867	-0.226575	-0.335047	-0.323977	-0.326954	-0.33097	-0.320852	-0.3122	-0.618772	-0.639768	-0.638915	-0.603232	-0.631662	-0.622668	-0.0251745	-0.019055	-0.0288487	-0.0260854	-0.0232475	-0.0170739	-0.0449907	-0.0527469
-0.0413808	-0.0253835	-0.0264504	-0.0387134	-0.0252239	-0.04404	-0.068279	-0.066405	-0.078011	-0.062506	-0.0710437	-0.0800176	-0.103261	-0.143708	-0.101231	-0.131911	-0.118356	-0.117516	-0.142394	-0.149119	-0.147132	-0.148255	-0.154691	-0.148318	-0.191227	-0.211965	-0.183145	-0.183804	-0.221427	-0.205936	-0.266101	-0.263079	-0.246261	-0.265309	-0.280763	-0.256958	-0.399404	-0.458202	-0.463841	-0.370674	-0.437992	-0.431823	-0.0332825	-0.0414472	-0.032538	-0.0262782	-0.0329936	-0.0331557	-0.0564722	-0.0911154
-0.0460798	-0.0472484	-0.0708644	-0.0550133	-0.0697675	-0.0759071	-0.0670325	-0.0710484	-0.0790781	-0.0777904	-0.0972299	-0.0925245	-0.127712	-0.142967	-0.134351	-0.137158	-0.137158	-0.143603	-0.242567	-0.280371	-0.247558	-0.230964	-0.243108	-0.214081	-0.312549	-0.305686	-0.33464	-0.297072	-0.320062	-0.305283	-0.418036	-0.417475	-0.432988	-0.514312	-0.381945	-0.502794	-0.917365	-0.82711	-0.99236	-1.0162	-0.941762	-0.955777	-0.040398	-0.0595864	-0.0534029	-0.0438494	-0.0483582	-0.0445543	-0.075235	-0.055883
-0.0126134	-0.0173991	-0.0126134	-0.0129511	-0.0117148	-0.00838871	-0.0909124	-0.0925712	-0.078567	-0.0874975	-0.0849268	-0.0859046	-0.150748	-0.170476	-0.15295	-0.142602	-0.175854	-0.15665	-0.240202	-0.234856	-0.228248	-0.241724	-0.22586	-0.25171	-0.312057	-0.312658	-0.293317	-0.317001	-0.307773	-0.303833	-0.438839	-0.439321	-0.440402	-0.437958	-0.437675	-0.438839	-0.891375	-0.81591	-0.845422	-0.848345	-0.850233	-0.838785	-0.0353504	-0.00211578	-0.0132082	-0.0203864	-0.0177078	-0.0174784	-0.0877934	-0.0827157
-0.0358233	-0.0278191	-0.0371342	-0.0497925	-0.0657583	-0.0623243	-0.121876	-0.105667	-0.127265	-0.106253	-0.133721	-0.1034	-0.179484	-0.163963	-0.175613	-0.164232	-0.144097	-0.156387	-0.242968	-0.250161	-0.263039	-0.270657	-0.222419	-0.268809	-0.343517	-0.342743	-0.337451	-0.338923	-0.340658	-0.340658	-0.44463	-0.464784	-0.461527	-0.481056	-0.46762	-0.463923	-0.718446	-0.805085	-0.767219	-0.7362	-0.751087	-0.776545	-0.0380899	-0.0387018	-0.0247686	-0.029021	-0.0167166	-0.0548242	-0.0852936	-0.114017
-0.0501658	-0.0763404	-0.073893	-0.0787298	-0.0523741	-0.0319485	-0.102445	-0.0984291	-0.126709	-0.106853	-0.0734589	-0.132356	-0.119798	-0.165398	-0.149976	-0.106634	-0.101874	-0.0554751	-0.206894	-0.220465	-0.234466	-0.214593	-0.196549	-0.214593	-0.271627	-0.3242	-0.264176	-0.336052	-0.258872	-0.290985	-0.215092	-0.527413	-0.283345	-0.575227	-0.456691	-0.389807	-0.767602	-0.778992	-0.778364	-0.802865	-0.778992	-0.767138	-0.0435386	-0.0209429	-0.106633	-0.107067	-0.0141677	-0.0685622	-0.109965	-0.100337
-0.00231458	-0.0271498	-0.0549187	-0.00145074	-0.0469369	-0.0709783	-0.071565	-0.119301	-0.0476174	-0.0587432	-0.116178	-0.0812353	-0.17019	-0.175949	-0.216508	-0.222963	-0.191517	-0.20311	-0.326836	-0.326836	-0.318628	-0.342875	-0.318202	-0.32764	-0.459133	-0.44845	-0.447651	-0.439629	-0.443391	-0.447651	-0.724595	-0.725592	-0.705743	-0.699425	-0.656801	-0.702431	-1.27343	-1.20792	-1.11645	-1.13532	-1.12186	-1.17878	-0.0508103	-0.0436293	-0.0449502	-0.0305785	-0.0448443	-0.0469634	-0.10229	-0.111103
0.00312807	-0.00429275	3.28e-05	-0.00977339	-0.00601162	-0.00110368	-0.0625668	-0.0573316	-0.0502257	-0.0444959	-0.0540121	-0.0554405	-0.120218	-0.135236	-0.119105	-0.122315	-0.126175	-0.140173	-0.229848	-0.231613	-0.220543	-0.236392	-0.241944	-0.232068	-0.343223	-0.349853	-0.335292	-0.346235	-0.349101	-0.353708	-0.488808	-0.535524	-0.515826	-0.523198	-0.519024	-0.502784	-0.962518	-1.011	-0.94716	-0.985099	-0.948355	-0.970826	-0.00733555	-0.00423495	-0.00730288	-0.00101666	-0.00450978	-0.00100986	-0.050524	-0.0509739
-0.0132628	-0.0145121	-0.0124413	-0.0170004	-0.00906435	-0.0132957	-0.0844658	-0.0833196	-0.0828882	-0.083987	-0.0821093	-0.083354	-0.161329	-0.1639	-0.161437	-0.160157	-0.160938	-0.157868	-0.263316	-0.262734	-0.267648	-0.262648	-0.266961	-0.268798	-0.359493	-0.360792	-0.367218	-0.355894	-0.364625	-0.362088	-0.529344	-0.517945	-0.52183	-0.523108	-0.530431	-0.519853	-0.935496	-0.926667	-0.922206	-0.925766	-0.921396	-0.923067	-0.0194056	-0.0160937	-0.0188065	-0.0140561	-0.0126666	-0.0110195	-0.0735956	-0.0741464
-0.0296945	-0.0228076	-0.0248677	-0.0367738	-0.0148385	-0.0172835	-0.0744542	-0.0807793	-0.0780267	-0.0804606	-0.0728926	-0.072883	-0.12666	-0.127737	-0.130182	-0.128435	-0.127737	-0.125671	-0.205065	-0.20433	-0.207508	-0.20433	-0.203747	-0.200999	-0.278909	-0.287745	-0.284462	-0.28355	-0.284013	-0.288092	-0.421154	-0.42797	-0.420743	-0.427509	-0.425095	-0.428098	-0.795458	-0.793357	-0.822241	-0.813271	-0.807809	-0.814717	-0.0352657	-0.0219346	-0.0317289	-0.0251231	-0.0143398	-0.0243089	-0.0758799	-0.0630958
-0.15725	-0.14982	-0.165889	-0.186552	-0.077847	-0.112213	-0.186445	-0.190834	-0.186445	-0.214761	-0.167274	-0.172912	-0.262601	-0.202322	-0.264879	-0.22081	-0.288428	-0.277297	-0.302942	-0.278262	-0.318757	-0.29037	-0.269679	-0.322028	-0.364303	-0.30603	-0.324058	-0.391846	-0.284077	-0.365936	-0.452096	-0.463641	-0.478428	-0.446764	-0.442642	-0.429003	-0.845683	-0.797133	-0.838388	-0.800592	-0.812258	-0.851395	-0.148814	-0.160403	-0.166521	-0.162326	-0.194271	-0.130081	-0.200927	-0.116674
-0.0167932	-0.0566502	-0.0421209	-0.0432585	-0.00822706	-0.0133397	-0.116995	-0.122905	-0.119266	-0.114052	-0.120011	-0.124116	-0.200754	-0.219023	-0.195546	-0.20119	-0.194245	-0.193767	-0.289998	-0.289718	-0.288329	-0.281433	-0.287369	-0.287369	-0.358559	-0.369925	-0.375756	-0.360741	-0.37886	-0.360899	-0.480374	-0.483592	-0.474062	-0.491465	-0.472519	-0.466153	-0.794265	-0.86113	-0.819358	-0.854761	-0.83778	-0.783119	-0.0278397	-0.0157012	-0.0744647	-0.0534736	-0.0378109	-0.014947	-0.127122	-0.120397
-0.242671	-0.117799	-0.171474	-0.272959	-0.0948451	-0.141589	-0.346752	-0.353453	-0.283083	-0.364511	-0.224015	-0.245727	-0.419818	-0.308248	-0.327823	-0.352297	-0.329102	-0.237326	-0.456896	-0.429139	-0.387132	-0.283607	-0.403326	-0.277024	-0.520635	-0.487076	-0.477449	-0.475708	-0.433083	-0.47879	-0.550856	-0.445041	-0.583827	-0.550856	-0.575195	-0.599364	-0.802191	-0.641369	-0.835343	-0.931014	-0.981629	-0.680531	-0.286385	-0.190592	-0.139701	-0.150988	-0.145164	-0.271763	-0.328394	-0.246881
-0.00212504	-0.0393755	-0.00824066	-0.0123111	-0.0588118	-0.021153	-0.302558	-0.316815	-0.311821	-0.301185	-0.323145	-0.311105	-0.515142	-0.546755	-0.545859	-0.551321	-0.570836	-0.578013	-0.838467	-0.928363	-0.879284	-0.855053	-0.89355	-0.929034	-1.05742	-1.08831	-1.07254	-1.03957	-1.05742	-1.02925	-1.17759	-1.2031	-1.22373	-1.1931	-1.17759	-1.09042	-2.23475	-1.38585	-1.45798	-1.85568	-1.60997	-2.16482	-0.0165415	-0.0101931	-0.0242499	-0.0279853	-0.0204178	-0.0231192	-0.232864	-0.284202
0.00312968	-3.65e-05	-0.00554305	-0.010435	-0.0101514	-0.010222	-0.276001	-0.264541	-0.175882	-0.289354	-0.169832	-0.0815305	-0.505736	-0.542278	-0.407581	-0.375036	-0.52886	-0.549615	-0.665515	-0.674499	-0.625343	-0.773246	-0.757901	-0.78046	-0.891473	-0.990928	-0.97563	-0.859533	-0.933054	-0.804044	-1.20486	-0.951609	-0.856962	-1.14884	-1.1178	-1.11691	-2.0468	-2.02354	-2.06823	-2.20426	-2.06823	-1.99833	-0.0340439	-0.0432024	0.00075462	0.00276346	-0.022189	-0.0372169	-0.223514	-0.204668
-0.0482773	-0.0390934	-0.0467176	-0.0407133	-0.0482773	-0.0665847	-0.301523	-0.163643	-0.188874	-0.261729	-0.18642	-0.171447	-0.33795	-0.347436	-0.349859	-0.347436	-0.358156	-0.34378	-0.550126	-0.553021	-0.577785	-0.593093	-0.587648	-0.593212	-0.722271	-0.6319	-0.690108	-0.756037	-0.646123	-0.804272	-1.31272	-1.27095	-1.3388	-1.25103	-1.02777	-1.00792	-2.33505	-2.36405	-1.54035	-1.50143	-1.66517	-2.18475	-0.0353574	-0.0270966	-0.0446102	-0.0338842	-0.0408312	-0.030365	-0.15937	-0.142644
-0.0222513	-0.0547642	-0.0429979	-0.0055081	-0.0577624	-0.0567163	-0.109762	-0.13364	-0.167327	-0.137097	-0.173289	-0.175479	-0.253924	-0.266284	-0.275415	-0.299874	-0.284537	-0.263373	-0.368133	-0.370472	-0.38127	-0.387401	-0.381317	-0.388314	-0.492038	-0.492407	-0.475151	-0.489664	-0.499507	-0.505672	-0.665571	-0.651215	-0.65957	-0.628108	-0.639977	-0.624108	-0.980851	-0.950957	-0.925756	-0.976609	-0.988289	-0.958289	-0.0197453	-0.0407814	-0.0521348	-0.0534784	-0.0279017	-0.0228348	-0.100323	-0.127263
-0.0830638	-0.100961	-0.178731	-0.0967127	-0.0775025	-0.0687955	-0.136794	-0.12964	-0.240301	-0.127011	-0.0912349	-0.144996	-0.187242	-0.167534	-0.231102	-0.143789	-0.193242	-0.236542	-0.234867	-0.24862	-0.286956	-0.310589	-0.242117	-0.340595	-0.301002	-0.259928	-0.28521	-0.343608	-0.231262	-0.384904	-0.565403	-0.52315	-0.518184	-0.532914	-0.397083	-0.395381	-0.937586	-0.786929	-0.653231	-0.575961	-0.838605	-0.934661	-0.086679	-0.0852557	-0.282869	-0.279415	-0.162357	-0.0775644	-0.120386	-0.0798114
-0.0151372	-0.0159727	-0.0146906	-0.0151372	-0.0159675	-0.0139182	-0.0532661	-0.0587328	-0.069228	-0.056434	-0.0680813	-0.0614289	-0.115308	-0.115168	-0.116199	-0.119221	-0.113239	-0.111872	-0.18166	-0.181344	-0.176966	-0.172833	-0.167273	-0.178957	-0.237973	-0.224024	-0.220697	-0.229742	-0.238622	-0.229652	-0.344488	-0.333506	-0.331776	-0.335959	-0.339388	-0.337024	-0.657911	-0.66215	-0.655967	-0.662209	-0.676352	-0.658663	-0.0166174	-0.0140631	-0.0146429	-0.0119501	-0.0138254	-0.0132797	-0.0528034	-0.0486514
-0.0362475	-0.0363673	-0.0387716	-0.0458221	-0.0401282	-0.0352931	-0.107137	-0.104601	-0.103515	-0.10688	-0.109651	-0.106357	-0.18392	-0.20677	-0.181021	-0.184949	-0.192142	-0.204048	-0.292333	-0.291952	-0.28893	-0.313821	-0.293499	-0.311628	-0.391588	-0.40695	-0.407327	-0.378525	-0.397731	-0.375783	-0.532206	-0.517211	-0.529335	-0.525231	-0.544578	-0.544677	-1.01795	-0.970612	-0.961481	-0.996709	-0.996519	-0.997477	-0.0433653	-0.0397598	-0.0415008	-0.041641	-0.0425162	-0.0463145	-0.0969277	-0.099436
0.00107239	-3.65e-05	-0.00585736	-0.00534981	-0.00358392	-0.0121148	-0.0428079	-0.042979	-0.0421569	-0.0422819	-0.0411839	-0.0422819	-0.102283	-0.10691	-0.102219	-0.100288	-0.103138	-0.103993	-0.157323	-0.147672	-0.157677	-0.164931	-0.170327	-0.178863	-0.229612	-0.225247	-0.230604	-0.214941	-0.226728	-0.233237	-0.370011	-0.345556	-0.351341	-0.342744	-0.37354	-0.351484	-0.787929	-0.77838	-0.72121	-0.764953	-0.778872	-0.841889	-0.00692973	-0.00075688	-6.03e-05	-0.00428863	-0.0121084	-0.00879012	-0.0401991	-0.0412509
-0.0573153	-0.0464373	-0.0648457	-0.057209	-0.0534004	-0.0646842	-0.105495	-0.105383	-0.0911759	-0.096519	-0.0970913	-0.105031	-0.135964	-0.183637	-0.151729	-0.207621	-0.177685	-0.151194	-0.20856	-0.222845	-0.231073	-0.222953	-0.219676	-0.212949	-0.25941	-0.292248	-0.258191	-0.278029	-0.271525	-0.276622	-0.427275	-0.405917	-0.413741	-0.415993	-0.42804	-0.411515	-0.768209	-0.784612	-0.776153	-0.76655	-0.756457	-0.757272	-0.0859242	-0.0948332	-0.0566717	-0.0505934	-0.0830889	-0.0486202	-0.0973556	-0.110966
-0.0326082	-0.0245479	-0.0266056	-0.0325803	-0.0269819	-0.0286648	-0.105448	-0.0930865	-0.0958231	-0.107453	-0.096129	-0.0995879	-0.15328	-0.163087	-0.154889	-0.163087	-0.172578	-0.171602	-0.24495	-0.272007	-0.230068	-0.231899	-0.255543	-0.208279	-0.305026	-0.301184	-0.307426	-0.295422	-0.295646	-0.26917	-0.411801	-0.379709	-0.410809	-0.399795	-0.439568	-0.429123	-0.889129	-0.892338	-0.888437	-0.886834	-0.886834	-0.877433	-0.0357915	-0.0473575	-0.0235576	-0.022632	-0.0285301	-0.0341832	-0.0874956	-0.0651349
-0.00797945	-0.0683457	-0.111057	-0.0313754	-0.0756186	-0.0993156	-0.0681598	-0.0759507	-0.0841024	-0.0762923	-0.0885047	-0.078602	-0.166546	-0.151255	-0.129138	-0.147873	-0.178	-0.134719	-0.196409	-0.168858	-0.185069	-0.188997	-0.162741	-0.18019	-0.232673	-0.237102	-0.237861	-0.239055	-0.238819	-0.237102	-0.387408	-0.412257	-0.338052	-0.37686	-0.324518	-0.316061	-0.656344	-0.568589	-0.583598	-0.504622	-0.569645	-0.633413	-0.0143112	-0.0242288	-0.0773648	-0.0899902	-0.129482	-0.0167037	-0.0643044	-0.0750363
-0.278721	-0.244478	-0.345844	-0.292399	-0.30351	-0.289443	-0.33282	-0.417583	-0.509364	-0.429787	-0.292293	-0.363861	-0.398394	-0.754521	-0.475924	-0.409693	-0.81629	-0.405257	-0.637269	-0.595157	-0.520127	-0.469043	-0.584392	-0.529302	-0.746541	-0.568861	-0.717182	-0.633949	-0.608498	-0.655006	-0.444418	-0.353689	-0.519687	-0.464998	-0.884007	-0.999842	-0.431798	-0.434185	-1.21917	-0.904576	-0.79265	-0.609298	-0.304643	-0.255769	-0.226465	-0.352041	-0.21813	-0.27141	-0.398888	-0.273205
-0.146658	-0.0186993	-0.047123	-0.0476658	-0.0137236	-0.012125	-0.0782366	-0.099474	-0.0691508	-0.052582	-0.0481929	-0.0672689	-0.284988	-0.174497	-0.156831	-0.100671	-0.0920144	-0.131982	-0.123249	-0.271918	-0.219369	-0.180744	-0.312802	-0.208134	-0.489801	-0.228401	-0.354491	-0.670716	-0.157434	-0.388755	-0.310281	-0.302017	-0.345322	-0.270956	-0.613773	-0.523343	-0.625398	-0.666034	-0.706333	-0.677395	-0.677395	-0.711816	-0.0235189	-0.0562429	-0.0460356	-0.0191056	-0.0225405	-0.0263437	-0.096421	-0.0436912
-0.00878665	-0.070597	-0.0101678	-0.0220528	-0.0121085	-0.00860384	-0.283508	-0.215635	-0.208868	-0.0927217	-0.0599893	-0.0802521	-0.256323	-0.206344	-0.058872	-0.108546	-0.178676	-0.105807	-0.417246	-0.410654	-0.223951	-0.191243	-0.527077	-0.16883	-0.380661	-0.226034	-0.480336	-0.444208	-0.189848	-0.241067	-0.326367	-0.352581	-0.366507	-0.348021	-0.585691	-0.616228	-0.587862	-0.625248	-0.55663	-0.505497	-0.461245	-0.603298	-0.0382581	-0.0387378	-0.0439754	-0.0310413	-0.0368537	-0.0322556	-0.181099	-0.0926693
-0.0112967	-0.023323	-0.0196486	-0.0273401	-0.0206846	-0.0155986	-0.0743728	-0.0739834	-0.0783893	-0.0704252	-0.0697089	-0.0683152	-0.116857	-0.121369	-0.131597	-0.112853	-0.132816	-0.138707	-0.181227	-0.177488	-0.182019	-0.196266	-0.177478	-0.193468	-0.230435	-0.230575	-0.223295	-0.240166	-0.22649	-0.24209	-0.347541	-0.347668	-0.352106	-0.349308	-0.345687	-0.342936	-0.715576	-0.745366	-0.750213	-0.716894	-0.725342	-0.750584	-0.0212709	-0.020137	-0.0291875	-0.0209853	-0.0240629	-0.0287341	-0.0627402	-0.0573204
-0.20625	-0.188648	-0.145451	-0.149212	-0.254911	-0.293028	-0.290811	-0.276702	-0.310727	-0.288115	-0.288891	-0.278101	-0.411921	-0.418216	-0.427084	-0.46993	-0.447086	-0.434847	-0.561155	-0.550691	-0.558849	-0.553058	-0.558849	-0.570493	-0.69885	-0.715269	-0.662741	-0.725449	-0.699248	-0.693932	-0.884481	-0.909461	-0.873012	-0.817089	-0.971751	-0.972369	-1.32193	-1.10737	-1.40983	-1.3516	-1.26578	-1.47508	-0.166381	-0.178939	-0.174122	-0.159137	-0.195977	-0.170175	-0.273815	-0.339823
-0.000461698	-3.75e-05	-0.000179159	-0.00145062	-0.00140358	0.00076237	-0.0483235	-0.0505256	-0.0557822	-0.047745	-0.0490341	-0.0502821	-0.0976059	-0.101287	-0.0929976	-0.0918888	-0.0944711	-0.0885768	-0.151763	-0.154835	-0.142334	-0.154919	-0.163857	-0.161806	-0.222907	-0.18974	-0.220068	-0.218403	-0.218676	-0.187326	-0.326333	-0.288982	-0.304102	-0.307692	-0.302407	-0.316638	-0.591866	-0.584332	-0.596029	-0.623695	-0.571068	-0.584204	-0.00145449	-0.00831157	0.00075307	-0.00529686	-0.00306368	-0.00100855	-0.0430042	-0.0427962
0.0031326	-0.0436689	-0.128454	-0.0564201	-0.0280676	-0.00853483	-0.0356252	-0.0607757	-0.206652	-0.0334873	-0.112131	-0.223665	-0.167717	-0.0788605	-0.204099	-0.125762	-0.154065	-0.193886	-0.0685271	-0.0383386	-0.469472	-0.313527	-0.158767	-0.322091	-0.237065	-0.201708	-0.126388	-0.449693	-0.293088	-0.603367	-0.504269	-0.632578	-0.666508	-0.602847	-0.404263	-0.230813	-0.879024	-0.889527	-0.658944	-0.821337	-0.825615	-0.879241	-0.0511112	-0.0859046	-0.210473	-0.224297	-0.122981	-0.0431201	-0.0237775	-0.0904713
-0.0564938	-0.0482825	-0.0459645	-0.0471065	-0.0308488	-0.0310485	-0.0996246	-0.0954925	-0.0972226	-0.0969103	-0.0953014	-0.0969103	-0.151444	-0.152531	-0.153841	-0.178181	-0.169536	-0.165621	-0.22777	-0.221021	-0.225131	-0.231706	-0.216752	-0.224216	-0.286691	-0.303697	-0.286208	-0.286228	-0.301902	-0.294361	-0.405172	-0.425712	-0.417648	-0.428765	-0.402635	-0.410488	-0.813481	-0.818183	-0.769741	-0.805176	-0.805176	-0.819298	-0.0608791	-0.0415273	-0.0528059	-0.0480648	-0.0384029	-0.0656275	-0.0893483	-0.0705109
-0.0711781	-0.0797364	-0.062695	-0.0717638	-0.0742098	-0.0709999	-0.142817	-0.149118	-0.160177	-0.135951	-0.146284	-0.153961	-0.227573	-0.216381	-0.234823	-0.199446	-0.254676	-0.209438	-0.305857	-0.308882	-0.30559	-0.297628	-0.288946	-0.298097	-0.394894	-0.364767	-0.383841	-0.386426	-0.368575	-0.38973	-0.506068	-0.501896	-0.502949	-0.51432	-0.497731	-0.513444	-1.25587	-0.96021	-0.82669	-1.49423	-0.959796	-1.21219	-0.0755723	-0.0747986	-0.0751282	-0.0746977	-0.0746977	-0.0732915	-0.129131	-0.120538
-0.18573	-0.113026	-0.118933	-0.106549	-0.126678	-0.201076	-0.175495	-0.205777	-0.167745	-0.101325	-0.137679	-0.234971	-0.234984	-0.184237	-0.232084	-0.142061	-0.149352	-0.258837	-0.356002	-0.288321	-0.328312	-0.356534	-0.34645	-0.40308	-0.341086	-0.316267	-0.343889	-0.32946	-0.334012	-0.339357	-0.418548	-0.418621	-0.447613	-0.512893	-0.434997	-0.474164	-0.607918	-0.848516	-0.696775	-0.669583	-0.719525	-0.797453	-0.10284	-0.0601411	-0.119371	-0.0782309	-0.0262425	-0.0993263	-0.153612	-0.124644
-0.0181615	-0.0164244	-0.0188688	-0.0218257	-0.0135932	-0.0200956	-0.0949144	-0.100106	-0.100214	-0.096686	-0.0810299	-0.0877935	-0.15352	-0.148421	-0.165206	-0.146984	-0.144583	-0.131814	-0.216317	-0.222618	-0.223541	-0.196599	-0.211703	-0.202815	-0.274825	-0.277491	-0.27002	-0.280289	-0.287083	-0.277942	-0.363658	-0.363001	-0.344019	-0.353092	-0.361143	-0.381943	-0.705066	-0.704745	-0.751193	-0.784865	-0.661267	-0.734489	-0.0246507	-0.0303254	-0.0103251	-0.0143284	-0.0111205	-0.0300531	-0.0708959	-0.0419841
-0.016919	-0.0108967	-0.0226799	-0.0327774	-0.00991527	-0.00832561	-0.0943194	-0.078104	-0.0922672	-0.0905588	-0.0835422	-0.0988177	-0.165802	-0.194664	-0.190312	-0.164466	-0.185591	-0.195504	-0.327682	-0.334106	-0.340967	-0.334059	-0.335182	-0.332642	-0.435107	-0.442461	-0.448745	-0.462397	-0.438006	-0.428048	-0.607279	-0.59539	-0.597961	-0.594324	-0.60143	-0.591383	-0.939662	-0.95156	-1.03503	-0.973839	-1.02944	-0.921214	-0.0291952	-0.00727637	-0.00752065	-0.0145837	-0.0396027	-0.0106469	-0.0965864	-0.0784745
-0.013231	-0.0218184	-0.0142595	-0.0196819	-0.0297421	-0.0263496	-0.0489195	-0.0538401	-0.0520135	-0.0453388	-0.0630976	-0.0446834	-0.0852284	-0.107151	-0.0888466	-0.110312	-0.0897982	-0.0844383	-0.138843	-0.145728	-0.147915	-0.138377	-0.145989	-0.149269	-0.188944	-0.208825	-0.19366	-0.193922	-0.220098	-0.182351	-0.274437	-0.277645	-0.271556	-0.274437	-0.276971	-0.271576	-0.548424	-0.53862	-0.566903	-0.554676	-0.554354	-0.565081	-0.0144387	-0.0151241	-0.0231391	-0.026024	-0.0241443	-0.0172495	-0.0392036	-0.0437242
-0.0952615	-0.108316	-0.0952615	-0.105186	-0.110739	-0.0568043	-0.244058	-0.228916	-0.205946	-0.187838	-0.251273	-0.261149	-0.319236	-0.44473	-0.345417	-0.51445	-0.62664	-0.626949	-0.528536	-0.611467	-0.504878	-0.8565	-0.77191	-0.926398	-0.74807	-0.870899	-0.742248	-0.743763	-0.77397	-0.764872	-1.37327	-1.17585	-1.17907	-1.3657	-1.16907	-1.25259	-1.984	-1.73738	-1.68742	-1.99354	-1.69148	-1.45117	-0.0744333	-0.0330485	-0.0902475	-0.0796161	-0.0784236	-0.0474856	-0.159302	-0.218531
-0.0746388	-0.0772853	-0.0704955	-0.0839245	-0.0930893	-0.0696769	-0.122744	-0.11609	-0.1163	-0.118847	-0.118495	-0.118495	-0.170865	-0.195667	-0.168756	-0.17738	-0.185184	-0.16979	-0.247805	-0.256571	-0.242849	-0.246656	-0.253907	-0.24111	-0.319459	-0.341872	-0.340165	-0.310766	-0.353967	-0.315084	-0.460175	-0.457659	-0.4578	-0.465643	-0.460175	-0.459599	-0.847634	-0.841931	-0.843882	-0.844244	-0.844244	-0.843529	-0.0777294	-0.0773516	-0.0731513	-0.0793881	-0.0752621	-0.081227	-0.127265	-0.133465
-0.00743815	-0.0102047	-0.0108561	-0.0121527	-0.00140138	0.000764221	-0.0552091	-0.0560884	-0.0491972	-0.055927	-0.0545817	-0.0542007	-0.112466	-0.121954	-0.10472	-0.10078	-0.109036	-0.11402	-0.185704	-0.188732	-0.188408	-0.191306	-0.188817	-0.189427	-0.253486	-0.2651	-0.261868	-0.247793	-0.259275	-0.24464	-0.383337	-0.383306	-0.384738	-0.383306	-0.383298	-0.381854	-0.712808	-0.747346	-0.742461	-0.768819	-0.726406	-0.699081	-0.0150239	-0.0156046	-0.00745713	-0.00940335	-0.00529713	-0.018275	-0.0504578	-0.0537153
-0.00015553	-0.00665068	-0.0136158	-0.00560487	-0.0126363	-0.0113997	-0.047476	-0.0485397	-0.0496999	-0.051978	-0.0482694	-0.0522365	-0.0878632	-0.0905428	-0.112014	-0.0864561	-0.132169	-0.11516	-0.127162	-0.121421	-0.148011	-0.16704	-0.111817	-0.163269	-0.178886	-0.154395	-0.144643	-0.186811	-0.155914	-0.196621	-0.347191	-0.277585	-0.231272	-0.328618	-0.298886	-0.267749	-0.72446	-0.698291	-0.598696	-0.627442	-0.690185	-0.712432	-0.00828541	-0.00429064	0.00075217	0.00077486	-0.00379406	-0.00792128	-0.0337241	-0.0157129
-0.0533562	-0.0601006	-0.0635301	-0.0395116	-0.0444205	-0.0592184	-0.110968	-0.115182	-0.128766	-0.0819471	-0.0851685	-0.132504	-0.148009	-0.17896	-0.158077	-0.137418	-0.164153	-0.198298	-0.223857	-0.213203	-0.233493	-0.243316	-0.245388	-0.249814	-0.27244	-0.271992	-0.270052	-0.274104	-0.272147	-0.272147	-0.454444	-0.430117	-0.421695	-0.4409	-0.402776	-0.429987	-0.759447	-0.852843	-0.794117	-0.773919	-0.818531	-0.805694	-0.0576303	-0.060276	-0.0603339	-0.0591062	-0.0576303	-0.0508053	-0.0917758	-0.113314
-0.0958564	-0.127714	-0.0800139	-0.106084	-0.0692041	-0.101828	-0.214829	-0.16546	-0.140135	-0.140675	-0.136646	-0.234612	-0.201142	-0.215131	-0.251667	-0.270448	-0.166268	-0.223616	-0.194234	-0.203219	-0.211278	-0.257043	-0.2351	-0.25583	-0.335792	-0.318991	-0.279985	-0.328219	-0.283185	-0.309234	-0.384773	-0.44462	-0.365743	-0.34336	-0.359071	-0.411071	-0.685165	-0.83118	-0.758704	-0.75796	-0.758704	-0.76051	-0.0335401	-0.0366901	-0.0446925	-0.0311801	-0.0392125	-0.0506501	-0.0913724	-0.0908819
-0.00378696	-0.00505708	-0.00062973	-0.00423183	-0.00305952	-0.00086992	-0.0370685	-0.0291881	-0.0238822	-0.0369763	-0.0432365	-0.0275582	-0.0811295	-0.115235	-0.0712115	-0.0999275	-0.0825299	-0.0937953	-0.151727	-0.156085	-0.132621	-0.168042	-0.186704	-0.178031	-0.221358	-0.252439	-0.251497	-0.2433	-0.240499	-0.250704	-0.369009	-0.398807	-0.349811	-0.380727	-0.34899	-0.370868	-0.75328	-0.805408	-0.783172	-0.788898	-0.760511	-0.758663	-0.00356428	-0.00885433	-0.00684512	-0.0015114	0.00108172	-0.00531346	-0.0243113	-0.0383895
-0.0183703	-0.0191081	-0.0165129	-0.017609	-0.0151337	-0.0189202	-0.0795042	-0.0841073	-0.0821241	-0.0864488	-0.0866679	-0.0837705	-0.147443	-0.146959	-0.147853	-0.146687	-0.146658	-0.146154	-0.232093	-0.219514	-0.229222	-0.237075	-0.227711	-0.222505	-0.290351	-0.299301	-0.289873	-0.296639	-0.298622	-0.301339	-0.436188	-0.420247	-0.423366	-0.419405	-0.431324	-0.434215	-0.800908	-0.780698	-0.784752	-0.790542	-0.796561	-0.789792	-0.023532	-0.0246451	-0.0226165	-0.023532	-0.0237112	-0.0231552	-0.0620455	-0.0598329
-0.0144125	-0.0853522	-0.0551069	-0.0375101	-0.0117708	-0.0255517	-0.0527668	-0.0695082	-0.0672345	-0.0594643	-0.0729318	-0.0782831	-0.0994252	-0.119049	-0.108815	-0.135966	-0.119049	-0.131989	-0.149294	-0.131451	-0.162004	-0.178299	-0.174042	-0.192379	-0.182055	-0.227264	-0.218433	-0.184679	-0.225732	-0.233863	-0.265703	-0.241885	-0.297687	-0.250664	-0.280243	-0.24638	-0.494648	-0.506147	-0.44848	-0.589831	-0.661117	-0.54316	-0.0498453	-0.0575568	-0.0437194	-0.0583924	-0.0498453	-0.0397124	-0.0584626	-0.0543695
-0.104136	-0.247974	-0.15851	-0.12855	-0.14972	-0.224494	-0.185346	-0.173334	-0.185346	-0.185313	-0.188057	-0.194678	-0.222823	-0.198516	-0.359723	-0.331578	-0.427102	-0.269259	-0.397462	-0.357844	-0.356821	-0.318729	-0.33506	-0.309183	-0.467169	-0.394248	-0.419396	-0.458253	-0.407243	-0.409984	-0.721909	-0.429679	-0.609976	-0.514392	-0.682879	-0.611688	-1.04872	-0.864093	-0.883247	-1.31814	-0.93376	-1.17092	-0.17761	-0.134163	-0.164775	-0.194617	-0.231443	-0.163054	-0.182673	-0.144358
-0.0859792	-0.106681	-0.0932657	-0.0943084	-0.0829294	-0.09643	-0.142862	-0.137126	-0.146446	-0.151881	-0.144893	-0.132761	-0.200283	-0.178986	-0.190591	-0.201377	-0.1705	-0.177611	-0.272225	-0.257564	-0.263258	-0.264425	-0.277544	-0.268072	-0.333746	-0.327235	-0.335279	-0.331273	-0.328454	-0.33839	-0.447822	-0.445918	-0.444808	-0.45668	-0.44768	-0.444024	-0.762575	-0.754713	-0.76334	-0.749037	-0.771503	-0.774283	-0.125065	-0.105485	-0.128593	-0.125679	-0.0878305	-0.110703	-0.154459	-0.142308
-0.0169289	-0.0147122	-0.0169289	-0.0127562	-0.0227887	-0.0174586	-0.0393017	-0.0400469	-0.0574762	-0.0347869	-0.0455761	-0.0562689	-0.095913	-0.15002	-0.116839	-0.162751	-0.146615	-0.207551	-0.19025	-0.195581	-0.215025	-0.313222	-0.212887	-0.225393	-0.266342	-0.246286	-0.245033	-0.24346	-0.299722	-0.29721	-0.335262	-0.469768	-0.330819	-0.432714	-0.204059	-0.238951	-1.15457	-0.810148	-0.4523	-0.556682	-0.525429	-1.14028	-0.0103453	-0.0114036	-0.0117508	-0.0162788	-0.0124446	-0.0124446	-0.0340211	-0.05979
-0.0225309	-0.0774077	-0.0329573	-0.0015096	-0.001471	0.0006913	0.00088305	0.00030563	0.00089245	-0.00099645	-0.00429445	0.00504355	-0.0012156	-0.0412464	-0.121292	0.0005141	0.0003215	-0.174079	-0.114173	-0.0029531	-0.292131	-0.0341645	-0.188171	-0.237059	-0.279027	-0.0716553	-0.0026151	-0.252413	-0.340278	-0.0711141	-0.125374	-0.474799	-0.531412	-0.0958647	-0.414583	-0.627483	-8.04644	-0.678701	-0.953956	-0.932708	-1.16917	-8.67312	-0.00148735	-0.00080025	0.00018257	0.00272005	0.00152865	-0.00104825	-0.000419675	0.000358275
-0.0815545	-0.0301492	-0.0435032	-0.0250864	-0.0753347	-0.0787699	-0.10226	-0.0919578	-0.0644142	-0.116654	-0.100549	-0.127458	-0.157942	-0.205917	-0.163256	-0.241596	-0.263062	-0.131486	-0.241284	-0.285886	-0.261448	-0.247863	-0.286702	-0.261828	-0.332415	-0.332551	-0.327628	-0.342271	-0.334294	-0.326149	-0.467236	-0.48958	-0.466666	-0.466586	-0.445082	-0.468263	-1.09019	-0.893326	-0.870137	-0.842807	-0.864871	-0.912266	-0.0388993	-0.109023	-0.0268497	-0.012312	-0.0754955	-0.0662649	-0.0977089	-0.135587
-0.0122638	-3.75e-05	-0.0136872	-0.0268574	-0.0143361	-0.0149411	-0.0635985	-0.0666021	-0.0666021	-0.0693471	-0.0706453	-0.0628173	-0.123508	-0.129978	-0.129004	-0.122008	-0.140523	-0.129004	-0.206273	-0.212264	-0.215027	-0.233718	-0.212955	-0.239844	-0.26641	-0.25453	-0.27051	-0.277073	-0.263527	-0.26641	-0.378794	-0.369951	-0.375239	-0.331631	-0.407801	-0.388016	-0.754009	-0.739942	-0.721702	-0.723676	-0.764324	-0.735574	-0.0283772	-0.0228869	0.00075378	0.00276274	-0.0103269	-0.0373578	-0.0518234	-0.0654972
-0.0671515	-0.0521727	-0.051398	-0.0496718	-0.10394	-0.127521	-0.119333	-0.120466	-0.111704	-0.136817	-0.124996	-0.136659	-0.212939	-0.226863	-0.226325	-0.276602	-0.312441	-0.199403	-0.355243	-0.33182	-0.326399	-0.34812	-0.343214	-0.336294	-0.436637	-0.410981	-0.429869	-0.408874	-0.465021	-0.430644	-0.589292	-0.585506	-0.59846	-0.575066	-0.554184	-0.564756	-1.00819	-1.03041	-1.05011	-1.02518	-1.02621	-1.01717	-0.0618151	-0.0743948	-0.0729856	-0.0717428	-0.0717428	-0.0777758	-0.115995	-0.152755
-0.0187635	-0.0270596	-0.0216308	-0.0160807	-0.0480923	-0.0307307	-0.0728704	-0.0615578	-0.0945432	-0.0724758	-0.114525	-0.102917	-0.13977	-0.1415	-0.143314	-0.141345	-0.1415	-0.141569	-0.170065	-0.164305	-0.206032	-0.195913	-0.166628	-0.198752	-0.266344	-0.240294	-0.221115	-0.288462	-0.317953	-0.23851	-0.331097	-0.320802	-0.331888	-0.302509	-0.36299	-0.337296	-0.687316	-0.599259	-0.719573	-0.814	-0.696618	-0.60713	-0.0181072	-0.0890274	-0.0291634	-0.00800665	-0.10068	-0.0277299	-0.0713283	-0.0762039
-0.109315	-0.132543	-0.129047	-0.13535	-0.139643	-0.128386	-0.135892	-0.114796	-0.149397	-0.120477	-0.185518	-0.163609	-0.251447	-0.260101	-0.265765	-0.211833	-0.177518	-0.208882	-0.217308	-0.263788	-0.278656	-0.265541	-0.225387	-0.301954	-0.341525	-0.181307	-0.225466	-0.368654	-0.355148	-0.283805	-0.37503	-0.417278	-0.410479	-0.43263	-0.418561	-0.388429	-0.820146	-0.782748	-0.708319	-0.762787	-0.829283	-0.793207	-0.130534	-0.143211	-0.0869627	-0.0947877	-0.0683052	-0.138317	-0.122219	-0.171771
-0.124176	-0.123533	-0.108556	-0.076502	-0.110015	-0.108556	-0.176104	-0.155363	-0.142464	-0.178854	-0.219965	-0.116872	-0.182393	-0.220816	-0.188935	-0.270217	-0.226017	-0.267724	-0.304892	-0.298882	-0.312295	-0.347909	-0.33881	-0.342347	-0.345607	-0.434094	-0.401656	-0.366929	-0.435791	-0.443352	-0.494147	-0.553439	-0.513891	-0.523299	-0.408716	-0.471388	-0.864635	-0.83912	-0.822216	-0.856161	-0.864635	-0.941042	-0.0658957	-0.103281	-0.020338	-0.0415944	-0.00125463	-0.0498328	-0.139402	-0.224668
-0.0357326	-0.0933919	-0.0901153	-0.085963	-0.0542237	-0.0333396	-0.127675	-0.137806	-0.160894	-0.127394	-0.134546	-0.160691	-0.21954	-0.188615	-0.205925	-0.195687	-0.200501	-0.22975	-0.28094	-0.300539	-0.272531	-0.292928	-0.258106	-0.283133	-0.354632	-0.329864	-0.332883	-0.329127	-0.338353	-0.363826	-0.50422	-0.49621	-0.49819	-0.501548	-0.510216	-0.514934	-0.942438	-0.986781	-1.01422	-0.913128	-0.971128	-0.999066	-0.0466504	-0.0599625	-0.0549272	-0.065655	-0.0556014	-0.0508118	-0.105244	-0.114064
-0.0330585	-3.78e-05	3.34e-05	-0.00608704	-0.0324709	-0.123205	-0.073289	-0.0702514	-0.0430895	-0.0966377	-0.0678181	-0.055823	-0.141851	-0.165638	-0.0952529	-0.0626677	-0.190512	-0.167896	-0.277161	-0.267204	-0.241265	-0.26756	-0.272222	-0.307921	-0.324496	-0.303614	-0.313568	-0.31261	-0.404518	-0.388865	-0.51976	-0.536265	-0.472955	-0.567189	-0.458498	-0.531559	-1.07067	-1.06159	-0.976246	-1.23625	-0.991946	-1.0873	-0.0238278	-0.0127776	0.00075378	0.00276274	-0.0103088	-0.0184552	-0.0885076	-0.0194996
-0.0158783	-0.0515389	-0.0519208	-0.0258372	-0.00140162	-0.0084464	-0.123024	-0.129452	-0.114557	-0.135709	-0.121307	-0.103793	-0.175906	-0.092494	-0.19413	-0.0608739	-0.0998005	-0.150911	-0.206775	-0.212049	-0.234368	-0.17437	-0.146097	-0.18392	-0.225371	-0.188543	-0.180747	-0.261837	-0.182517	-0.241162	-0.286581	-0.320922	-0.326493	-0.310814	-0.33877	-0.303928	-0.68762	-0.702416	-0.639327	-0.543042	-0.513788	-0.697711	-0.0823637	-0.0254166	-0.0438586	-0.054824	-0.0350811	-0.075104	-0.121519	-0.0600414
0.00188262	-0.0043392	-0.00304842	-0.00270597	-0.00335492	-0.00672464	-0.0770516	-0.0738199	-0.078311	-0.0772019	-0.0756779	-0.0764125	-0.159354	-0.159566	-0.160782	-0.155477	-0.165528	-0.156689	-0.232779	-0.24383	-0.231447	-0.231333	-0.238586	-0.235847	-0.311254	-0.317556	-0.308843	-0.312237	-0.312542	-0.312821	-0.463372	-0.443256	-0.466487	-0.483886	-0.464604	-0.458626	-0.869214	-0.932111	-0.913846	-0.92146	-0.972164	-0.839503	-0.00324865	-0.0029451	0.00075462	0.00160115	-0.00491531	-0.0046808	-0.0824855	-0.0865388
-0.690013	-4.23402	-11.9697	-12.1314	-3.77081	-0.00120509	-0.0557472	-12.1093	0.00094665	-12.1448	-3.94098	-12.0204	-0.107417	-0.195804	-0.166396	-0.16596	-0.145519	-0.0920181	-0.267669	-0.295468	-0.278558	-0.403068	-0.373225	-0.377265	-0.47304	-0.361712	-0.449835	-0.514077	-0.374273	-0.313458	-0.715704	-0.671652	-0.828923	-0.603523	-0.708296	-0.766123	-1.55191	-1.3632	-1.55598	-1.11871	-1.18443	-1.11819	-1.50845	-11.9786	-12.1245	0.00184202	0.00156985	-0.0215508	-0.0282444	-4.11385
-0.0125419	-0.0157905	2.38e-05	-0.0161337	-0.0014407	-0.0124046	-0.113312	-0.123339	-0.113036	-0.118643	-0.0376589	-0.0541312	-0.186086	-0.189212	-0.181429	-0.20072	-0.0843556	-0.0767029	-0.280343	-0.269051	-0.29088	-0.214642	-0.26389	-0.183438	-0.373766	-0.380803	-0.339675	-0.358468	-0.352156	-0.360974	-0.476739	-0.382535	-0.487237	-0.431869	-0.546503	-0.535752	-0.922156	-0.937884	-0.948903	-0.969148	-0.933469	-0.915745	-0.00146805	-0.00077615	0.00074415	0.00275325	0.00157609	0.000565858	-0.0912973	-0.0526031
-0.0143821	-0.0760834	-0.0575295	-0.0513748	-0.0328698	-0.0417814	-0.0968784	-0.0799857	-0.109266	-0.0847456	-0.0938097	-0.104419	-0.211279	-0.172961	-0.194583	-0.158418	-0.211667	-0.206588	-0.344396	-0.352075	-0.340242	-0.345122	-0.317197	-0.371701	-0.482695	-0.442841	-0.441698	-0.453408	-0.451667	-0.454462	-0.655424	-0.734653	-0.674921	-0.708125	-0.665617	-0.654486	-1.22146	-1.12253	-1.07926	-1.09087	-1.01428	-1.01682	-0.0351416	-0.0310568	-0.0997632	-0.0847206	-0.0293802	-0.0313942	-0.0804883	-0.0786459
-0.0504291	-0.0595239	-0.0621799	-0.116905	-0.00140341	-0.0826382	-0.080934	-0.185862	-0.178052	-0.180862	-0.0355249	-0.0760269	-0.233308	-0.090417	-0.188084	-0.149516	-0.110729	-0.221998	-0.305544	-0.313041	-0.319563	-0.313307	-0.294975	-0.223419	-0.43303	-0.383118	-0.367583	-0.420805	-0.372675	-0.321499	-0.671817	-0.57991	-0.623135	-0.69421	-0.712477	-0.749355	-1.182	-1.12567	-0.94144	-1.02581	-1.05021	-1.76689	-0.0651926	-0.0836404	-0.0899395	-0.0681566	-0.111	-0.0839136	-0.170576	-0.0959665
0.00312908	-4.53e-05	3.03e-05	-0.00145289	-0.000817302	-0.0057477	-0.0384528	-0.0328756	-0.0380272	-0.0480689	-0.0393561	-0.0393561	-0.0961253	-0.127988	-0.106686	-0.100787	-0.0956859	-0.0468445	-0.194581	-0.23703	-0.187711	-0.113705	-0.148151	-0.130376	-0.314863	-0.253981	-0.216697	-0.331757	-0.375283	-0.182955	-0.466182	-0.470324	-0.408683	-0.4695	-0.457813	-0.544501	-1.43687	-1.39496	-1.32818	-1.53285	-1.38155	-1.29533	-0.00145467	-0.00075974	0.00075098	-0.0022301	0.00158247	-0.00100921	-0.0217425	-0.0466288
-0.0228319	-0.0385032	-0.0215728	-0.0199003	-0.00141044	-0.0151834	-0.124029	-0.0956546	-0.114452	-0.0651985	-0.124527	-0.101443	-0.107315	-0.125256	-0.134911	-0.125367	-0.125367	-0.133984	-0.178769	-0.147767	-0.140691	-0.18271	-0.196291	-0.157234	-0.249489	-0.234136	-0.238909	-0.258073	-0.260687	-0.25564	-0.361276	-0.354009	-0.324022	-0.334198	-0.324219	-0.343033	-0.630127	-0.662844	-0.572296	-0.629414	-0.636807	-0.689352	-0.0390035	-0.0259172	-0.0318749	0.00275774	0.00158134	-0.0122608	-0.118307	-0.073907
-0.0193831	-0.0142292	-0.0160587	-0.0136687	-0.0175711	-0.0154413	-0.0749594	-0.0722948	-0.0729777	-0.0770168	-0.0741172	-0.0751306	-0.14745	-0.15902	-0.145712	-0.143176	-0.134896	-0.134136	-0.23306	-0.236916	-0.229549	-0.224941	-0.23688	-0.219831	-0.293778	-0.300983	-0.298782	-0.291463	-0.298352	-0.291291	-0.401888	-0.397711	-0.419947	-0.41648	-0.404324	-0.406039	-0.765224	-0.764492	-0.74252	-0.747448	-0.76832	-0.757668	-0.0268413	-0.0217424	-0.0123778	-0.00849685	-0.0179703	-0.0197492	-0.0714232	-0.0578071
-0.00780695	-0.0149712	-0.010871	-0.0193106	-0.00606581	-0.0120001	-0.103495	-0.0650339	-0.0703789	-0.116096	-0.112605	-0.074182	-0.159301	-0.185388	-0.175992	-0.179509	-0.179315	-0.176447	-0.264365	-0.263155	-0.252008	-0.269163	-0.275289	-0.262211	-0.365014	-0.398271	-0.372298	-0.398392	-0.370055	-0.356834	-0.551053	-0.536837	-0.562063	-0.546509	-0.573068	-0.553906	-1.13246	-1.11683	-1.08404	-1.0821	-1.11328	-1.07191	-0.0226794	-0.0147543	-0.0129573	-0.0199245	-0.00984865	-0.0257695	-0.070056	-0.0995881
-0.0448614	-0.289872	-0.389253	-0.178207	-0.0948573	-0.0513699	-0.24278	-0.26501	-0.750726	-0.39438	-0.544507	-0.505463	-0.803795	-0.794831	-0.794851	-0.814846	-0.765831	-0.794831	-0.717776	-0.737143	-1.49852	-1.44472	-0.580444	-1.24897	-1.29521	-0.72724	-0.739787	-0.880359	-1.38053	-0.25903	-1.97764	-2.06962	-2.04098	-2.03905	-2.04842	-2.11483	-1.55297	-1.52317	-1.88948	-1.33444	-1.41006	-1.42891	-0.0277872	-0.0431697	-0.275067	-0.399512	-0.184105	-0.0341026	-0.227994	-0.479441
-0.236917	-0.0667446	-0.0672608	-0.06716	-0.249583	-0.336872	-0.143657	-0.136103	-0.20403	-0.137488	-0.148869	-0.12307	-0.201555	-0.349982	-0.223555	-0.396444	-0.155128	-0.180562	-0.324824	-0.324079	-0.300383	-0.290026	-0.307921	-0.300294	-0.391377	-0.395707	-0.508898	-0.415015	-0.517153	-0.491403	-0.492671	-0.498872	-0.494557	-0.487031	-0.500325	-0.528493	-0.987941	-0.924974	-0.914889	-1.00055	-0.988706	-0.974678	-0.107565	-0.147838	-0.0670608	-0.0735163	-0.0335983	-0.135874	-0.138752	-0.316734
-0.129859	-0.168621	-0.140594	-0.189224	-0.097115	-0.130241	-0.182924	-0.208741	-0.220493	-0.233415	-0.206204	-0.240425	-0.327253	-0.247735	-0.33834	-0.246115	-0.303236	-0.356735	-0.304321	-0.312666	-0.31775	-0.318078	-0.31775	-0.335936	-0.526246	-0.428604	-0.346209	-0.507329	-0.304696	-0.422617	-0.547825	-0.657173	-0.661061	-0.553846	-0.650477	-0.514327	-1.38131	-1.13807	-1.1295	-0.920972	-1.51966	-1.54464	-0.0953125	-0.0727287	-0.200796	-0.155211	-0.135854	-0.155223	-0.193882	-0.138579
-0.0140625	-0.0263199	-0.0152498	-0.0240189	-0.0465303	-0.0179322	-0.110561	-0.0982848	-0.0972836	-0.114883	-0.0896596	-0.102134	-0.210557	-0.120947	-0.207501	-0.101747	-0.118944	-0.130747	-0.257892	-0.274613	-0.298157	-0.166851	-0.172735	-0.141161	-0.387505	-0.309863	-0.174738	-0.379199	-0.135291	-0.302924	-0.497951	-0.521189	-0.533204	-0.509717	-0.550195	-0.527336	-0.929999	-1.09405	-1.00248	-0.96384	-1.00248	-1.02205	-0.0267262	-0.0488837	-0.0631217	-0.0458091	-0.0310944	-0.0294609	-0.136512	-0.0595408
-0.0457101	-0.0590494	-0.0408051	-0.0395003	-0.0679581	-0.0506046	-0.12638	-0.103293	-0.101757	-0.0977304	-0.0925234	-0.104337	-0.177657	-0.171832	-0.187858	-0.208565	-0.198385	-0.19476	-0.253447	-0.240135	-0.223274	-0.277498	-0.281829	-0.294179	-0.3158	-0.317783	-0.321872	-0.321887	-0.325863	-0.320641	-0.437227	-0.456002	-0.479623	-0.453463	-0.425372	-0.415988	-0.708682	-0.796134	-0.796104	-0.816869	-0.769899	-0.711258	-0.024059	-0.0310645	-0.0635056	-0.0555158	-0.0543947	-0.01827	-0.0792241	-0.082329
-0.237057	-0.21426	-0.223286	-0.246037	-0.246725	-0.228814	-0.304755	-0.283252	-0.267113	-0.296054	-0.313285	-0.254365	-0.364111	-0.420324	-0.335255	-0.39906	-0.303175	-0.361434	-0.459713	-0.443546	-0.471798	-0.468121	-0.468943	-0.496607	-0.566214	-0.606949	-0.568247	-0.552454	-0.591096	-0.539125	-0.675234	-0.686223	-0.663261	-0.630876	-0.722541	-0.712132	-1.05731	-1.05966	-1.16677	-1.19648	-1.15677	-1.02278	-0.156938	-0.184693	-0.137937	-0.136253	-0.149808	-0.181839	-0.204023	-0.21101
-0.0461512	-0.0221701	-0.0344882	-0.0321272	-0.0225871	-0.0227635	-0.0802322	-0.0903161	-0.0596069	-0.0811352	-0.101991	-0.0735294	-0.124929	-0.125681	-0.156808	-0.163877	-0.124727	-0.118764	-0.205548	-0.207389	-0.190077	-0.201865	-0.224828	-0.203583	-0.303425	-0.3043	-0.343103	-0.283251	-0.254896	-0.248118	-0.401423	-0.382352	-0.371868	-0.367684	-0.352722	-0.344569	-0.623369	-0.685489	-0.575833	-0.6161	-0.591598	-0.665368	-0.0385368	-0.0166531	-0.026663	-0.0305342	-0.0176992	-0.0165992	-0.118541	-0.0423983
-0.0759019	-0.117588	-0.16099	-0.0986738	-0.0014099	-0.00084759	-0.167151	-0.14081	-0.152651	-0.124006	-0.157313	-0.133239	-0.211831	-0.252875	-0.221906	-0.262875	-0.2942	-0.267908	-0.332337	-0.353198	-0.329612	-0.381017	-0.342996	-0.391323	-0.41883	-0.452079	-0.383539	-0.408545	-0.455554	-0.444298	-0.659336	-0.590248	-0.670882	-0.683737	-0.64569	-0.564813	-1.20666	-1.24056	-1.19999	-1.16048	-1.22559	-1.20666	-0.0421289	-0.0872315	-0.109954	-0.0771483	-0.155519	-0.039739	-0.141034	-0.164475
0.00153427	-3.63e-05	3.46e-05	-0.00144883	-0.00140221	-0.00028281	-0.0899111	-0.0796526	-0.0865255	-0.0764323	-0.0840512	-0.0844991	-0.163124	-0.16535	-0.164123	-0.168861	-0.16414	-0.159243	-0.243156	-0.24081	-0.247386	-0.242359	-0.242068	-0.243156	-0.321964	-0.330373	-0.317798	-0.318044	-0.330595	-0.319389	-0.474338	-0.484451	-0.485281	-0.472614	-0.491573	-0.507015	-1.10437	-1.1075	-1.09915	-1.11989	-1.1106	-1.1083	-0.00386501	-0.00747803	-0.00313529	0.00086169	-0.00292462	-0.00100647	-0.0608005	-0.067076
-0.000419944	-3.83e-05	3.25e-05	-0.00145128	-0.00140442	0.00076178	-0.0414516	-0.0321961	-0.0371836	-0.028312	-0.0334709	-0.0282109	-0.099842	-0.0876272	-0.0808268	-0.0641638	-0.0834938	-0.0666664	-0.16202	-0.159758	-0.173663	-0.147243	-0.157485	-0.158377	-0.294453	-0.24409	-0.259981	-0.273089	-0.26928	-0.242347	-0.421559	-0.401919	-0.403415	-0.408778	-0.444472	-0.449211	-0.92099	-0.907986	-0.90616	-0.911662	-0.911662	-0.911513	0.000665592	-0.00075825	0.00075241	0.00276125	0.00158146	-0.00100891	-0.0198229	-0.0100125
0.00073803	-0.00897882	3.42e-05	-0.0278167	-0.054526	-0.0255731	-0.240033	-0.257758	-0.216661	-0.227867	-0.23558	-0.23558	-0.339817	-0.257923	-0.346077	-0.356527	-0.284247	-0.174967	-0.400858	-0.395	-0.41476	-0.245255	-0.375632	-0.211761	-0.490392	-0.410717	-0.442424	-0.466952	-0.452621	-0.452621	-0.430347	-0.338649	-0.40166	-0.338522	-0.555939	-0.542674	-0.568834	-0.585698	-0.80671	-0.787715	-0.873579	-0.542899	-0.0176273	-0.00453143	-0.00285015	0.0027637	-0.0265532	-0.00995785	-0.183635	-0.18609
-0.0340797	-0.201225	-0.1578	-0.154662	-0.0212849	-0.0470537	-0.265058	-0.280435	-0.280555	-0.254998	-0.258555	-0.343731	-0.381146	-0.355094	-0.412654	-0.365011	-0.371604	-0.344114	-0.473197	-0.514099	-0.51413	-0.472934	-0.451428	-0.411818	-0.657092	-0.577965	-0.650559	-0.66211	-0.642193	-0.663238	-0.655377	-0.721186	-0.828203	-0.852492	-0.899838	-0.804218	-1.27536	-1.17454	-1.23788	-1.17532	-1.12987	-1.21719	-0.0488167	-0.0461522	-0.220809	-0.190081	-0.106687	-0.0399579	-0.209326	-0.169521
-0.00136484	-0.000990107	-0.0050527	-0.00210792	-0.00514224	-0.00733442	-0.0443474	-0.0361885	-0.0346754	-0.0454029	-0.0392079	-0.0354252	-0.0685799	-0.112728	-0.073974	-0.123809	-0.104761	-0.109197	-0.160768	-0.171401	-0.170963	-0.178722	-0.169523	-0.174402	-0.189646	-0.225294	-0.223722	-0.190773	-0.253442	-0.22876	-0.364505	-0.34117	-0.332705	-0.343767	-0.341127	-0.323489	-0.722919	-0.690448	-0.699201	-0.688742	-0.718799	-0.725949	-0.00230088	-0.00210839	-0.00210839	-0.00147931	-0.00176122	-0.00289217	-0.030084	-0.0382071
-0.0271213	-0.0424588	-0.0337208	-0.0358039	-0.0349239	-0.0282963	-0.0619157	-0.0570894	-0.0811149	-0.0571678	-0.0748334	-0.0794894	-0.111617	-0.118203	-0.11499	-0.115002	-0.119638	-0.11589	-0.163712	-0.185765	-0.176983	-0.172016	-0.16548	-0.180095	-0.211215	-0.206033	-0.201073	-0.216602	-0.207171	-0.22342	-0.325292	-0.310698	-0.303835	-0.303248	-0.318651	-0.315487	-0.597571	-0.595931	-0.596084	-0.595031	-0.595931	-0.595038	-0.035834	-0.0300458	-0.0532601	-0.053461	-0.0644779	-0.0308108	-0.0654986	-0.0616475
-0.00203157	-0.0145325	-0.0091528	-0.00611327	-0.00140263	0.00076339	-0.0862983	-0.083294	-0.0570123	-0.0806517	-0.053387	-0.043262	-0.120186	-0.120387	-0.119856	-0.120186	-0.119545	-0.120954	-0.19528	-0.194203	-0.192772	-0.194609	-0.189343	-0.201448	-0.254501	-0.262548	-0.265766	-0.248903	-0.245126	-0.250161	-0.351484	-0.353231	-0.363413	-0.363871	-0.468896	-0.436173	-0.727581	-0.729563	-0.732833	-0.726825	-0.745331	-0.742708	-0.0202142	-0.00710798	-0.00299498	0.00080693	-0.00306934	-0.00651592	-0.0682778	-0.0319583
-0.063466	-0.0380742	-0.0760847	-0.0288526	-0.0502791	-0.0449179	-0.0873893	-0.066575	-0.0715247	-0.0814923	-0.112537	-0.107172	-0.136128	-0.182706	-0.129145	-0.113214	-0.145465	-0.16613	-0.177574	-0.174715	-0.173165	-0.183515	-0.191444	-0.200679	-0.236506	-0.227422	-0.251393	-0.224693	-0.256206	-0.237126	-0.323141	-0.314375	-0.315655	-0.337205	-0.326246	-0.322223	-0.581657	-0.604969	-0.632023	-0.63246	-0.711592	-0.668993	-0.0492821	-0.0502749	-0.0560934	-0.027202	-0.0714625	-0.0473345	-0.0801504	-0.140449
-0.0108083	-0.0484955	-0.0310341	-0.055668	-0.00140436	-0.0387943	-0.407688	-0.383977	-0.244911	-0.458143	-0.147753	-0.273254	-0.529162	-0.593163	-0.523031	-0.24688	-0.355295	-0.670952	-0.869904	-0.843569	-0.851822	-0.775412	-0.917911	-0.852315	-0.956122	-0.969753	-1.03691	-0.746439	-0.963673	-0.790072	-0.590456	-0.937773	-0.675843	-0.802765	-0.828357	-0.767039	-1.2709	-2.45097	-0.784616	-1.48397	-0.786121	-3.01479	-0.0469075	-0.0509191	-0.0509191	-0.042716	-0.0714569	-0.042596	-0.42641	-0.173799
-0.0282616	-0.0265865	-0.0170258	-0.0259367	-0.0135769	-0.0102336	-0.0627888	-0.0644653	-0.0629873	-0.0632463	-0.0614488	-0.0629873	-0.163719	-0.162254	-0.16448	-0.163182	-0.163182	-0.162275	-0.260213	-0.265811	-0.27554	-0.265974	-0.28079	-0.249378	-0.35821	-0.332813	-0.339032	-0.35555	-0.338654	-0.344852	-0.463741	-0.468963	-0.478222	-0.447893	-0.495621	-0.491646	-0.767466	-0.763878	-0.778383	-0.785146	-0.803911	-0.779757	-0.0233012	-0.0269658	-0.0247505	-0.0242189	-0.0249428	-0.0254774	-0.0486616	-0.0446164
-0.0483355	-0.0579122	-0.0713316	-0.0372061	-0.062373	-0.0393318	-0.281023	-0.245608	-0.260157	-0.241859	-0.273322	-0.258973	-0.206675	-0.579322	-0.268325	-0.524817	-0.580358	-0.51183	-0.832692	-0.906016	-0.843852	-0.794106	-0.81522	-0.871226	-1.03084	-1.13239	-1.04627	-1.06202	-1.09968	-1.0009	-1.60102	-1.51517	-1.59969	-1.5613	-1.48142	-1.55172	-2.21223	-1.66237	-2.37196	-1.52412	-1.61845	-2.06383	-0.0606505	-0.0614528	-0.0605513	-0.0657003	-0.0614528	-0.058909	-0.215153	-0.341297
-0.0016164	-0.00500311	3.47e-05	-0.0014446	-0.00140192	0.000763744	-0.114236	-0.101227	-0.0827022	-0.107363	-0.0850412	-0.0718947	-0.182959	-0.176175	-0.180408	-0.17242	-0.177194	-0.174007	-0.321527	-0.306542	-0.305454	-0.301278	-0.301751	-0.315212	-0.425703	-0.425254	-0.426477	-0.422759	-0.424402	-0.424919	-0.653739	-0.647645	-0.633838	-0.631688	-0.653626	-0.651775	-1.11235	-1.09824	-1.09306	-1.10029	-1.09749	-1.10029	-0.00208692	-0.00247073	-0.00606657	-0.00615864	-0.00826411	-0.0121759	-0.0754933	-0.0761696
-0.261922	-0.279386	-0.338747	-0.319836	-0.206929	-0.26723	-0.321116	-0.394863	-0.314319	-0.37498	-0.255869	-0.310299	-0.433773	-0.433773	-0.424052	-0.42515	-0.437939	-0.44795	-0.533768	-0.539365	-0.498684	-0.581523	-0.477338	-0.571929	-0.70486	-0.563938	-0.559816	-0.650075	-0.493506	-0.705232	-0.719433	-0.887042	-0.73383	-0.955819	-0.759034	-0.751895	-1.0839	-1.17825	-1.20578	-1.26829	-1.20225	-1.13105	-0.232335	-0.197291	-0.257825	-0.213198	-0.178404	-0.233097	-0.359603	-0.225888
-0.255649	-0.229016	-0.206629	-0.256338	-0.240662	-0.186395	-0.313272	-0.302212	-0.275105	-0.305015	-0.282577	-0.295636	-0.340243	-0.325059	-0.316615	-0.326477	-0.325059	-0.3169	-0.408271	-0.459051	-0.368158	-0.33157	-0.431458	-0.380397	-0.426655	-0.567056	-0.515027	-0.416488	-0.504385	-0.362084	-0.579087	-0.553393	-0.509669	-0.588483	-0.635683	-0.608205	-0.975055	-1.00253	-0.988724	-1.00748	-0.90149	-0.975055	-0.216387	-0.202022	-0.234839	-0.24168	-0.229217	-0.251156	-0.275023	-0.244576
-0.0157771	-0.0554997	-0.0796457	-0.0014583	-0.00535627	-0.0167882	-0.0710124	-0.0753541	-0.0675837	-0.0928743	-0.0406791	-0.0579986	-0.1247	-0.131513	-0.139931	-0.131765	-0.151361	-0.111323	-0.200936	-0.182897	-0.147523	-0.182934	-0.195306	-0.187784	-0.219027	-0.201277	-0.213131	-0.223308	-0.213566	-0.21109	-0.391861	-0.406403	-0.334747	-0.31365	-0.329672	-0.278147	-0.622838	-0.656236	-0.631451	-0.631451	-0.596444	-0.650286	-0.036594	-0.0405225	-0.046068	-0.031097	-0.0551666	-0.0336873	-0.073214	-0.103619
-0.00772001	-0.0126256	2.66e-05	-0.0014617	-0.0249352	0.000395856	-0.0314024	-0.121146	-0.156897	-0.0341772	-0.15311	-0.0828895	-0.122911	-0.0651355	-0.253694	-0.342701	-0.274108	-0.212598	-0.22732	-0.287265	-0.160629	-0.251318	-0.246594	-0.306437	-0.292275	-0.276832	-0.361176	-0.22265	-0.285116	-0.272649	-0.427677	-0.30699	-0.450286	-0.401825	-0.284102	-0.404083	-1.12391	-1.1818	-1.16304	-1.07071	-1.1423	-1.0617	-0.00152135	-0.00078225	0.00074651	0.00275395	0.00157495	0.000554362	-0.126587	-0.0242464
-0.00223488	-0.00594658	-0.00653005	-0.00901031	-0.00956342	-0.00589506	-0.0355704	-0.0419033	-0.0515902	-0.0367473	-0.0352662	-0.0429754	-0.12424	-0.11923	-0.101266	-0.127511	-0.112056	-0.132511	-0.219249	-0.220771	-0.201264	-0.224173	-0.221931	-0.237238	-0.29678	-0.310405	-0.273541	-0.278348	-0.304745	-0.277135	-0.365826	-0.401097	-0.402104	-0.409594	-0.388848	-0.383713	-0.677191	-0.734388	-0.769124	-0.715137	-0.69836	-0.677743	-0.0209654	-0.019901	-0.00583027	-0.00548315	-0.0177763	-0.0210699	-0.0318904	-0.0394239
-0.143704	-0.212267	-0.103195	-0.146122	-0.123469	-0.133465	-0.336978	-0.297648	-0.320606	-0.315847	-0.314063	-0.317028	-0.362075	-0.325016	-0.364955	-0.311968	-0.368447	-0.392516	-0.384383	-0.370334	-0.397115	-0.3896	-0.390061	-0.406106	-0.439988	-0.475369	-0.430016	-0.424256	-0.466867	-0.477977	-0.476448	-0.51771	-0.559431	-0.535596	-0.45197	-0.454095	-0.649417	-0.651405	-0.787302	-0.726292	-0.803844	-0.739491	-0.244314	-0.170603	-0.22887	-0.283362	-0.155301	-0.29077	-0.341658	-0.188944
-0.0207674	-0.0192593	-0.0206172	-0.0207674	-0.02583	-0.0173632	-0.0654837	-0.0800901	-0.0574487	-0.0938908	-0.0350951	-0.0656073	-0.213947	-0.28878	-0.133826	-0.188794	-0.232194	-0.249968	-0.317318	-0.328757	-0.269846	-0.421798	-0.430885	-0.387616	-0.792837	-0.253068	-0.191603	-0.44881	-0.425377	-0.554009	-0.803413	-0.827461	-0.767805	-0.843778	-0.851993	-0.726028	-1.6198	-1.57977	-1.0931	-1.17541	-1.17516	-1.54333	-0.00145479	-0.00566626	-0.00906491	-0.00775285	-0.00904895	-0.0010098	-0.061884	-0.105203
-0.0305265	-0.0429405	-0.0668063	-0.0372318	-0.0206767	-0.016649	-0.205374	-0.183411	-0.141246	-0.228493	-0.209847	-0.12694	-0.308416	-0.353776	-0.404348	-0.359247	-0.313866	-0.383001	-0.531982	-0.440222	-0.409302	-0.46908	-0.44303	-0.489375	-0.494967	-0.467568	-0.481658	-0.483707	-0.483183	-0.488017	-0.75541	-0.740692	-0.632225	-0.78393	-0.657034	-0.701439	-1.11726	-1.03188	-1.04524	-1.00547	-1.13222	-0.939378	-0.0400015	-0.0529379	-0.0512171	-0.0391094	-0.0501243	-0.046581	-0.156546	-0.129684
-0.0183424	-0.00769162	-0.0114708	-0.0104341	-0.0247326	-0.0266957	-0.0742359	-0.0586416	-0.0350328	-0.0762319	-0.0683969	-0.0425456	-0.120642	-0.135758	-0.100238	-0.108266	-0.122842	-0.117894	-0.211466	-0.195184	-0.162765	-0.187798	-0.186041	-0.220661	-0.250539	-0.253517	-0.265539	-0.241677	-0.276659	-0.22629	-0.363946	-0.361052	-0.363946	-0.362623	-0.367476	-0.364633	-0.721707	-0.738592	-0.746236	-0.780528	-0.727866	-0.758871	-0.0249733	-0.0208453	-0.00195014	-0.00252924	-0.00714	-0.020748	-0.0748949	-0.0515667
-0.0941665	-0.0996607	-0.0924428	-0.102559	-0.0947345	-0.0814354	-0.138128	-0.140091	-0.136926	-0.141638	-0.140868	-0.140716	-0.20257	-0.175045	-0.192021	-0.203255	-0.175034	-0.191276	-0.247435	-0.245051	-0.252202	-0.255138	-0.250115	-0.250748	-0.312234	-0.299635	-0.30459	-0.305188	-0.311976	-0.309974	-0.406764	-0.417349	-0.405114	-0.420089	-0.412492	-0.421335	-0.744573	-0.738765	-0.739834	-0.733254	-0.735018	-0.741146	-0.0953237	-0.0834852	-0.0956889	-0.102135	-0.0868488	-0.0955331	-0.134594	-0.120725
-0.127432	-0.324757	-0.39419	-0.141453	-0.0860745	-0.0678884	-0.139274	-0.126184	-0.131318	-0.141332	-0.118481	-0.131318	-0.271659	-0.194932	-0.29231	-0.164709	-0.134099	-0.0999885	-0.220824	-0.217885	-0.427416	-0.446843	-0.20569	-0.175469	-0.505709	-0.262536	-0.244052	-0.442382	-0.256429	-0.330367	-0.302835	-0.528834	-0.354243	-0.551193	-0.646374	-0.353187	-0.653373	-0.606461	-0.623044	-0.560697	-0.689463	-0.685864	-0.186994	-0.117753	-0.106202	-0.361835	-0.178965	-0.122041	-0.126473	-0.117766
-0.0206165	-0.00787435	-0.00948767	-0.012417	-0.0375618	-0.0175915	-0.0839431	-0.054392	-0.0795886	-0.0786925	-0.0451735	-0.0745597	-0.156423	-0.168799	-0.15701	-0.154746	-0.144899	-0.146595	-0.225795	-0.235405	-0.23779	-0.231339	-0.233329	-0.224375	-0.286655	-0.308991	-0.296076	-0.295029	-0.297159	-0.299042	-0.402189	-0.396523	-0.416662	-0.395351	-0.408564	-0.407539	-0.757625	-0.734472	-0.725969	-0.738741	-0.738203	-0.734208	-0.022402	-0.00819723	-0.0069993	-0.0122796	-0.00210576	-0.0163583	-0.0579637	-0.0530271
-0.770932	-0.617634	-0.435472	-0.586643	-0.374621	-0.42672	-0.390542	-0.302669	-0.349312	-0.353017	-0.231361	-0.468973	-0.442611	-0.492709	-0.461467	-0.464983	-0.524964	-0.56952	-0.446403	-0.41589	-0.449116	-0.417819	-0.502702	-0.462765	-0.564867	-0.556901	-0.889284	-0.328271	-0.297994	-1.17682	-0.516263	-0.494835	-0.427663	-0.644856	-0.522308	-0.527922	-0.645343	-0.904642	-0.751915	-0.693034	-0.616484	-0.791662	-0.409551	-0.297169	-0.445174	-0.349845	-0.453787	-0.5756	-0.294694	-0.342238
-0.0323696	-3.94e-05	-0.0426749	-0.0275719	-0.0288677	-0.124526	-0.129156	-0.130598	-0.111182	-0.142524	-0.13232	-0.129156	-0.32746	-0.329522	-0.303273	-0.322329	-0.197182	-0.19147	-0.507624	-0.526841	-0.578802	-0.470533	-0.549103	-0.509269	-0.714479	-0.710189	-0.707633	-0.707302	-0.696905	-0.707302	-0.731021	-0.975038	-0.922528	-0.749968	-0.821878	-0.911766	-1.15908	-1.30759	-1.0876	-1.22857	-1.12855	-1.18228	-0.0301157	-0.00076165	-0.00851439	-0.0122063	0.00152295	-0.00101135	-0.0748901	-0.235079
-0.00187755	-0.000788386	3.3e-05	-0.00145116	-0.00140639	0.00076017	-0.0322002	-0.00119957	-0.0704287	-0.0115534	-0.0123888	-0.0584525	-0.0468771	-0.123865	-0.125775	-0.110424	-0.120233	-0.135373	-0.108097	-0.105814	-0.172118	-0.176353	-0.169276	-0.200834	-0.225811	-0.250878	-0.258194	-0.244766	-0.194672	-0.225006	-0.356444	-0.335981	-0.365324	-0.356123	-0.298669	-0.282151	-0.78092	-0.762729	-0.741867	-0.766039	-0.766039	-0.77864	-0.0154593	-0.024401	-0.00176536	-0.0101811	-0.0130114	-0.01325	-0.0116361	-0.020849
0.00313349	-0.00476305	-0.00780029	-0.00462861	-0.00140156	0.000764042	-0.0430688	-0.0424204	-0.0512881	-0.0440967	-0.0383361	-0.0453699	-0.0983414	-0.105584	-0.124226	-0.121978	-0.109114	-0.124288	-0.211347	-0.220257	-0.231181	-0.235305	-0.223975	-0.229611	-0.319414	-0.295533	-0.313693	-0.309714	-0.302027	-0.309542	-0.460124	-0.450143	-0.469467	-0.459102	-0.447642	-0.473928	-0.86657	-0.847779	-0.788245	-0.796475	-0.811742	-0.802997	-0.00145145	-0.00125214	-0.00164192	-0.00428334	-0.00192697	-0.00100599	-0.0255212	-0.0303413
-0.000419446	-3.78e-05	3.27e-05	-0.00145122	-0.00140233	0.00076142	0.00093861	-0.00119867	0.00095213	-0.00094415	-6.3e-05	-6.3e-05	-0.00115284	0.000179346	-0.00037439	0.00057791	0.00036747	0.00147858	-0.0455277	-0.0285282	0.0010774	0.006244	-0.0289961	-0.00108735	-0.0490206	-0.0515915	-0.00253852	-0.0756985	-0.0347789	0.0049546	-0.141672	-0.000131	-0.374462	-0.00054221	-0.205512	-0.127711	0.0079702	-0.484577	-0.519026	-0.977119	-1.62097	-0.718745	-0.694598	-0.00075796	0.00075349	0.00276262	-0.13857	-0.00100825	-0.000374615	0.000408295
-0.409442	-0.13917	-0.205651	-0.34614	-0.0938551	-0.152127	-0.198138	-0.248769	-0.290402	-0.192345	-0.213288	-0.23021	-0.27468	-0.314675	-0.253406	-0.257783	-0.302951	-0.289558	-0.345866	-0.311125	-0.302751	-0.318333	-0.373543	-0.345134	-0.416282	-0.380016	-0.3808	-0.41545	-0.448285	-0.398919	-0.451609	-0.484036	-0.408123	-0.418951	-0.46723	-0.458593	-0.624047	-0.71187	-0.613557	-0.558474	-0.540059	-0.672439	-0.279164	-0.511954	-0.317092	-0.567008	-0.272938	-0.202209	-0.373852	-0.316715
-0.259461	-0.188992	-0.14749	-0.207296	-0.262965	-0.290105	-0.359672	-0.33877	-0.329671	-0.340578	-0.336341	-0.338439	-0.548045	-0.520576	-0.49665	-0.508051	-0.529559	-0.520576	-0.568344	-0.588709	-0.568922	-0.627767	-0.555057	-0.634018	-0.675788	-0.681775	-0.644543	-0.618866	-0.679978	-0.6523	-0.816139	-0.84306	-0.749503	-0.886517	-0.817136	-0.784477	-1.08554	-1.13733	-1.14586	-1.22461	-1.14365	-1.12493	-0.888797	-0.201494	-0.245251	-0.237038	-0.68451	-0.451418	-0.417167	-0.325025
-0.000866194	-3.7e-05	-0.0009953	-0.00144913	-0.00194494	9.54e-05	-0.0327867	-0.0371845	-0.0459253	-0.0293804	-0.0506651	-0.0403041	-0.0945791	-0.0872431	-0.101939	-0.0994545	-0.0923786	-0.0998685	-0.177569	-0.165832	-0.179795	-0.173039	-0.153315	-0.161683	-0.25204	-0.194118	-0.201342	-0.241335	-0.205082	-0.238545	-0.344002	-0.341782	-0.342849	-0.345315	-0.345315	-0.352627	-0.624813	-0.635093	-0.618983	-0.633572	-0.633572	-0.655399	-0.00145282	-0.00075766	-0.000199573	0.00180998	0.00158211	-0.00100676	-0.0232625	-0.0365825
-0.0234079	-0.0818708	-0.0568039	-0.0654287	-0.0450266	-0.0455613	-0.124677	-0.12685	-0.123147	-0.114254	-0.121096	-0.116551	-0.180901	-0.219708	-0.18129	-0.190103	-0.12332	-0.145992	-0.249349	-0.239827	-0.240924	-0.215901	-0.278634	-0.218898	-0.314941	-0.342272	-0.339987	-0.301052	-0.316281	-0.283152	-0.426731	-0.420185	-0.430407	-0.425424	-0.443493	-0.4362	-0.749201	-0.77236	-0.778092	-0.951025	-0.913132	-0.744817	-0.0561313	-0.0542535	-0.0593419	-0.0601583	-0.0423345	-0.0533016	-0.0938152	-0.13126
-0.014373	-0.0493148	2.84e-05	-0.00145754	-0.0014143	-0.019707	0.00092715	-0.0510468	-0.0606971	-0.00095135	-0.0228251	0.0050775	-0.0521035	-0.00878036	-0.107244	-0.047538	-0.0286637	-0.0682921	-0.0544801	-0.102441	-0.253725	-0.158871	-0.301815	-0.205303	-0.129591	-0.0623592	-0.130075	-0.10885	-0.100792	-0.248781	-0.462535	-0.483764	-0.497026	-0.479329	-0.480739	-0.481044	-0.951835	-0.909873	-0.912202	-0.731004	-0.838597	-1.1297	-0.00382245	-0.0229751	0.0007489	0.00275797	0.00136847	-0.00101254	-0.000379745	-0.0106821
-0.0502638	-0.0677956	-0.0774236	-0.0572791	-0.0695715	-0.0627775	-0.0969987	-0.0863378	-0.0957507	-0.108712	-0.0989122	-0.0890873	-0.148554	-0.1529	-0.146378	-0.148181	-0.150544	-0.142529	-0.208615	-0.215381	-0.212896	-0.215958	-0.208506	-0.212271	-0.299055	-0.296115	-0.290846	-0.293882	-0.284794	-0.291675	-0.443122	-0.440962	-0.43981	-0.436417	-0.444128	-0.444458	-0.854301	-0.839847	-0.832304	-0.856003	-0.844744	-0.846314	-0.0550419	-0.0641123	-0.0538824	-0.0501417	-0.0638854	-0.0606327	-0.088597	-0.0724277
-0.288457	-0.211039	-0.206495	-0.168857	-0.318314	-0.258589	-0.254226	-0.286333	-0.179225	-0.144663	-0.36549	-0.242401	-0.29492	-0.344222	-0.312902	-0.269954	-0.355434	-0.315487	-0.45761	-0.309285	-0.359375	-0.434645	-0.315702	-0.521964	-0.443182	-0.408905	-0.462191	-0.454428	-0.398251	-0.433391	-0.615824	-0.575079	-0.481953	-0.498772	-0.587515	-0.536574	-0.884583	-0.799173	-0.8313	-0.799261	-0.848568	-0.907285	-0.23401	-0.281551	-0.146068	-0.140463	-0.212249	-0.192932	-0.196299	-0.19916
-0.0266048	-0.0660276	-0.0817374	-0.0718422	-0.031289	-0.0208729	-0.108735	-0.102022	-0.110844	-0.117092	-0.109162	-0.117208	-0.18772	-0.196844	-0.160431	-0.165853	-0.179383	-0.186068	-0.278493	-0.27886	-0.296255	-0.271603	-0.280567	-0.277626	-0.377383	-0.378761	-0.364804	-0.369029	-0.386763	-0.375348	-0.528316	-0.50709	-0.503346	-0.494292	-0.545732	-0.514181	-0.922189	-0.903877	-0.95351	-0.930129	-0.950643	-0.921685	-0.0405807	-0.0360755	-0.0447094	-0.0505715	-0.0430083	-0.0431042	-0.102982	-0.0976009
-0.00749405	-0.00693248	-0.0371214	-0.0413236	-0.0271392	-0.102718	-0.0602012	-0.0844422	-0.085527	-0.0925749	-0.0980176	-0.0720695	-0.156929	-0.194694	-0.166802	-0.207202	-0.257958	-0.196717	-0.223208	-0.187616	-0.228267	-0.315147	-0.319872	-0.254822	-0.270048	-0.268175	-0.328397	-0.29134	-0.321698	-0.331585	-0.541115	-0.497026	-0.447008	-0.483749	-0.425189	-0.415401	-1.01022	-0.981719	-0.835371	-0.970894	-0.812909	-0.99668	-0.0231453	-0.012428	-0.00857891	-0.0198723	-0.0198223	-0.0350867	-0.0859538	-0.0841914
-0.0200439	-0.022186	-0.025331	-0.0177717	-0.0181482	-0.0167828	-0.0437007	-0.032577	-0.0414694	-0.0497382	-0.0520224	-0.036715	-0.0986336	-0.128213	-0.0722074	-0.108286	-0.121644	-0.100386	-0.207683	-0.21801	-0.149095	-0.165114	-0.21381	-0.140986	-0.302498	-0.301564	-0.329073	-0.239369	-0.284351	-0.249844	-0.339899	-0.352838	-0.333547	-0.343847	-0.327159	-0.342106	-0.777428	-0.63565	-0.704929	-0.848662	-0.617277	-0.828233	-0.0221243	-0.00075742	-0.0447796	-0.0274721	0.00158372	-0.004099	-0.0373674	-0.0373674
-0.0218599	-0.014564	-0.0711449	-0.0188161	-0.434696	-0.112216	-0.144107	-0.156325	-0.195493	-0.15032	-0.162285	-0.165179	-0.392537	-0.462514	-0.408062	-0.453759	-0.505571	-0.500111	-0.625108	-0.620199	-0.683126	-0.800963	-0.66828	-0.782963	-0.92472	-0.811081	-0.869147	-0.968133	-0.908906	-0.97145	-1.39959	-1.4019	-1.42087	-1.37342	-1.32369	-1.36224	-2.35276	-2.334	-2.60406	-2.66395	-2.28779	-2.16172	-0.0196866	-0.0427111	-0.00902663	-0.0068731	-0.0179448	-0.0114264	-0.10192	-0.629412
-0.0064287	-0.0135415	-0.0164066	-0.0014802	-0.0014355	0.0007203	-0.03242	-0.0184738	-0.0339095	-0.0442239	-0.00426235	-0.0266579	-0.150626	-0.105832	-0.169945	-0.162005	-0.162569	-0.221054	-0.241889	-0.261735	-0.252678	-0.27922	-0.288198	-0.246688	-0.28589	-0.256012	-0.246117	-0.294993	-0.282472	-0.329348	-0.492515	-0.466726	-0.46323	-0.475816	-0.308015	-0.306484	-0.780962	-0.710949	-0.622893	-0.822062	-0.721315	-0.669707	-0.00613984	-0.00365722	-0.00681403	-0.0159845	-0.00720139	-0.00108725	-0.027446	0.000380275
-0.0240593	-0.0616872	-0.0341821	-0.0637561	-0.0202456	-0.0187595	-0.0929307	-0.114456	-0.120796	-0.102876	-0.0738364	-0.100979	-0.192391	-0.19123	-0.186685	-0.176817	-0.186685	-0.1863	-0.268108	-0.259044	-0.29414	-0.277283	-0.231806	-0.236235	-0.353967	-0.301899	-0.308755	-0.338049	-0.329524	-0.344952	-0.453748	-0.459397	-0.459397	-0.461962	-0.466496	-0.455381	-0.839575	-0.813143	-0.810995	-0.813207	-0.764398	-0.837924	-0.0318261	-0.0182203	-0.101954	-0.0967531	-0.0289918	-0.0390059	-0.104534	-0.058549
-0.258419	-0.151227	-0.242072	-0.147207	-0.298306	-0.272357	-0.261628	-0.270708	-0.255449	-0.2961	-0.258558	-0.208907	-0.360032	-0.385323	-0.301455	-0.438045	-0.515038	-0.335585	-0.482937	-0.458079	-0.401533	-0.393217	-0.481504	-0.390654	-0.496823	-0.584568	-0.611057	-0.502781	-0.607914	-0.498984	-0.655467	-0.639193	-0.628471	-0.661469	-0.663061	-0.685138	-1.19228	-1.11653	-1.1992	-1.20367	-1.25945	-1.25091	-0.244305	-0.223691	-0.189124	-0.217308	-0.250259	-0.21746	-0.271161	-0.330256
-0.00101634	-3.68e-05	-0.0016282	-0.00144949	-0.00140281	-0.00056441	-0.129253	-0.139167	-0.126419	-0.136308	-0.132774	-0.132722	-0.278533	-0.266691	-0.263622	-0.266691	-0.257271	-0.267336	-0.456787	-0.430987	-0.460852	-0.453057	-0.459143	-0.434056	-0.616783	-0.619396	-0.598275	-0.639129	-0.619595	-0.624394	-0.835901	-0.825689	-0.84995	-0.80537	-0.897281	-0.885657	-1.54627	-1.40662	-1.45149	-1.34474	-1.41157	-1.30873	-0.0314668	-0.0470459	-0.00305338	0.00062984	0.00158426	-0.0181542	-0.0883092	-0.0527231
-0.199538	-0.0729368	-0.0699908	-0.116879	-0.312842	-0.27835	-0.125094	-0.106787	-0.11545	-0.125377	-0.121843	-0.136509	-0.139451	-0.282166	-0.15748	-0.189725	-0.20936	-0.160169	-0.17333	-0.187351	-0.243704	-0.218274	-0.281225	-0.223026	-0.274783	-0.319148	-0.340634	-0.275927	-0.297222	-0.275616	-0.36137	-0.349695	-0.399054	-0.365891	-0.298422	-0.354886	-0.741835	-0.65354	-0.703702	-0.810585	-0.734946	-0.770561	-0.12022	-0.176275	-0.0736767	-0.0747692	-0.105427	-0.162545	-0.128787	-0.244435
-0.0378503	-0.0217415	-0.0311894	-0.0435093	-0.0265029	-0.0263431	-0.128809	-0.122591	-0.0705624	-0.12199	-0.09546	-0.0830363	-0.225135	-0.139487	-0.244113	-0.149971	-0.121052	-0.124616	-0.275517	-0.270704	-0.294468	-0.195934	-0.246144	-0.210595	-0.331717	-0.321935	-0.309429	-0.355135	-0.276793	-0.299434	-0.3501	-0.403761	-0.405867	-0.358161	-0.410183	-0.40701	-0.645844	-0.675602	-0.69645	-0.637186	-0.634676	-0.639802	-0.0313921	-0.0477955	-0.0286631	-0.0328037	-0.0182787	-0.0294194	-0.0767143	-0.0708027
-0.0457936	-0.0452558	-0.0291434	-0.0449745	-0.0690498	-0.0681671	-0.0933775	-0.0923556	-0.0972086	-0.0937323	-0.0927321	-0.0869865	-0.164492	-0.168382	-0.16445	-0.16579	-0.165833	-0.16579	-0.248268	-0.248701	-0.25389	-0.249565	-0.247401	-0.249565	-0.330225	-0.31992	-0.311389	-0.327209	-0.322744	-0.324977	-0.403182	-0.416685	-0.432007	-0.429111	-0.444491	-0.443954	-0.811051	-0.811383	-0.807397	-0.811521	-0.811051	-0.813901	-0.0480681	-0.0393464	-0.0307695	-0.034222	-0.0429621	-0.0376797	-0.0882493	-0.09399
-0.21725	-0.142836	-0.0171861	-0.0371193	-0.136785	-0.0894287	-0.141044	-0.151779	-0.184661	-0.120087	-0.194482	-0.20832	-0.242779	-0.317379	-0.235346	-0.256831	-0.255296	-0.233353	-0.307487	-0.313846	-0.319254	-0.31179	-0.303614	-0.314747	-0.381574	-0.360777	-0.411156	-0.366184	-0.447694	-0.405562	-0.495832	-0.489214	-0.522026	-0.476018	-0.48475	-0.507154	-1.04927	-0.975724	-0.892876	-0.962535	-0.975948	-0.997992	-0.036755	-0.101147	-0.164895	-0.169474	-0.227184	-0.04626	-0.116864	-0.131804
-0.116398	-0.0873712	-0.0523512	-0.100764	-0.140761	-0.129118	-0.173715	-0.164889	-0.174999	-0.163556	-0.154246	-0.166281	-0.21875	-0.200767	-0.230496	-0.221025	-0.232483	-0.222628	-0.267851	-0.288901	-0.276923	-0.25301	-0.267903	-0.255609	-0.338982	-0.324471	-0.340084	-0.334037	-0.335877	-0.341813	-0.438601	-0.456674	-0.432957	-0.460433	-0.416554	-0.412334	-0.92004	-0.809047	-0.769787	-0.603737	-0.777681	-0.785793	-0.116774	-0.132648	-0.0965267	-0.0944896	-0.10914	-0.105261	-0.157905	-0.150035
-0.0443233	-0.0340666	-0.04149	-0.0411271	-0.04149	-0.0464428	-0.0920381	-0.0897369	-0.114527	-0.10117	-0.0961257	-0.115607	-0.175341	-0.149248	-0.145389	-0.161186	-0.156997	-0.153823	-0.236297	-0.234365	-0.229098	-0.234365	-0.23833	-0.233733	-0.276775	-0.286591	-0.282072	-0.285124	-0.2915	-0.297482	-0.412915	-0.398772	-0.393224	-0.391582	-0.378943	-0.380765	-0.733331	-0.674568	-0.710333	-0.718818	-0.694218	-0.730179	-0.0516126	-0.0608023	-0.0503518	-0.0630494	-0.0590845	-0.0696063	-0.0928522	-0.0838796
-0.208696	-0.225906	-0.248573	-0.20784	-0.167885	-0.193275	-0.276159	-0.221118	-0.245956	-0.245767	-0.230604	-0.243921	-0.380365	-0.364156	-0.41044	-0.352114	-0.386402	-0.388715	-0.386689	-0.397621	-0.435205	-0.469179	-0.418341	-0.403012	-0.439192	-0.39758	-0.403556	-0.431719	-0.426393	-0.451128	-0.507799	-0.499331	-0.488073	-0.499331	-0.495501	-0.50595	-0.722201	-0.798887	-0.742997	-0.771513	-0.69977	-0.678615	-0.150567	-0.205804	-0.154016	-0.285468	-0.317854	-0.147416	-0.206022	-0.286806
-0.0946769	-0.115403	-0.152231	-0.0857308	-0.100293	-0.144082	-0.111865	-0.113823	-0.14173	-0.117851	-0.145877	-0.137506	-0.180313	-0.148288	-0.192604	-0.207438	-0.223646	-0.235827	-0.292587	-0.2236	-0.257156	-0.291743	-0.249667	-0.281474	-0.29454	-0.31257	-0.312393	-0.32965	-0.312678	-0.312366	-0.428793	-0.445835	-0.407481	-0.430782	-0.42921	-0.44259	-0.804759	-0.764856	-0.762314	-0.715011	-0.696522	-0.748692	-0.0710589	-0.0850931	-0.181906	-0.156162	-0.113755	-0.0994322	-0.0950382	-0.117098
-0.107484	-0.15775	-0.0149769	-0.00466927	-0.194793	-0.151727	-0.0875017	-0.1132	-0.205041	-0.0192858	-0.133652	-0.243233	-0.241692	-0.376628	-0.301837	-0.309335	-0.399077	-0.175005	-0.319273	-0.33622	-0.319788	-0.315431	-0.319788	-0.308228	-0.416598	-0.522714	-0.335026	-0.574046	-0.650662	-0.512011	-0.654745	-0.711557	-0.743147	-0.6135	-0.635104	-0.570416	-0.925882	-0.991978	-0.704888	-1.42893	-0.972475	-0.810697	-0.00147125	-0.308645	-0.152343	-0.152015	-0.0255481	-0.0755581	-0.0997037	-0.12319
-0.15044	-0.186415	-0.221651	-0.0354182	-0.124096	-0.1194	-0.143553	-0.129879	-0.141413	-0.1475	-0.144719	-0.141413	-0.255163	-0.254269	-0.215178	-0.202162	-0.232922	-0.237835	-0.288203	-0.261522	-0.289465	-0.332775	-0.343129	-0.352612	-0.356134	-0.369207	-0.38028	-0.374353	-0.363628	-0.338166	-0.478768	-0.450578	-0.48682	-0.492086	-0.485586	-0.478768	-0.873292	-0.753472	-0.782732	-0.893234	-0.811559	-0.976522	-0.143763	-0.117083	-0.0761224	-0.0464318	-0.0308746	-0.10423	-0.126921	-0.124117
-0.010998	-0.00864996	-0.0107379	-0.0116206	-0.0196607	-0.00432092	-0.0285619	-0.0246652	-0.0277108	-0.0256944	-0.0277108	-0.0319215	-0.0943886	-0.0974626	-0.0837879	-0.0980144	-0.0865253	-0.0960596	-0.144621	-0.15686	-0.14096	-0.145508	-0.159178	-0.151507	-0.193465	-0.188322	-0.210599	-0.190645	-0.212942	-0.181885	-0.285784	-0.274983	-0.267753	-0.252994	-0.290231	-0.268018	-0.550421	-0.560427	-0.570313	-0.560123	-0.563187	-0.558091	-0.00754338	-0.00271258	-0.0164052	-0.0111836	-0.0155967	-0.0101121	-0.0323288	-0.0346784
-0.00964731	-0.00598724	-0.0139528	-0.0080342	-0.0132814	-0.00698092	-0.034591	-0.0486386	-0.048618	-0.0515721	-0.0453788	-0.0629091	-0.107209	-0.0913504	-0.120835	-0.131617	-0.107167	-0.13343	-0.163392	-0.145074	-0.169019	-0.190854	-0.108259	-0.18927	-0.193912	-0.242874	-0.193237	-0.232102	-0.256809	-0.211795	-0.318147	-0.315429	-0.306683	-0.339992	-0.305563	-0.323068	-0.678488	-0.680189	-0.672283	-0.689393	-0.692799	-0.68263	-0.00146305	-0.0257373	0.000754796	0.00042093	-0.0169841	-0.00756663	-0.0349364	-0.0543547
-0.0929453	-0.104147	-0.182686	-0.0812366	-0.113779	-0.107879	-0.153748	-0.147538	-0.148872	-0.160973	-0.157607	-0.153748	-0.212638	-0.256358	-0.185417	-0.258493	-0.234002	-0.220322	-0.307871	-0.284822	-0.286368	-0.270456	-0.305024	-0.286846	-0.379996	-0.344254	-0.349244	-0.330451	-0.3984	-0.305621	-0.570887	-0.456	-0.426932	-0.428424	-0.519061	-0.413452	-0.7382	-0.762865	-0.708534	-0.624414	-0.621435	-0.696948	-0.150843	-0.0672374	-0.113213	-0.116505	-0.128475	-0.115255	-0.185372	-0.194804
-0.180206	-0.00738451	-0.0521785	-0.0251487	-0.138262	-0.141499	-0.0617098	-0.0693378	-0.0682443	-0.0816926	-0.0740289	-0.0891601	-0.10546	-0.195952	-0.128953	-0.203813	-0.141859	-0.156839	-0.194161	-0.203925	-0.200498	-0.207383	-0.224683	-0.213646	-0.259077	-0.246019	-0.244124	-0.277543	-0.261641	-0.281444	-0.38386	-0.388039	-0.378785	-0.383289	-0.372553	-0.396634	-0.659559	-0.702504	-0.657821	-0.669718	-0.669073	-0.659634	-0.00145175	-0.0134713	-0.0200625	0.00246235	-0.0238631	-0.0244416	-0.0668808	-0.155893
-0.0333635	-0.054765	-0.0450675	-0.050921	-0.0368655	-0.034568	-0.087851	-0.0870216	-0.096769	-0.0773294	-0.100136	-0.0857466	-0.130704	-0.107374	-0.135429	-0.118616	-0.15627	-0.135831	-0.204979	-0.194647	-0.189354	-0.198109	-0.197338	-0.204226	-0.239414	-0.217763	-0.247288	-0.246532	-0.211847	-0.267585	-0.35732	-0.343139	-0.332462	-0.354579	-0.336367	-0.335188	-0.677794	-0.673853	-0.685804	-0.603598	-0.575685	-0.680925	-0.0451952	-0.0474188	-0.0742755	-0.0518221	-0.0643186	-0.0393037	-0.0721679	-0.0714813
-0.00626091	-0.00677981	-0.00492378	-0.0189455	-0.0014099	0.00075445	-0.00728463	-0.0215238	-0.0159011	-0.00095113	-0.0207616	-0.0289843	-0.0543443	-0.158287	-0.164631	-0.102013	-0.112713	-0.176617	-0.200616	-0.201593	-0.193001	-0.200616	-0.204083	-0.203788	-0.299629	-0.276436	-0.289351	-0.275651	-0.326841	-0.329865	-0.672758	-0.652629	-0.589669	-0.621875	-0.560057	-0.528923	-1.56903	-1.40879	-1.1075	-1.21006	-0.925513	-1.26251	-0.00145944	-0.0119092	-0.00838539	-0.0178203	-0.00924733	-0.00666234	-0.01461	-0.0164653
-0.0628391	-0.104409	-0.0628391	-0.0445498	-0.0486885	-0.0537097	-0.680902	-0.573489	-0.600776	-0.577775	-0.796728	-0.728773	-1.28713	-1.36264	-1.43361	-1.58115	-1.02162	-1.00963	-1.72051	-1.83826	-1.65202	-1.50965	-1.68459	-1.70253	-2.02557	-2.01458	-1.94028	-1.77323	-2.1225	-1.72214	-2.00043	-1.96983	-2.22189	-1.86618	-2.06373	-2.18884	-1.7991	-2.19809	-2.16273	-2.89138	-2.48171	-1.74951	-0.0671735	-0.11245	-0.10256	-0.128875	-0.0633476	-0.053609	-0.536651	-0.443631
-0.0845977	-0.166847	-0.156407	-0.198753	-0.115861	-0.206615	-0.251419	-0.24427	-0.232594	-0.114037	-0.191239	-0.158536	-0.340162	-0.229681	-0.358287	-0.180383	-0.281359	-0.298285	-0.443114	-0.467553	-0.353117	-0.434324	-0.166336	-0.269963	-0.597165	-0.252276	-0.0357719	-0.526103	-0.303812	-0.589074	-0.652012	-0.525941	-0.744645	-0.610421	-0.697686	-0.681368	-4.99977	-1.2649	-1.03053	-0.430414	-0.719716	-1.68907	-0.0316606	-0.01483	-0.26141	-0.154506	-0.214768	-0.0560611	-0.279402	-0.215627
-0.0254054	-0.0287255	-0.0192523	-0.0331454	-0.0266322	-0.0266322	-0.0672169	-0.0668132	-0.0745941	-0.0643164	-0.0700574	-0.0773463	-0.135471	-0.137703	-0.135374	-0.135374	-0.134584	-0.133737	-0.193521	-0.190832	-0.201078	-0.204003	-0.207214	-0.202947	-0.289851	-0.262675	-0.257377	-0.269478	-0.270064	-0.270939	-0.415986	-0.408326	-0.392657	-0.392421	-0.422492	-0.435999	-0.769628	-0.772162	-0.726528	-0.738089	-0.744868	-0.76072	-0.0305106	-0.0315571	-0.0298874	-0.0283766	-0.0303151	-0.028678	-0.0648677	-0.0732442
-0.000504055	-3.62e-05	3.48e-05	-0.00144878	-0.00140197	0.000331875	-0.0419858	-0.0461681	-0.0427872	-0.0418762	-0.0470141	-0.0412969	-0.114956	-0.131896	-0.115432	-0.125632	-0.108978	-0.103029	-0.244509	-0.240308	-0.248105	-0.227193	-0.250589	-0.215368	-0.368137	-0.361734	-0.364473	-0.360617	-0.361732	-0.353712	-0.619181	-0.616757	-0.622483	-0.650407	-0.600954	-0.590761	-1.21105	-1.09329	-1.07281	-1.17224	-1.17259	-1.17069	-0.00145169	-0.00202267	0.000755035	0.00276399	0.00158468	-0.00100629	-0.0460318	-0.0575635
-0.0193577	-0.0242504	-0.0332766	-0.0284487	-0.0221968	-0.0180793	-0.0598878	-0.0575665	-0.0563355	-0.0658621	-0.0538064	-0.0519406	-0.0983439	-0.0920104	-0.0999544	-0.0995585	-0.0983439	-0.101852	-0.166812	-0.163392	-0.161766	-0.147017	-0.155874	-0.153417	-0.197004	-0.208823	-0.207111	-0.193505	-0.200005	-0.193581	-0.272607	-0.271676	-0.266182	-0.271243	-0.27596	-0.277975	-0.543997	-0.565216	-0.58943	-0.529865	-0.560311	-0.573048	-0.0158169	-0.00952395	-0.024139	-0.0129444	0.00103497	-0.0162769	-0.0557493	-0.0540173
-0.463033	-0.350154	-0.465655	-0.412494	-0.419469	-0.402668	-0.443393	-0.466657	-0.482303	-0.52114	-0.493248	-0.487076	-0.52833	-0.510247	-0.521265	-0.521265	-0.521358	-0.525123	-0.616027	-0.588639	-0.572441	-0.587619	-0.551946	-0.517974	-0.596886	-0.62785	-0.650694	-0.629982	-0.625738	-0.648741	-0.73214	-0.638255	-0.664301	-0.661202	-0.613602	-0.676306	-0.860599	-0.850131	-0.869138	-0.966575	-0.912643	-0.900158	-0.329687	-0.347881	-0.258124	-0.249057	-0.360139	-0.362965	-0.365386	-0.344731
-0.142515	-0.166281	-0.201955	-0.180151	-0.0447573	-0.0511703	-0.207928	-0.220231	-0.231684	-0.226856	-0.218845	-0.207528	-0.309466	-0.187027	-0.342454	-0.171966	-0.257374	-0.275958	-0.339263	-0.321772	-0.325112	-0.328224	-0.326747	-0.328224	-0.398523	-0.360586	-0.356203	-0.373489	-0.365404	-0.338218	-0.417502	-0.373109	-0.402168	-0.397613	-0.447927	-0.466691	-0.656641	-0.658498	-0.733621	-0.555197	-0.610325	-0.725563	-0.137735	-0.159282	-0.168749	-0.153381	-0.159282	-0.177261	-0.187745	-0.101498
0.00111384	-0.0115032	-0.00358954	-0.00912088	-0.00225546	-0.00313729	-0.202136	-0.183945	-0.183171	-0.186031	-0.188821	-0.188821	-0.384678	-0.359771	-0.345203	-0.365248	-0.371586	-0.332141	-0.597641	-0.6355	-0.623494	-0.624594	-0.646898	-0.619439	-0.670954	-0.841647	-0.734771	-0.746682	-0.924571	-0.572676	-0.960241	-0.876675	-0.714599	-0.726967	-0.965191	-0.924345	-1.56298	-1.45127	-1.54374	-1.49039	-1.42481	-1.46914	-0.00709977	-0.00814709	-0.0106018	-0.00469983	-0.011752	-0.00879684	-0.167278	-0.184378
0.00313164	-0.0103323	-0.00184913	-0.0110274	-0.0278682	-0.0316695	-0.0779476	-0.106564	-0.0806411	-0.090742	-0.091457	-0.0968386	-0.139498	-0.149127	-0.139094	-0.137055	-0.143024	-0.150346	-0.24612	-0.238243	-0.205099	-0.210999	-0.22675	-0.184807	-0.294915	-0.287795	-0.285212	-0.285745	-0.285307	-0.287795	-0.478206	-0.377731	-0.442161	-0.377861	-0.443953	-0.436553	-0.979944	-0.857349	-0.874023	-0.843348	-0.866318	-0.984629	-0.00229569	-0.00280778	-0.0297111	-0.0197634	-0.0112832	-0.00183818	-0.066909	-0.0912523
-0.096094	-0.0483707	-0.137617	-0.114045	-0.117729	-0.0627087	-0.227608	-0.258119	-0.236835	-0.212593	-0.157706	-0.195173	-0.395695	-0.321821	-0.255211	-0.341631	-0.453031	-0.38642	-0.450325	-0.46878	-0.453465	-0.453297	-0.456467	-0.456467	-0.528644	-0.608087	-0.645033	-0.620641	-0.602893	-0.521218	-0.735727	-0.717311	-0.793624	-0.77961	-0.710314	-0.726337	-1.23426	-1.249	-1.12343	-1.28921	-1.2754	-1.23426	-0.0907643	-0.0857863	-0.108802	-0.0754048	-0.100115	-0.0880477	-0.253542	-0.113194
-0.0324637	-0.00605979	2.84e-05	-0.0502638	-0.0735661	-0.020032	-0.362726	-0.339535	-0.336985	-0.340221	-0.421005	-0.360094	-0.573392	-0.61129	-0.612474	-0.601406	-0.619341	-0.603581	-0.891052	-0.85518	-0.911885	-0.897732	-0.88287	-0.907595	-1.08867	-1.04775	-1.10983	-1.11324	-1.01037	-1.13654	-1.78565	-1.53958	-1.50359	-1.83535	-1.2135	-1.31608	-2.98299	-2.79131	-1.98786	-2.86286	-3.00625	-2.03063	-0.0686215	-0.0701134	-0.00618072	-0.0694524	-0.0057348	-0.0546355	-0.304471	-0.364175
-0.0638871	-0.0549335	-0.0901986	-0.0696163	-0.0483987	-0.0562882	-0.075124	-0.0801281	-0.0809433	-0.0797829	-0.076971	-0.0785899	-0.110292	-0.188003	-0.118963	-0.151642	-0.175021	-0.164454	-0.139257	-0.187425	-0.205336	-0.232337	-0.253747	-0.174343	-0.23309	-0.239218	-0.240791	-0.230496	-0.223038	-0.252665	-0.358608	-0.328215	-0.304042	-0.306428	-0.284083	-0.272137	-0.501404	-0.552306	-0.514507	-0.484246	-0.523442	-0.564745	-0.0958738	-0.115357	-0.0611256	-0.114971	-0.103331	-0.075801	-0.090159	-0.110622
-0.0880722	-0.0572709	-0.0603799	-0.0692781	-0.11594	-0.0954852	-0.119942	-0.103457	-0.110236	-0.113411	-0.15992	-0.121393	-0.146449	-0.200928	-0.162271	-0.18442	-0.167226	-0.142065	-0.208922	-0.21241	-0.227745	-0.222768	-0.241264	-0.2235	-0.256367	-0.26994	-0.271896	-0.271991	-0.271158	-0.285596	-0.387569	-0.409378	-0.394954	-0.380494	-0.384696	-0.36832	-0.737312	-0.761557	-0.71089	-0.676322	-0.723989	-0.759683	-0.0900023	-0.0855147	-0.0855147	-0.0765056	-0.082554	-0.0929969	-0.124277	-0.143454
-0.0416135	-0.0365606	3.17e-05	-0.0147456	-0.094966	-0.0882596	-0.153689	-0.114368	-0.187974	-0.162851	-0.149513	-0.128684	-0.39775	-0.380155	-0.344606	-0.42061	-0.39775	-0.445628	-0.373376	-0.375111	-0.426366	-0.551619	-0.433005	-0.496073	-0.605781	-0.623424	-0.559978	-0.552175	-0.637999	-0.595871	-0.741043	-0.870625	-0.603803	-0.64473	-0.787185	-0.798872	-0.123389	-0.392541	-0.15229	0.0280698	0.00070224	-0.274294	-0.0376981	-0.0362082	-0.0466599	-0.0208597	-0.0362082	-0.039615	-0.111037	-0.227333
-0.00391222	-0.00368039	-0.00322643	-0.00368039	-0.00401936	-0.00356355	-0.0603462	-0.0676216	-0.0837495	-0.0714121	-0.0712399	-0.0741032	-0.159477	-0.110686	-0.159275	-0.13621	-0.138476	-0.153449	-0.25066	-0.242143	-0.247459	-0.239618	-0.25509	-0.249785	-0.342893	-0.324078	-0.301547	-0.37037	-0.31472	-0.337722	-0.482885	-0.480548	-0.483571	-0.490804	-0.482885	-0.476619	-0.91371	-0.926226	-0.934499	-0.973039	-0.915489	-0.894395	-0.00145818	-0.00258824	-0.00337299	-0.00334935	-0.002957	-0.00401626	-0.0451028	-0.0437479
-0.0122165	-0.00868081	-0.0158549	-0.00249992	-0.0180577	-0.00035859	-0.111322	-0.0987299	-0.0954958	-0.100998	-0.110394	-0.112802	-0.192249	-0.230058	-0.205551	-0.226521	-0.222117	-0.209554	-0.358381	-0.345828	-0.35523	-0.367239	-0.351929	-0.352773	-0.452384	-0.467978	-0.483175	-0.455938	-0.485222	-0.48143	-0.709776	-0.68996	-0.697357	-0.717529	-0.662143	-0.688859	-1.3347	-1.31976	-1.225	-1.27692	-1.28479	-1.25946	-0.0138701	-0.0166956	-0.00481387	-0.00906765	-0.0055404	-0.00959316	-0.096063	-0.0852413
-0.0410386	-0.0703321	-0.0774749	-0.0569915	-0.0279107	-0.0246489	-0.0748403	-0.0863298	-0.105294	-0.0891534	-0.0577469	-0.0997116	-0.136591	-0.125352	-0.150874	-0.108688	-0.139586	-0.14703	-0.204176	-0.200347	-0.212109	-0.205599	-0.200611	-0.212432	-0.267885	-0.257969	-0.262539	-0.27	-0.260094	-0.270693	-0.400701	-0.388346	-0.38873	-0.386268	-0.395155	-0.383837	-0.724067	-0.713521	-0.709563	-0.719553	-0.729361	-0.699063	-0.0379039	-0.0398597	-0.0754131	-0.0725818	-0.0686651	-0.0490047	-0.0828455	-0.0532373
-0.125874	-0.0768892	-0.100704	-0.144141	-0.159315	-0.148321	-0.152645	-0.122983	-0.11764	-0.16369	-0.168096	-0.112301	-0.164436	-0.222571	-0.174673	-0.17328	-0.146601	-0.158119	-0.243873	-0.320549	-0.300444	-0.238546	-0.273699	-0.22185	-0.307457	-0.305691	-0.454833	-0.347485	-0.440418	-0.293542	-0.482305	-0.471652	-0.491131	-0.484596	-0.495161	-0.482735	-1.05082	-0.955943	-0.873082	-1.02488	-0.914972	-0.963939	-0.0943807	-0.117971	-0.0635274	-0.0560662	-0.0723088	-0.0894343	-0.090629	-0.122938
-0.00821805	-0.013225	-0.00565137	-0.00867723	-0.0106613	-0.00612226	-0.05781	-0.0591964	-0.0616794	-0.0484562	-0.0698827	-0.0498354	-0.123439	-0.107419	-0.111883	-0.100279	-0.119561	-0.116787	-0.170392	-0.165316	-0.17579	-0.17465	-0.166221	-0.169984	-0.232969	-0.239537	-0.240114	-0.242596	-0.245878	-0.239591	-0.362187	-0.356986	-0.369659	-0.343959	-0.364766	-0.354558	-0.734515	-0.705714	-0.704671	-0.704671	-0.715098	-0.743013	-0.00145312	-0.00655142	-0.00857903	-0.00110898	-0.00538986	-0.00695197	-0.0452681	-0.0477724
-0.0832077	-0.0399449	-0.0103262	-0.0590618	-0.0532244	-0.103792	-0.0500838	-0.106996	-0.0664435	-0.0827448	-0.12475	-0.0973557	-0.13384	-0.153569	-0.12316	-0.180126	-0.108508	-0.111187	-0.233152	-0.231447	-0.229125	-0.186435	-0.240712	-0.197236	-0.294716	-0.265576	-0.267641	-0.281854	-0.276544	-0.275545	-0.429986	-0.384151	-0.383296	-0.376154	-0.409378	-0.401734	-0.651336	-0.67117	-0.705104	-0.546593	-0.563144	-0.682932	-0.0846192	-0.080309	-0.0557598	-0.0386184	-0.102645	-0.102571	-0.0837756	-0.103912
-0.0182694	-0.0181701	-0.021879	-0.0187897	-0.0134226	-0.0115813	-0.0573972	-0.0598433	-0.0645924	-0.0631083	-0.0609372	-0.058527	-0.100837	-0.111612	-0.103048	-0.101616	-0.103048	-0.0981256	-0.160002	-0.153795	-0.166407	-0.155404	-0.161696	-0.155852	-0.211529	-0.225821	-0.214899	-0.20687	-0.221503	-0.215763	-0.320812	-0.320812	-0.322775	-0.320737	-0.316344	-0.323394	-0.552881	-0.68665	-0.685477	-0.696671	-0.689058	-0.662147	-0.0231145	-0.0238623	-0.0228332	-0.02211	-0.0208511	-0.0248784	-0.0488517	-0.0501634
-0.0385226	-0.0406998	-0.0265468	-0.037745	-0.0280476	-0.0304516	-0.0764303	-0.0766071	-0.0782694	-0.0791968	-0.0765098	-0.0720454	-0.11915	-0.117741	-0.120175	-0.118166	-0.120616	-0.113148	-0.167551	-0.169922	-0.166801	-0.166603	-0.167551	-0.166878	-0.226626	-0.223084	-0.221154	-0.221061	-0.223383	-0.224991	-0.306264	-0.307571	-0.318694	-0.304621	-0.315684	-0.315007	-0.570337	-0.585923	-0.584362	-0.581917	-0.569192	-0.599769	-0.0391683	-0.0382579	-0.0548676	-0.0570203	-0.044185	-0.0303882	-0.0750691	-0.0751601
-0.014233	-0.0156718	-0.0152633	-0.0109019	-0.0185973	-0.0107305	-0.14133	-0.139954	-0.157083	-0.135905	-0.149237	-0.148948	-0.250823	-0.267138	-0.291774	-0.313939	-0.277241	-0.304175	-0.428925	-0.440263	-0.451646	-0.433601	-0.432128	-0.455014	-0.532388	-0.522833	-0.538098	-0.585641	-0.54154	-0.588071	-0.666906	-0.730051	-0.719863	-0.704058	-0.683704	-0.697511	-1.28029	-1.28237	-1.28029	-1.26197	-1.29771	-1.2791	-0.00541561	-0.0146169	-0.0113305	-0.0182315	-0.0112414	-0.00661259	-0.099602	-0.114433
-0.0266162	-0.0173595	-0.0197043	-0.0276826	-0.0496261	-0.0381748	-0.0844883	-0.0868296	-0.0801164	-0.0829396	-0.0876362	-0.084402	-0.141047	-0.13077	-0.148606	-0.126898	-0.136825	-0.136804	-0.197505	-0.201097	-0.206411	-0.195511	-0.198434	-0.203699	-0.264432	-0.257766	-0.272065	-0.268173	-0.25232	-0.249804	-0.357061	-0.353986	-0.357061	-0.360352	-0.358362	-0.355542	-0.742271	-0.680347	-0.683262	-0.654373	-0.661153	-0.758647	-0.0355724	-0.0293399	-0.0164177	-0.0174795	-0.0276383	-0.0393821	-0.0698517	-0.0716245
-0.042208	-0.0509786	-0.0345975	-0.0562077	-0.0375372	-0.0428535	-0.0705149	-0.0724956	-0.0720252	-0.0700802	-0.0673356	-0.0680296	-0.131449	-0.125519	-0.121173	-0.110269	-0.118038	-0.132167	-0.185187	-0.182003	-0.176377	-0.170472	-0.17792	-0.200057	-0.246765	-0.250339	-0.233205	-0.227916	-0.235397	-0.248214	-0.346772	-0.3505	-0.357247	-0.341744	-0.348648	-0.346977	-0.653361	-0.644219	-0.651371	-0.65273	-0.658221	-0.648323	-0.0356696	-0.0494197	-0.0433673	-0.0502715	-0.0418085	-0.0303144	-0.0713559	-0.058234
-0.0403799	-0.0501948	-0.0414861	-0.044753	-0.0484729	-0.0432313	-0.0856578	-0.0925827	-0.0897423	-0.0925711	-0.0872162	-0.0906838	-0.133526	-0.112559	-0.132527	-0.117907	-0.14131	-0.119362	-0.159233	-0.155212	-0.156953	-0.152669	-0.149696	-0.157511	-0.192993	-0.211368	-0.209838	-0.183431	-0.183699	-0.186079	-0.274054	-0.270985	-0.25852	-0.262306	-0.268321	-0.263923	-0.560479	-0.59786	-0.575146	-0.519866	-0.552652	-0.599298	-0.0421767	-0.0369413	-0.0450221	-0.0429954	-0.0428144	-0.0365473	-0.0859022	-0.0778269
-0.0172289	-0.0296222	-0.0272066	-0.0273809	-0.0107053	-0.0141133	-0.0718246	-0.0770509	-0.0705686	-0.0672216	-0.0716664	-0.0716664	-0.102447	-0.1079	-0.109155	-0.107811	-0.114432	-0.105122	-0.147879	-0.157833	-0.165988	-0.186045	-0.15057	-0.167048	-0.194352	-0.184311	-0.200897	-0.206821	-0.181283	-0.199808	-0.301685	-0.299355	-0.291726	-0.306909	-0.298798	-0.294318	-0.663213	-0.636687	-0.607538	-0.594715	-0.556328	-0.636079	-0.0314876	-0.0200079	-0.0312029	-0.0350895	-0.0289123	-0.0206144	-0.0551374	-0.0558389
-0.0286212	-0.0293199	-0.0268475	-0.031273	-0.0269515	-0.0287139	-0.0637656	-0.0654036	-0.103492	-0.0773767	-0.0827066	-0.094233	-0.131417	-0.133157	-0.125425	-0.12491	-0.125425	-0.112217	-0.187501	-0.197747	-0.209487	-0.180145	-0.182488	-0.172546	-0.262636	-0.279109	-0.254719	-0.299339	-0.271976	-0.29943	-0.345297	-0.406737	-0.447964	-0.389662	-0.35448	-0.400796	-0.728757	-0.813274	-0.834534	-0.991159	-0.761887	-0.750034	-0.0278629	-0.0342534	-0.0350534	-0.0524854	-0.0368192	-0.0238462	-0.0668582	-0.0699299
-0.012751	-0.0187292	-0.0248841	-0.0191074	-0.0143676	-0.0131319	-0.0612728	-0.0613303	-0.0623592	-0.0585864	-0.0607569	-0.0602359	-0.113799	-0.113377	-0.11328	-0.107333	-0.115724	-0.130832	-0.180532	-0.173036	-0.18357	-0.192915	-0.177114	-0.196101	-0.255647	-0.260117	-0.253142	-0.251718	-0.256036	-0.259553	-0.387587	-0.377049	-0.377721	-0.36461	-0.364689	-0.368277	-0.69255	-0.685594	-0.695939	-0.69855	-0.705522	-0.697478	-0.0163742	-0.0166096	-0.0161051	-0.0169579	-0.0166096	-0.0170011	-0.0510667	-0.0430178
0.00111091	-0.0126469	-0.00580228	-0.00606992	-0.00675579	-0.0046497	-0.0505627	-0.050645	-0.0513878	-0.052438	-0.0504305	-0.0471188	-0.0907272	-0.0988369	-0.0882367	-0.0937801	-0.0937801	-0.0973197	-0.141464	-0.139438	-0.13714	-0.140485	-0.13649	-0.147893	-0.186955	-0.206097	-0.188922	-0.184092	-0.189516	-0.181513	-0.292832	-0.291291	-0.273684	-0.280292	-0.276973	-0.288162	-0.579549	-0.543851	-0.55858	-0.553294	-0.556849	-0.558425	-0.00409017	-0.00376662	-0.0118774	-0.0115201	-0.00665034	-0.00199753	-0.0499185	-0.014981
-0.00971885	-0.00818883	-0.00784432	-0.0116492	-0.00988582	-0.0120279	-0.0382455	-0.0413495	-0.0478251	-0.0404405	-0.0419404	-0.0418413	-0.0781329	-0.0883579	-0.0805241	-0.0858782	-0.0801964	-0.0826179	-0.123532	-0.120365	-0.125426	-0.126213	-0.117956	-0.118703	-0.161444	-0.16136	-0.165647	-0.165699	-0.162639	-0.159047	-0.244837	-0.245835	-0.245028	-0.247212	-0.24317	-0.244087	-0.505934	-0.5039	-0.515671	-0.492632	-0.5233	-0.522573	-0.012265	-0.0093618	-0.00787735	-0.00776235	-0.00847015	-0.0115225	-0.0353725	-0.040957
-0.0669734	-0.0459207	-0.0307302	-0.0400194	-0.0693522	-0.0661148	-0.115004	-0.109185	-0.109756	-0.11266	-0.110025	-0.103522	-0.222446	-0.203772	-0.217595	-0.243613	-0.232942	-0.224074	-0.38831	-0.373122	-0.392515	-0.358173	-0.427303	-0.404251	-0.50573	-0.518472	-0.539932	-0.540032	-0.579489	-0.478432	-0.605619	-0.586256	-0.629804	-0.622777	-0.606163	-0.583097	-1.0911	-1.12188	-1.4769	-1.4655	-1.01354	-1.23578	-0.0745274	-0.0735346	-0.073566	-0.0717211	-0.073566	-0.074481	-0.10005	-0.0957612
-0.0173078	-0.000439045	-0.0397786	-0.00204518	-0.0286651	-0.0271382	-0.0549986	-0.059026	-0.0647708	-0.0537962	-0.0694638	-0.0618665	-0.0968296	-0.111756	-0.101564	-0.112338	-0.120159	-0.111092	-0.149677	-0.161892	-0.161453	-0.150534	-0.177458	-0.173798	-0.203159	-0.191777	-0.214213	-0.205911	-0.213474	-0.201826	-0.297166	-0.28623	-0.302706	-0.296235	-0.291951	-0.308706	-0.619583	-0.618334	-0.592764	-0.620865	-0.618457	-0.640737	-0.0155631	-0.00486097	0.000330559	0.00102948	-0.00697139	-0.015793	-0.0472941	-0.050594
-0.00250278	-0.00418298	-0.0142135	-0.0121819	-0.0199577	-0.0128337	-0.0479239	-0.0505594	-0.0387282	-0.0539005	-0.0362618	-0.0416094	-0.0845186	-0.0996113	-0.0851151	-0.0865855	-0.084629	-0.0790533	-0.130345	-0.128701	-0.127175	-0.12869	-0.12869	-0.12854	-0.167565	-0.168372	-0.180404	-0.169993	-0.184224	-0.159879	-0.242784	-0.217824	-0.231345	-0.213411	-0.234077	-0.240475	-0.54018	-0.521978	-0.559358	-0.530856	-0.598416	-0.583905	-0.0151895	-0.0109053	-0.00071339	-0.00290058	-0.00919605	-0.018647	-0.0420794	-0.0293717
-0.0005765	-0.0725126	-0.0106964	-0.106608	-0.0014375	-0.0140841	-0.0210758	-0.131824	-0.147981	-0.13021	-0.0252396	-0.117702	-0.153736	-0.147025	-0.184602	-0.155809	-0.0909562	-0.150023	-0.178338	-0.151298	-0.172093	-0.172887	-0.17552	-0.187185	-0.175404	-0.226639	-0.158575	-0.244325	-0.0900403	-0.213677	-0.257945	-0.279016	-0.284054	-0.236175	-0.265858	-0.250443	-0.884254	-0.591	-0.747041	-0.731546	-0.72876	-0.623016	-0.0294312	-0.0191835	-0.0713692	-0.134248	-0.0330254	-0.0913488	-0.110883	0.000385675
-0.0205611	-0.0311367	-0.0247241	-0.0321026	-0.0261666	-0.0306493	-0.0635596	-0.0741081	-0.0743938	-0.068709	-0.0570032	-0.0655291	-0.111883	-0.0961346	-0.110784	-0.0789566	-0.0818378	-0.0859575	-0.157716	-0.148676	-0.161252	-0.133831	-0.1381	-0.139159	-0.203878	-0.203026	-0.201089	-0.201089	-0.198355	-0.199097	-0.25303	-0.264269	-0.260296	-0.248325	-0.255845	-0.253306	-0.491613	-0.484975	-0.499614	-0.519075	-0.518305	-0.546658	-0.0276675	-0.00601063	-0.0323756	-0.0356375	-0.0191364	-0.0223165	-0.065906	-0.059652
-0.0205262	-0.18593	-0.0111343	-0.121761	-0.128371	-0.133427	-0.0881443	-0.234681	-0.152372	-0.103199	-0.28408	-0.248014	-0.265817	-0.36125	-0.13683	-0.265564	-0.234247	-0.252742	-0.438642	-0.320832	-0.26841	-0.365914	-0.26747	-0.332254	-0.612167	-0.471585	-0.330483	-0.351823	-0.49965	-0.569191	-0.495845	-0.839579	-0.872003	-0.552477	-0.65352	-0.746351	-0.862643	-1.0699	-1.0372	-1.16778	-1.02269	-0.897637	-0.0110062	-0.0485401	-0.0452811	-0.0430106	-0.0359302	-0.00681695	-0.111379	-0.108303
-0.0089554	-0.00676229	-0.0089554	-0.00842252	-0.011606	-0.0090308	-0.0639563	-0.0568615	-0.0506359	-0.0592773	-0.062519	-0.0427724	-0.111579	-0.126628	-0.104642	-0.1302	-0.0846469	-0.120564	-0.190441	-0.179714	-0.18687	-0.202143	-0.207346	-0.193303	-0.241647	-0.252993	-0.255505	-0.235027	-0.24434	-0.236531	-0.358736	-0.358988	-0.358736	-0.35367	-0.356681	-0.365607	-0.705388	-0.707454	-0.694178	-0.731479	-0.69698	-0.718084	-0.00941556	-0.0021356	-0.00379815	-0.00199842	-0.00306222	-0.0110174	-0.0489816	-0.0420578
-0.188128	-0.0290535	-0.0671289	-0.120659	-0.0835333	-0.00368334	-0.0768499	-0.128123	-0.0183729	-0.126819	-0.079837	-0.0310973	-0.128309	-0.187382	-0.139367	-0.255987	-0.141017	-0.301335	-6.60056	-5.04014	-0.12832	-0.0350745	-0.00245821	-4.76929	-0.000249161	-0.027248	-0.00253417	-0.753397	-3.71913	-0.0178202	-0.323636	-0.132065	-5.35603	-4.93923	-4.82096	-5.12737	-5.30785	-5.8076	-4.5145	-3.77076	-3.9085	-5.26949	-0.00145479	-0.140501	-0.403129	-0.51973	-0.189665	-0.0303142	-0.112288	-0.141578
-0.218919	-0.120364	-0.102068	-0.189434	-0.272338	-0.730903	-0.886593	-0.820867	-0.794655	-0.852719	-0.796624	-0.830292	-0.933356	-0.555705	-0.847838	-0.807998	-0.101011	-0.294465	-1.21742	-1.04061	-0.908586	-0.528569	-1.08646	-0.445978	-1.11255	-1.13085	-1.09658	-1.03919	-1.10371	-1.09658	-1.20436	-0.818048	-0.861519	-0.943175	-1.35311	-1.32457	-1.02327	-0.731228	-1.60699	-1.93585	-1.09298	-1.16903	-0.208873	-0.164751	-0.193594	-0.179452	-0.186668	-0.186668	-0.756328	-0.777411
-0.0571665	-0.074462	-0.0865223	-0.0178844	-0.035953	-0.00560949	-0.698351	-0.815731	-0.893481	-0.8518	-0.803476	-0.831548	-0.987627	-1.22462	-0.983314	-1.12584	-1.12844	-1.08305	-1.26181	-1.24233	-1.25259	-1.26495	-1.25423	-1.24949	-1.31181	-1.34144	-1.34392	-1.32639	-1.35587	-1.36922	-1.4282	-1.4347	-1.4136	-1.46307	-1.4335	-1.42794	-1.71396	-1.66796	-1.72189	-1.76559	-1.48137	-1.57516	-0.0304661	-0.0314347	-0.140852	-0.104527	-0.10354	-0.0319654	-0.421748	-0.763491
-0.108884	-0.10559	-0.0925025	-0.0779557	-0.0767439	-0.0888081	-0.147952	-0.148852	-0.128483	-0.164889	-0.12913	-0.123159	-0.220326	-0.198978	-0.21773	-0.188011	-0.18645	-0.162672	-0.279764	-0.272958	-0.24901	-0.225347	-0.260137	-0.250137	-0.37101	-0.314879	-0.340233	-0.378753	-0.290167	-0.271473	-0.397668	-0.35961	-0.394987	-0.353364	-0.447647	-0.466817	-0.639587	-0.716607	-0.699663	-0.607013	-0.555282	-0.678856	-0.0949901	-0.127548	-0.101737	-0.0987323	-0.107203	-0.113008	-0.177846	-0.134492
-0.129558	-0.00467921	-0.0158491	-0.0587311	-0.0807282	-0.0628409	-0.401972	-0.43333	-0.0689154	-0.359589	-0.0988414	-0.0646971	-0.137693	-0.17259	-0.131018	-0.153869	-0.122757	-0.108232	-0.49005	-0.577762	-0.202487	-0.185405	-0.291177	-0.189119	-0.322515	-0.314582	-0.45213	-0.276103	-0.292317	-0.277444	-0.382379	-0.404077	-0.40671	-0.399425	-0.454933	-0.409505	-0.711479	-0.779672	-0.859913	-0.79392	-0.772715	-0.720555	-0.230153	-0.0740197	-0.00036354	0.00164011	-0.0619799	-0.15843	-0.461931	-0.0937985
-0.047302	-0.127973	-0.0712585	-0.0465404	-0.0655797	-0.0688968	-0.258294	-0.26623	-0.344651	-0.267979	-0.279672	-0.319918	-0.405749	-0.395217	-0.424403	-0.361739	-0.537589	-0.504015	-0.476545	-0.501798	-0.538432	-0.643863	-0.482108	-0.643992	-0.574652	-0.579627	-0.556324	-0.611107	-0.589595	-0.552381	-0.775693	-0.792914	-0.770077	-0.809783	-0.75656	-0.74913	-1.2891	-1.22767	-1.23672	-1.18196	-1.13558	-1.29498	-0.102036	-0.0832935	-0.0971199	-0.174182	-0.118098	-0.133859	-0.327424	-0.373439
-0.012364	-0.012067	-0.0149507	-0.0103957	-0.0115284	-0.00786461	-0.132445	-0.129663	-0.13752	-0.138786	-0.130659	-0.130809	-0.272386	-0.273938	-0.272167	-0.270415	-0.271929	-0.272167	-0.441502	-0.458584	-0.434666	-0.428362	-0.4274	-0.448372	-0.574891	-0.576283	-0.587534	-0.560812	-0.574074	-0.575751	-0.825362	-0.827131	-0.802188	-0.824662	-0.833824	-0.849619	-1.48655	-1.39177	-1.43633	-1.45097	-1.41311	-1.39287	-0.0123652	-0.0134717	-0.0137163	-0.0120418	-0.020851	-0.00985213	-0.143491	-0.140387
-0.0373298	-0.0316784	-0.0380184	-0.0428978	-0.0394278	-0.0387583	-0.540921	-0.55298	-0.565145	-0.556996	-0.54886	-0.55298	-0.940829	-0.9318	-0.995679	-0.902084	-0.942399	-0.941604	-1.258	-1.21783	-1.53174	-1.51625	-1.12964	-1.28937	-1.36859	-1.28653	-1.29342	-1.6141	-1.44394	-1.65476	-1.91081	-1.59342	-2.01837	-1.50164	-1.77626	-1.58817	-2.18634	-2.104	-1.7391	-1.87717	-1.87071	-2.21263	-0.0300417	-0.0325826	-0.0357623	-0.0321285	-0.0333711	-0.0363407	-0.35827	-0.380527
-0.0569557	-0.0257984	-0.0314552	-0.0221	-0.049001	-0.0129854	-0.0892319	-0.080908	-0.0756359	-0.0796487	-0.0730789	-0.0839726	-0.141549	-0.137322	-0.147341	-0.140578	-0.133288	-0.152179	-0.235113	-0.215637	-0.238932	-0.224279	-0.21667	-0.25444	-0.283316	-0.28256	-0.287134	-0.28838	-0.282147	-0.284707	-0.370561	-0.380269	-0.378487	-0.391732	-0.362783	-0.363663	-0.602628	-0.618215	-0.622107	-0.638183	-0.632594	-0.618915	-0.031517	-0.0400964	-0.0336822	-0.0188952	-0.0254813	-0.0435389	-0.07411	-0.0625781
-0.00803065	-0.0154103	-0.0201842	-0.0166807	-0.0120878	-0.0098038	-0.0585376	-0.0593504	-0.0601356	-0.0603738	-0.0592169	-0.0576866	-0.104673	-0.110491	-0.109077	-0.104849	-0.103634	-0.112127	-0.167933	-0.169107	-0.165909	-0.169942	-0.16629	-0.167995	-0.228578	-0.230259	-0.230834	-0.222361	-0.221878	-0.227241	-0.336695	-0.33912	-0.336265	-0.337285	-0.337285	-0.337058	-0.714624	-0.719138	-0.713247	-0.703725	-0.706973	-0.712006	-0.0160114	-0.0145708	-0.0181444	-0.0181776	-0.0122115	-0.0171596	-0.0533253	-0.0491405
-0.164339	-0.059565	-0.0480466	-0.106676	-0.145501	-0.104879	-0.143398	-0.151518	-0.0785408	-0.17966	-0.185074	-0.0743687	-0.144904	-0.204324	-0.121783	-0.169923	-0.0905403	-0.144082	-0.281499	-0.225314	-0.120482	-0.240475	-0.413366	-0.161714	-0.259221	-0.306635	-0.347176	-0.16976	-0.300955	-0.19022	-0.274533	-0.251744	-0.271151	-0.31762	-0.273392	-0.277688	-0.598139	-0.571621	-0.688532	-0.636883	-0.713929	-0.612192	-0.154958	-0.210192	-0.065798	-0.0686458	-0.0249148	-0.139204	-0.179588	-0.211227
-0.0435125	-0.0356615	-0.035558	-0.0464032	-0.0531234	-0.0541527	-0.0981824	-0.100469	-0.0930054	-0.0947325	-0.0953085	-0.0901534	-0.166048	-0.164874	-0.161382	-0.166263	-0.171152	-0.165943	-0.256512	-0.260528	-0.256594	-0.256512	-0.253516	-0.25541	-0.341706	-0.33672	-0.339972	-0.330055	-0.34787	-0.321443	-0.503807	-0.489229	-0.486415	-0.498347	-0.504706	-0.507576	-0.923597	-0.918119	-0.920988	-0.940219	-0.918235	-0.888252	-0.0398609	-0.0382861	-0.037255	-0.0375031	-0.0379768	-0.036979	-0.0867242	-0.0848944
-0.0220351	-0.0507136	-0.0631288	-0.0277643	-0.107389	-0.136384	-0.184655	-0.152033	-0.164598	-0.17395	-0.164598	-0.147756	-0.255275	-0.358949	-0.342228	-0.352009	-0.307712	-0.437194	-0.431491	-0.384689	-0.335763	-0.555305	-0.463487	-0.569756	-0.537997	-0.582471	-0.556177	-0.556891	-0.556891	-0.55092	-0.718978	-0.711781	-0.711781	-0.710553	-0.699153	-0.718441	-0.958719	-1.2893	-1.13959	-1.36601	-1.27593	-0.880107	-0.0904507	-0.0522907	-0.0595806	-0.0319977	-0.0677075	-0.0359643	-0.141039	-0.229863
-0.0393471	-0.048444	-0.0334304	-0.0319233	-0.059678	-0.0654206	-0.171311	-0.154831	-0.240556	-0.213153	-0.261264	-0.214939	-0.421591	-0.379215	-0.425689	-0.423243	-0.428256	-0.451551	-0.479965	-0.481664	-0.551137	-0.643667	-0.526422	-0.618022	-0.693017	-0.723305	-0.711078	-0.710792	-0.759928	-0.719624	-1.04473	-1.01273	-1.05326	-1.05747	-0.920844	-1.01781	-1.81764	-1.82452	-1.53805	-1.71475	-1.71464	-1.67892	-0.0319733	-0.0379546	-0.0444153	-0.0389183	-0.038038	-0.0369287	-0.181607	-0.172888
-0.226924	-0.310179	-0.282315	-0.249304	-0.135791	-0.157031	-0.30591	-0.217063	-0.281366	-0.271901	-0.209704	-0.139879	-0.215269	-0.24728	-0.334394	-0.156342	-0.39063	-0.383157	-0.297201	-0.21098	-0.283893	-0.366028	-0.228691	-0.389434	-0.318698	-0.328623	-0.317036	-0.319071	-0.33366	-0.323418	-0.394417	-0.443329	-0.47865	-0.401151	-0.416552	-0.393095	-0.573763	-0.634681	-0.657205	-0.577904	-0.629782	-0.587845	-0.113534	-0.112017	-0.242101	-0.218238	-0.342586	-0.102298	-0.168734	-0.13445
-0.225806	-0.211688	-0.233557	-0.225806	-0.224038	-0.233942	-0.27562	-0.22012	-0.167246	-0.222264	-0.230067	-0.288	-0.30847	-0.317281	-0.298753	-0.288706	-0.271359	-0.307949	-0.298715	-0.264894	-0.278259	-0.350046	-0.381439	-0.377918	-0.381045	-0.43836	-0.463239	-0.445598	-0.383899	-0.375717	-0.400011	-0.397655	-0.41072	-0.400011	-0.400543	-0.391126	-0.608719	-0.609321	-0.612281	-0.610288	-0.602988	-0.608719	-0.213425	-0.197506	-0.153772	-0.156887	-0.243908	-0.127999	-0.262639	-0.247197
-0.0131813	-0.0113727	-0.0244569	-0.0288488	-0.0282524	-0.0234322	-0.0996747	-0.0942245	-0.0891114	-0.101021	-0.0919193	-0.0955886	-0.177608	-0.150265	-0.171835	-0.153446	-0.16347	-0.156151	-0.261387	-0.260833	-0.253038	-0.245123	-0.244931	-0.247978	-0.321127	-0.319398	-0.313813	-0.321145	-0.321506	-0.319398	-0.480998	-0.453975	-0.458267	-0.458159	-0.449871	-0.447682	-0.890739	-0.887047	-0.88802	-0.882287	-0.886051	-0.88216	-0.0184855	-0.0143843	-0.0113802	-0.0066028	-0.0159517	-0.019501	-0.0944715	-0.0902028
-0.0322168	-0.00345143	-0.0740436	-0.191555	-0.0758628	-0.0671321	-0.262564	-0.0888826	-0.149233	-0.168751	-0.158287	-0.0676782	-0.181627	-0.218275	-0.244258	-0.249239	-0.21331	-0.218352	-0.34607	-0.381685	-0.323785	-0.281528	-0.293104	-0.296707	-0.329752	-0.309061	-0.34809	-0.29028	-0.357815	-0.343515	-0.456919	-0.40816	-0.437648	-0.415261	-0.48109	-0.507609	-0.842464	-0.860272	-0.839333	-0.848401	-0.847618	-0.847618	-0.058901	-0.0315525	-0.0253445	-0.0407119	-0.115495	-0.0814015	-0.261336	-0.176287
-0.00467845	-0.0220906	-0.0106884	-0.0109218	-0.00971078	-0.00604034	-0.0669587	-0.070066	-0.0743502	-0.06513	-0.0718321	-0.0696674	-0.125333	-0.113127	-0.122081	-0.132024	-0.116531	-0.131091	-0.199094	-0.189177	-0.186149	-0.202429	-0.197071	-0.198881	-0.258537	-0.253812	-0.255547	-0.258103	-0.251736	-0.255547	-0.398522	-0.400846	-0.398334	-0.411646	-0.392541	-0.389244	-0.802529	-0.845117	-0.790939	-0.800544	-0.841671	-0.788312	-0.00901376	-0.00836683	-0.00723997	-0.0104875	-0.00957385	-0.0101976	-0.0450174	-0.0493855
-0.0441472	-0.033265	-0.0416162	-0.0312402	-0.0471366	-0.0505306	-0.0803603	-0.0644233	-0.0872115	-0.0748951	-0.0908078	-0.0622292	-0.127853	-0.122148	-0.1327	-0.12968	-0.111783	-0.116141	-0.182307	-0.178727	-0.178158	-0.175757	-0.170266	-0.169325	-0.221251	-0.221459	-0.229774	-0.222222	-0.222169	-0.23287	-0.309266	-0.314144	-0.318833	-0.312149	-0.310727	-0.307775	-0.638811	-0.666243	-0.610562	-0.646915	-0.641578	-0.666591	-0.0421304	-0.0388249	-0.0337862	-0.0368264	-0.0385791	-0.0413275	-0.0611079	-0.0753958
-0.012301	-0.0120417	-0.012301	-0.0131184	-0.011909	-0.0121349	-0.0517468	-0.0541451	-0.0554431	-0.0531746	-0.0531851	-0.051416	-0.0961211	-0.0974748	-0.0982803	-0.0990136	-0.0969291	-0.0970299	-0.154583	-0.157716	-0.15255	-0.155612	-0.153296	-0.1562	-0.211972	-0.212479	-0.208212	-0.204887	-0.211281	-0.206869	-0.308636	-0.304088	-0.30469	-0.310217	-0.30447	-0.301766	-0.601321	-0.602106	-0.594577	-0.598671	-0.596679	-0.598671	-0.0135379	-0.0128246	-0.0116045	-0.0108524	-0.0117266	-0.0132522	-0.0462254	-0.0510797
0.00313111	-0.00387299	3.28e-05	-0.000270094	-0.00140394	0.00076255	-0.137642	-0.134609	-0.0916301	-0.158418	-0.202468	-0.0775751	-0.27684	-0.339875	-0.261167	-0.345533	-0.31986	-0.357801	-0.471935	-0.445104	-0.446902	-0.555422	-0.501256	-0.511591	-0.618578	-0.641296	-0.637091	-0.595914	-0.61421	-0.599433	-0.897926	-0.891033	-0.849842	-0.853942	-0.904718	-0.841703	-1.48124	-1.48904	-1.48124	-1.45849	-1.4821	-1.49535	-0.0144733	-0.00075742	-0.00061932	-0.00262206	-0.0181811	-0.00585255	-0.111128	-0.096504
-0.0153124	-3.85e-05	-0.0117008	-0.00145021	-0.0014046	0.00076041	-0.0813697	-0.0333265	-0.0213626	-0.0486615	-0.0203199	0.00508137	-0.216284	-0.196988	-0.207656	-0.216284	-0.24807	-0.212422	-0.462483	-0.570167	-0.473033	-0.46407	-0.476923	-0.391523	-0.546194	-0.452718	-0.585573	-0.40609	-0.463935	-0.634363	-0.809967	-0.833132	-0.791717	-0.836841	-0.867896	-0.881494	-1.25417	-1.13835	-1.51957	-1.14859	-1.38444	-1.22965	-0.00145347	-0.0239994	0.00075349	0.00276233	-0.0244973	-0.0257798	-0.0448011	-0.0419088
-0.00375041	-0.00905568	-0.00912386	-0.0118343	-0.0139099	-0.0164106	-0.0500464	-0.0472776	-0.0381833	-0.0495336	-0.0441025	-0.0388418	-0.134269	-0.128683	-0.132445	-0.143755	-0.136318	-0.142439	-0.249192	-0.254789	-0.261049	-0.261727	-0.25769	-0.256889	-0.333275	-0.29964	-0.320751	-0.353269	-0.335724	-0.352019	-0.417924	-0.421135	-0.401452	-0.409546	-0.404969	-0.402249	-0.571342	-0.563688	-0.59597	-0.588048	-0.587315	-0.569419	-0.0100897	-0.00884899	-0.00705216	-0.00549685	-0.00845087	-0.0107666	-0.0433967	-0.0448591
-0.0153642	-0.0320044	-0.0123916	-0.0305137	-0.0509236	-0.0358799	-0.0989566	-0.0946362	-0.0794075	-0.0865642	-0.0898911	-0.0898911	-0.142336	-0.183442	-0.116515	-0.147164	-0.161114	-0.13241	-0.228127	-0.241996	-0.219483	-0.225385	-0.233109	-0.237048	-0.288755	-0.326401	-0.301253	-0.277943	-0.294357	-0.277433	-0.415785	-0.412832	-0.399971	-0.414601	-0.426306	-0.407498	-0.813999	-0.875625	-0.789442	-0.838016	-0.818598	-0.78739	-0.0345225	-0.0393375	-0.0219831	-0.0371479	-0.011887	-0.0463163	-0.073466	-0.093885
-0.0742055	-0.0796137	-0.0509257	-0.138965	-0.143743	-0.112528	-0.300969	-0.297014	-0.294062	-0.272911	-0.313001	-0.31415	-0.500498	-0.579186	-0.500471	-0.428748	-0.362007	-0.440331	-0.692036	-0.750753	-0.735562	-0.691513	-0.689627	-0.657379	-0.974644	-0.818091	-0.837148	-0.939932	-1.00083	-1.00621	-1.35957	-1.29897	-1.3877	-1.38362	-1.37017	-1.35739	-1.3632	-1.52529	-1.34682	-1.39283	-1.4106	-1.31823	-0.0713185	-0.0834616	-0.0985905	-0.0920718	-0.0834616	-0.0718654	-0.256788	-0.281061
-0.0951137	-0.0658189	-0.0541507	-0.0641825	-0.0975988	-0.0867901	-0.213004	-0.152099	-0.146328	-0.234808	-0.156686	-0.149036	-0.216085	-0.25329	-0.197999	-0.239924	-0.261659	-0.223503	-0.227345	-0.262395	-0.251854	-0.252775	-0.246895	-0.240108	-0.315736	-0.366549	-0.372614	-0.311219	-0.357672	-0.342135	-0.462305	-0.451919	-0.461649	-0.464308	-0.393448	-0.446726	-0.777126	-0.777225	-0.780928	-0.780333	-0.780928	-0.789029	-0.130149	-0.117099	-0.0735609	-0.0759328	-0.0791571	-0.109549	-0.216425	-0.204706
-1.29306	-1.29484	-0.505842	-0.468714	-0.00226518	-0.758571	-0.244468	-0.302583	-0.709239	-0.603381	-0.0216258	-0.131876	-0.645918	-0.130937	-0.792453	-0.321093	-0.336357	-0.252663	-1.06346	-0.332963	-0.847841	-0.60733	-0.843755	-0.494626	-0.623373	-0.628865	-0.96099	-0.651722	-0.224509	-0.683732	-0.66959	-0.85275	-0.612454	-0.587009	-0.369698	-0.583221	-0.711533	-0.466559	-2.80688	-0.832999	-0.39143	-2.05149	-1.10237	-0.294168	-1.84902	-0.70492	-0.920433	-0.292375	-0.0582816	-0.0899709
-0.034996	-0.034974	-0.034996	-0.037978	-0.0327188	-0.0343132	-0.0679531	-0.0690932	-0.0680788	-0.066472	-0.0678993	-0.0678993	-0.116309	-0.12037	-0.117068	-0.11021	-0.122092	-0.123255	-0.196494	-0.191425	-0.198226	-0.196543	-0.193989	-0.20258	-0.300414	-0.290583	-0.288645	-0.292244	-0.293685	-0.296538	-0.463774	-0.472179	-0.484999	-0.479287	-0.451541	-0.464373	-0.81553	-0.825373	-0.772642	-0.781422	-0.788214	-0.79448	-0.0364254	-0.0365354	-0.0362811	-0.0364254	-0.0363265	-0.0365584	-0.0629193	-0.0618302
-0.0244751	-0.0436101	-0.0302631	-0.0461221	-0.0431718	-0.0376101	-0.0778179	-0.0775991	-0.0792237	-0.0660437	-0.0773188	-0.0693129	-0.131682	-0.128222	-0.122277	-0.119642	-0.129334	-0.138174	-0.177503	-0.17831	-0.187272	-0.178902	-0.173077	-0.178346	-0.231539	-0.22316	-0.229167	-0.23325	-0.229053	-0.222607	-0.336479	-0.333643	-0.333983	-0.334325	-0.337848	-0.329674	-0.631521	-0.630291	-0.624638	-0.635412	-0.631521	-0.635741	-0.0268734	-0.0363438	-0.0366394	-0.0373499	-0.0383554	-0.0273952	-0.0741982	-0.0706343
-0.00481134	-0.00916551	-0.0117993	-0.00974622	-0.0192792	-0.0159943	-0.260037	-0.261037	-0.256502	-0.254299	-0.243598	-0.250322	-0.472149	-0.461552	-0.455858	-0.468992	-0.486409	-0.468992	-0.683326	-0.690091	-0.67693	-0.739696	-0.673507	-0.723934	-0.864152	-0.837303	-0.828159	-0.848321	-0.845566	-0.849894	-1.07228	-1.10418	-1.09405	-1.13949	-1.1134	-1.11955	-1.61295	-1.67655	-1.58594	-1.61965	-1.51349	-1.56307	-0.0162835	-0.0210075	-0.0115887	-0.00992945	-0.0148392	-0.0153869	-0.229569	-0.242842
-0.0409491	-0.225805	-0.301476	-0.121816	-0.0245404	-0.0163084	-1.23714	-1.30038	-0.187954	-1.14371	-0.0756981	-0.230043	-0.269558	-0.186375	-0.278014	-0.10629	-0.157177	-0.221375	-1.50533	-1.05669	-0.300598	-0.194965	-0.492706	-0.391618	-0.379051	-0.928568	-0.910606	-0.391883	-0.272559	-0.332774	-0.833781	-0.527524	-0.479569	-0.621147	-0.724722	-0.637348	-1.45393	-1.25812	-1.35777	-1.26796	-1.35777	-1.45106	-0.546438	-0.0104079	-0.168369	-0.164359	-0.0287913	-0.543849	-0.713477	-0.0683051
-0.0251037	-0.0251037	-0.0249929	-0.0250542	-0.0248927	-0.0254751	-0.0778428	-0.0784881	-0.0792817	-0.0793492	-0.081447	-0.0792817	-0.12409	-0.125845	-0.124749	-0.130937	-0.121247	-0.128203	-0.197606	-0.202863	-0.194894	-0.199761	-0.192379	-0.196772	-0.280176	-0.277563	-0.272123	-0.272355	-0.278903	-0.273197	-0.409693	-0.410515	-0.41095	-0.399026	-0.401834	-0.416473	-0.778438	-0.77828	-0.775115	-0.781547	-0.77828	-0.778018	-0.0264436	-0.0225048	-0.0237859	-0.021568	-0.0237142	-0.0242687	-0.0666554	-0.0674477
-0.0175779	-0.0193623	-0.0185155	-0.0192161	-0.0145796	-0.0162159	-0.0709059	-0.0693224	-0.0687418	-0.0703855	-0.0700281	-0.0697931	-0.125748	-0.128809	-0.127967	-0.124062	-0.126258	-0.129051	-0.194749	-0.195348	-0.196543	-0.195572	-0.196365	-0.195566	-0.252553	-0.253761	-0.252528	-0.256131	-0.253832	-0.253761	-0.381026	-0.378555	-0.382357	-0.386026	-0.383138	-0.383041	-0.790042	-0.786463	-0.811057	-0.789718	-0.793067	-0.819785	-0.0140509	-0.0149509	-0.0177409	-0.0194557	-0.0167118	-0.0177091	-0.0618325	-0.060598
-0.00011325	-0.0979262	-0.0555996	-0.0626318	-0.00140794	-0.00135243	-0.178833	-0.217681	-0.167746	-0.132995	-0.058127	-0.219854	-0.372441	-0.276512	-0.34001	-0.32412	-0.377379	-0.411797	-0.591424	-0.547785	-0.603305	-0.672929	-0.531802	-0.512144	-0.764664	-0.719817	-0.734156	-0.733158	-0.763146	-0.70367	-1.04499	-1.01755	-1.0574	-1.04499	-1.05361	-1.0514	-2.33107	-1.67674	-1.88899	-1.87231	-1.94356	-1.94871	-0.0195616	-0.0301193	-0.0390713	-0.0576113	-0.0579168	-0.0301474	-0.158198	-0.0430501
-0.0105977	-0.0120548	-0.0131915	-0.00910527	-0.00962862	-0.00900811	-0.0493893	-0.0523347	-0.051008	-0.0520412	-0.0534867	-0.0489376	-0.100388	-0.103708	-0.102778	-0.0967719	-0.100487	-0.0980986	-0.166381	-0.166495	-0.166982	-0.160421	-0.157919	-0.162906	-0.221023	-0.221291	-0.21921	-0.219096	-0.220532	-0.218066	-0.327908	-0.327854	-0.326327	-0.326411	-0.329375	-0.32957	-0.640731	-0.642822	-0.641928	-0.632511	-0.631194	-0.637837	-0.00866633	-0.00836683	-0.00867176	-0.0124014	-0.00521749	-0.00870668	-0.0478342	-0.0474233
-0.0167495	-0.0135243	-0.011595	-0.0147426	-0.016296	-0.0165012	-0.0752256	-0.0776954	-0.075983	-0.0765523	-0.075983	-0.0744588	-0.125243	-0.130296	-0.124476	-0.128195	-0.122049	-0.120536	-0.188318	-0.18862	-0.186422	-0.181747	-0.182131	-0.190981	-0.241697	-0.243729	-0.235905	-0.23643	-0.245356	-0.241326	-0.33688	-0.339116	-0.333027	-0.337316	-0.340965	-0.333977	-0.644352	-0.650142	-0.6474	-0.6388	-0.651275	-0.65924	-0.0173821	-0.0136653	-0.00413603	-0.0151901	-0.00842735	-0.0167092	-0.0606687	-0.0632988
-0.0257899	-0.0269351	-0.0257899	-0.0231401	-0.0259883	-0.0270961	-0.0724515	-0.0726052	-0.0749337	-0.0792701	-0.074717	-0.0743245	-0.132334	-0.139385	-0.131496	-0.14682	-0.132561	-0.144773	-0.204465	-0.207411	-0.20522	-0.226833	-0.206638	-0.22473	-0.278332	-0.282069	-0.280324	-0.280916	-0.28034	-0.283515	-0.410513	-0.409421	-0.404676	-0.407759	-0.407486	-0.406699	-0.799683	-0.80428	-0.802561	-0.814176	-0.802121	-0.802857	-0.0269484	-0.0411135	-0.020962	-0.0235792	-0.0317103	-0.0388689	-0.070024	-0.0739537
-0.132855	-0.126859	-0.0717787	-0.0847108	-0.123935	-0.108869	-0.234003	-0.220072	-0.288755	-0.228781	-0.314205	-0.318678	-0.431175	-0.462383	-0.431273	-0.451634	-0.497244	-0.500591	-0.57853	-0.565257	-0.596698	-0.592523	-0.583252	-0.583252	-0.671617	-0.700091	-0.796154	-0.599212	-0.744157	-0.59568	-0.658621	-0.640205	-0.700788	-0.614144	-0.868556	-0.894849	-0.92828	-0.823446	-1.46669	-1.47409	-1.36067	-0.900699	-0.096965	-0.123255	-0.144797	-0.0941172	-0.113734	-0.109536	-0.202188	-0.285509
-0.0232928	-0.0342932	-0.0340532	-0.0330705	-0.0258833	-0.0244035	-0.107956	-0.107127	-0.116281	-0.113018	-0.112401	-0.117625	-0.219244	-0.217833	-0.220519	-0.218268	-0.218268	-0.215478	-0.334496	-0.337519	-0.335189	-0.333824	-0.33555	-0.335316	-0.458738	-0.449589	-0.447927	-0.441777	-0.441507	-0.452174	-0.638692	-0.630853	-0.655218	-0.63003	-0.647667	-0.660787	-1.22705	-1.19814	-1.22082	-1.24384	-1.22237	-1.21268	-0.0315824	-0.030621	-0.038526	-0.0297956	-0.0317272	-0.028111	-0.0981388	-0.0896677
-0.0215199	-0.0274139	-0.0251877	-0.0335469	-0.0270156	-0.0274099	-0.17822	-0.179367	-0.182776	-0.183237	-0.178126	-0.173527	-0.310895	-0.29315	-0.306109	-0.307555	-0.288718	-0.290903	-0.428972	-0.437673	-0.43376	-0.432226	-0.43189	-0.428835	-0.567329	-0.568266	-0.560203	-0.553306	-0.551258	-0.544216	-0.72316	-0.740058	-0.777022	-0.746996	-0.79154	-0.773757	-1.38088	-1.43271	-1.37136	-1.55738	-1.54573	-1.32966	-0.031502	-0.0215296	-0.0275807	-0.0381551	-0.0171537	-0.0211997	-0.129445	-0.132692
-0.0318963	-0.0167497	-0.0414605	-0.0321665	-0.0230705	-0.0165932	-0.0567083	-0.0521365	-0.0459729	-0.0663134	-0.0621034	-0.0566469	-0.105646	-0.124801	-0.105588	-0.0814307	-0.106472	-0.114894	-0.155248	-0.141248	-0.166007	-0.155475	-0.154495	-0.154495	-0.218272	-0.145019	-0.149127	-0.231943	-0.180727	-0.172895	-0.307727	-0.291245	-0.323234	-0.318646	-0.306364	-0.29915	-0.628613	-0.580132	-0.595146	-0.573521	-0.540518	-0.652948	-0.0324009	-0.0413692	-0.0186796	-0.0170856	-0.0387509	-0.0344047	-0.0495862	-0.0812434
-0.0200079	-0.0205619	-0.0203699	-0.0198533	-0.0210564	-0.0203699	-0.0655001	-0.0675875	-0.0621645	-0.0646864	-0.0656753	-0.0651227	-0.115851	-0.114545	-0.107504	-0.109646	-0.118127	-0.115681	-0.182274	-0.181137	-0.175308	-0.176758	-0.174583	-0.190197	-0.241707	-0.252831	-0.247434	-0.236564	-0.240326	-0.234247	-0.361561	-0.354793	-0.360388	-0.356042	-0.362752	-0.367466	-0.811922	-0.781943	-0.768526	-0.780726	-0.795036	-0.820093	-0.0281705	-0.0219861	-0.0188289	-0.0190663	-0.0230869	-0.023415	-0.0558881	-0.0526899
-0.0347795	-0.0355748	-0.031512	-0.0406497	-0.0364312	-0.0345014	-0.0737055	-0.0697022	-0.0672037	-0.0788836	-0.0795914	-0.069568	-0.123192	-0.117198	-0.117662	-0.114655	-0.116513	-0.109855	-0.175458	-0.172248	-0.166936	-0.164323	-0.172016	-0.169651	-0.217399	-0.222713	-0.220811	-0.222875	-0.224552	-0.22167	-0.309993	-0.317209	-0.310756	-0.3197	-0.313823	-0.304947	-0.567822	-0.56621	-0.56644	-0.552906	-0.548539	-0.567648	-0.0436093	-0.0456433	-0.0241897	-0.0270487	-0.0237217	-0.0448351	-0.0685305	-0.0667176
-0.00857302	-0.00857302	-0.0062213	-0.0121744	-0.00757361	-0.00832278	-0.056412	-0.0462521	-0.0481374	-0.0579298	-0.0575319	-0.0473905	-0.0935354	-0.0801216	-0.0823576	-0.111818	-0.0982928	-0.106728	-0.171493	-0.171833	-0.165437	-0.180414	-0.169422	-0.172399	-0.228681	-0.212539	-0.216329	-0.231661	-0.213822	-0.225433	-0.344041	-0.287774	-0.260138	-0.312568	-0.271989	-0.264419	-0.700535	-0.64734	-0.541955	-0.523805	-0.536378	-0.753268	-0.0014521	-0.00618441	-0.0172988	-0.00721665	-0.00460568	-0.00654229	-0.0350463	-0.0357829
-0.000161415	-3.72e-05	3.34e-05	-0.000161415	-0.00140382	0.00076196	-0.0417928	-0.0463234	-0.0467296	-0.0804799	-0.0282079	-0.0344069	-0.087973	-0.101624	-0.122695	-0.021389	-0.0124623	-0.0211808	-0.0980108	-0.147496	-0.139927	-0.109265	-0.113195	-0.0712769	-0.211435	-0.20964	-0.189758	-0.231855	-0.0782246	-0.0674366	-0.163679	-0.134747	-0.152604	-0.160064	-0.165429	-0.216054	-0.464949	-0.416649	-0.567022	-0.433493	-0.278127	-0.234673	-0.00145222	0.000528516	0.00075432	0.00276316	0.0015842	-0.00100688	-0.00439326	0.000406805
0.00310125	-0.0542187	-0.0236752	-0.00155684	-0.0228994	0.0007277	-0.141445	-0.141445	-0.121533	-0.17265	-0.149091	-0.122507	-0.122554	-0.213757	-0.123946	-0.0852793	-0.121235	-0.234514	-0.414531	-0.18132	-0.203368	-0.336494	-0.276987	-0.356345	-0.233696	-0.250781	-0.299526	-0.350941	-0.334331	-0.327879	-0.432293	-0.460357	-0.375435	-0.450248	-0.432293	-0.443134	-1.03705	-0.916305	-0.83725	-1.04328	-1.01606	-1.2464	-0.056889	-0.0266125	-0.0271934	-0.0278776	-0.0306588	-0.0147215	-0.126718	-0.0747841
-0.0117021	-0.0114527	-0.015088	-0.0115319	-0.0308991	-0.031127	-0.0798935	-0.0798901	-0.0829346	-0.0816198	-0.0801278	-0.076301	-0.152813	-0.157249	-0.156483	-0.165815	-0.157496	-0.153641	-0.241819	-0.240103	-0.2435	-0.2419	-0.242117	-0.243265	-0.318135	-0.317785	-0.319571	-0.318683	-0.318135	-0.316499	-0.464624	-0.461541	-0.46039	-0.455012	-0.462377	-0.45508	-0.89373	-0.900785	-0.889358	-0.892654	-0.898303	-0.881096	-0.0125077	-0.0112928	-0.0110703	-0.0104878	-0.0111117	-0.0112865	-0.0677253	-0.0805886
-0.0147846	-0.00852997	-0.000292022	-0.0202513	-0.0343044	-0.0247605	-0.0662604	-0.0650794	-0.0692849	-0.069486	-0.0737765	-0.0718222	-0.102754	-0.128487	-0.113197	-0.114585	-0.102523	-0.117635	-0.154972	-0.166498	-0.173775	-0.15171	-0.183455	-0.170851	-0.226311	-0.230227	-0.222786	-0.218965	-0.241689	-0.241144	-0.341836	-0.31552	-0.344815	-0.322232	-0.340668	-0.331199	-0.60438	-0.625436	-0.607744	-0.604098	-0.627352	-0.634873	-0.00806009	-0.022819	-0.00776307	-0.0116699	0.00121375	-0.0229576	-0.0464218	-0.0486857
0.00107006	-0.000906345	-0.000451052	-0.00198727	-0.00166737	0.00076434	-0.0269864	-0.0281121	-0.0247371	-0.0228869	-0.0244362	-0.0194583	-0.0572595	-0.0690707	-0.0589836	-0.0652203	-0.0655724	-0.0649733	-0.113869	-0.116694	-0.116197	-0.117198	-0.116197	-0.117027	-0.150736	-0.161913	-0.151221	-0.142517	-0.155786	-0.145194	-0.258491	-0.246081	-0.215673	-0.232475	-0.27185	-0.251733	-0.615358	-0.630406	-0.63394	-0.609593	-0.626624	-0.595437	-0.00333924	-0.0014758	-0.00124109	0.00195376	0.0011249	-0.00237223	-0.0221422	-0.0243273
-0.0342239	-0.0284171	-0.0247963	-0.0343001	-0.0299427	-0.0260152	-0.0850734	-0.0777299	-0.0803965	-0.0878682	-0.0817718	-0.0790631	-0.146437	-0.14615	-0.145386	-0.1467	-0.142503	-0.145138	-0.230779	-0.232217	-0.232664	-0.232651	-0.236218	-0.228774	-0.310599	-0.296984	-0.295322	-0.30435	-0.295171	-0.301594	-0.42148	-0.412689	-0.413222	-0.417638	-0.413274	-0.4167	-0.6861	-0.694344	-0.680374	-0.685884	-0.688119	-0.681778	-0.0345449	-0.0265345	-0.0260129	-0.0244897	-0.0297727	-0.0337054	-0.0691483	-0.0675423
-0.00929145	-0.0225957	-0.0149684	-0.0275872	-0.0166454	-0.00755149	-0.050764	-0.0505579	-0.0571654	-0.0572315	-0.0509952	-0.0595583	-0.105655	-0.0990859	-0.101552	-0.101677	-0.099114	-0.102976	-0.170927	-0.173469	-0.174115	-0.176507	-0.174115	-0.175558	-0.22921	-0.23015	-0.224892	-0.231096	-0.222344	-0.227538	-0.335946	-0.319555	-0.307368	-0.316395	-0.325219	-0.341527	-0.609152	-0.583322	-0.575534	-0.556754	-0.532042	-0.592519	-0.015396	-0.0149023	-0.0153652	-0.0153652	-0.014612	-0.0165505	-0.0447055	-0.0396441
-0.0184119	-0.0199532	-0.0235969	-0.0199354	-0.0220282	-0.0156865	-0.0707621	-0.0650151	-0.063927	-0.0712817	-0.0622152	-0.0644875	-0.119568	-0.121705	-0.117878	-0.119963	-0.12242	-0.118245	-0.195637	-0.19317	-0.190674	-0.197162	-0.201383	-0.198399	-0.257349	-0.252026	-0.255406	-0.255406	-0.256909	-0.255341	-0.374123	-0.351741	-0.355932	-0.368094	-0.363824	-0.372891	-0.670502	-0.646972	-0.645074	-0.635386	-0.644589	-0.62501	-0.0250045	-0.0274197	-0.0213791	-0.0188865	-0.0230987	-0.0228035	-0.0612168	-0.0569176
-0.00439183	-0.027222	-0.0246779	-0.011531	-0.00140442	4.1e-05	-0.109409	-0.0965986	-0.165817	-0.0700324	-0.113594	-0.126115	-0.161331	-0.150849	-0.153104	-0.162973	-0.162973	-0.186608	-0.228863	-0.243995	-0.371774	-0.307945	-0.247169	-0.391335	-0.312809	-0.33576	-0.331832	-0.369493	-0.423901	-0.436101	-0.64866	-0.659649	-0.691462	-0.751267	-0.521606	-0.448504	-1.38621	-1.46452	-0.992949	-1.22487	-0.830019	-1.3422	-0.0495862	-0.0459548	-0.0249834	-0.0408157	-0.0408157	-0.0427382	-0.0910092	-0.0477355
-0.00283228	-3.6e-05	-0.000780284	-0.00266921	-0.0141398	-0.0164351	-0.0406434	-0.0414851	-0.0296706	-0.0361908	-0.0346115	-0.0250676	-0.0828857	-0.101969	-0.0878054	-0.0978338	-0.0922381	-0.0906969	-0.142617	-0.147926	-0.141715	-0.14283	-0.143772	-0.14377	-0.19614	-0.207531	-0.211664	-0.197962	-0.213576	-0.202506	-0.310051	-0.314518	-0.312377	-0.314828	-0.30515	-0.303383	-0.689451	-0.677687	-0.641836	-0.654973	-0.635706	-0.717922	-0.00247049	0.000325565	0.000755214	0.00276423	0.00158503	-0.00100617	-0.0299469	-0.0351674
-0.000897121	-0.00151157	3.53e-05	-0.00237206	-0.00140144	0.000764162	-0.0965947	-0.0937161	-0.0911393	-0.100447	-0.100669	-0.0965133	-0.223293	-0.230212	-0.219741	-0.224778	-0.223109	-0.217524	-0.382523	-0.384124	-0.388828	-0.39818	-0.39657	-0.391956	-0.543601	-0.550885	-0.558254	-0.541519	-0.548646	-0.549315	-0.790581	-0.784968	-0.7985	-0.78445	-0.80052	-0.784469	-1.26834	-1.29248	-1.24212	-1.29873	-1.25667	-1.25172	-0.00255737	-0.000755988	0.000154934	0.00276441	0.00158324	-0.00100593	-0.0802842	-0.0832907
-0.00687425	-0.0108407	-0.00641235	-0.0133625	-0.0120227	-0.0104434	-0.0538409	-0.055628	-0.0524857	-0.0547699	-0.058153	-0.050488	-0.0956856	-0.0926261	-0.0929385	-0.0927708	-0.0901145	-0.0916211	-0.138014	-0.137774	-0.134627	-0.138127	-0.136993	-0.136421	-0.169154	-0.172412	-0.16663	-0.168082	-0.172224	-0.165263	-0.225012	-0.225074	-0.219711	-0.221259	-0.231471	-0.227548	-0.452932	-0.451221	-0.471021	-0.43442	-0.45839	-0.449607	-0.0157479	-0.0126433	-0.0119244	-0.0101669	-0.00828349	-0.0141536	-0.0493818	-0.0482399
-0.0168517	-0.0183859	-0.0205118	-0.0228078	-0.0202289	-0.017351	-0.0710251	-0.0686759	-0.0587401	-0.0678486	-0.068998	-0.0589652	-0.12052	-0.122745	-0.106894	-0.112075	-0.121828	-0.114447	-0.1814	-0.187799	-0.188054	-0.175217	-0.178127	-0.188308	-0.230739	-0.23185	-0.231423	-0.227078	-0.232607	-0.230739	-0.326744	-0.29716	-0.287241	-0.299712	-0.321259	-0.315314	-0.550244	-0.557263	-0.587849	-0.509566	-0.528148	-0.598397	-0.0226351	-0.0193733	-0.0178054	-0.0153032	-0.0186899	-0.0216986	-0.0606264	-0.0574703
0.00048778	-0.00043982	1.7e-06	-0.00201721	-0.00646777	-0.00389968	-0.0405423	-0.0463804	-0.045089	-0.0445661	-0.0490239	-0.0398302	-0.0905108	-0.0882466	-0.0902394	-0.0786352	-0.088561	-0.0799966	-0.137082	-0.14276	-0.145201	-0.127016	-0.136729	-0.134156	-0.178083	-0.183029	-0.185415	-0.179976	-0.187163	-0.180774	-0.291691	-0.276477	-0.264784	-0.261594	-0.292841	-0.25202	-0.674156	-0.63727	-0.638481	-0.601296	-0.553186	-0.702878	-0.00565243	-0.00286267	-0.00194668	0.00172735	0.00158497	-0.00687738	-0.0387174	-0.0348606
-0.121925	-0.1849	-0.0369881	-0.158608	-0.0281948	-0.0124457	-0.162457	-0.16589	-0.164713	-0.177584	-0.16589	-0.158807	-0.323918	-0.343197	-0.194688	-0.100351	-0.248402	-0.222349	-0.331961	-0.36877	-0.337962	-0.307707	-0.353013	-0.328359	-0.437976	-0.416604	-0.465885	-0.296406	-0.268079	-0.32497	-0.600349	-0.501679	-0.590422	-0.521974	-0.620167	-0.675968	-0.963013	-0.996875	-1.25964	-1.1794	-1.09391	-0.974838	-0.0844724	-0.15105	-0.0819963	-0.176131	-0.0626518	-0.0604213	-0.150084	-0.157431
-0.0222336	-0.0183624	-0.0227318	-0.0263904	-0.0262193	-0.0413784	-0.0576759	-0.0543315	-0.0645262	-0.0795697	-0.0668708	-0.0645948	-0.108288	-0.155722	-0.105776	-0.112892	-0.100217	-0.0944591	-0.234373	-0.227896	-0.133462	-0.156009	-0.271379	-0.136637	-0.266672	-0.332591	-0.337992	-0.256995	-0.325361	-0.303922	-0.362748	-0.232494	-0.327734	-0.316149	-0.404299	-0.392259	-0.687691	-0.756149	-0.856353	-0.962573	-0.644944	-0.700379	-0.030357	-0.0284321	-0.0328816	-0.0319815	-0.0328816	-0.0407561	-0.0606579	-0.062062
-0.00728945	-0.00935711	-0.0095357	-0.0124795	-0.00652564	-0.00445357	-0.0569346	-0.0597681	-0.0623652	-0.0605169	-0.0596761	-0.0622882	-0.119132	-0.115253	-0.119909	-0.113734	-0.114282	-0.119711	-0.200924	-0.197193	-0.204495	-0.20168	-0.200277	-0.197093	-0.273104	-0.271269	-0.276822	-0.276762	-0.275043	-0.276882	-0.427845	-0.436735	-0.440586	-0.417906	-0.428959	-0.434279	-0.909539	-0.914065	-0.888821	-0.94717	-0.933775	-0.886678	-0.00847513	-0.00657564	-0.00618282	-0.00749805	-0.00828102	-0.00810405	-0.0463256	-0.0434352
-0.0194036	-0.0194551	-0.0222646	-0.0196097	-0.0194449	-0.0162435	-0.080112	-0.0809268	-0.0881284	-0.0808872	-0.0912931	-0.078034	-0.154296	-0.155718	-0.156592	-0.152523	-0.153186	-0.161993	-0.251433	-0.255946	-0.256095	-0.269054	-0.277328	-0.265808	-0.359713	-0.384246	-0.388026	-0.360963	-0.404219	-0.361401	-0.562684	-0.575245	-0.557176	-0.568515	-0.564311	-0.548175	-1.08423	-0.999723	-0.9531	-1.03245	-1.05563	-1.06955	-0.0313428	-0.0243674	-0.0185642	-0.0185724	-0.0257878	-0.02757	-0.0698034	-0.0744984
-0.0111862	-0.0177005	-0.0200937	-0.0203237	-0.0153483	-0.0127781	-0.0511079	-0.0565643	-0.048967	-0.0518962	-0.0538049	-0.0524681	-0.0965823	-0.0989046	-0.0965909	-0.0826527	-0.0899875	-0.0868583	-0.155112	-0.151092	-0.143016	-0.147649	-0.162369	-0.137575	-0.187031	-0.187031	-0.185263	-0.189394	-0.186614	-0.186854	-0.25679	-0.266286	-0.276523	-0.265656	-0.279046	-0.265858	-0.505598	-0.563908	-0.555143	-0.538042	-0.535979	-0.497554	-0.0211323	-0.0163851	-0.0197125	-0.0170387	-0.0159053	-0.019312	-0.0463574	-0.0443238
-0.00536092	-0.00736782	-0.00839279	-0.00996916	-0.0084507	-0.0111628	-0.0495577	-0.0482701	-0.04806	-0.0513849	-0.0482645	-0.0440495	-0.0972516	-0.100662	-0.0950745	-0.102781	-0.0952133	-0.0948598	-0.163446	-0.159069	-0.157049	-0.157498	-0.160756	-0.155409	-0.222058	-0.219743	-0.222865	-0.217593	-0.22075	-0.219794	-0.317823	-0.318443	-0.319671	-0.320738	-0.317837	-0.316648	-0.616415	-0.625747	-0.635256	-0.607742	-0.64258	-0.639328	-0.0112498	-0.0115955	-0.00879456	-0.00617013	-0.00784771	-0.0111419	-0.0418762	-0.0435735
-0.0053127	-0.00464562	-0.00643131	-0.0053127	-0.00428234	-0.00589152	-0.0566912	-0.0650034	-0.0766611	-0.0627647	-0.0446023	-0.0611445	-0.124814	-0.113778	-0.119742	-0.112274	-0.10306	-0.108998	-0.182471	-0.190044	-0.188056	-0.176737	-0.183118	-0.178283	-0.247252	-0.249097	-0.254422	-0.247749	-0.246964	-0.249097	-0.376082	-0.364613	-0.366598	-0.362428	-0.363858	-0.371932	-0.701771	-0.699395	-0.664533	-0.712241	-0.668336	-0.764351	-0.0126487	-0.0060926	-0.00197865	-0.001912	-0.00432156	-0.0183426	-0.0513111	-0.0251584
-0.0151331	-0.020167	-0.0186444	-0.0222724	-0.0193185	-0.0167875	-0.0579858	-0.0618713	-0.0556977	-0.0657492	-0.0606546	-0.0503605	-0.10218	-0.103625	-0.102489	-0.10261	-0.10218	-0.0999965	-0.167805	-0.17106	-0.163332	-0.171836	-0.165859	-0.166938	-0.234091	-0.22783	-0.224957	-0.226381	-0.228559	-0.235523	-0.332832	-0.336975	-0.33362	-0.33965	-0.326068	-0.327844	-0.62494	-0.612886	-0.600443	-0.598701	-0.617496	-0.634638	-0.0236616	-0.0193594	-0.0199479	-0.0180731	-0.0181052	-0.022776	-0.0547754	-0.0479263
-0.0300805	-0.0409808	-0.049573	-0.041914	-0.0251185	-0.028889	-0.0980884	-0.0922019	-0.0810436	-0.105873	-0.0843981	-0.10557	-0.144626	-0.139308	-0.141069	-0.151815	-0.151627	-0.150837	-0.227952	-0.203865	-0.233416	-0.200174	-0.202184	-0.196869	-0.274288	-0.248177	-0.254155	-0.274262	-0.262325	-0.22666	-0.373655	-0.339925	-0.341801	-0.387422	-0.366567	-0.360015	-0.674718	-0.675796	-0.651167	-0.660731	-0.671032	-0.692746	-0.0355852	-0.0329202	-0.0333616	-0.037936	-0.0402665	-0.0337249	-0.0815984	-0.0656746
-0.0235593	-0.0287192	-0.0256922	-0.02805	-0.0221112	-0.0260211	-0.0671488	-0.0674527	-0.0676904	-0.0674527	-0.06617	-0.0688016	-0.11408	-0.105831	-0.114877	-0.106232	-0.112171	-0.111297	-0.179399	-0.172868	-0.176349	-0.167942	-0.171271	-0.181732	-0.206967	-0.222457	-0.232669	-0.220082	-0.231357	-0.237214	-0.335799	-0.361646	-0.337936	-0.319435	-0.315053	-0.314202	-0.639771	-0.653519	-0.603582	-0.63418	-0.601063	-0.643428	-0.0289501	-0.0312178	-0.0293842	-0.0305639	-0.0298639	-0.0292034	-0.0611801	-0.0610995
-0.012786	-0.0213593	-0.0163804	-0.0308765	-0.0244987	-0.0112122	-0.059381	-0.0544403	-0.060498	-0.0574219	-0.0504648	-0.0570573	-0.0970338	-0.107605	-0.0983576	-0.0920214	-0.116866	-0.103168	-0.160199	-0.152309	-0.150909	-0.157796	-0.159175	-0.161617	-0.209914	-0.202087	-0.203563	-0.198605	-0.204621	-0.202587	-0.298909	-0.300596	-0.296299	-0.298642	-0.307629	-0.29138	-0.618739	-0.61702	-0.590167	-0.584303	-0.585358	-0.62842	-0.0305796	-0.0192752	-0.0119445	-0.022137	-0.021072	-0.0275885	-0.0613263	-0.0549499
-0.00708075	-0.0126411	-0.0130992	-0.0105384	-0.0123752	-0.00793147	-0.0488239	-0.0506887	-0.0546562	-0.0516855	-0.054919	-0.0524061	-0.108996	-0.109104	-0.107911	-0.110593	-0.105404	-0.110773	-0.184608	-0.18203	-0.182351	-0.188318	-0.184153	-0.185283	-0.263601	-0.259752	-0.259058	-0.260624	-0.26762	-0.269674	-0.403956	-0.401415	-0.398913	-0.408128	-0.402759	-0.408566	-0.783598	-0.79744	-0.787507	-0.805494	-0.789645	-0.774188	-0.0131597	-0.0111357	-0.0143085	-0.0134019	-0.0128839	-0.012414	-0.0426182	-0.040244
0.00194081	-3.6e-05	3.46e-05	-0.00350134	-0.0209028	-0.017256	-0.0975811	-0.075856	-0.0751953	-0.0963076	-0.0970581	-0.0707736	-0.232882	-0.246482	-0.203227	-0.250484	-0.193591	-0.218501	-0.365928	-0.415059	-0.382999	-0.376862	-0.398521	-0.358625	-0.526592	-0.48963	-0.509437	-0.453117	-0.541725	-0.393711	-0.709121	-0.615793	-0.660528	-0.648344	-0.673967	-0.655413	-1.09304	-1.10333	-1.0979	-1.05118	-1.09359	-1.12251	-0.00505304	-0.000692132	0.000755094	0.00276411	0.00158408	-0.00351091	-0.0612561	-0.0868845
-0.0149175	-0.00573328	-0.0741303	-0.0014486	-0.0607997	-0.0761846	-0.0961533	-0.0839891	-0.0932043	-0.0955906	-0.152218	-0.144727	-0.167713	-0.195279	-0.165655	-0.2289	-0.19143	-0.1996	-0.233506	-0.244938	-0.272772	-0.298966	-0.228784	-0.259942	-0.294357	-0.319486	-0.303302	-0.282827	-0.299139	-0.295722	-0.470938	-0.412637	-0.451047	-0.503548	-0.426513	-0.40894	-0.819998	-0.757655	-0.783	-0.779512	-0.82092	-0.828702	-0.00643002	-0.0353361	-0.00097034	0.00276387	-0.0486752	-0.0256889	-0.0741239	-0.133674
-0.0192172	-0.0185921	-0.0190402	-0.0206122	-0.0198776	-0.017964	-0.0526438	-0.0540192	-0.0517056	-0.0533949	-0.0563029	-0.0504916	-0.10382	-0.107939	-0.103678	-0.103375	-0.10042	-0.0998485	-0.177618	-0.177892	-0.173848	-0.170507	-0.171049	-0.173672	-0.243873	-0.241605	-0.243235	-0.243408	-0.24303	-0.24303	-0.376252	-0.38274	-0.380373	-0.380255	-0.389483	-0.386157	-0.632404	-0.635449	-0.642386	-0.640001	-0.644854	-0.640888	-0.0216564	-0.0196876	-0.0189687	-0.0170343	-0.0181275	-0.020459	-0.0502026	-0.0495442
-0.0735747	-0.085129	-0.0759775	-0.0760675	-0.0571246	-0.0735747	-0.230569	-0.251206	-0.270392	-0.256016	-0.250957	-0.276955	-0.555493	-0.486343	-0.622333	-0.491663	-0.634423	-0.736352	-0.775391	-0.780728	-0.787901	-0.910436	-0.903695	-0.755857	-1.02101	-0.989614	-1.00683	-1.0381	-1.10609	-1.03233	-1.23286	-1.13924	-1.18231	-1.33641	-1.21774	-1.19789	-1.86358	-1.80651	-1.77199	-1.92042	-1.7886	-2.0304	-0.00145395	-0.0229245	-0.0512731	-0.0712738	-0.0439089	-0.072619	-0.232237	-0.153514
0.00313343	-0.00649283	-0.00193637	-0.00490466	-0.00140162	-1.62e-05	-0.058048	-0.0637	-0.0872056	-0.0221496	-0.015559	-0.039046	-0.141307	-0.113623	-0.150319	-0.143131	-0.173223	-0.137184	-0.210377	-0.189143	-0.200677	-0.200447	-0.20159	-0.200447	-0.270041	-0.249877	-0.23539	-0.246245	-0.239724	-0.248255	-0.397106	-0.378592	-0.353876	-0.382939	-0.359849	-0.34761	-0.67628	-0.708961	-0.686209	-0.692494	-0.738361	-0.719059	-0.00362819	-0.000756167	-0.00322236	-0.0352626	-0.0087751	-0.00100611	-0.0572085	-0.0269131
-0.112638	-0.0790457	-0.100658	-0.0890695	-0.114465	-0.142262	-0.14597	-0.128239	-0.103604	-0.11406	-0.164609	-0.12154	-0.187917	-0.213326	-0.172714	-0.212452	-0.157496	-0.145141	-0.232919	-0.227463	-0.228696	-0.217899	-0.247704	-0.217493	-0.269435	-0.277362	-0.312625	-0.268614	-0.284716	-0.311352	-0.362469	-0.352442	-0.388979	-0.361328	-0.352079	-0.363459	-0.632112	-0.664307	-0.692925	-0.687142	-0.770114	-0.730741	-0.134535	-0.132896	-0.10201	-0.0888764	-0.0922875	-0.116868	-0.129152	-0.164011
-0.0284081	-0.0237409	-0.0255664	-0.0211881	-0.0272457	-0.0272493	-0.0647245	-0.0578589	-0.0780075	-0.0677679	-0.0768517	-0.0736968	-0.133383	-0.135537	-0.13439	-0.125589	-0.138213	-0.133186	-0.175134	-0.177181	-0.200263	-0.200171	-0.181158	-0.199899	-0.246588	-0.254691	-0.243888	-0.2445	-0.246797	-0.259499	-0.371215	-0.376115	-0.379705	-0.361186	-0.368345	-0.360337	-0.709709	-0.719771	-0.692821	-0.694429	-0.71677	-0.730396	-0.0261286	-0.0329581	-0.0236587	-0.0226725	-0.0255725	-0.029613	-0.0488517	-0.0686645
-0.355146	-0.258319	-0.237197	-0.272532	-0.274501	-0.279539	-0.407088	-0.338965	-0.24862	-0.3766	-0.138124	-0.290007	-0.334747	-0.332742	-0.355988	-0.327379	-0.332742	-0.312854	-0.444388	-0.373775	-0.353999	-0.345521	-0.424804	-0.463816	-0.449573	-0.480439	-0.460419	-0.413314	-0.464133	-0.516918	-0.501346	-0.458207	-0.478843	-0.516717	-0.510768	-0.542196	-0.811496	-0.798254	-0.722071	-0.805365	-0.805365	-0.889637	-0.407596	-0.301172	-0.223372	-0.255143	-0.327893	-0.452184	-0.325039	-0.209003
-0.0194492	-0.0199544	-0.0184023	-0.0208646	-0.0197278	-0.0182968	-0.0647892	-0.0651681	-0.0635446	-0.0671632	-0.0671922	-0.0615617	-0.12073	-0.122288	-0.120402	-0.118024	-0.116658	-0.119014	-0.200444	-0.199427	-0.191833	-0.196546	-0.191022	-0.196365	-0.265229	-0.264356	-0.266339	-0.263621	-0.262015	-0.264312	-0.398076	-0.389062	-0.390585	-0.392028	-0.389128	-0.384632	-0.766678	-0.790446	-0.7783	-0.763778	-0.773416	-0.779563	-0.0229873	-0.0210488	-0.0212073	-0.0185196	-0.0176575	-0.0223578	-0.059972	-0.0584834
-0.0271435	-0.0345188	-0.0379433	-0.0355142	-0.0431059	-0.044468	-0.080033	-0.105445	-0.0478297	-0.0937667	-0.0901583	-0.0588098	-0.137103	-0.128144	-0.147834	-0.132286	-0.113848	-0.102655	-0.184715	-0.183032	-0.129793	-0.151146	-0.18264	-0.150667	-0.206965	-0.219176	-0.200933	-0.222392	-0.220918	-0.244671	-0.27495	-0.279058	-0.269769	-0.278609	-0.288814	-0.283145	-0.575018	-0.570286	-0.570715	-0.585578	-0.573493	-0.575018	-0.0312235	-0.026141	-0.0384926	-0.0308723	-0.0224815	-0.0216874	-0.076946	-0.0799155
-0.110289	-0.210484	-0.21658	-0.142094	-0.0875911	-0.0791042	-0.1839	-0.159052	-0.236188	-0.142969	-0.121305	-0.246301	-0.270998	-0.215112	-0.326744	-0.130554	-0.187728	-0.242592	-0.212377	-0.228762	-0.280934	-0.320665	-0.257555	-0.265477	-0.287791	-0.283917	-0.29201	-0.320018	-0.295934	-0.295934	-0.32125	-0.419641	-0.410728	-0.379299	-0.353502	-0.313748	-0.56656	-0.486829	-0.5587	-0.409296	-0.382925	-0.624414	-0.10526	-0.10456	-0.189076	-0.228223	-0.0928488	-0.0940967	-0.164463	-0.0819251
-0.0490102	-0.0490955	-0.0448148	-0.0527015	-0.0496442	-0.0493068	-0.145388	-0.145697	-0.121164	-0.139324	-0.129489	-0.108701	-0.215812	-0.204257	-0.197716	-0.205649	-0.199698	-0.210761	-0.322243	-0.315721	-0.315721	-0.312615	-0.314915	-0.313111	-0.395065	-0.389473	-0.397476	-0.379723	-0.402436	-0.384244	-0.571133	-0.543238	-0.556259	-0.556573	-0.550925	-0.559428	-1.10716	-1.09579	-1.07098	-1.10209	-1.12622	-1.11031	-0.0794904	-0.042243	-0.0585348	-0.0425712	-0.0426984	-0.0694567	-0.165392	-0.176811
-0.0269797	-0.0239758	-0.0244551	-0.0288979	-0.0290178	-0.0254428	-0.0840918	-0.0821676	-0.078801	-0.0833878	-0.0791151	-0.0815127	-0.134331	-0.141235	-0.132876	-0.131451	-0.121971	-0.122163	-0.204743	-0.203865	-0.202861	-0.19368	-0.20687	-0.194093	-0.274607	-0.271618	-0.272755	-0.273071	-0.273816	-0.27256	-0.386551	-0.382422	-0.379385	-0.388894	-0.390041	-0.386064	-0.684167	-0.676175	-0.709788	-0.695021	-0.718168	-0.700011	-0.0400063	-0.0369225	-0.0231846	-0.023811	-0.0156101	-0.0353979	-0.0767177	-0.0816103
-0.0308361	-0.049326	-0.0413234	-0.0449035	-0.0572876	-0.0574195	-0.0931514	-0.090329	-0.0918783	-0.110266	-0.106612	-0.100662	-0.134214	-0.135539	-0.14203	-0.150965	-0.147732	-0.152571	-0.193923	-0.191807	-0.194729	-0.194729	-0.193573	-0.199613	-0.227329	-0.233266	-0.259137	-0.224969	-0.236957	-0.254377	-0.289477	-0.312333	-0.29715	-0.29906	-0.300916	-0.295424	-0.629981	-0.66367	-0.613075	-0.615008	-0.677511	-0.686227	-0.0409615	-0.0532256	-0.0476926	-0.0407643	-0.0613722	-0.0285426	-0.0922262	-0.0914756
-0.0169969	-0.016447	-0.0180269	-0.0221509	-0.0153529	-0.0130069	-0.0570616	-0.0596079	-0.0575192	-0.0563174	-0.0570898	-0.0575192	-0.100843	-0.10291	-0.101001	-0.104432	-0.106255	-0.102017	-0.173881	-0.175966	-0.175977	-0.173528	-0.174677	-0.174806	-0.241203	-0.242544	-0.246527	-0.234395	-0.24561	-0.23776	-0.384088	-0.370598	-0.37937	-0.375873	-0.371264	-0.381404	-0.682995	-0.691949	-0.700088	-0.689006	-0.69178	-0.67822	-0.0188255	-0.0215284	-0.0152061	-0.0195135	-0.0185122	-0.0174875	-0.0499958	-0.0564112
-0.00794525	-0.0252731	-0.0250006	-0.0154531	-0.0850538	-0.0767686	-0.0844589	-0.0988861	-0.158359	-0.0863734	-0.120091	-0.159816	-0.167029	-0.178939	-0.165516	-0.16707	-0.171757	-0.152111	-0.253076	-0.250468	-0.26587	-0.263368	-0.268844	-0.246024	-0.306422	-0.31819	-0.307574	-0.320104	-0.327925	-0.328927	-0.43481	-0.459269	-0.441545	-0.438831	-0.426318	-0.43221	-1.00533	-0.782641	-0.822478	-0.775445	-0.603438	-1.06529	-0.0288154	-0.0284903	-0.0239653	-0.0307549	-0.0142755	-0.0174901	-0.0655246	-0.104176
-0.00546468	-0.00350053	3.5e-05	-0.00732125	-0.00497695	-0.00424568	-0.081265	-0.0939565	-0.0921136	-0.0965143	-0.112304	-0.111185	-0.167319	-0.163538	-0.161816	-0.164944	-0.15958	-0.172467	-0.27993	-0.269508	-0.268155	-0.27252	-0.266749	-0.252067	-0.333381	-0.324288	-0.302225	-0.342956	-0.344293	-0.311634	-0.466877	-0.454012	-0.468126	-0.485475	-0.509337	-0.448225	-0.870118	-0.869741	-0.866621	-0.856732	-0.861027	-0.875488	-0.00347929	-0.0016254	-0.0243452	-0.0177016	-0.00477596	-0.00844411	-0.0804324	-0.084031
-0.377509	-0.261205	-0.2598	-0.445762	-0.359937	-0.455409	-0.734153	-0.798146	-0.669784	-0.683462	-0.8361	-0.744329	-0.681292	-0.866626	-0.685453	-0.75741	-0.75741	-0.796268	-0.930351	-0.869982	-0.923066	-0.933978	-1.04089	-0.840128	-0.714608	-0.928719	-0.944104	-0.684442	-0.833272	-0.894486	-1.04573	-1.05215	-0.843008	-1.05761	-1.01922	-1.09757	-0.662729	-1.55648	-1.1842	-1.20647	-1.11095	-0.654559	-0.363732	-0.453607	-0.228808	-0.227731	-0.403532	-0.342836	-0.74937	-0.624157
-0.0499852	-0.0514328	-0.0511954	-0.0491581	-0.049531	-0.0486088	-0.0792019	-0.0933091	-0.0856115	-0.0780214	-0.0849294	-0.0884328	-0.131604	-0.140041	-0.139871	-0.128516	-0.138644	-0.14612	-0.180295	-0.184605	-0.189784	-0.185193	-0.187441	-0.183842	-0.24805	-0.247292	-0.266417	-0.247057	-0.254868	-0.257922	-0.3601	-0.357586	-0.359135	-0.36988	-0.357988	-0.355913	-0.689513	-0.669054	-0.663112	-0.667445	-0.676343	-0.673093	-0.0597423	-0.0551521	-0.0538768	-0.0571576	-0.0550057	-0.0490997	-0.0742612	-0.084885
-0.0698811	-0.0620819	-0.0705692	-0.0685199	-0.0551194	-0.0579341	-0.0936287	-0.0925223	-0.0923841	-0.0916501	-0.0881037	-0.0916118	-0.12282	-0.123742	-0.126799	-0.123742	-0.12297	-0.122378	-0.175885	-0.168653	-0.171402	-0.179749	-0.174222	-0.175419	-0.224488	-0.231504	-0.223211	-0.221813	-0.226277	-0.23037	-0.314182	-0.314806	-0.317061	-0.316452	-0.31348	-0.312856	-0.651054	-0.63868	-0.600426	-0.603308	-0.611839	-0.67049	-0.0468823	-0.0447183	-0.0383346	-0.041118	-0.0421265	-0.0417469	-0.072472	-0.0614458
-0.0173528	-0.0176411	-0.0220309	-0.0213789	-0.0295611	-0.0242203	-0.0677997	-0.0668376	-0.0670369	-0.0712294	-0.0682259	-0.0682259	-0.124852	-0.135577	-0.126789	-0.117944	-0.137088	-0.114061	-0.207078	-0.211927	-0.211071	-0.206592	-0.203925	-0.209503	-0.280736	-0.277826	-0.271139	-0.285887	-0.279884	-0.28383	-0.381646	-0.399929	-0.389501	-0.391138	-0.393767	-0.390846	-0.771512	-0.75675	-0.732941	-0.791016	-0.715616	-0.773104	-0.023821	-0.0215054	-0.0213335	-0.0191231	-0.0213669	-0.0210514	-0.0555484	-0.0680609
-0.21411	-0.0957925	-0.107221	-0.049633	-0.0494589	-0.0585391	-0.198419	-0.123032	-0.253188	-0.0618834	-0.0784235	-0.313826	-0.114179	-0.199818	-0.141244	-0.157529	-0.176517	-0.21643	-0.113719	-0.0684824	-0.275692	-0.234068	-0.301846	-0.291847	-0.0745493	-0.237324	-0.373801	-0.115963	-0.257607	-0.266711	-0.387925	-0.564357	-0.435891	-0.0005541	-0.320435	-0.0841702	-0.920304	-1.14312	-0.903661	-0.669359	-0.901489	-0.884037	-0.04862	-0.147877	-0.10711	-0.221224	-0.0573526	-0.0604782	-0.0888503	-0.125878
-0.00244218	-0.00755901	-0.00421289	-0.0106622	-0.00450121	-0.00174763	-0.0493649	-0.0579221	-0.0549077	-0.0547675	-0.0546776	-0.056426	-0.0928326	-0.096388	-0.0967058	-0.0830924	-0.0926431	-0.0877136	-0.15189	-0.145305	-0.148007	-0.146031	-0.153633	-0.146752	-0.214642	-0.212367	-0.213787	-0.212681	-0.21546	-0.213787	-0.357754	-0.359154	-0.364357	-0.349204	-0.356812	-0.368407	-0.75181	-0.736063	-0.728888	-0.743097	-0.737573	-0.72971	-0.00963344	-0.00648056	-0.00279482	-0.00379821	-0.0032284	-0.00791215	-0.0498392	-0.0268359
-0.013958	-0.0114328	-0.00742904	-0.0145657	-0.0211679	-0.0194085	-0.0518822	-0.050819	-0.0475136	-0.0525887	-0.0507009	-0.0507009	-0.0943385	-0.104174	-0.0929245	-0.101656	-0.097855	-0.0961819	-0.152771	-0.14991	-0.147061	-0.147521	-0.152288	-0.142628	-0.202142	-0.19974	-0.200609	-0.200648	-0.200657	-0.200147	-0.287881	-0.290125	-0.284235	-0.289213	-0.287216	-0.288616	-0.566047	-0.58377	-0.585491	-0.572281	-0.582425	-0.567378	-0.0178844	-0.0185811	-0.0118262	-0.0102719	-0.015223	-0.0175514	-0.0454608	-0.0503082
-0.384136	-0.562763	-0.452298	-0.316172	-0.275423	-0.398158	-0.462514	-0.471245	-0.35063	-0.339297	-0.241434	-0.373024	-0.481532	-0.37776	-0.468222	-0.395784	-0.564496	-0.543609	-0.488503	-0.482964	-0.616443	-0.483317	-0.563186	-0.526883	-0.622264	-0.400075	-0.483273	-0.578462	-0.494203	-0.552443	-0.535855	-0.514178	-0.520409	-0.537767	-0.507266	-0.611128	-0.649801	-0.563134	-0.699939	-1.01281	-0.762504	-0.937315	-0.509745	-0.237101	-0.513061	-0.307425	-0.742974	-0.29416	-0.354818	-0.35241
-0.00869725	-0.0206704	-0.0227121	-0.0149094	-0.0282455	-0.0287877	-0.302391	-0.307493	-0.317602	-0.300306	-0.309672	-0.307493	-0.608406	-0.551419	-0.570839	-0.70963	-0.670868	-0.559393	-0.910129	-0.899751	-0.918782	-0.950059	-0.945975	-0.887994	-1.19604	-1.20331	-1.23238	-1.27515	-1.25503	-1.23238	-1.67265	-1.64441	-1.82504	-1.8052	-1.68237	-1.57112	-2.63191	-2.10705	-1.83664	-2.44223	-2.05322	-2.24811	-0.0130531	-0.0759854	-0.216983	-0.159473	-0.174092	-0.0402969	-0.332455	-0.324886
-0.10051	-0.098066	-0.141599	-0.134831	-0.0789116	-0.0491413	-0.0990686	-0.120128	-0.113671	-0.12449	-0.132037	-0.0926288	-0.199614	-0.218703	-0.212906	-0.187535	-0.179312	-0.199614	-0.30837	-0.365291	-0.376471	-0.398806	-0.301929	-0.395663	-0.354697	-0.4148	-0.381065	-0.377519	-0.310456	-0.367707	-0.587723	-0.593185	-0.520231	-0.491598	-0.503297	-0.538242	-1.00397	-1.05096	-0.86224	-0.876594	-0.907844	-0.89821	-0.127681	-0.0378307	-0.0586506	-0.0531394	-0.0728033	-0.0867148	-0.120531	-0.0981085
-0.0169337	-0.00430819	-0.00222786	-0.0334094	-0.0185223	-0.00375896	-0.124547	-0.117288	-0.123457	-0.122218	-0.127952	-0.131819	-0.251686	-0.339232	-0.240008	-0.276398	-0.284411	-0.301341	-0.462843	-0.457135	-0.456555	-0.457507	-0.457507	-0.453496	-0.590111	-0.581449	-0.58336	-0.592517	-0.586859	-0.586859	-0.953488	-0.93016	-0.876174	-0.920185	-0.885935	-0.864109	-1.81272	-1.88931	-1.53255	-1.77092	-1.57072	-1.64393	-0.00378387	-0.0294458	-0.0130752	0.00276382	-0.027557	-0.00243657	-0.106615	-0.118704
-0.0379907	-0.0434779	-0.0439035	-0.0441287	-0.0411193	-0.0375241	-0.0884216	-0.0900211	-0.0946822	-0.0941673	-0.0898807	-0.09167	-0.152548	-0.149117	-0.162559	-0.149223	-0.15526	-0.154676	-0.231509	-0.240976	-0.235246	-0.235834	-0.230819	-0.238355	-0.311878	-0.302447	-0.318619	-0.299807	-0.307174	-0.303119	-0.423884	-0.425071	-0.43502	-0.439275	-0.441128	-0.44046	-0.79853	-0.815556	-0.81072	-0.809516	-0.804064	-0.818711	-0.0478961	-0.0462207	-0.0505924	-0.0479371	-0.0479371	-0.047039	-0.0875049	-0.0746365
-0.00047066	-7.71e-05	1.02e-05	-0.0015202	-0.0014716	0.0007054	-0.039483	-0.106015	-0.031069	-0.0633747	-0.116553	-0.017022	-0.20342	-0.182603	-0.171996	-0.283477	-0.153533	-0.100588	-0.307767	-0.352291	-0.261875	-0.202946	-0.23772	-0.108701	-0.439051	-0.262779	-0.454727	-0.353171	-0.520504	-0.249439	-0.574164	-0.253549	-0.31996	-0.386395	-0.542256	-0.557072	-1.00915	-0.999779	-0.998013	-0.999779	-0.986053	-1.0059	-0.00149685	-0.00084245	0.00072855	0.00273555	0.00155775	-0.00106015	-0.0216562	0.00030845
-0.396561	-0.362845	-0.211968	-0.210121	-0.447737	-0.506886	-1.42508	-1.546	-1.85273	-2.08371	-1.58166	-2.01758	-2.07411	-1.80732	-2.04974	-1.81225	-2.32218	-1.62249	-1.87988	-1.95362	-1.96235	-1.95532	-2.05968	-1.92105	-2.33325	-1.49847	-1.80842	-2.21676	-1.97022	-1.79	-2.4285	-1.80336	-1.60292	-1.62254	-2.11329	-2.16627	-5.29387	-5.48365	-2.9542	-2.87983	-1.86206	-4.14782	-0.429379	-0.514894	-0.362112	-0.399528	-0.412675	-0.357463	-1.54297	-1.65452
-0.0369884	-0.0928716	-0.0572937	-0.0173104	-0.259752	-0.247941	-0.0598624	-0.0966154	-0.0817487	-0.00094814	-0.0772372	-0.147012	-0.137171	-0.207268	-0.147015	-0.274467	-0.108605	-0.187517	-0.413435	-0.484537	-0.287761	-0.280085	-0.183713	-0.158295	-0.294485	-0.342397	-0.244604	-0.348632	-0.471707	-0.352558	-0.490772	-0.602035	-0.534165	-0.642002	-0.54807	-0.471374	-1.03794	-1.28621	-1.09678	-1.28757	-0.905232	-0.966932	-0.00145598	-0.0263278	-0.0848667	-0.0914752	-0.047602	-0.00101094	-0.000377475	-0.292499
-0.00054055	-4.48e-05	-0.00054055	-0.0014598	-0.001412	0.0007544	-0.0997717	-0.071515	-0.035515	-0.072641	-0.113245	-0.0431643	-0.11588	-0.228275	-0.114913	-0.229452	-0.145749	-0.238836	-0.336345	-0.24847	-0.259233	-0.334728	-0.367568	-0.343892	-0.414398	-0.520064	-0.485357	-0.442132	-0.516348	-0.484546	-0.638589	-0.680582	-0.702492	-0.660418	-0.617518	-0.563485	-1.20593	-1.20363	-1.205	-1.20016	-1.19492	-1.22597	-0.00146057	-0.0121376	-0.00443747	0.0027572	0.00156205	-0.00474254	-0.0657653	-0.0922078
-0.0024679	-0.00530104	-0.00827234	-0.0105113	-0.0186879	-0.0162308	-0.0512085	-0.0481557	-0.0514524	-0.0498138	-0.0511422	-0.0550804	-0.0924872	-0.0973281	-0.0970724	-0.102412	-0.0977741	-0.0968952	-0.144929	-0.146204	-0.145682	-0.152252	-0.157324	-0.152309	-0.193683	-0.192861	-0.195819	-0.192696	-0.193683	-0.193356	-0.29333	-0.28321	-0.273618	-0.28349	-0.269691	-0.269247	-0.567856	-0.559065	-0.568365	-0.563952	-0.560522	-0.563952	-0.00410559	-0.000756048	-0.00477485	-0.00398512	-0.00394971	-0.00706224	-0.0439508	-0.034553
-0.0108109	-0.0502047	-0.00449331	-0.0650621	-0.0605807	-0.0541445	-0.154113	-0.167395	-0.125601	-0.167679	-0.136416	-0.117866	-0.243946	-0.190753	-0.23901	-0.249021	-0.241461	-0.232838	-0.416235	-0.392463	-0.403085	-0.251948	-0.32354	-0.353745	-0.504605	-0.536232	-0.524342	-0.456341	-0.474337	-0.597423	-0.762509	-0.670675	-0.740571	-0.830955	-0.712565	-0.693778	-1.34238	-1.2299	-1.1014	-1.087	-1.28117	-1.33755	-0.0884614	-0.0277287	-0.0513014	-0.049452	-0.00268084	-0.10859	-0.183144	-0.140194
-0.00271026	-0.0190084	-0.0202762	-0.00684484	-0.018106	-0.0101012	-0.0773484	-0.0859162	-0.0925935	-0.0886185	-0.0873861	-0.0814475	-0.161927	-0.156871	-0.176026	-0.154431	-0.163965	-0.17057	-0.251876	-0.247473	-0.250881	-0.250157	-0.23586	-0.236703	-0.339993	-0.346911	-0.347892	-0.330574	-0.329963	-0.346869	-0.493314	-0.530242	-0.492955	-0.469923	-0.469627	-0.536543	-0.918036	-0.92037	-0.914459	-0.918502	-0.900928	-0.914459	-0.022365	-0.00664963	-0.0143833	-0.0272626	-0.00190171	-0.00754665	-0.0741728	-0.0701623
-0.000181025	-4.3e-05	2.92e-05	-0.0014584	-0.000181025	0.0007481	-0.0853065	-0.0952238	-0.0856758	-0.0919916	-0.0940239	-0.0993796	-0.222258	-0.21228	-0.217008	-0.185962	-0.193801	-0.1975	-0.305796	-0.320636	-0.306772	-0.302644	-0.299263	-0.299667	-0.399154	-0.391935	-0.399935	-0.407247	-0.413434	-0.394068	-0.539309	-0.49625	-0.493256	-0.500084	-0.552988	-0.51815	-0.849998	-0.877973	-0.871772	-0.868053	-0.867616	-0.872904	-0.00146685	-0.0010389	0.0007458	-0.00503449	0.00157967	-0.00101865	-0.0601054	-0.0540907
-0.0305864	-0.017343	-0.0273881	-0.00420446	-0.0392773	-0.0427521	-0.0509551	-0.0469197	-0.057301	-0.0444558	-0.0524047	-0.0623922	-0.12236	-0.15707	-0.120395	-0.136766	-0.138203	-0.117402	-0.198512	-0.176298	-0.194943	-0.194947	-0.193075	-0.200673	-0.20358	-0.211673	-0.213361	-0.215506	-0.213888	-0.212029	-0.3264	-0.335921	-0.309627	-0.33314	-0.312686	-0.302391	-0.713208	-0.700898	-0.712455	-0.646754	-0.706005	-0.756711	-0.00792282	-0.0305371	-0.00135708	-0.0141082	-0.0342992	-0.0221071	-0.029922	-0.0952564
-0.0151575	-0.0132267	-0.0288878	-0.0111435	-0.0119992	-0.0105303	-0.0697668	-0.0836773	-0.0700074	-0.0696897	-0.0679876	-0.0722258	-0.112366	-0.12851	-0.109098	-0.132427	-0.110812	-0.105861	-0.186991	-0.181192	-0.186379	-0.193256	-0.185792	-0.181143	-0.254211	-0.263091	-0.269556	-0.248876	-0.268749	-0.254348	-0.402561	-0.398749	-0.407687	-0.390643	-0.405602	-0.410123	-0.770853	-0.775618	-0.770118	-0.768251	-0.769427	-0.770853	-0.0244612	-0.0321463	-0.0170278	-0.0271597	-0.0269821	-0.0155088	-0.0542546	-0.0844241
-0.0672467	-0.0505038	-0.086826	-0.0854403	-0.0564861	-0.0569772	-0.0981531	-0.135932	-0.103208	-0.0994864	-0.130746	-0.147202	-0.160731	-0.183056	-0.154582	-0.183049	-0.15112	-0.144592	-0.234096	-0.243747	-0.271642	-0.255352	-0.250177	-0.246049	-0.298763	-0.295179	-0.298763	-0.301011	-0.297039	-0.301822	-0.44846	-0.402977	-0.412739	-0.390386	-0.423306	-0.439213	-0.799444	-0.786072	-0.782137	-0.772438	-0.799358	-0.80101	-0.0683761	-0.081141	-0.051952	-0.0676994	-0.0675295	-0.0463252	-0.0889858	-0.140794
-0.0771243	-0.0437578	-0.0820799	-0.0808129	-0.0285399	-0.0569428	-0.141036	-0.130589	-0.114868	-0.139573	-0.0868093	-0.0855375	-0.183161	-0.175583	-0.179076	-0.179258	-0.184086	-0.174384	-0.328359	-0.327404	-0.323123	-0.327856	-0.332243	-0.32544	-0.474002	-0.41983	-0.438346	-0.43066	-0.470168	-0.4423	-0.590391	-0.591058	-0.586062	-0.591058	-0.594697	-0.593082	-0.764061	-0.881116	-0.852744	-0.908456	-0.971963	-0.763863	-0.0582903	-0.0787444	-0.145888	-0.115849	-0.122442	-0.0585311	-0.160841	-0.109411
-0.102047	-0.106395	-0.113476	-0.102047	-0.1013	-0.0870163	-0.157758	-0.140205	-0.248981	-0.106946	-0.215229	-0.173824	-0.238464	-0.16066	-0.206194	-0.236123	-0.185247	-0.15792	-0.316987	-0.309381	-0.326369	-0.226412	-0.18594	-0.266371	-0.320771	-0.320221	-0.3293	-0.313201	-0.320364	-0.320771	-0.349959	-0.382138	-0.390439	-0.348126	-0.379588	-0.37005	-0.622784	-0.691073	-0.679803	-0.683988	-0.729925	-0.671247	-0.083727	-0.105054	-0.116983	-0.0906134	-0.0858932	-0.0964541	-0.17828	-0.138778
-0.0481582	-0.0763579	-0.0595438	-0.0697157	-0.051949	-0.0513671	-0.127397	-0.130084	-0.129625	-0.134296	-0.121147	-0.135202	-0.206157	-0.188198	-0.219642	-0.198584	-0.217837	-0.215708	-0.291563	-0.294641	-0.297877	-0.297673	-0.297021	-0.303349	-0.383141	-0.378918	-0.371676	-0.380913	-0.365422	-0.387734	-0.515598	-0.531682	-0.513351	-0.518152	-0.514821	-0.515308	-0.97745	-0.946609	-0.923215	-0.88852	-0.908846	-0.966518	-0.0535059	-0.0459507	-0.0619261	-0.0588929	-0.0466063	-0.0588316	-0.114454	-0.107242
-0.0586957	-0.0382561	-0.0426155	-0.0389909	-0.0405592	-0.0365757	-0.548224	-0.530565	-0.499904	-0.526236	-0.505159	-0.50445	-0.819341	-0.848529	-0.829165	-0.830805	-0.845388	-0.811601	-1.16367	-1.12245	-1.0848	-1.14594	-1.24963	-1.07711	-1.2554	-1.38963	-1.42098	-1.23331	-1.25836	-1.25267	-1.3459	-1.31903	-1.34898	-1.37743	-1.33511	-1.34893	-1.49855	-1.53065	-1.66501	-1.72365	-1.57921	-1.47818	-0.122769	-0.106221	-0.0832972	-0.080272	-0.09965	-0.105691	-0.612308	-0.538376
-0.00554111	-0.00684306	-0.00557524	-0.0074013	-0.00489554	-0.0029904	-0.050069	-0.0529818	-0.0521501	-0.0503	-0.0513752	-0.0513752	-0.0915437	-0.103653	-0.0978062	-0.0906966	-0.0837698	-0.101139	-0.161504	-0.150705	-0.15725	-0.144313	-0.148928	-0.148544	-0.200472	-0.202178	-0.195081	-0.197856	-0.204351	-0.201497	-0.279129	-0.279847	-0.27901	-0.279847	-0.281824	-0.279425	-0.541916	-0.545563	-0.565215	-0.536038	-0.541171	-0.562193	-0.00755046	-0.00606905	-0.00576127	-0.00270122	-0.00131458	-0.00508182	-0.0383769	-0.0393592
-0.0396586	-0.0483611	-0.0593795	-0.0571722	-0.042217	-0.0614013	-0.104445	-0.1012	-0.124559	-0.104157	-0.0848596	-0.103844	-0.168833	-0.151235	-0.187981	-0.17458	-0.172628	-0.180509	-0.227048	-0.213494	-0.233924	-0.236044	-0.215375	-0.222437	-0.293626	-0.278723	-0.287626	-0.297877	-0.276993	-0.285093	-0.401525	-0.390288	-0.395414	-0.392294	-0.399008	-0.393958	-0.752027	-0.751565	-0.742159	-0.731595	-0.777504	-0.724017	-0.0477661	-0.0467243	-0.0468358	-0.0460187	-0.0477661	-0.0514853	-0.0988782	-0.0827212
-0.105909	-0.0917248	-0.117443	-0.105909	-0.109941	-0.104527	-0.254839	-0.25984	-0.249362	-0.265608	-0.306182	-0.223208	-0.42993	-0.449798	-0.438364	-0.388412	-0.41627	-0.424555	-0.696767	-0.68598	-0.496635	-0.607603	-0.618914	-0.607583	-0.963731	-1.04602	-0.97819	-0.965732	-0.992471	-0.848244	-1.1505	-1.69008	-1.64568	-1.17003	-1.01255	-1.05149	-2.19333	-1.85911	-1.90966	-1.84763	-1.61249	-1.73244	-0.0462393	-0.0789886	-0.0739484	-0.0790513	-0.0934946	-0.0719684	-0.186825	-0.227071
-0.0153049	-0.0221801	-0.0261464	-0.0209238	-0.0207915	-0.020196	-0.0577659	-0.062255	-0.0699608	-0.0622086	-0.071111	-0.0691112	-0.11427	-0.120025	-0.120592	-0.115752	-0.119007	-0.125711	-0.184172	-0.180363	-0.186821	-0.191712	-0.183935	-0.185401	-0.253789	-0.256669	-0.259191	-0.256082	-0.25706	-0.254427	-0.379182	-0.380151	-0.379182	-0.378676	-0.378273	-0.379628	-0.74775	-0.728205	-0.73456	-0.732473	-0.736576	-0.753409	-0.0260142	-0.0186164	-0.0245635	-0.0241129	-0.0263663	-0.017604	-0.0563608	-0.0563401
-0.0757503	-0.111585	-0.11789	-0.0868649	-0.139176	-0.148499	-0.139704	-0.147052	-0.198857	-0.171192	-0.216454	-0.204006	-0.260535	-0.274886	-0.298519	-0.299783	-0.261084	-0.268728	-0.390951	-0.37237	-0.382611	-0.391887	-0.378577	-0.379269	-0.544091	-0.48712	-0.510867	-0.566845	-0.548292	-0.533435	-0.728401	-0.722359	-0.726648	-0.713528	-0.737614	-0.741857	-1.11888	-1.21104	-1.16271	-1.19203	-1.23658	-1.13754	-0.0518699	-0.0536092	-0.079718	-0.0855583	-0.0544208	-0.0587522	-0.125992	-0.149331
-0.0183917	-0.0131738	-0.00679534	-0.0139682	-0.00389525	-0.00386369	-0.081158	-0.0582186	-0.0735247	-0.0717422	-0.0706854	-0.0687837	-0.125883	-0.131973	-0.13422	-0.124159	-0.14363	-0.131973	-0.245523	-0.267648	-0.27918	-0.301475	-0.209137	-0.289642	-0.344084	-0.30573	-0.260744	-0.335492	-0.269624	-0.312217	-0.440184	-0.455302	-0.500887	-0.482111	-0.488538	-0.476029	-0.762951	-0.858423	-0.966441	-1.12826	-1.06242	-0.881537	-0.00873376	-0.00606276	-0.00829997	-0.00987205	-0.00873376	-0.0107003	-0.0903213	-0.0159039
-0.0226879	-0.0214232	-0.0251226	-0.020521	-0.0235056	-0.0228669	-0.072668	-0.0657102	-0.0596621	-0.0660505	-0.0687891	-0.0588583	-0.122317	-0.121096	-0.1203	-0.121357	-0.119816	-0.120977	-0.189117	-0.18503	-0.196664	-0.190259	-0.185781	-0.192674	-0.258747	-0.252399	-0.256128	-0.260235	-0.257316	-0.25907	-0.389292	-0.38591	-0.386304	-0.388196	-0.386007	-0.380333	-0.692819	-0.667309	-0.676288	-0.664468	-0.699792	-0.6807	-0.0272497	-0.0224849	-0.025796	-0.0250445	-0.0289866	-0.025214	-0.0388971	-0.053094
-0.00667989	-0.0152653	-0.00268181	-0.0128936	-0.0114085	-0.00840344	-0.103815	-0.0981738	-0.095491	-0.108637	-0.10133	-0.108328	-0.180524	-0.192086	-0.170965	-0.185309	-0.190187	-0.178303	-0.277204	-0.274905	-0.270046	-0.283474	-0.282077	-0.279538	-0.354682	-0.359466	-0.350586	-0.354442	-0.353287	-0.358451	-0.464774	-0.459844	-0.470328	-0.460102	-0.486198	-0.480724	-0.827828	-0.810986	-0.810715	-0.845832	-0.832113	-0.839496	-0.0147303	-0.0116717	-0.0190399	-0.0230423	-0.0168388	-0.01571	-0.0739563	-0.0748458
-0.00478671	-0.00658534	-0.00745853	-0.0094162	-0.00913283	-0.00659014	-0.0497348	-0.0478896	-0.0429201	-0.0484933	-0.0575912	-0.0387765	-0.103017	-0.109796	-0.0971511	-0.102934	-0.0872126	-0.0935715	-0.166646	-0.173296	-0.183513	-0.16925	-0.182204	-0.176245	-0.250062	-0.242276	-0.248291	-0.254388	-0.262666	-0.234482	-0.349633	-0.357702	-0.344367	-0.36469	-0.378648	-0.359924	-0.61593	-0.639246	-0.667971	-0.650731	-0.660843	-0.605212	-0.010153	-0.008936	-0.00615881	-0.0043887	-0.00527012	-0.00943939	-0.0399086	-0.0429057
-0.00466049	-0.0109175	-0.00812227	-0.0132913	-0.0100024	-0.00684692	-0.0614384	-0.0679606	-0.0693093	-0.0602331	-0.0645729	-0.0615487	-0.150645	-0.138044	-0.144094	-0.13892	-0.135064	-0.127054	-0.245335	-0.249428	-0.244432	-0.241485	-0.238456	-0.246858	-0.353397	-0.332722	-0.336824	-0.347508	-0.324244	-0.33246	-0.490053	-0.495515	-0.500607	-0.498149	-0.508563	-0.511516	-0.975429	-0.957267	-0.950776	-0.962055	-0.912613	-0.932823	-0.0108793	-0.00860115	-0.00775189	-0.00584567	-0.00490536	-0.0102325	-0.054797	-0.0509169
-0.00511749	-0.0109253	-0.0088917	-0.00898311	-0.00871869	-0.00553199	-0.0445091	-0.0468346	-0.0446749	-0.0463667	-0.0479624	-0.0426376	-0.0932287	-0.0936924	-0.0946386	-0.0949018	-0.0920575	-0.0936355	-0.164558	-0.162253	-0.163018	-0.163128	-0.162963	-0.162187	-0.228171	-0.226875	-0.227998	-0.229256	-0.227425	-0.229302	-0.337037	-0.332912	-0.335067	-0.337627	-0.334074	-0.333684	-0.600971	-0.605662	-0.624588	-0.606001	-0.621798	-0.617044	-0.0100751	-0.0101476	-0.0109987	-0.00955515	-0.00991605	-0.0101929	-0.0390148	-0.0392446
-0.260283	-0.492575	-0.50993	-0.261735	-0.906951	-0.802794	-0.36584	-0.175812	-0.0829726	-0.0601573	-0.283637	-0.12321	-0.241264	-0.228464	-0.341753	-0.22704	-0.150402	-0.173315	-0.141254	-0.324236	-0.316649	-0.287071	-0.35632	-0.474365	-0.313561	-0.301606	-0.319324	-0.27042	-0.303409	-0.373043	-0.18237	-0.411226	-0.130054	-0.186206	-0.0367759	-0.147591	-0.635275	-0.217407	-1.70232	-0.818394	-1.55362	-0.617221	-0.241294	-0.0925201	-0.305405	-0.237919	-0.0317151	-0.226346	-0.170119	-0.161749
-0.0180822	-0.0229541	-0.0236204	-0.0178511	-0.0169704	-0.0182133	-0.0662632	-0.0630513	-0.0665511	-0.0673592	-0.0646937	-0.0635629	-0.120164	-0.117974	-0.116755	-0.115529	-0.120283	-0.113637	-0.188822	-0.184473	-0.187065	-0.184853	-0.188211	-0.1881	-0.239178	-0.241432	-0.239204	-0.239336	-0.238679	-0.237394	-0.342817	-0.342774	-0.340711	-0.340924	-0.341813	-0.347863	-0.607499	-0.603367	-0.607556	-0.614502	-0.609904	-0.602166	-0.018909	-0.0196222	-0.0199057	-0.0197114	-0.0212154	-0.0200707	-0.0542246	-0.0514752
-0.0169337	-0.0178939	-0.0167952	-0.0173863	-0.0156592	-0.0169337	-0.154507	-0.152716	-0.148289	-0.161015	-0.155765	-0.162297	-0.31981	-0.317524	-0.321661	-0.315516	-0.315516	-0.303071	-0.516979	-0.526082	-0.498023	-0.495981	-0.515834	-0.498325	-0.678631	-0.682907	-0.67688	-0.668224	-0.67688	-0.677756	-0.934852	-0.916355	-0.950457	-0.972421	-0.927315	-0.907709	-1.38982	-1.48532	-1.41166	-1.51359	-1.42146	-1.43241	-0.0361127	-0.0245988	-0.0191165	-0.0238182	-0.0165033	-0.0274433	-0.159828	-0.132188
-0.0105668	-0.00775049	-0.0117191	-0.00457701	-0.0186585	-0.0170425	-0.0791261	-0.0764715	-0.0652067	-0.0818987	-0.086989	-0.0698967	-0.114783	-0.136734	-0.112865	-0.131414	-0.111733	-0.137584	-0.197512	-0.194687	-0.189715	-0.2077	-0.205166	-0.198956	-0.239252	-0.261845	-0.25207	-0.239471	-0.261391	-0.250831	-0.371742	-0.365287	-0.384976	-0.376094	-0.370897	-0.381151	-0.723328	-0.717986	-0.733954	-0.722011	-0.709124	-0.703157	-0.016576	-0.0149192	-0.00807667	-0.00624434	-0.00954175	-0.015424	-0.0684928	-0.0745611
-0.0217839	-0.0322317	-0.0505234	-0.0364419	-0.0502755	-0.0419147	-0.077187	-0.0802932	-0.0891595	-0.0856211	-0.0913554	-0.07788	-0.130273	-0.128151	-0.132918	-0.133334	-0.131125	-0.131485	-0.183929	-0.181728	-0.184308	-0.181033	-0.179145	-0.182029	-0.236476	-0.239347	-0.241523	-0.234737	-0.233721	-0.243822	-0.344633	-0.342129	-0.338077	-0.346798	-0.338989	-0.342205	-0.707379	-0.69627	-0.699326	-0.69506	-0.701133	-0.70763	-0.0305645	-0.0325845	-0.0340698	-0.0338608	-0.0325164	-0.0315025	-0.070155	-0.0691352
-0.0420554	-0.0493437	-0.0335775	-0.0663279	-0.0412994	-0.0197284	-0.11084	-0.0916451	-0.142136	-0.101075	-0.161761	-0.121491	-0.285884	-0.283776	-0.290469	-0.273259	-0.283776	-0.285494	-0.474903	-0.451519	-0.506382	-0.624661	-0.501196	-0.635493	-0.628103	-0.547165	-0.587087	-0.65669	-0.604888	-0.64105	-0.596228	-0.630377	-0.690616	-0.676504	-0.729263	-0.736036	-0.818664	-0.866888	-1.04123	-0.829584	-0.944433	-0.700533	-0.0600188	-0.00659752	-0.103933	-0.0683673	-0.0256607	-0.00573971	-0.122045	-0.151809
-0.458671	-0.379221	-0.509228	-0.396721	-0.442794	-0.470128	-0.412607	-0.462978	-0.523709	-0.411537	-0.46389	-0.372983	-0.504796	-0.495183	-0.495418	-0.550268	-0.467035	-0.516077	-0.479109	-0.458308	-0.462693	-0.52962	-0.505242	-0.571155	-0.538226	-0.575045	-0.498761	-0.484841	-0.561189	-0.571294	-0.552682	-0.700263	-0.593693	-0.662265	-0.602229	-0.554343	-0.691445	-0.791876	-0.738438	-0.740706	-0.715078	-0.753087	-0.274009	-0.391012	-0.392423	-0.287312	-0.368391	-0.298426	-0.37625	-0.370898
-0.0228724	-0.0164739	-0.0324843	-0.0242716	-0.0199207	-0.0212116	-0.0572525	-0.0604847	-0.0594059	-0.0621621	-0.0588069	-0.0583234	-0.0954907	-0.122376	-0.108599	-0.105435	-0.103747	-0.129395	-0.164192	-0.164425	-0.132402	-0.178665	-0.136225	-0.154736	-0.198494	-0.200868	-0.198949	-0.202913	-0.203115	-0.200868	-0.303113	-0.312719	-0.267273	-0.334473	-0.279753	-0.287845	-0.641555	-0.661233	-0.633173	-0.614759	-0.669316	-0.644007	-0.017792	-0.00998652	-0.0192498	-0.00466873	-0.0125439	-0.0145536	-0.0536271	-0.0646258
-0.00979435	-0.0146538	-0.0102495	-0.0116762	-0.00456865	-0.0105544	-0.0918539	-0.0938148	-0.0786572	-0.094008	-0.0694203	-0.0617723	-0.142463	-0.1632	-0.13344	-0.134625	-0.152562	-0.155252	-0.260777	-0.23015	-0.232725	-0.290744	-0.264298	-0.297874	-0.307168	-0.319605	-0.340046	-0.294527	-0.352693	-0.290102	-0.48405	-0.474274	-0.475019	-0.454567	-0.477469	-0.484733	-0.80972	-0.794819	-0.764624	-0.809336	-0.812275	-0.77814	-0.0219387	-0.010095	-0.0301557	-0.0144069	-0.0194097	-0.013292	-0.0704803	-0.0676649
-0.0547545	-0.0671905	-0.062567	-0.0604704	-0.0557395	-0.0545401	-0.115561	-0.117288	-0.118764	-0.120742	-0.116405	-0.117752	-0.161828	-0.163134	-0.163976	-0.154151	-0.158925	-0.157947	-0.217395	-0.217447	-0.217367	-0.21893	-0.215594	-0.217638	-0.27892	-0.273212	-0.275259	-0.276028	-0.275863	-0.275894	-0.38152	-0.376814	-0.374684	-0.379943	-0.371881	-0.375825	-0.700319	-0.698824	-0.700364	-0.698874	-0.695989	-0.698874	-0.0621203	-0.0611252	-0.0670947	-0.0625052	-0.0608148	-0.0613713	-0.111979	-0.10836
-0.313442	-0.160027	-0.24429	-0.265977	-0.034449	-0.0604584	-0.430433	-0.254716	-0.228469	-0.335807	-0.111356	-0.546757	-0.298546	-0.259373	-0.268273	-0.259373	-0.201899	-0.268771	-0.400825	-0.424986	-0.3849	-0.411081	-0.411081	-0.433611	-0.462178	-0.572638	-0.535378	-0.412518	-0.273355	-0.350011	-0.38741	-0.437381	-0.479789	-0.389601	-0.605556	-0.629467	-0.808285	-0.769038	-0.794863	-0.795702	-0.794863	-0.806428	-0.379688	-0.462458	-0.209837	-0.224272	-0.24482	-0.372809	-0.338429	-0.316559
-0.0246534	-0.0226475	-0.025304	-0.0219413	-0.0244738	-0.0278229	-0.059604	-0.0560816	-0.0562382	-0.0568984	-0.0568939	-0.0556473	-0.100431	-0.110261	-0.100914	-0.103494	-0.10459	-0.101276	-0.16624	-0.16283	-0.161036	-0.166865	-0.164641	-0.166233	-0.218808	-0.227372	-0.227672	-0.221826	-0.223047	-0.219555	-0.333753	-0.328809	-0.323234	-0.333162	-0.323696	-0.323163	-0.634271	-0.640274	-0.648116	-0.631808	-0.654056	-0.648548	-0.0297818	-0.024806	-0.0221889	-0.0205502	-0.0245532	-0.0184086	-0.046843	-0.0615265
-0.00877835	-0.00786841	-0.0213688	-0.0014486	-0.0178463	-0.0156976	0.000284947	-0.00877067	-0.0218599	-0.00809404	-0.0453696	-0.0340485	-0.0604752	-0.0689802	-0.0740269	-0.0580921	-0.0631358	-0.0541046	-0.0656912	-0.052053	-0.117538	-0.0812735	-0.0755847	-0.114027	-0.14109	-0.128951	-0.129344	-0.135775	-0.147204	-0.143315	-0.220784	-0.203947	-0.213477	-0.222025	-0.241205	-0.223269	-0.633647	-0.533432	-0.499054	-0.543406	-0.553591	-0.648947	-0.011913	-0.012749	-0.0100771	-0.0118968	-0.0118968	-0.0128478	-0.000372831	-0.0369548
-0.0228286	-0.0372281	-0.0227863	-0.0342253	-0.0269105	-0.0291089	-0.0686782	-0.0701385	-0.0701074	-0.0685098	-0.0706908	-0.0725196	-0.117577	-0.114583	-0.11489	-0.116247	-0.115824	-0.115824	-0.175427	-0.172192	-0.163776	-0.167125	-0.16486	-0.170514	-0.234208	-0.23104	-0.225731	-0.230704	-0.223417	-0.229235	-0.332585	-0.331854	-0.325896	-0.327299	-0.322408	-0.328008	-0.692214	-0.675645	-0.648967	-0.671131	-0.701257	-0.701092	-0.0306162	-0.0267654	-0.028895	-0.0278578	-0.0284927	-0.0283292	-0.0634502	-0.0567494
-0.046865	-0.605268	-0.0458848	-0.0598559	-0.813605	-0.0178883	-0.0951016	-0.106275	-0.195149	-0.0928547	-0.12416	-0.17439	-0.204885	-0.142203	-0.226021	-0.13181	-0.160672	-0.167765	-0.177491	-0.171685	-0.168871	-0.175252	-0.163407	-0.173404	-0.225104	-0.202239	-0.183242	-0.25938	-0.206979	-0.238816	-0.323906	-0.304781	-0.304818	-0.311854	-0.315511	-0.312174	-0.563208	-0.553366	-0.597197	-0.528392	-0.592685	-0.641737	-0.0470332	-0.0853948	-0.10983	-0.0872479	-0.111878	-0.0821035	-0.125634	-0.195525
-0.0576385	-0.0646503	-0.0948825	-0.0954384	-0.0682914	-0.0831831	-0.124118	-0.0943144	-0.119635	-0.101574	-0.128085	-0.0833865	-0.153068	-0.12158	-0.146444	-0.13393	-0.197211	-0.173549	-0.241183	-0.218373	-0.223815	-0.215554	-0.206879	-0.221161	-0.29673	-0.299353	-0.281704	-0.290463	-0.291511	-0.289307	-0.394485	-0.380796	-0.403307	-0.375614	-0.401315	-0.395045	-0.732448	-0.678948	-0.671396	-0.635855	-0.686398	-0.750469	-0.0719272	-0.0734825	-0.0735435	-0.0719272	-0.0674751	-0.0732075	-0.0990883	-0.112957
-0.0777377	-0.0772339	-0.0801872	-0.082587	-0.0813574	-0.0820199	-0.127266	-0.122557	-0.128095	-0.13213	-0.130539	-0.133617	-0.212671	-0.206864	-0.200772	-0.204307	-0.222023	-0.2212	-0.310016	-0.317364	-0.319704	-0.319485	-0.313232	-0.31596	-0.431616	-0.42656	-0.420013	-0.431935	-0.424096	-0.425138	-0.600599	-0.572599	-0.58965	-0.579264	-0.587217	-0.573824	-0.910114	-0.889698	-0.881551	-0.896603	-0.88897	-0.901947	-0.0827501	-0.0812608	-0.0790558	-0.0804461	-0.0815673	-0.0843236	-0.124789	-0.129749
-0.00101602	-0.0321958	-0.0405765	-0.0167981	-0.0247346	-0.0410128	-0.0808029	-0.0551261	-0.0596788	-0.0701945	-0.0927267	-0.0800657	-0.0913326	-0.128412	-0.103313	-0.122088	-0.114483	-0.111925	-0.217562	-0.194248	-0.215863	-0.221425	-0.208798	-0.247475	-0.226198	-0.268724	-0.254962	-0.212662	-0.247958	-0.208262	-0.370818	-0.331533	-0.29095	-0.321755	-0.436654	-0.39096	-0.691627	-0.672291	-0.738888	-0.693003	-0.679665	-0.682543	-0.0199229	-0.00500223	-0.0317424	-0.0269617	-0.0193806	-0.0132739	-0.0450604	-0.0499809
-0.0333512	-0.0347943	-0.0334598	-0.0307742	-0.0356927	-0.0326869	-0.0750915	-0.0745775	-0.0787583	-0.0759183	-0.0780178	-0.0721269	-0.118556	-0.124901	-0.124615	-0.130384	-0.113097	-0.117148	-0.16573	-0.165621	-0.160583	-0.159069	-0.160687	-0.158971	-0.201659	-0.207103	-0.202224	-0.20333	-0.204106	-0.204744	-0.255188	-0.265956	-0.266869	-0.26314	-0.260128	-0.260404	-0.508611	-0.522313	-0.538158	-0.496923	-0.54085	-0.570601	-0.031135	-0.0323826	-0.0441855	-0.0423753	-0.0274109	-0.0336026	-0.0677255	-0.0641655
-0.00430571	-0.015475	-0.0216845	-0.0105867	-0.00140293	0.00076321	-0.0514093	-0.0567329	-0.055977	-0.055329	-0.055977	-0.0604367	-0.118652	-0.109655	-0.13127	-0.101879	-0.125999	-0.15274	-0.175719	-0.183604	-0.184849	-0.189518	-0.174071	-0.202074	-0.258565	-0.186355	-0.235784	-0.25243	-0.230964	-0.209569	-0.313304	-0.339587	-0.345417	-0.33229	-0.367694	-0.339232	-0.643204	-0.63288	-0.685173	-0.698364	-0.668456	-0.595622	-0.00798977	-0.0107297	-0.0155794	-0.0252388	-0.0331979	-0.00584949	-0.0446481	-0.0275695
-0.582959	-0.324207	-0.22717	-0.723144	-0.868719	-0.526754	-0.722545	-0.44281	-0.300367	-0.831364	-0.702748	-0.599967	-0.55748	-0.638412	-0.558481	-0.457989	-0.553696	-0.578825	-1.61396	-1.3888	-1.34695	-0.79154	-1.09351	-0.746986	-1.30792	-1.41002	-1.22147	-0.644544	-1.27583	-0.703685	-1.06979	-0.622094	-0.455937	-1.2687	-1.31425	-1.61024	-1.1689	-1.23385	-2.2343	-2.56304	-1.64986	-1.0492	-0.532827	-0.421327	-0.337617	-0.276889	-0.295595	-0.539282	-0.7227	-0.598959
-0.0123263	-0.0193084	-0.0193007	-0.0158981	-0.012519	-0.0093746	-0.0653771	-0.0650649	-0.0522215	-0.0680676	-0.0574737	-0.049704	-0.103289	-0.0945381	-0.0867704	-0.0990126	-0.0948127	-0.0888063	-0.177273	-0.167554	-0.171746	-0.172932	-0.163106	-0.170522	-0.207206	-0.224686	-0.216832	-0.239366	-0.192138	-0.242695	-0.284066	-0.32952	-0.315916	-0.332148	-0.310192	-0.298245	-0.589543	-0.613669	-0.620324	-0.571306	-0.560945	-0.615188	-0.0131804	-0.0222599	-0.0242316	-0.0175298	-0.0192203	-0.0189001	-0.0460797	-0.0549529
-0.0198414	-0.0252128	-0.0264157	-0.0273674	-0.0217401	-0.0198341	-0.0681164	-0.0737558	-0.0716867	-0.0706053	-0.0690735	-0.0706476	-0.131272	-0.130152	-0.128166	-0.131229	-0.129939	-0.130152	-0.199524	-0.197641	-0.20089	-0.19645	-0.198789	-0.199439	-0.260794	-0.264369	-0.260836	-0.25821	-0.261828	-0.258979	-0.369455	-0.373256	-0.38173	-0.374262	-0.376891	-0.384941	-0.707936	-0.697321	-0.691197	-0.702885	-0.703336	-0.700535	-0.0260418	-0.0231765	-0.0246905	-0.0244551	-0.0232092	-0.0238561	-0.0574356	-0.0574682
-0.0639718	-0.0427839	-0.0518353	-0.0662376	-0.0456706	-0.0504471	-0.084957	-0.105234	-0.0901587	-0.0929028	-0.100049	-0.0726181	-0.142379	-0.146951	-0.141809	-0.127765	-0.153344	-0.142029	-0.197658	-0.210115	-0.207442	-0.212007	-0.203067	-0.214361	-0.27123	-0.266088	-0.271236	-0.270903	-0.26961	-0.268595	-0.394178	-0.385151	-0.382566	-0.389125	-0.409139	-0.399722	-0.767893	-0.777817	-0.771589	-0.74064	-0.746923	-0.782473	-0.0578157	-0.0619722	-0.0289818	-0.0344617	-0.052213	-0.0579955	-0.0963048	-0.100642
0.00111873	-0.0212275	-0.024017	-0.00996008	-0.00901498	-0.00127001	-0.0709787	-0.069914	-0.0718143	-0.0696086	-0.0675628	-0.0810074	-0.119922	-0.0791951	-0.100803	-0.0977198	-0.10142	-0.105759	-0.155209	-0.165863	-0.167215	-0.141736	-0.130206	-0.156378	-0.176608	-0.181636	-0.171136	-0.191744	-0.174109	-0.164414	-0.251592	-0.230171	-0.238806	-0.241825	-0.272384	-0.274162	-0.472134	-0.521012	-0.528828	-0.458426	-0.513724	-0.481055	-0.0220345	-0.0038438	-0.0324805	-0.0312697	-0.0124998	-0.0156727	-0.071839	-0.0541771
0.00163952	-0.00266687	-0.00814541	-0.00329309	-0.00687762	-0.00459888	-0.047155	-0.0470957	-0.0454299	-0.0474849	-0.0525378	-0.0541623	-0.108285	-0.0998535	-0.101086	-0.103031	-0.0994872	-0.11188	-0.169733	-0.164022	-0.167668	-0.181475	-0.167756	-0.177589	-0.23074	-0.238061	-0.228964	-0.236632	-0.229068	-0.238733	-0.351235	-0.357899	-0.35167	-0.361219	-0.338232	-0.335684	-0.719967	-0.705356	-0.710784	-0.709317	-0.70116	-0.709317	-0.00275436	-0.00981683	-0.00216837	-0.00240251	-0.00795812	-0.00100581	-0.0408337	-0.0416921
-0.0180032	-0.0490866	-0.0329862	-0.028096	-0.0301779	-0.0395672	-0.115596	-0.136482	-0.116156	-0.145249	-0.145647	-0.157266	-0.249852	-0.230889	-0.228353	-0.206122	-0.230889	-0.239231	-0.341463	-0.31786	-0.32277	-0.35515	-0.393585	-0.388068	-0.457885	-0.493588	-0.471787	-0.41926	-0.461867	-0.429457	-0.66549	-0.588624	-0.626171	-0.634622	-0.59726	-0.576462	-1.18966	-1.15128	-1.14799	-1.18178	-1.0521	-1.0823	-0.047087	-0.0411957	-0.0382494	-0.0396521	-0.0411957	-0.039794	-0.107848	-0.137335
-0.0381293	-0.018212	-0.0243476	-0.0307584	-0.00898231	-0.0224292	-0.0833721	-0.0786228	-0.084778	-0.107611	-0.0718476	-0.0986016	-0.138472	-0.148455	-0.13125	-0.161506	-0.126272	-0.155823	-0.189039	-0.187094	-0.190099	-0.192261	-0.187987	-0.207088	-0.225589	-0.261125	-0.249889	-0.233122	-0.254234	-0.239981	-0.345903	-0.334363	-0.328622	-0.324477	-0.318868	-0.315424	-0.6211	-0.611672	-0.621897	-0.619257	-0.626582	-0.630873	-0.044026	-0.0332139	-0.0184964	-0.0242692	-0.00875155	-0.045305	-0.0680875	-0.0790822
-0.014877	-0.0135997	-0.0263266	-0.0241318	-0.033721	-0.0321346	-0.0818278	-0.0731857	-0.0763553	-0.0856351	-0.0647728	-0.0763553	-0.118933	-0.130825	-0.120856	-0.109868	-0.127718	-0.116936	-0.191343	-0.196796	-0.191518	-0.183805	-0.197553	-0.188091	-0.253592	-0.26319	-0.271228	-0.255507	-0.240752	-0.248776	-0.364855	-0.375146	-0.361194	-0.352	-0.343929	-0.370042	-0.713731	-0.743874	-0.753924	-0.751042	-0.744053	-0.724125	-0.024955	-0.0296159	-0.0140089	-0.0158325	-0.0163213	-0.0221841	-0.124152	-0.0502831
-0.019488	-0.0282544	-0.0171158	-0.0256148	-0.0318311	-0.026677	-0.065921	-0.0697304	-0.0721026	-0.0673679	-0.0688495	-0.0712148	-0.118595	-0.122216	-0.124051	-0.116888	-0.122596	-0.118576	-0.197242	-0.197963	-0.196885	-0.195805	-0.196885	-0.196529	-0.256352	-0.256907	-0.26577	-0.273347	-0.243029	-0.26811	-0.394353	-0.395431	-0.399089	-0.390949	-0.394398	-0.3919	-0.773663	-0.775292	-0.764098	-0.761454	-0.71205	-0.782167	-0.0240857	-0.0204909	-0.0267911	-0.0280832	-0.0232483	-0.0220507	-0.0565587	-0.0544268
-0.206489	-0.244724	-0.228147	-0.252172	-0.100913	-0.206489	-0.224461	-0.199792	-0.266125	-0.197713	-0.222023	-0.222023	-0.1564	-0.0085632	-0.121108	-0.201138	-0.301337	-0.149855	-0.22586	-0.284481	-0.177556	-0.241247	-0.185656	-0.240362	-0.0217419	-0.296734	-0.947225	-0.128654	-0.0844991	-0.301551	-0.251603	-0.370553	-0.376696	-0.235058	-0.346984	-0.501012	-0.784158	-1.13916	-0.98695	-1.13277	-1.04136	-0.837304	-0.0212266	-0.0472586	-0.270105	-0.131051	-0.230182	-0.00711969	-0.174575	-0.144436
-0.0135148	-0.0129448	-0.0133972	-0.0145766	-0.0135148	-0.0131404	-0.0581692	-0.0599978	-0.0577995	-0.0600844	-0.0585524	-0.0567112	-0.118702	-0.124094	-0.118241	-0.125287	-0.118621	-0.117549	-0.219185	-0.221026	-0.221907	-0.220247	-0.223463	-0.220329	-0.324116	-0.330101	-0.334911	-0.322741	-0.332736	-0.318497	-0.521753	-0.527386	-0.526438	-0.521778	-0.540115	-0.540245	-0.869217	-0.844516	-0.842019	-0.87084	-0.838437	-0.822135	-0.0170739	-0.015412	-0.0135257	-0.0147011	-0.0132721	-0.0142218	-0.0501147	-0.0465767
-0.0253736	-0.0251383	-0.0306844	-0.0254817	-0.0249849	-0.0205787	-0.0592965	-0.0607579	-0.0645383	-0.0591778	-0.0652775	-0.0594816	-0.113353	-0.117238	-0.119078	-0.110059	-0.120141	-0.113956	-0.190084	-0.189264	-0.189915	-0.190084	-0.189398	-0.191759	-0.251994	-0.258143	-0.256835	-0.25221	-0.253244	-0.2482	-0.368631	-0.359432	-0.359849	-0.362849	-0.366492	-0.361654	-0.657106	-0.656337	-0.652092	-0.662044	-0.661872	-0.653183	-0.0247633	-0.0253285	-0.0244782	-0.0246658	-0.0246658	-0.0240931	-0.0527842	-0.0523333
-0.00489798	-0.0117604	-0.012847	-0.0185711	-0.0156106	-0.0133948	-0.0753469	-0.0724337	-0.06298	-0.0702244	-0.0604818	-0.0601395	-0.122199	-0.14018	-0.12041	-0.12267	-0.127544	-0.132263	-0.210378	-0.255424	-0.268223	-0.22752	-0.226392	-0.285836	-0.28338	-0.265753	-0.265351	-0.305934	-0.296501	-0.330682	-0.455374	-0.447381	-0.432995	-0.47267	-0.493949	-0.429876	-1.0918	-0.830545	-0.843324	-0.684835	-0.646263	-1.16811	-0.0145521	-0.0190686	-0.0216899	-0.0167637	-0.0179289	-0.0175706	-0.0592924	-0.0574329
-0.0115403	-0.0136596	-0.0184027	-0.00666495	-0.0776727	-0.0639281	-0.0509795	-0.0484837	-0.0498521	-0.0472351	-0.0491376	-0.0491376	-0.100837	-0.108101	-0.101253	-0.1028	-0.100434	-0.103376	-0.170881	-0.159917	-0.158755	-0.170224	-0.165006	-0.163829	-0.235587	-0.237881	-0.229889	-0.235594	-0.233625	-0.229173	-0.374628	-0.361295	-0.364028	-0.371599	-0.370198	-0.368241	-0.713987	-0.724211	-0.713211	-0.740655	-0.736666	-0.715487	-0.00857514	-0.0108463	-0.0112485	-0.0117065	-0.0149137	-0.00778744	-0.0459066	-0.0744389
-0.0611201	-0.089284	-0.0649977	-0.0726063	-0.0804722	-0.0671575	-0.146021	-0.15029	-0.14639	-0.140926	-0.148323	-0.14639	-0.228168	-0.175721	-0.137711	-0.199402	-0.145373	-0.132153	-0.266815	-0.325722	-0.227528	-0.421252	-0.327902	-0.313844	-0.323561	-0.415436	-0.401337	-0.258616	-0.385666	-0.290266	-0.33139	-0.293328	-0.273987	-0.341534	-0.448705	-0.444344	-0.426943	-0.372126	-0.717846	-0.810967	-0.73644	-0.503526	-0.0447531	-0.081073	-0.0808174	-0.0824731	-0.0709564	-0.0429991	-0.115278	-0.114644
-0.063339	-0.105321	-0.0958046	-0.0972666	-0.125111	-0.0967569	-0.037122	-0.0262926	-0.138432	-0.00698243	-0.097974	-0.0930067	-0.266124	-0.115363	-0.303856	-0.18223	-0.379817	-0.303513	-0.399627	-0.362533	-0.380905	-0.345946	-0.397268	-0.388852	-0.632153	-0.50168	-0.513824	-0.516141	-0.418543	-0.427741	-0.969387	-0.541717	-0.50593	-0.557721	-0.954094	-0.786261	-1.47368	-1.27295	-1.44712	-1.01312	-0.990914	-1.4589	-0.00974318	-0.0591445	-0.0920369	-0.0715324	-0.0466933	-0.00100951	-0.074736	-0.136466
0.00312974	-0.0148931	3.27e-05	-0.00145187	-0.0142931	-0.0274311	0.000354788	-0.0150458	-0.0426755	-0.00094665	-0.0478036	-0.0294071	-0.00900325	-0.0387966	-0.00037802	-0.0143837	-0.018549	-0.00519158	-0.181051	-0.191066	-0.152766	-0.152766	-0.160117	-0.0788307	-0.18333	-0.157645	-0.215495	-0.099886	-0.136723	-0.152789	-0.328514	-0.190104	-0.304407	-0.286276	-0.32208	-0.286276	-0.734949	-0.308096	-1.23121	-0.992459	-1.44066	-0.765222	-0.0055317	-0.00908733	0.00075164	-0.0159945	-0.00231666	-0.00101159	-0.020214	0.000406145
-0.00891187	-0.00580491	-0.0130126	-0.0113641	-0.00937703	-0.00500076	-0.0563514	-0.066694	-0.0601863	-0.0674706	-0.0670299	-0.056494	-0.118913	-0.124446	-0.126255	-0.122256	-0.113762	-0.106304	-0.202454	-0.19824	-0.198123	-0.207687	-0.187901	-0.186902	-0.269029	-0.269996	-0.272064	-0.270696	-0.273008	-0.275284	-0.417635	-0.390655	-0.41438	-0.427721	-0.39824	-0.402195	-0.817766	-0.779576	-0.785836	-0.773228	-0.777866	-0.825893	-0.0126567	-0.0071006	-0.0102019	-0.00755365	-0.010061	-0.0127923	-0.0474466	-0.0525512
-0.0985532	-0.0488405	-0.041938	-0.0886427	-0.0915244	-0.107471	-0.143767	-0.133131	-0.13118	-0.162057	-0.158095	-0.167494	-0.193622	-0.212565	-0.19346	-0.205564	-0.208368	-0.236627	-0.278656	-0.268979	-0.249678	-0.286771	-0.254288	-0.279196	-0.327062	-0.330232	-0.322187	-0.281539	-0.319782	-0.278413	-0.384878	-0.380646	-0.410577	-0.357283	-0.373891	-0.401992	-0.754091	-0.630792	-0.664097	-0.646813	-0.647564	-0.668671	-0.0935288	-0.0853141	-0.0601138	-0.0571719	-0.0773951	-0.0908472	-0.147177	-0.123333
-0.14084	-0.119254	-0.108577	-0.13534	-0.137123	-0.141947	-0.350433	-0.346629	-0.341223	-0.346629	-0.349271	-0.345591	-0.554944	-0.55362	-0.552778	-0.561719	-0.552202	-0.537946	-0.783525	-0.78831	-0.777597	-0.781733	-0.79077	-0.793257	-0.98123	-0.970713	-0.970477	-0.977474	-0.961007	-0.96758	-1.24474	-1.22388	-1.27005	-1.25636	-1.26876	-1.22694	-1.93554	-1.90515	-1.92185	-1.92185	-1.9193	-1.9274	-0.154696	-0.144524	-0.124565	-0.118289	-0.124175	-0.147886	-0.32336	-0.350419
-0.0361025	-0.0335786	-0.0600741	-0.0461421	-0.0490747	-0.0513023	-0.105103	-0.0589739	-0.0829597	-0.109869	-0.0799135	-0.0819287	-0.16223	-0.122272	-0.128376	-0.13821	-0.206972	-0.194027	-0.217175	-0.216623	-0.20652	-0.237905	-0.231713	-0.24572	-0.265743	-0.291695	-0.287955	-0.278042	-0.245466	-0.272396	-0.390697	-0.372169	-0.405124	-0.379879	-0.403498	-0.392815	-0.854344	-0.798777	-0.74418	-0.696733	-0.748965	-0.888337	-0.0546341	-0.038615	-0.0454125	-0.0464709	-0.0591288	-0.0657912	-0.0783609	-0.0743604
-0.0193311	-0.0198576	-0.0195044	-0.0207768	-0.019003	-0.0175137	-0.0571557	-0.0591168	-0.0563509	-0.0589116	-0.0577928	-0.0578656	-0.105031	-0.103983	-0.103947	-0.103983	-0.103845	-0.103107	-0.180261	-0.185273	-0.178112	-0.177591	-0.168287	-0.192043	-0.260615	-0.246914	-0.263646	-0.253183	-0.2554	-0.263039	-0.412533	-0.412781	-0.404633	-0.414669	-0.412654	-0.419417	-0.70548	-0.707986	-0.700188	-0.693866	-0.71366	-0.704236	-0.0222207	-0.0205207	-0.0225791	-0.0182524	-0.0183306	-0.0213187	-0.0603172	-0.0571608
-0.00201001	-3.7e-05	3.41e-05	-0.0192062	-0.023873	-0.026832	-0.053843	-0.0566212	-0.0576986	-0.0530303	-0.0499506	-0.047038	-0.10714	-0.10358	-0.101234	-0.107355	-0.103988	-0.105899	-0.155859	-0.162961	-0.149447	-0.156271	-0.15693	-0.164446	-0.208005	-0.219115	-0.214524	-0.206493	-0.211516	-0.199209	-0.283048	-0.275925	-0.283029	-0.270869	-0.276072	-0.278519	-0.522998	-0.539106	-0.528884	-0.536898	-0.536186	-0.532814	-0.0201826	-0.0394793	-0.00737558	-0.018963	0.0015839	-0.0357485	-0.0581524	-0.0482842
-0.159452	-0.0491619	-0.0566709	-0.140964	-0.103822	-0.119217	-0.110001	-0.125976	-0.140332	-0.128077	-0.141637	-0.123763	-0.201267	-0.189039	-0.232334	-0.211954	-0.237934	-0.251445	-0.302742	-0.286373	-0.317192	-0.333935	-0.3135	-0.32726	-0.415687	-0.415825	-0.429092	-0.43106	-0.377806	-0.424654	-0.551243	-0.556521	-0.554175	-0.556367	-0.541633	-0.579186	-0.87542	-0.860508	-0.872744	-0.880535	-0.95599	-0.807325	-0.06389	-0.076476	-0.0447989	-0.0484904	-0.0796469	-0.145554	-0.129013	-0.127859
-0.194398	-0.384362	-0.172774	-0.0890767	-0.529375	-0.345578	-0.139706	-0.0874136	-0.129078	-0.102077	-0.16278	-0.355626	-0.124963	-0.248843	-0.277768	-0.383983	-0.116403	-0.359689	-0.103579	-0.136891	-0.182885	-0.338477	-0.175092	-0.391235	-0.294744	-0.444529	-0.18033	-0.269841	-0.753405	-0.522185	-0.306159	-0.565547	-0.623335	-0.70638	-0.421042	-0.460002	-0.534839	-0.780107	-0.982568	-0.988629	-0.775432	-0.54151	-0.224423	-0.235279	-0.355364	-0.459709	-0.0463981	-0.110636	-0.177169	-0.524852
-0.0222197	-0.0221809	-0.022136	-0.0209639	-0.0217766	-0.0218554	-0.0584556	-0.0522348	-0.0414656	-0.0451064	-0.0532166	-0.0434607	-0.0992349	-0.0950929	-0.0921329	-0.0944024	-0.0907912	-0.0947603	-0.152472	-0.152098	-0.151453	-0.152098	-0.152856	-0.151613	-0.206969	-0.209896	-0.210505	-0.200994	-0.203143	-0.199747	-0.30277	-0.302217	-0.302189	-0.303269	-0.304241	-0.302937	-0.595349	-0.595336	-0.607906	-0.577479	-0.591693	-0.609601	-0.0271817	-0.027085	-0.0230031	-0.026579	-0.0260089	-0.0296163	-0.036356	-0.0378247
-0.0298507	-0.0264296	-0.0310294	-0.0314179	-0.0298507	-0.0305259	-0.160873	-0.148712	-0.139839	-0.138781	-0.143388	-0.128737	-0.217763	-0.221712	-0.188031	-0.194877	-0.217744	-0.169951	-0.290675	-0.262161	-0.270168	-0.230094	-0.295417	-0.318291	-0.293233	-0.371533	-0.344949	-0.30672	-0.355113	-0.26658	-0.37846	-0.359021	-0.365936	-0.378517	-0.402906	-0.386263	-0.632097	-0.718929	-0.66323	-0.69852	-0.751271	-0.665467	-0.0892143	-0.0597953	-0.0318042	-0.0186176	-0.0297664	-0.0728878	-0.0937977	-0.094808
-0.0261817	-0.0440387	-0.0555818	-0.0605594	-0.0328072	-0.0854008	-0.15671	-0.155461	-0.190361	-0.131998	-0.182075	-0.202908	-0.302799	-0.249322	-0.349784	-0.311055	-0.255787	-0.239918	-0.431363	-0.374168	-0.425557	-0.363411	-0.377351	-0.36785	-0.460045	-0.482941	-0.450263	-0.467194	-0.525326	-0.548793	-0.609679	-0.610264	-0.598668	-0.623515	-0.616854	-0.599093	-1.03655	-1.05723	-1.06967	-1.36265	-1.30274	-1.1254	-0.0711337	-0.0702296	-0.0702296	-0.0651078	-0.0744954	-0.0701813	-0.134188	-0.187708
-0.0323365	-0.0350439	-0.0433046	-0.0403296	-0.0227478	-0.0365009	-0.0822057	-0.0789733	-0.0853301	-0.0703449	-0.0736905	-0.091014	-0.12373	-0.129927	-0.138443	-0.1437	-0.102983	-0.11746	-0.176723	-0.17968	-0.180626	-0.172333	-0.181305	-0.178133	-0.235473	-0.236484	-0.233837	-0.236623	-0.233837	-0.226767	-0.321728	-0.323406	-0.335967	-0.31946	-0.328531	-0.328018	-0.659513	-0.647737	-0.655621	-0.635701	-0.622103	-0.632159	-0.0263574	-0.0472948	-0.0331268	-0.0551167	-0.0420504	-0.0386244	-0.0696241	-0.0688657
-0.040476	-0.065506	-0.0750469	-0.0513305	-0.0836427	-0.0987581	-0.181191	-0.178869	-0.206758	-0.155643	-0.176638	-0.16073	-0.346836	-0.312265	-0.382115	-0.3784	-0.317636	-0.378947	-0.453457	-0.479668	-0.499204	-0.578254	-0.497607	-0.62066	-0.607914	-0.619957	-0.637385	-0.628585	-0.6142	-0.63115	-0.839573	-0.853035	-0.870418	-0.897365	-0.794014	-0.78303	-1.45802	-1.43084	-1.45802	-1.4531	-1.4251	-1.52304	-0.146644	-0.0523363	-0.108691	-0.114294	-0.180104	-0.021979	-0.163584	-0.211303
-0.0675477	-0.0811845	-0.0903933	-0.0801922	-0.0580074	-0.0496977	-0.12932	-0.121442	-0.124886	-0.105107	-0.11539	-0.117354	-0.183587	-0.160435	-0.171434	-0.142708	-0.187724	-0.183958	-0.218712	-0.217347	-0.217961	-0.22118	-0.21165	-0.212091	-0.257613	-0.259115	-0.254444	-0.251615	-0.251024	-0.252854	-0.346735	-0.319456	-0.324487	-0.326654	-0.321188	-0.338232	-0.526033	-0.596797	-0.5449	-0.564894	-0.564894	-0.591848	-0.0750042	-0.0673153	-0.0692613	-0.0736437	-0.068904	-0.0605899	-0.112103	-0.104713
-0.0147113	-0.0296261	-0.0394175	-0.0246703	-0.0148358	-0.0096991	-0.0718376	-0.0814499	-0.0758381	-0.076479	-0.0710231	-0.0753255	-0.122202	-0.111028	-0.127019	-0.104628	-0.113028	-0.115581	-0.180432	-0.178393	-0.184373	-0.187645	-0.179062	-0.189524	-0.246938	-0.249467	-0.24885	-0.24268	-0.246742	-0.245776	-0.372468	-0.368028	-0.374092	-0.372001	-0.372001	-0.373414	-0.716515	-0.729182	-0.668242	-0.682423	-0.693138	-0.688396	-0.0193063	-0.012204	-0.0369777	-0.0366438	-0.031192	-0.018882	-0.0705674	-0.0345258
-0.020804	-0.0170701	-0.0160757	-0.0108102	-0.0301843	-0.00917943	-0.948231	-0.933401	-0.814988	-0.961076	-0.832314	-0.899666	-1.04112	-1.11328	-1.0183	-0.952147	-1.07964	-1.04222	-1.31967	-1.19302	-1.12227	-1.23043	-1.10855	-1.07856	-1.33423	-1.35885	-1.27696	-1.34543	-1.25956	-1.34426	-1.24814	-1.49127	-1.39534	-1.46474	-1.50772	-1.37676	-1.78533	-1.53401	-1.64505	-2.07411	-2.08504	-1.61266	-0.0267567	-0.0367601	-0.0216314	-0.043667	-0.0409074	-0.0290449	-0.873932	-0.682247
-0.00872455	-0.00756802	-0.00888706	-0.0127535	-0.00926084	-0.00612838	-0.0644871	-0.0704135	-0.0664812	-0.0651044	-0.070425	-0.0669152	-0.138029	-0.138632	-0.137351	-0.135595	-0.136676	-0.13377	-0.220885	-0.220733	-0.22035	-0.211311	-0.209764	-0.211605	-0.285088	-0.28101	-0.283508	-0.293519	-0.283054	-0.289388	-0.439695	-0.437458	-0.441482	-0.436813	-0.444368	-0.438356	-0.851173	-0.861808	-0.856921	-0.876316	-0.886944	-0.829063	-0.0163388	-0.0145243	-0.0115955	-0.00857125	-0.00765897	-0.0122483	-0.0594662	-0.0620115
-0.149702	-0.401162	-0.294127	-0.451691	-0.237826	-0.230253	-0.702759	-0.701271	-0.74779	-0.767578	-0.733105	-0.74613	-1.01787	-1.01812	-1.00864	-0.972463	-0.22243	-0.243095	-1.20186	-1.15639	-1.13812	-1.23641	-1.20909	-1.4766	-1.45149	-1.55644	-1.34455	-1.33999	-1.37889	-1.20198	-1.7059	-1.64508	-1.61697	-1.68681	-1.72743	-1.85319	-2.16138	-2.26109	-2.27752	-2.26109	-2.35862	-2.24685	-0.461287	-0.679473	-0.441884	-0.528161	-0.472035	-0.24937	-0.76601	-1.12213
-0.000714248	-3.72e-05	3.37e-05	-0.00144949	-0.001404	-0.000714248	0.00093944	-0.00119748	0.00095386	-0.00094302	-6.18e-05	-6.18e-05	-0.00115296	0.000179634	-0.00037308	0.00057869	0.00036694	0.00147858	-0.0283815	-0.053934	-0.0302192	0.00627724	-0.0214692	-0.00108848	-0.0511875	-0.159073	-0.164946	-0.0103891	-0.105337	-0.0332937	-0.254314	-0.342865	-0.373939	-0.121613	-0.13682	-0.296332	-1.62981	-0.696803	-1.07109	-1.78666	-1.32401	-1.59662	-0.0014527	-0.00075778	0.00075396	0.00276292	0.00137783	-0.00100736	-0.000373845	0.000407815
-0.00198646	-0.00699814	-0.0114093	-0.010692	-0.00791876	-0.00600673	-0.0448093	-0.0463025	-0.0432384	-0.0465269	-0.0503653	-0.0408261	-0.0952029	-0.0941323	-0.0933914	-0.0977429	-0.0916916	-0.0926328	-0.183337	-0.179215	-0.182746	-0.177203	-0.180419	-0.179596	-0.261975	-0.273456	-0.281431	-0.259685	-0.279437	-0.258091	-0.415571	-0.416803	-0.431839	-0.407097	-0.438615	-0.445261	-0.718101	-0.696485	-0.721426	-0.734109	-0.728384	-0.719701	-0.00808331	-0.00779564	-0.00800452	-0.00675678	-0.00904975	-0.00902748	-0.0358796	-0.0373251
-0.0375024	-0.022482	-0.0354921	-0.0261749	-0.0169222	-0.0203682	-0.0868637	-0.0840977	-0.0772001	-0.0875444	-0.0778339	-0.0990077	-0.152418	-0.155037	-0.151237	-0.140369	-0.163442	-0.160543	-0.249861	-0.248359	-0.23866	-0.244885	-0.248787	-0.237841	-0.327738	-0.346008	-0.334583	-0.316558	-0.321072	-0.337709	-0.507444	-0.497316	-0.497023	-0.49185	-0.499188	-0.489314	-0.889045	-0.861214	-0.880606	-0.876178	-0.820954	-0.848991	-0.0269434	-0.0185568	-0.0176368	-0.0154206	-0.0175813	-0.02702	-0.0737737	-0.0646614
-0.466324	-0.445356	-0.137156	-0.257584	-0.219397	-0.172723	-0.520587	-0.518226	-0.482341	-0.549897	-0.488382	-0.370859	-0.583777	-0.440704	-0.56482	-0.325352	-0.314628	-0.220824	-0.688683	-0.777882	-0.690237	-0.329035	-0.620698	-0.413221	-0.804855	-0.786842	-0.793548	-0.74426	-0.54957	-0.593564	-0.798261	-0.517482	-0.693082	-0.493984	-0.923458	-0.923121	-1.55754	-0.573183	-1.16308	-0.599886	-0.672666	-1.28176	-0.418993	-0.324932	-0.269402	-0.329946	-0.146075	-0.47908	-0.540127	-0.379598
-0.0489144	-0.0127419	-0.0291563	-0.00144991	-0.0518561	-0.0308191	-0.0831511	-0.0830323	-0.0943135	-0.101436	-0.119796	-0.0841517	-0.168589	-0.186767	-0.316941	-0.18547	-0.146058	-0.281079	-0.233207	-0.239187	-0.268463	-0.343612	-0.245872	-0.34139	-0.298554	-0.315925	-0.316222	-0.330981	-0.30116	-0.312568	-0.466361	-0.470753	-0.437979	-0.42108	-0.403981	-0.427719	-1.09624	-1.09474	-1.07929	-1.09474	-1.10517	-1.09827	-0.0253202	-0.0439582	-0.121819	-0.0435306	-0.0152421	-0.011313	-0.0716075	-0.0787594
-0.00707355	-3.59e-05	-0.000752665	-0.00400855	-0.00641595	-0.00883646	-0.0435	-0.0439911	-0.0421931	-0.0420666	-0.0457492	-0.0435	-0.0967909	-0.0983516	-0.0874953	-0.0993657	-0.100581	-0.0850053	-0.167018	-0.166688	-0.160709	-0.158194	-0.171243	-0.16579	-0.212296	-0.242043	-0.233133	-0.212336	-0.231587	-0.215718	-0.330367	-0.338303	-0.330589	-0.323532	-0.328234	-0.331174	-0.657745	-0.634084	-0.678144	-0.640295	-0.662169	-0.635639	-0.0100697	-0.0132233	-0.00671071	-0.00238172	-0.00725299	-0.0126614	-0.0372211	-0.0392042
-0.0149591	-0.0151108	-0.0178306	-0.0224137	-0.0207727	-0.0181512	-0.056823	-0.0571521	-0.0496528	-0.0585108	-0.0597147	-0.0563707	-0.0987216	-0.10267	-0.0904022	-0.0983682	-0.0932331	-0.0948517	-0.156549	-0.156053	-0.151641	-0.155984	-0.15575	-0.160342	-0.193696	-0.19068	-0.197002	-0.188314	-0.198077	-0.19441	-0.275577	-0.276552	-0.28152	-0.28146	-0.286004	-0.288009	-0.542219	-0.556557	-0.583297	-0.582978	-0.597676	-0.572432	-0.0222798	-0.0201722	-0.0171248	-0.0149397	-0.0161966	-0.0218546	-0.0496342	-0.0479666
-0.00674255	-0.0186404	-0.0130143	-0.0167903	-0.0836723	-0.0752392	-0.0316468	-0.0374422	-0.0235962	-0.0290059	-0.0316468	-0.0365429	-0.0581182	-0.0492325	-0.0725592	-0.0734663	-0.079147	-0.0669128	-0.114126	-0.11691	-0.136497	-0.099767	-0.13777	-0.0881693	-0.148783	-0.127627	-0.154002	-0.105114	-0.168465	-0.17743	-0.283602	-0.29317	-0.210637	-0.235757	-0.230399	-0.31748	-0.61882	-0.658467	-0.584646	-0.53957	-0.649111	-0.512867	-0.00896073	-0.00243405	0.00073545	0.00273905	0.00135988	-0.0080439	-0.000402275	0.000378675
[truncated: 3,667 more rows]
[truncated: 167 more columns]
