# Supplementary material for: Regulation of mitochondrial proteostasis by the proton gradient
Source: EMBO J. 2022 Aug 1;41(16):e110476. doi: 10.15252/embj.2021110476 (PMC9379554; doi:10.15252/embj.2021110476)
Supplement: Supplementary file 8 — Dataset EV6 [file EMBJ-41-e110476-s014.xlsx]

## Sheet: Description
HeLa WT & TMBIM5 cells. Scramble/AFG3L2 knock down. Untreated vs Oligomycin 16h 10uM
PRIDE ID	PXD030095
PRIDE Project ID	0014
Analysis Software	DiaNN 1.7 (https://github.com/vdemichev/DiaNN)
Statistical Testing:	Two-sided t-test and permutation-based FDR estimation (s0=0.1)
Factors
Genotype	WT, TMBIM5
Treatment	Oligomycin 16h 10uM, Untreated
Knock down	scrambled, AFG3L2
Replicates	6
Column Name	Column Description

## Sheet: Data
TMBIM5KO_ctrl_AFG3L2_01	TMBIM5KO_ctrl_AFG3L2_02	TMBIM5KO_ctrl_AFG3L2_03	TMBIM5KO_ctrl_AFG3L2_04	TMBIM5KO_ctrl_AFG3L2_05	TMBIM5KO_ctrl_AFG3L2_06	TMBIM5KO_ctrl_scrbl_01	TMBIM5KO_ctrl_scrbl_02	TMBIM5KO_ctrl_scrbl_03	TMBIM5KO_ctrl_scrbl_04	TMBIM5KO_ctrl_scrbl_05	TMBIM5KO_ctrl_scrbl_06	TMBIM5KO_Olig16h10uM_AFG3L2_01	TMBIM5KO_Olig16h10uM_AFG3L2_02	TMBIM5KO_Olig16h10uM_AFG3L2_03	TMBIM5KO_Olig16h10uM_AFG3L2_04	TMBIM5KO_Olig16h10uM_AFG3L2_05	TMBIM5KO_Olig16h10uM_AFG3L2_06	TMBIM5KO_Olig16h10uM_scrbl_01	TMBIM5KO_Olig16h10uM_scrbl_02	TMBIM5KO_Olig16h10uM_scrbl_03	TMBIM5KO_Olig16h10uM_scrbl_04	TMBIM5KO_Olig16h10uM_scrbl_05	TMBIM5KO_Olig16h10uM_scrbl_06	WT_ctrl_AFG3L2_01	WT_ctrl_AFG3L2_02	WT_ctrl_AFG3L2_03	WT_ctrl_AFG3L2_04	WT_ctrl_AFG3L2_05	WT_ctrl_AFG3L2_06	WT_ctrl_scrbl_01	WT_ctrl_scrbl_02	WT_ctrl_scrbl_03	WT_ctrl_scrbl_04	WT_ctrl_scrbl_05	WT_ctrl_scrbl_06	WT_Olig16h10uM_AFG3L2_01	WT_Olig16h10uM_AFG3L2_02	WT_Olig16h10uM_AFG3L2_03	WT_Olig16h10uM_AFG3L2_04	WT_Olig16h10uM_AFG3L2_05	WT_Olig16h10uM_AFG3L2_06	WT_Olig16h10uM_scrbl_01	WT_Olig16h10uM_scrbl_02	WT_Olig16h10uM_scrbl_03	WT_Olig16h10uM_scrbl_04	WT_Olig16h10uM_scrbl_05	WT_Olig16h10uM_scrbl_06	Significant TMBIM5KO_ctrl_AFG3L2_TMBIM5KO_ctrl_scrbl	Significant TMBIM5KO_Olig16h10uM_AFG3L2_TMBIM5KO_ctrl_scrbl
23.0886	23.4676	23.48	23.4425	23.6971	23.5983	23.5045	23.7492	23.8288	23.6096	23.9316	23.5165	23.2448	23.3778	23.6209	23.5404	23.4551	23.4551	23.417	23.5638	23.7594	23.9043	23.9847	24.019	23.1825	23.2679	23.2229	23.6209	23.8385	23.6649	23.4551	24.0359	24.0854	23.7077	24.3307	24.0772	23.1673	22.9619	23.3239	23.6971	23.7796	23.9847	23.6865	23.8385	24.1174	23.8858	24.0691	24.3239		+
23.0443	23.2375	23.2258	23.2821	23.3645	23.1765	23.0967	23.0325	22.6886	22.6693	23.1441	22.0658	23.1488	22.8595	23.0789	23.391	22.8746	22.2679	22.7098	23.1363	23.5285	23.2679	23.2506	23.2506	23.6209	23.7594	23.6649	23.6757	23.7182	23.5869	22.823	23.5754	23.7286	23.0854	23.6971	23.5522	23.3239	23.48	23.6865	23.7796	23.2679	23.7492	23.1871	23.7286	23.7286	23.8576	23.5754	23.8191	+
26.2317	26.1135	26.0338	26.0317	25.8741	25.9912	25.4298	25.558	25.5955	25.5374	25.4041	25.2785	26.2571	26.3342	26.0505	26.0254	25.9406	25.8858	25.6125	25.5045	25.4738	25.6513	25.5433	25.5696	26.2944	26.1371	26.0443	25.9912	26.0995	26.2785	25.2058	24.9716	25.275	25.4041	25.4138	25.4583	26.4583	26.2499	26.0443	25.965	26.2225	26.143	25.3612	25.341	25.4425	25.3066	25.705	25.5315	+	+
NaN	21.0292	21.6497	21.5165	21.1704	NaN	21.1946	21.4375	NaN	21.2989	21.4425	21.0426	20.7553	NaN	21.0359	21.4273	20.9098	20.8876	21.3645	20.9882	21.2821	21.417	21.3045	21.3484	20.9812	20.4775	21.343	21.1642	20.7715	21.1946	20.6453	21.2877	21.2125	NaN	21.3699	21.2477	NaN	NaN	20.9388	20.8113	NaN	21.1269	20.8191	21.2989	21.2361	21.2593	NaN	20.9882		+
23.3778	23.1901	23.1426	22.1111	22.654	22.9933	23.7895	23.0292	23.654	23.7695	23.1015	23.4298	23.1222	22.9548	22.9812	22.3101	23.1269	23.0592	23.2021	22.7286	22.8404	23.0821	22.976	NaN	22.8307	23.0658	23.3239	22.882	22.8708	23.0054	22.9777	23.1047	23.3376	23.1825	22.1581	23.3511	22.9899	22.8987	23.1749	22.8346	23.1047	22.3592	23.4041	22.9933	22.3831	23.0805	23.0509	22.5961	+	+
23.184	NaN	23.1688	NaN	NaN	NaN	NaN	NaN	22.7634	21.9061	NaN	NaN	23.6431	24.019	NaN	NaN	23.8764	21.8461	23.2521	NaN	NaN	21.9352	NaN	NaN	NaN	NaN	NaN	NaN	NaN	23.5285	NaN	NaN	NaN	23.1285	NaN	22.714	NaN	NaN	NaN	NaN	23.9933	NaN	21.9882	NaN	NaN	NaN	23.1395	NaN	+
NaN	22.7915	22.6628	22.8651	NaN	22.6431	NaN	NaN	22.8346	22.8932	23.1063	22.8346	22.743	22.8633	22.2621	NaN	22.6431	22.7594	22.7594	NaN	NaN	22.9225	23.0426	23.0224	22.7695	NaN	22.3884	21.9459	22.5685	22.3725	NaN	22.8839	NaN	NaN	22.4526	22.4451	22.6387	NaN	22.6231	NaN	22.7013	22.8727	22.3129	NaN	NaN	23.5285	22.3484	NaN
NaN	20.7471	18.9432	20.7056	21.1395	20.85	22.4092	21.3484	20.6186	20.9024	21.7182	NaN	21.002	NaN	NaN	21.2243	20.6364	20.5356	22.2621	23.0592	22.1332	22.4015	22.2792	22.0493	21.2877	22.265	21.3857	20.895	19.9601	19.8817	21.5356	22.1673	21.0821	21.4626	21.5165	21.7265	22.1395	22.0886	21.4972	21.4775	20.3962	19.8631	22.155	22.6843	20.9742	22.4144	20.0292	21.9423	+
24.9271	24.9361	NaN	25.3239	25.1293	25.0359	NaN	25.3239	25.4008	25.5492	25.5285	25.3511	24.9495	24.9088	25.3239	25.3844	25.0526	25.0484	NaN	25.48	25.48	NaN	25.5551	25.3679	25.1946	24.7645	25.0813	25.1908	25.3877	25.3477	25.6513	25.5926	25.6513	25.5463	25.8528	25.7182	25.3844	25.002	25.1371	25.1135	NaN	25.5345	25.6838	25.4457	25.6292	25.3877	NaN	25.5195	+	+
25.3135	25.3511	25.6096	25.6209	25.4676	25.5075	25.8927	25.726	25.8118	25.7077	25.7594	25.5522	25.5195	25.6811	25.7155	25.7771	25.5754	25.5696	25.7895	25.7695	25.7995	25.8576	25.7517	25.7363	25.452	25.3778	25.5135	25.5869	25.7568	25.7389	26.0975	26.038	26.0169	26.0813	26.17	26.2553	25.7645	25.6375	25.8019	25.7286	25.9271	25.848	26.1155	26.1155	26.0296	26.0443	26.1681	26.1174	+
26.8623	26.6181	26.3427	26.5315	26.6595	26.7895	26.9869	26.8974	26.4846	26.5624	26.632	26.5595	26.512	26.3427	26.2499	26.2696	26.2679	26.3795	26.8019	26.8858	26.5898	26.4969	26.452	26.5374	27.17	27.0296	26.7645	26.8858	26.4785	26.7895	27.2535	27.0296	26.8385	26.8974	26.7895	26.8142	26.7771	26.726	26.5624	26.3729	26.5754	26.726	27.0609	27.1214	26.7389	NaN	26.8142	26.8504		+
NaN	NaN	23.7286	NaN	NaN	23.6431	NaN	23.9316	22.3511	NaN	NaN	22.1946	NaN	23.4923	23.0902	NaN	23.5045	23.3239	23.7286	NaN	23.895	23.8858	NaN	22.4015	NaN	NaN	NaN	NaN	23.5869	23.5638	23.4551	23.7594	NaN	23.5165	23.848	23.7995	23.4676	23.895	23.5522	23.867	NaN	23.7594	NaN	NaN	NaN	NaN	23.6971	NaN
22.2332	22.3857	22.1519	21.8073	21.8034	22.2679	23.2506	22.9459	23.3239	23.6209	23.2961	23.5045	21.9672	21.9707	21.928	21.9388	21.7995	22.5045	23.2302	23.0691	22.9098	22.7286	23.1015	22.8249	20.9742	20.8269	21.1642	21.2593	20.7715	20.6186	22.7975	22.4651	22.5777	22.7492	22.0592	22.1581	NaN	20.3857	20.7223	20.5545	21.2125	21.0224	23.0088	22.5498	22.2506	22.2736	22.1206	21.8876	+	+
NaN	26.217	NaN	26.3975	NaN	26.2151	26.3778	NaN	NaN	NaN	NaN	NaN	NaN	NaN	26.4457	26.3511	NaN	NaN	NaN	NaN	NaN	26.2225	NaN	NaN	NaN	NaN	26.1585	26.2426	26.239	26.2445	NaN	NaN	NaN	NaN	26.2856	26.3342	26.2207	NaN	26.2856	NaN	NaN	NaN	NaN	NaN	26.2151	NaN	26.346	NaN
23.5754	24.019	23.976	24.3031	24.2821	24.1565	23.7286	24.2607	23.8093	23.6649	24.2679	23.2375	23.6757	23.9225	24.2243	24.604	23.867	23.8288	23.654	24.2317	24.8528	24.0772	24.4362	24.4984	24.141	24.2679	23.848	24.0854	24.2096	24.0854	23.5522	23.8288	24.4738	23.8191	24.604	23.6865	24.4676	24.5696	24.0526	24.5983	23.8191	24.6096	23.6209	24.2317	24.3031	25.019	24.239	24.8142
23.7182	23.632	23.6096	23.8858	23.9672	23.7182	23.8191	24.019	23.8288	23.7286	24.019	23.867	23.7594	23.8288	23.6096	23.976	23.8385	23.7492	23.5983	24.019	24.2535	23.9495	24.1332	24.1719	23.7796	24.0359	23.5983	23.8385	23.7895	23.7895	23.6096	23.8764	24.1719	23.8191	24.1332	23.9933	23.7796	24.0105	23.5754	23.8858	23.7286	23.9584	23.7492	24.0609	24.141	24.1095	23.9495	24.2096
26.17	26.2856	26.1852	26.1776	26.1946	26.1984	25.9316	25.8764	26.0041	25.9066	26.0359	25.9428	26.1757	26.2225	26.2077	26.204	26.228	26.1095	26.0105	25.8142	26.0422	26.0874	26.065	26.0609	26.1391	26.1927	26.0833	26.0894	26.0894	26.1312	25.6838	25.8647	25.7846	25.8361	25.8834	25.8576	25.9781	26.0874	26.2002	26.1946	26.1507	26.1946	25.7895	25.8694	25.9338	25.9406	25.9225	25.9066	+	+
26.0041	26.0422	25.8191	25.8312	25.8264	25.8504	26.4378	26.3877	26.1507	26.1565	26.1927	26.1214	26.1871	26.143	25.9539	25.9716	25.9203	25.9066	26.4457	26.4441	26.1661	26.1927	26.2058	26.1681	26.1115	26.0567	25.7645	25.7286	25.772	25.7415	26.3101	26.3118	26.0254	26.0484	26.0296	26.0148	26.391	26.2299	25.8599	25.8741	25.8044	25.8093	26.3679	26.3926	26.0084	25.9977	26.019	26.0296	+	+
NaN	22.5069	21.1269	21.5961	21.7836	NaN	22.4849	20.8802	23.1765	22.2243	22.85	22.8519	21.9316	22.3211	21.4375	22.5846	22.8802	NaN	22.4651	22.0821	22.7348	22.8093	22.8191	22.6562	22.1206	22.5117	22.1395	22.6628	22.4601	21.5404	22.9584	22.6453	22.8073	23.0088	22.6693	23.0393	22.0493	22.1976	22.4118	22.3294	22.5983	21.714	23.0258	22.7098	22.8689	22.538	22.7348	22.9672
22.632	22.8034	22.7553	22.6409	22.6649	22.5592	22.0292	22.0821	22.2849	21.7182	22.0459	22.2185	21.8987	22.6822	22.6671	22.8633	22.7369	22.4874	22.2155	22.0658	22.0854	21.8073	22.3457	22.2564	22.5568	22.3725	22.5568	22.3045	22.4651	22.2821	20.7056	21.5823	21.1946	21.3101	21.2302	21.5731	22.3936	22.3936	22.4015	22.5333	22.2736	22.3156	21.2419	21.7675	21.6886	21.4726	21.5117	21.502	+	+
24.4298	24.3975	24.3645	24.3578	NaN	NaN	NaN	24.2021	23.9933	24.0359	23.848	NaN	24.4362	24.2891	24.3307	24.2679	24.275	NaN	24.1253	24.141	24.019	24.0443	23.7389	NaN	NaN	NaN	23.2961	24.217	23.9584	24.0772	23.6649	23.1222	NaN	23.6971	23.1301	23.5638	NaN	23.9495	24.0275	23.7895	24.019	23.9933	23.3376	NaN	22.9742	NaN	23.6757	NaN	+	+
24.5869	24.6595	24.6375	24.4614	24.5404	24.6096	26.5898	26.6181	26.4908	26.4614	26.5653	26.4815	24.5696	24.654	24.6431	24.6153	24.632	24.6264	26.6458	26.6181	26.3712	26.4314	26.5255	26.3844	23.7286	23.7389	23.5638	23.7182	23.5285	23.5638	25.8694	26.0127	25.7129	25.8019	25.4234	25.4105	23.7895	23.7796	23.7594	23.654	23.6096	23.5045	25.9781	26.0233	25.7441	25.654	25.4008	25.3477	+	+
24.5105	24.4923	24.4105	24.4362	24.5696	24.5105	23.7389	23.7594	23.9584	23.9043	23.8764	23.8764	24.6375	24.6811	24.4041	24.3376	24.5812	24.632	23.9316	23.9134	24.1719	24.0359	24.002	23.9672	24.5045	24.6811	24.4362	24.4862	24.5045	24.5225	23.848	23.895	24.141	23.9672	23.9225	23.9043	24.824	24.9271	24.558	24.6918	24.6209	24.6209	24.1253	24.1871	24.1488	24.3031	24.1015	24.239	+	+
18.981	18.3648	18.0225	NaN	NaN	18.7382	20.9672	21.1704	20.343	20.3962	20.1946	20.3101	NaN	NaN	NaN	NaN	NaN	NaN	19.9882	19.8999	19.5815	18.0737	19.2629	19.0147	17.8072	NaN	NaN	NaN	NaN	NaN	19.8028	19.3811	18.8528	19.7041	NaN	NaN	18.4816	NaN	NaN	NaN	NaN	NaN	19.2093	18.9427	NaN	19.2	NaN	NaN	+
21.1079	21.4118	20.2989	NaN	20.3857	20.1946	20.6364	19.9139	19.9238	NaN	19.9459	21.1015	21.002	21.1457	NaN	NaN	20.2066	19.2033	19.8951	NaN	NaN	20.3538	NaN	19.7091	20.5261	21.3045	20.3211	NaN	20.417	20.5069	21.3699	21.1946	19.6986	NaN	NaN	20.5638	19.6089	20.8034	NaN	NaN	NaN	NaN	NaN	21.2989	NaN	NaN	20.1206	NaN
23.3511	23.3239	23.2405	23.2036	23.141	23.1916	23.2302	23.1127	23.2361	23.2961	23.0309	23.1426	23.1946	23.2679	23.1348	23.1015	23.1658	23.1871	23.1642	23.0105	23.1285	23.1734	22.9189	23.1795	22.9225	22.7533	22.9566	22.7756	22.9061	22.9261	22.8969	22.7655	22.6387	22.7553	22.7348	22.7307	22.9477	22.7915	23.0037	22.7715	22.9171	22.8689	22.7836	22.6606	22.5685	22.7348	22.8171	22.6886
25.4488	25.6513	25.4298	25.4008	25.5609	25.5374	25.2058	25.2714	25.1565	25.0854	25.2714	25.0813	25.7103	25.7441	25.6595	25.7995	25.7466	25.5165	25.3811	25.3307	25.5492	25.5075	25.48	25.4583	25.4769	25.5492	25.4425	25.4953	25.5551	25.4234	25.1604	25.2856	25.4073	25.4202	25.452	25.341	25.7995	25.8457	25.654	25.6181	25.632	25.5869	25.4425	25.5898	25.6153	25.5374	25.5075	25.5433	+	+
22.2302	24.604	21.5869	22.6298	22.9024	22.2792	NaN	NaN	24.1174	NaN	NaN	24.0609	20.895	NaN	22.1886	NaN	24.1174	NaN	23.5522	NaN	23.7594	23.8093	NaN	NaN	NaN	NaN	23.976	NaN	24.0854	22.2736	23.9847	NaN	23.4551	23.5869	NaN	23.8764	24.0105	NaN	23.7492	NaN	23.417	21.7796	23.4298	NaN	NaN	23.2961	23.7286	23.4041	+
23.1795	23.3239	23.0756	23.1825	23.239	23.178	23.8191	23.7286	23.5638	23.48	23.4551	23.239	22.9795	22.937	22.8595	22.6671	22.7533	22.9406	23.3239	23.391	23.0935	23.2448	23.1991	23.1749	23.4298	23.3101	23.2448	23.2258	22.8557	22.8346	23.848	23.8191	23.6757	23.632	23.2506	23.1111	23.3101	23.2821	22.7695	22.823	22.6497	22.5333	23.4676	23.48	23.2535	23.239	22.8932	23.0275	+	+
25.0813	25.0894	24.6375	24.632	24.6918	24.6431	24.7024	24.7024	24.3307	24.5045	24.2096	24.1642	24.8191	24.8858	24.4676	24.5105	24.558	24.4041	24.7286	24.7796	24.2535	24.3511	24.141	24.1565	24.417	24.4105	24.2607	24.1488	23.9672	24.1253	24.002	23.976	23.7182	23.7895	23.5404	23.6209	24.275	24.2891	24.141	24.2243	24.0526	23.9933	24.1015	24.1174	23.8576	23.7995	23.5754	23.2477	+
23.6096	23.7492	23.0409	22.8895	23.3101	23.0674	23.0756	23.3778	22.6843	22.7735	22.3565	22.343	23.4425	23.632	23.0156	22.8034	22.5938	22.8913	23.0173	22.6971	23.1285	22.9043	22.5568	22.7119	23.3511	23.0476	22.4196	22.7327	22.6186	23.0509	22.3884	22.5309	22.3239	22.1047	21.8152	22.2332	23.0691	22.8969	22.6518	22.2821	22.2989	22.3962	22.5261	22.7471	22.1457	22.3962	21.9243	22.2933	+
23.4425	23.5754	23.391	23.4041	23.2434	23.3645	24.217	24.1719	24.0526	23.9406	24.0772	23.895	23.2821	23.4298	23.2821	23.2961	23.5045	23.6649	24.1253	24.1174	23.7695	23.8764	23.9584	23.8385	23.0426	22.6649	23.141	22.9043	22.8746	23.0674	24.1642	24.2679	23.976	24.1565	23.976	24.0105	23.1749	22.953	23.1253	22.7327	23.417	23.1127	24.2821	24.2821	23.848	23.8191	24.0359	23.8764	+	+
21.4221	21.2243	20.9882	21.3592	21.3592	21.0559	21.1395	21.2535	20.8346	20.7715	21.0493	20.6364	21.1765	21.002	20.9601	21.2593	20.9742	20.6714	20.6096	20.6276	21.1825	20.8269	21.1206	20.7715	21.2933	21.417	20.6453	21.1079	20.8269	20.654	20.9388	21.2764	21.2066	20.5451	20.5069	20.3211	20.9243	21.1581	21.0625	21.3211	20.8802	20.9098	21.1079	21.1457	20.68	20.343	20.654	21.1581	+
29.1164	29.0003	29.1556	29.2759	29.1795	29.0737	28.9814	28.8593	28.8173	28.6458	28.8355	29.1771	29.1263	29.2077	29.2891	29.4746	29.389	29.0609	29.1532	28.6764	29.1795	29.1628	29.4707	29.3807	29.1337	29.326	29.0557	29.341	29.3088	28.9814	28.726	29.1747	29.1288	28.5014	28.976	28.9174	28.9456	29.3683	29.7064	29.8415	29.3766	29.5754	28.8504	29.1984	29.4274	28.9456	29.2467	29.2123	+	+
22.5731	22.5404	22.2933	22.1238	21.3156	22.4626	22.6584	22.6649	22.6714	22.7553	22.823	22.6992	22.6886	22.6779	22.4144	22.3156	22.4825	22.6649	22.8385	22.8727	22.7161	22.823	22.8708	22.7471	22.6231	22.58	22.2905	22.1457	22.4015	22.5141	22.7013	22.7286	22.7735	22.7995	22.7715	23.0002	22.7655	22.6693	22.2961	22.2125	22.5846	22.6231	22.9707	22.9352	22.6736	22.6387	23.0967	23.0002	+
23.6209	23.6971	23.7695	23.6865	23.4041	23.8858	23.6431	23.2961	23.5404	23.3778	23.5754	23.3239	23.5869	23.7895	24.0526	23.5754	23.7695	23.2821	23.7077	23.5285	23.2243	23.7995	23.5165	23.6971	23.867	23.7077	24.0609	23.7796	23.867	23.7594	23.4298	23.632	23.5638	23.5404	23.7594	23.8288	23.7492	23.5404	23.632	23.5983	23.9225	23.7594	23.5522	23.3239	23.2821	23.1886	23.8191	23.5285
21.8152	21.9495	21.0156	21.2361	21.3156	20.895	21.7955	21.8307	21.4118	21.953	21.5545	21.6843	21.8307	21.5961	21.3592	21.5117	21.5777	21.4775	21.895	21.8073	21.0359	21.2361	21.5261	21.6497	23.1886	23.0258	22.5846	22.7389	22.1581	21.9637	22.4775	21.9098	21.9985	21.7915	21.7955	21.3645	23.0173	22.848	22.5333	22.7013	22.2564	22.2125	22.239	21.9566	21.743	21.6231	21.5261	21.7955
20.714	21.265	20.9812	21.4676	21.2419	20.9024	21.8385	21.7223	22.1426	22.0756	21.9098	21.1079	NaN	18.9202	NaN	NaN	20.2764	NaN	21.1886	21.4324	20.2877	20.343	20.8113	20.8651	20.5638	20.0156	20.8727	21.3211	21.0886	20.4273	21.8538	21.6628	21.5213	22.1238	21.5213	21.2535	18.4782	NaN	19.276	15.4058	19.3407	19.9156	20.4676	20.953	20.9388	19.9459	20.4775	18.5164	+	+
24.1488	24.2317	24.019	24.0105	24.0443	24.0609	24.3645	24.3511	24.1871	24.0609	24.239	23.9672	24.2096	24.2891	23.9584	24.0691	23.9225	23.9406	24.2463	24.2463	24.2021	24.1795	24.2243	24.2317	24.4551	24.4234	24.2096	24.275	24.2463	24.3376	24.4862	24.5983	24.4614	24.5165	24.4738	24.417	24.5869	24.5522	24.275	24.3031	24.3239	24.3578	24.5345	24.6153	24.4614	24.4676	24.4862	24.5522
24.239	24.141	24.4551	24.5225	24.3975	24.4614	23.8576	23.7077	23.7389	23.7077	23.5983	23.5869	24.1174	24.141	24.4105	24.48	24.417	24.4738	23.6209	23.6649	23.3511	23.6209	23.5869	23.4923	24.2607	24.2021	24.6811	24.7846	24.7234	24.7077	24.0443	24.0772	23.9316	23.9847	24.0935	24.0275	24.1565	24.0854	24.5812	24.6811	24.654	24.7129	23.8093	23.7995	23.8858	23.7995	23.8093	23.9847	+	+
23.8576	23.848	23.9495	23.9495	23.9406	23.9316	23.7695	23.8093	24.0105	23.9584	23.976	23.9316	23.4923	23.391	23.8093	23.632	23.632	23.7796	23.9495	23.6431	24.2463	24.2243	24.2021	24.1174	23.8288	23.8764	24.1332	24.1095	24.0526	24.0609	24.1332	24.1015	24.3645	24.4923	24.391	24.3376	23.1795	23.0443	23.5983	23.6757	23.7695	23.7594	24.2243	24.2535	24.48	24.5754	24.4298	24.4362		+
22.1238	22.2905	22.1734	21.7756	22.1519	22.4501	21.9882	22.1519	22.3538	22.3592	22.3672	22.5404	22.3321	22.2361	22.1206	21.8073	22.4526	22.6497	22.5237	22.2448	22.6164	22.5309	22.3699	22.4273	22.0493	22.1856	21.8839	22.1238	22.0723	22.4451	22.3156	21.9812	22.1269	22.4972	21.9672	22.5093	22.4526	22.4041	22.2679	22.1734	22.5213	21.7307	22.4425	22.1916	21.9916	22.2477	22.2036	22.3484
20.4375	20.1079	22.0122	22.3672	21.1143	21.4324	19.3451	19.6083	22.1673	21.6971	20.8191	20.0821	20.8423	NaN	22.6971	22.5261	21.7013	20.5731	19.6595	19.508	21.8269	22.5708	20.3962	21.4775	20.0426	19.9282	21.6584	21.7836	21.7836	21.9707	19.4693	20.5451	20.6971	21.0088	21.5261	21.8651	19.7777	20.6628	21.5777	21.7715	22.1363	22.4298	20.4067	19.6258	21.0292	21.5592	21.5213	21.7836		+
23.895	23.5754	23.6865	23.9672	23.654	24.0275	24.1871	23.8764	23.7492	24.7024	23.8385	24.3844	24.3376	24.2821	23.9495	24.0105	23.9933	24.5045	24.1174	24.6153	23.4551	24.3307	24.2535	24.0854	23.7077	23.6757	23.7695	23.5165	23.7077	23.5638	24.2096	23.632	23.8764	23.8093	23.9933	24.3578	24.5638	24.1795	23.8288	24.1253	24.0609	24.1332	24.4738	23.9406	24.0935	24.3578	24.1871	24.2607	+
27.4785	24.5225	27.019	23.8764	24.6264	27.019	27.2445	26.9428	27.2445	25.7594	24.1946	27.5898	27.1115	27.2077	27.0505	24.3307	27.3324	27.0914	27.0505	27.0813	24.4425	26.7771	24.4234	24.2535	24.5696	27.0914	24.3645	24.5869	24.3778	26.9203	27.2445	26.8264	27.0914	26.9316	24.2961	26.7389	27.5463	26.9428	24.3975	24.4862	27.0401	24.3578	27.189	27.1604	24.141	26.8974	24.6431	26.9539
34.2897	33.8234	34.1068	33.8792	34.547	33.933	33.8974	33.6839	33.8234	33.9933	33.9848	34.212	34.2549	34.2336	34.2336	33.9242	34.1453	34.0349	34.0184	33.4458	33.9848	34.0832	34.1223	34.0753	34.2193	34.2759	34.3892	34.1753	34.2965	34.2408	34.2478	34.1146	34.4519	34.0017	34.1529	34.2619	33.8516	34.13	34.1529	34.0184	34.3101	34.2549	33.8516	34.0017	34.1753	34.1146	34.3633	34.2048
28.4473	28.3745	28.2535	28.5536	29.2077	28.5128	28.189	27.9031	28.0084	28.4073	28.4354	30.6964	28.4032	29.8035	28.5573	28.6865	29.4334	30.6022	28.2308	27.8682	28.066	28.2399	28.6629	28.203	28.5609	28.7031	28.1652	28.8324	28.8264	28.6697	30.3515	28.1214	28.579	29.1556	28.8203	28.7129	28.2891	28.249	28.341	28.9146	28.9539	28.4668	28.2847	27.8385	27.3494	28.3452	28.8264	28.3662
NaN	22.8269	23.2155	23.8093	23.4676	22.9968	22.9261	NaN	NaN	22.2961	23.3778	NaN	NaN	21.68	22.8249	23.0071	21.2821	NaN	21.8876	23.0037	NaN	22.6231	23.1719	22.7776	23.2821	NaN	23.1795	23.4551	22.9951	22.8614	NaN	23.2506	NaN	NaN	23.217	21.7389	23.6431	NaN	22.4221	NaN	NaN	23.4676	NaN	NaN	NaN	NaN	21.5451	NaN
24.3307	24.6264	24.6703	24.4488	24.4614	24.5105	24.7492	24.8997	24.5926	24.4041	24.7338	24.6431	24.2891	24.3031	24.9495	24.4425	24.1871	24.1174	24.7441	24.7234	24.6431	24.48	24.6971	24.5926	24.4923	24.217	24.5285	24.4041	24.3307	24.3645	24.6757	24.6971	24.6811	24.604	24.5754	24.5345	24.5812	24.2096	24.5404	23.7796	24.1795	24.2535	24.5105	24.7441	24.6153	24.4614	24.6209	24.4551		+
23.2535	23.0999	22.953	22.0658	22.5892	22.5938	23.3778	23.4298	22.2621	23.1825	22.8595	22.7286	22.7935	23.2448	22.8152	22.3645	23.3239	NaN	23.6431	23.0951	23.214	23.3376	23.074	22.9672	22.7098	NaN	23.0309	22.265	NaN	22.9916	22.8152	22.8365	NaN	22.6253	22.8895	22.9298	22.6628	21.9777	23.0691	NaN	23.391	NaN	23.2448	22.2764	22.2593	NaN	23.1269	NaN
25.7895	25.7846	25.8927	25.8552	25.8764	25.895	25.7871	25.8647	25.8599	25.8741	25.8191	25.7441	25.8069	25.7995	25.8694	25.8118	25.8599	25.8167	25.8528	25.797	25.8528	25.9225	25.8647	25.8433	25.9066	25.9134	26.038	26.0443	25.9716	26.0127	25.7363	25.8142	25.8694	25.8997	25.7846	25.8552	25.7745	25.8336	25.9606	25.9517	25.9694	25.9406	25.7155	25.8019	25.8433	25.8834	25.8881	25.8361
24.0691	23.9406	23.5869	23.48	23.9134	23.8858	23.9134	23.895	23.3511	23.178	23.6971	23.0772	23.7695	23.7077	23.0789	23.1519	23.632	23.7077	23.4676	23.2679	22.8858	22.7161	23.2535	23.0854	23.4425	23.5165	22.9654	23.1348	22.8895	22.9207	22.7553	23.0054	22.7223	22.5777	21.9742	22.0625	23.0967	23.2258	22.6693	22.4751	22.6475	22.3403	22.5983	22.5731	22.417	22.3294	22.0493	21.9459
NaN	22.343	21.7265	21.9566	NaN	NaN	NaN	NaN	NaN	NaN	21.5404	21.3962	NaN	NaN	21.9207	21.7056	NaN	NaN	22.4273	21.9024	21.9985	21.8576	NaN	22.0854	22.1612	22.0493	NaN	NaN	NaN	21.5498	NaN	NaN	20.8802	NaN	NaN	NaN	22.1206	22.0789	21.6186	21.9024	NaN	NaN	NaN	NaN	NaN	21.4221	NaN	21.5309	+	+
26.9869	26.965	27.0296	26.9316	26.976	27.1115	26.1075	26.1927	26.0691	26.0296	26.1273	25.9111	26.9539	26.9088	26.965	26.8858	27.0084	26.8623	25.4738	25.3712	25.604	25.5898	25.6784	25.6595	26.965	26.9316	26.6458	26.6998	26.9088	27.0813	25.797	25.8788	25.6595	25.8788	26.0062	26.1095	26.5045	26.5419	26.604	26.512	26.8504	26.6998	25.4425	25.341	25.1527	25.4008	25.6891	25.5926	+	+
18.8511	20.654	21.3211	19.1788	20.4375	21.0886	20.1704	20.4576	19.4113	19.9316	20.5261	NaN	20.9171	20.9024	21.3156	20.0951	20.9672	20.7223	20.417	20.2302	20.4874	19.8165	20.6186	NaN	19.7291	20.2185	20.2764	20.1704	21.0559	21.3538	NaN	NaN	20.2535	20.4972	20.6364	20.8727	20.6096	19.6969	19.3566	19.9258	20.7056	20.3538	20.6364	20.5165	20.265	NaN	21.2535	20.1457		+
NaN	NaN	NaN	NaN	NaN	NaN	NaN	NaN	NaN	NaN	21.7512	NaN	NaN	NaN	NaN	NaN	NaN	NaN	NaN	NaN	NaN	NaN	21.7796	NaN	NaN	NaN	21.5638	NaN	NaN	NaN	NaN	21.9134	NaN	NaN	NaN	NaN	NaN	NaN	NaN	NaN	NaN	NaN	NaN	NaN	NaN	NaN	NaN	NaN
22.4651	22.155	22.5961	22.2764	22.3101	22.4092	21.4923	21.5777	21.9777	22.3699	21.8839	22.1673	22.265	22.1301	22.4501	22.2621	22.2877	22.6164	21.9098	21.8269	22.1519	22.0122	22.0156	22.0426	22.2877	22.4324	22.5093	22.2006	22.7203	22.7574	22.3805	22.3101	22.2877	22.4825	22.5141	22.4576	21.9951	22.3619	22.6843	22.58	22.7265	22.6518	22.5869	22.4092	22.0951	22.3156	22.4349	22.5309	+	+
26.3066	26.3595	26.3729	26.3578	26.673	26.6595	25.6865	25.9088	26.1719	26.1174	26.2077	26.2803	26.2317	26.3477	26.329	26.2961	26.4692	26.5754	26.0148	25.965	26.3612	26.2408	26.2499	26.3959	26.6998	26.8264	26.9316	26.8858	26.8142	26.8142	26.1546	26.1371	26.3959	26.2317	26.5255	26.346	26.2996	26.4692	26.6595	26.5898	26.7645	26.6998	26.2077	26.2714	26.4551	26.5754	26.4676	26.5315	+	+
24.7543	24.6757	24.6096	24.6649	24.5165	24.632	22.8783	22.9601	23.2679	22.9061	23.1488	23.5165	24.3778	24.4362	24.632	24.1565	24.4862	24.632	23.6865	23.654	23.1612	23.3101	22.9261	23.4676	24.1332	24.275	24.5285	24.0691	24.4105	24.1253	22.9707	22.9298	22.7836	22.9459	22.9298	22.6822	24.0935	23.9672	24.0854	23.9043	23.8576	24.0359	23.0292	22.8034	22.7451	22.9024	23.1765	22.9795	+	+
23.0526	22.7735	22.1301	23.3645	22.6364	22.7307	23.3239	23.4298	23.6209	23.3778	23.391	21.928	22.2593	22.1519	22.9707	22.3045	23.3645	22.3403	23.391	23.391	23.2821	23.5404	23.6649	23.6649	22.3645	22.0821	23.181	23.6431	22.4626	22.7492	22.6562	23.654	23.3239	23.1348	23.4551	23.417	22.48	23.3376	23.1719	22.6992	22.5662	23.2961	23.0258	23.391	23.3778	22.2821	23.3376	23.2961		+
19.9459	21.8346	21.7634	21.6006	19.7969	19.1475	21.8876	21.5915	22.6051	22.2066	21.7471	21.7307	21.4825	21.9495	22.1734	22.0559	20.85	21.9601	22.1426	22.1079	21.4476	22.3538	22.1704	22.2155	21.2006	21.0493	21.6231	21.4273	21.68	21.7512	21.4576	21.9171	21.632	22.0918	22.0292	22.3017	21.4425	20.8727	21.2821	20.9672	21.5165	21.1825	22.3266	21.743	21.9672	21.6584	22.3778	21.9388	+
21.391	21.3857	21.9061	NaN	NaN	22.1795	NaN	NaN	22.7955	21.3376	NaN	NaN	20.9601	22.1269	20.9742	NaN	21.8423	NaN	22.0691	NaN	NaN	21.9243	21.7265	NaN	NaN	NaN	NaN	NaN	21.0625	22.2243	NaN	NaN	NaN	22.7265	NaN	22.44	NaN	NaN	NaN	NaN	21.7675	NaN	NaN	NaN	NaN	NaN	21.8913	NaN
25.4266	26.533	25.6703	25.7129	25.7363	25.2133	25.5955	25.4831	25.9803	25.4362	26.2679	26.1469	25.5404	25.8142	25.7619	26.7895	26.4314	25.1719	25.341	25.2961	25.5898	26.1908	26.3187	26.1371	25.8552	25.8019	26.4154	26.3545	26.4362	24.9803	25.2891	25.8215	25.7871	25.7895	26.425	24.4984	25.895	26.3762	26.2002	26.5029	26.0254	25.7338	24.824	25.673	25.7466	26.0148	25.8361	25.4234
NaN	23.1222	NaN	NaN	22.2006	NaN	22.7348	NaN	23.7286	NaN	23.5638	NaN	NaN	NaN	NaN	24.2891	23.9316	NaN	21.5309	NaN	24.1015	24.0275	23.9316	23.4923	23.5404	23.6431	23.9225	24.4105	24.0609	22.9725	23.654	23.1079	24.0105	23.3376	23.7492	23.8858	23.7077	24.1946	24.1642	23.7796	23.5522	NaN	23.4676	23.3778	24.3712	24.1095	24.1719	23.7389		+
30.2979	30.4823	30.4234	30.196	30.4433	30.4532	30.1239	30.0864	30.099	29.94	30.196	29.9677	30.3088	30.5389	30.4532	30.4234	30.4629	30.2759	30.2422	29.8534	30.2308	30.2422	30.3828	30.3303	30.2979	30.2759	30.341	30.2979	30.4234	30.4134	29.7581	30.1115	29.9539	29.8096	30.1115	30.1239	30.3724	30.341	30.4629	30.2077	30.362	30.2759	29.7129	29.9814	29.9677	30.0217	30.2647	30.099	+	+
26.726	26.7517	26.7645	26.7771	26.7389	26.7389	25.1984	25.1795	25.0975	25.1449	25.0691	25.0975	26.673	26.6458	26.7129	26.7517	26.673	26.673	25.275	25.2891	25.1095	25.2785	25.2207	25.1719	27.0084	26.8858	26.965	26.9539	26.8858	26.8385	25.4008	25.3477	25.2643	25.3342	25.3511	25.317	27.0084	26.8858	26.8385	26.8974	26.8142	26.8504	25.3101	25.3712	25.3844	25.2535	25.417	25.4138	+	+
21.0156	21.6497	21.5638	21.3376	21.265	21.4067	21.5213	21.1642	21.3699	20.9243	21.3156	21.0493	21.7013	21.4015	21.0625	21.2419	21.3045	21.5404	20.5261	20.8876	20.9024	21.0426	21.2066	21.1332	21.1395	21.6231	21.4118	21.743	20.9951	20.8423	20.4972	21.2535	20.85	20.8346	20.5638	20.2185	20.8727	21.2593	21.3266	21.5823	21.0493	20.5823	NaN	20.2989	20.714	20.4676	20.2302	20.2419
20.9882	21.0886	21.1457	20.9388	21.5117	21.0951	21.8307	21.5777	21.3045	21.265	21.4526	21.2243	20.9601	20.7876	20.7307	20.7876	20.8113	21.1143	21.0224	21.2933	21.8876	21.2066	21.3484	21.4526	19.1647	19.6982	20.2066	19.7443	19.7894	20.0292	19.358	20.3962	20.8576	20.1079	19.9459	20.0951	19.6831	21.2877	NaN	20.0691	19.1095	NaN	19.7476	19.6447	19.7463	NaN	19.6097	21.4825	+	+
23.8385	23.9933	23.8576	23.7389	24.1332	23.7995	23.6209	23.6209	23.7594	23.5869	23.7594	23.7077	24.141	24.0105	23.6649	23.9406	24.1946	24.1015	23.6096	23.7796	23.4923	23.6431	23.7796	23.7594	23.8576	24.0105	23.654	23.9225	23.6209	23.3645	23.6209	23.3239	23.4425	23.6757	23.5754	23.1031	23.9043	24.1095	23.9225	24.1174	23.848	23.6431	23.4923	23.48	23.5165	23.2679	23.3645	22.4067	+	+
23.5638	23.8093	23.9316	23.3239	23.9316	24.0443	23.5638	23.3376	23.5404	23.3239	23.1441	23.8385	23.8288	23.9134	23.5983	23.48	22.1395	23.9847	23.5522	22.5592	23.6649	21.9423	23.1174	23.0691	NaN	23.6865	23.4923	23.2961	NaN	23.7077	23.48	23.1143	23.1642	23.6865	22.848	22.9725	NaN	23.6757	NaN	23.4676	23.7895	23.4425	23.1596	22.8764	23.1079	23.0983	22.9171	23.5869	+
22.9459	23.0723	23.1441	23.019	23.1269	23.0156	22.5213	22.5261	22.5731	22.5309	22.4825	22.1916	22.8802	22.9601	22.848	22.8858	22.8876	22.8576	22.3752	22.3988	22.4551	22.6628	22.3857	22.2066	23.0376	23.1627	23.1332	23.2361	22.867	23.3376	22.3805	22.5592	22.6628	22.5117	22.4476	22.5261	22.5777	22.7756	22.8802	23.0037	22.8651	22.9079	22.4015	22.654	22.8073	22.6628	22.714	22.4972	+	+
23.9043	23.5404	23.48	23.2521	23.0325	23.0821	22.3645	22.0658	22.4923	23.0173	21.7056	22.3484	24.1946	23.9847	23.7389	23.3778	23.9672	23.8385	22.8764	22.5451	22.2155	22.714	22.4551	22.4476	23.9225	23.7077	23.7695	23.5983	23.7796	23.7286	23.0542	22.5237	22.0224	22.7471	22.969	23.155	24.1871	23.9672	23.9847	23.9316	24.275	23.7492	23.4298	22.9134	22.7471	22.6029	23.4298	23.019	+	+
20.3645	18.9936	20.265	19.9459	19.9882	19.3489	22.0756	22.6387	22.5545	22.4626	22.6298	22.6992	19.906	20.3211	19.7329	20.4476	20.3962	20.3962	22.4701	22.4898	22.239	22.1612	22.3619	22.4375	NaN	NaN	20.6096	20.3645	20.0559	19.2931	22.7675	22.5498	22.3073	22.8651	22.4751	22.4701	NaN	NaN	20.2066	20.4576	20.3321	19.9742	22.2621	22.2593	22.44	22.155	22.5592	22.3752	+	+
24.5754	24.9406	24.8433	24.7338	24.9495	24.9847	23.7492	23.9933	23.867	23.7995	24.2821	24.0609	24.5045	24.9672	24.7338	24.7129	24.8623	24.8044	24.0359	24.1174	24.275	23.9225	24.217	24.141	25.0275	24.9495	24.9716	25.1135	24.9134	24.824	23.6757	23.9406	24.0359	24.1332	24.2021	24.141	24.9716	25.0359	24.9088	24.8528	24.9043	24.7945	23.5983	23.9933	24.0526	24.2096	24.1565	24.2317	+	+
25.6944	25.6431	25.4953	25.8974	25.5195	25.6375	25.8118	25.5463	25.5522	25.5404	25.767	25.2096	25.8552	25.7077	25.6292	25.8528	25.6125	25.5841	25.5638	25.7024	25.6431	25.3645	25.7645	25.6012	25.8552	25.8191	25.3975	25.7745	25.3844	25.5374	25.6676	25.558	25.5725	25.4953	25.8288	25.4105	25.9628	25.9628	25.3511	25.5667	25.6125	25.6237	25.6784	25.6918	25.5225	25.3477	25.4923	25.726
NaN	22.2036	21.7876	NaN	NaN	NaN	NaN	NaN	NaN	NaN	NaN	NaN	NaN	NaN	NaN	21.9352	NaN	NaN	NaN	22.3565	NaN	NaN	22.0325	21.9566	NaN	NaN	21.6453	21.7182	NaN	NaN	NaN	NaN	21.8423	NaN	NaN	NaN	NaN	NaN	21.6628	21.3484	NaN	NaN	22.2679	NaN	NaN	NaN	NaN	NaN
NaN	NaN	NaN	NaN	NaN	NaN	NaN	22.8746	NaN	23.0459	NaN	23.0476	NaN	NaN	NaN	NaN	NaN	23.1063	NaN	NaN	NaN	22.9406	NaN	NaN	NaN	NaN	NaN	NaN	NaN	NaN	22.823	NaN	NaN	NaN	NaN	NaN	NaN	NaN	NaN	22.6253	NaN	NaN	22.7182	NaN	NaN	NaN	NaN	NaN
23.8576	23.7995	23.5983	23.8764	23.6096	23.8576	23.3101	23.2679	23.181	23.1673	23.3376	23.0707	23.8093	23.7695	23.7286	23.7594	23.848	23.7182	23.2405	23.2258	23.1719	23.3778	23.4551	23.3376	24.417	24.3511	24.1332	24.2821	24.1015	23.9672	23.6865	23.7286	23.6209	23.5869	23.6209	23.6209	24.2463	24.1015	24.2021	24.1871	24.1174	24.2679	23.5869	23.5045	23.417	23.48	23.5983	23.4551	+	+
24.7286	24.654	25.1681	25.1055	25.1681	25.2207	24.1642	24.3239	24.4614	24.3578	24.6209	24.4488	24.5285	24.5812	24.8576	24.7945	24.9043	24.7745	24.1253	23.867	24.3031	24.3511	24.3778	24.3712	24.7645	24.7796	25.4234	25.3101	25.0935	25.2133	24.1642	24.2961	24.7995	24.6971	24.4984	24.4984	24.3101	24.4862	24.7645	24.7745	24.8811	24.8623	23.9495	24.0935	24.4234	24.654	24.558	24.4425	+	+
NaN	NaN	NaN	22.3884	NaN	NaN	NaN	NaN	NaN	NaN	NaN	20.0426	22.8461	NaN	NaN	22.8365	NaN	NaN	NaN	NaN	NaN	NaN	NaN	22.6164	22.6051	21.68	21.2477	NaN	NaN	NaN	NaN	22.5615	NaN	NaN	NaN	NaN	NaN	NaN	NaN	NaN	NaN	NaN	NaN	NaN	NaN	NaN	NaN	22.0951
23.5754	23.7182	23.6096	23.5404	23.6865	23.417	23.5165	23.2185	23.417	23.5165	23.4425	23.2961	23.5045	23.217	23.5404	23.5754	23.7077	23.5404	23.4551	23.1519	23.1627	23.4551	23.2535	23.3101	23.48	23.4298	23.4923	23.3511	23.3645	23.3101	22.4041	22.8727	22.8858	22.9672	22.821	22.7013	23.5638	23.5165	23.1627	23.2961	23.2535	22.8858	22.8839	22.4576	22.8249	23.0207	22.8895	22.1581
19.4224	19.59	NaN	19.9742	19.6038	NaN	20.6006	20.6886	NaN	20.2989	20.0426	18.7332	NaN	NaN	NaN	19.1305	16.5228	NaN	19.8808	19.9459	19.8305	20.002	20.002	19.8645	18.8241	19.9017	19.4593	19.6228	19.6211	NaN	NaN	20.0559	19.3434	19.3049	19.6434	NaN	19.1427	NaN	NaN	18.7425	NaN	NaN	NaN	20.1825	18.6954	18.9935	NaN	19.6663		+
24.976	25.0854	24.9316	24.8904	25.0105	24.8904	24.7543	24.9088	24.8997	24.9225	24.945	24.9539	25.239	25.1719	25.0975	25.2821	25.2607	25.1332	24.9539	24.848	25.1253	24.9933	24.976	25.065	24.989	25.0105	24.8904	24.7945	25.0233	24.8997	25.1135	24.7895	25.1642	24.8385	24.9803	25.0359	25.3679	25.3778	24.989	24.9628	25.141	25.0732	25.1488	25.141	25.1604	24.9316	25.0317	25.0105		+
24.7234	24.8093	24.7995	24.8858	24.848	24.867	24.5285	24.5754	24.417	24.5754	24.6096	24.4298	24.895	24.9043	25.019	24.9977	24.7796	24.867	24.6757	24.7543	24.6865	24.6703	24.6649	24.6431	24.6918	24.6971	24.6649	24.7182	24.7286	24.7796	24.4676	24.5696	24.6703	24.6264	24.6757	24.5754	24.9361	24.895	24.7796	24.6971	24.7543	24.8385	24.6649	24.6486	24.6757	24.5404	24.654	24.6096	+	+
20.6006	22.0122	21.7471	21.8113	21.6971	22.2185	21.7056	21.6971	22.3184	22.3017	22.5568	21.7348	21.4775	22.3884	22.3484	22.0224	22.0088	22.0224	21.6757	22.4849	22.1206	22.0983	21.823	22.2593	21.9459	21.8802	21.1457	21.4425	21.3592	22.2535	21.9316	21.3376	21.9207	22.3672	22.1457	NaN	20.8876	21.3538	21.2707	21.1332	22.3778	21.8461	21.714	22.0625	22.3936	22.3725	21.6886	22.239
NaN	NaN	20.2419	NaN	NaN	NaN	22.1795	20.9171	NaN	21.6584	21.5451	21.9985	NaN	NaN	NaN	NaN	NaN	NaN	21.3857	21.8576	22.0983	22.1581	22.1612	21.895	NaN	NaN	NaN	NaN	NaN	NaN	21.9812	21.5685	21.9566	21.928	22.2989	21.5069	NaN	NaN	NaN	NaN	NaN	NaN	20.8651	NaN	21.8987	21.6186	21.1825	20.3752
23.5869	23.7492	23.6431	23.7389	23.7492	23.7182	23.5045	23.5754	23.3778	23.4041	23.6865	23.1627	23.6865	23.6971	23.5045	23.8191	23.7286	23.4676	23.3645	23.3511	23.5165	23.5165	23.5869	23.5165	23.654	23.8576	23.6865	23.8385	23.6431	23.7077	23.3376	23.5285	23.5285	23.5285	23.6971	23.5404	23.6971	23.895	23.7492	23.9847	23.7796	23.9847	23.1627	23.417	23.5165	23.976	23.5869	23.5165	+
NaN	NaN	NaN	22.343	22.2849	22.1946	NaN	21.5961	NaN	NaN	21.8269	NaN	22.5285	22.4947	22.6431	NaN	22.9334	22.6693	NaN	21.85	22.0918	NaN	NaN	NaN	NaN	21.7265	22.1363	22.1111	21.9985	NaN	NaN	NaN	21.6497	NaN	NaN	NaN	NaN	22.2419	22.9548	22.5615	23.0224	22.7935	21.3857	21.9024	22.2564	22.1269	NaN	22.0292	+	+
22.5638	22.6779	22.3857	22.9654	23.2346	22.0658	22.6584	22.6253	22.3321	22.6164	22.7995	22.4501	22.5545	22.3592	21.9459	22.2621	22.6693	22.4273	21.5451	23.1688	22.6992	22.4298	22.8054	22.155	22.7895	23.5754	22.8633	22.8895	22.8783	22.5846	22.3831	22.9985	22.5615	22.5333	21.7675	22.9672	22.9441	23.1472	22.7244	22.9225	22.4947	22.8073	22.5615	22.8576	22.9006	22.9601	22.3129	22.2448
24.5463	24.7492	24.7645	24.9539	24.7286	24.8191	24.9628	24.8385	24.7543	24.7796	24.7945	24.6918	24.4105	24.6703	24.7389	24.6209	24.5522	24.5045	24.8528	24.8288	24.6811	24.8764	24.604	24.6096	24.2961	24.3645	24.3031	24.3444	24.3578	24.3844	24.5225	24.6096	24.604	24.654	24.5105	24.6486	24.3239	24.4425	24.4614	24.48	24.2243	24.1488	24.3376	24.558	24.3578	24.5105	24.3307	24.4425		+
28.5609	28.6181	28.7486	28.906	28.8974	28.7292	28.3536	28.49	28.4976	28.4473	28.5573	28.7453	28.7325	28.6764	28.8504	28.7645	28.8142	28.8711	28.5128	28.341	28.6764	28.5718	28.5933	28.5933	28.6898	28.8081	28.8294	28.877	28.7802	28.805	28.1842	28.2216	28.4354	28.3239	28.4073	28.3828	28.4785	28.5426	28.8234	28.8234	28.9117	28.7771	28.1263	28.2399	28.3787	28.6458	28.4154	28.6355	+	+
23.0258	NaN	NaN	NaN	NaN	NaN	NaN	NaN	24.3031	22.9742	NaN	NaN	23.2821	23.6096	21.0559	NaN	24.0443	NaN	24.3844	NaN	NaN	NaN	NaN	NaN	NaN	22.002	NaN	NaN	NaN	NaN	NaN	NaN	NaN	24.3376	NaN	NaN	NaN	NaN	NaN	NaN	24.0691	NaN	23.848	NaN	NaN	24.1871	NaN	NaN
24.2463	24.239	24.0105	24.1719	23.7594	23.9495	24.8385	24.6375	24.8576	24.9225	24.7441	24.7995	24.3376	24.2821	24.1174	23.8858	24.0772	24.1174	24.7338	24.7077	24.6431	24.7945	24.7286	24.5165	23.6649	23.848	24.0443	23.6649	23.9933	23.9043	25.1253	24.5754	24.8811	25.0609	25.0854	25.0148	23.867	23.9584	23.8385	23.8764	24.2243	23.7695	24.8623	24.867	24.6486	24.8288	24.9539	24.6431	+	+
NaN	NaN	NaN	NaN	23.2679	NaN	NaN	24.3307	NaN	NaN	18.8833	NaN	NaN	NaN	NaN	NaN	NaN	NaN	NaN	23.1174	21.7182	NaN	NaN	NaN	NaN	NaN	NaN	NaN	NaN	NaN	NaN	21.4324	24.2535	NaN	18.3289	NaN	NaN	NaN	NaN	NaN	NaN	NaN	NaN	22.6006	19.6882	22.1332	NaN	23.867
24.7389	25.6865	25.0443	25.391	25.9977	25.1135	25.5105	25.4266	25.4862	24.5983	25.4105	25.5492	24.7389	24.5225	25.239	26.0127	25.9562	25.4073	24.8576	24.9043	25.4953	25.2679	25.5667	25.6209	25.6237	25.9912	26.1015	25.9473	25.7492	25.4008	25.6971	25.7846	25.8093	25.452	26.0772	26.6595	25.7103	25.989	25.9473	26.0401	25.9933	25.4138	25.3745	25.7543	25.5105	25.8927	25.6568	26.2679
23.2419	23.5638	23.4298	23.2679	23.1332	23.211	24.1095	24.1095	23.5404	23.1047	23.8191	23.1316	23.1734	23.6971	23.6209	23.5045	NaN	NaN	22.85	24.3844	23.8576	23.5869	23.6971	23.7077	23.1395	22.9006	23.3778	23.1031	23.6971	23.5285	24.1095	24.2961	23.9584	23.9316	23.9847	23.9495	23.7286	23.5983	23.4298	23.3511	23.1765	23.4551	24.2535	24.3444	24.0609	23.7594	23.895	24.0772
NaN	NaN	NaN	NaN	NaN	NaN	NaN	NaN	NaN	23.6971	NaN	NaN	23.1886	NaN	NaN	NaN	NaN	NaN	NaN	NaN	NaN	NaN	NaN	NaN	NaN	NaN	NaN	NaN	NaN	NaN	23.1976	NaN	NaN	NaN	NaN	NaN	22.7389	NaN	NaN	NaN	NaN	NaN	23.7895	22.9189	NaN	NaN	NaN	NaN
22.0054	21.7594	21.8191	21.6929	21.9566	21.6714	22.2125	22.0559	21.7675	22.265	21.9352	NaN	22.3376	21.5731	21.8839	22.019	21.7182	22.6209	22.1765	21.928	22.2989	21.895	22.0054	21.928	21.4972	22.0156	21.0292	20.9024	20.7955	21.3645	22.0559	22.0983	21.714	21.4874	21.8614	21.1395	21.8839	21.68	21.4324	21.7348	21.4324	21.8113	21.8876	22.343	21.7182	21.8461	21.8461	22.0756
27.9031	27.8264	28.019	27.9484	27.8974	27.8916	27.8264	27.9259	28.1214	27.9977	28.0762	27.6527	27.9705	27.976	28.1214	28.0296	28.217	28.2216	28.0349	27.5389	28.0505	28.0557	28.0349	28.0813	27.6663	27.7581	27.9031	28.003	27.9088	27.9088	27.976	27.9088	28.0914	28.2308	28.0864	28.0401	27.4234	27.7517	28.1115	28.1459	28.1214	28.0243	27.7389	27.7895	27.8858	28.203	28.1214	28.0609
21.6584	22.4092	21.928	22.4996	21.7876	22.0224	22.9043	22.9795	22.5983	22.6298	22.5915	23.1143	22.4144	22.1238	21.0224	22.0918	22.5754	22.5823	22.6584	22.5846	22.8327	22.265	22.7203	22.58	21.6497	22.0393	22.0559	21.7512	22.6929	21.6364	22.5938	22.5568	22.0054	22.4041	22.1825	22.0918	21.8113	21.8073	NaN	22.0625	22.0951	21.632	21.6276	22.2006	22.0459	22.1457	21.6231	21.8614	+	+
22.9985	23.3239	23.1886	23.391	23.3376	23.4298	23.6096	23.4923	23.5638	23.4298	23.5404	23.6865	22.9459	22.8633	23.1581	23.391	23.178	23.0674	23.4041	23.155	23.2419	23.5983	23.1472	23.1946	23.0886	22.8689	23.417	23.5638	23.3376	23.239	23.4041	23.417	23.2405	23.5638	23.1426	23.3778	22.8689	22.5961	22.9513	22.867	23.0224	22.9006	23.0139	23.0576	23.1596	23.0723	23.1047	23.1348	+	+
24.4041	24.3844	24.4425	24.5404	24.9628	24.558	24.1946	24.6649	24.1565	24.1174	24.48	24.2096	24.4551	24.4676	24.4551	24.5869	24.6431	24.6649	24.3844	24.2961	24.2317	24.0935	24.2243	24.0443	23.5754	NaN	24.2317	24.4738	24.0772	24.3376	24.4738	24.3511	24.5638	24.0526	23.9043	23.895	NaN	NaN	24.019	24.3778	24.1095	23.9225	24.4923	24.5285	24.3578	24.317	24.0443	24.1488		+
21.4067	21.265	21.5915	20.7056	21.4972	20.9742	22.654	22.9864	22.1426	22.0426	22.4972	22.5522	21.7796	21.4626	21.1395	20.3101	21.1079	21.5261	23.0493	22.8746	22.6029	22.2302	22.2419	22.4676	20.5069	21.2877	20.3962	20.6006	20.3645	NaN	22.3348	22.7512	22.7369	22.1426	21.7995	22.1143	20.4874	20.002	20.2877	19.6884	20.7223	19.4401	22.741	22.937	22.4221	22.5545	22.2332	22.3592	+	+
22.2125	21.4015	21.6886	NaN	NaN	21.3538	NaN	NaN	22.1612	22.3592	NaN	NaN	21.9495	21.9316	21.502	NaN	22.0756	21.9098	21.7876	NaN	NaN	22.2273	NaN	NaN	21.5731	NaN	21.5261	19.7762	19.1273	22.1946	21.6971	NaN	NaN	22.0658	NaN	21.8987	20.4676	NaN	21.5309	NaN	21.8113	NaN	22.0325	NaN	NaN	NaN	21.8651	NaN	+	+
23.1991	22.8113	23.1441	22.9951	23.0542	22.9243	24.2463	24.1174	24.1795	24.275	24.0359	24.2535	23.1269	23.4041	23.0674	23.1031	23.1719	23.1441	24.2961	24.2021	23.9043	24.0854	24.1095	24.019	22.9079	22.6141	22.502	22.8932	22.4626	22.9189	24.019	23.9316	23.8093	23.8191	23.848	23.6865	23.1825	22.8689	22.5522	22.9985	22.9477	23.0821	24.1488	23.9406	23.9225	23.6649	23.7492	23.5522	+	+
25.5195	25.417	25.3204	25.3612	25.3545	25.2096	25.3511	25.1527	25.0317	25.0275	25.002	24.918	25.2426	25.2856	25.1681	25.1332	25.0233	25.0894	25.0691	25.0732	24.7286	24.8142	24.7796	24.867	25.6153	25.4266	25.5225	25.4362	25.5463	25.3444	25.2021	25.2785	24.9933	25.0401	25.2096	24.9977	25.3679	25.3578	25.1719	25.1293	25.1757	25.2535	25.1449	25.1565	25.0105	24.7796	25.0275	24.945	+
21.3699	20.3538	19.2127	21.3484	20.1332	21.0559	21.343	21.1143	20.654	21.5685	20.2764	20.8113	22.2506	22.1795	21.3211	21.4221	20.6364	21.5356	21.6231	20.8876	20.4676	19.9316	21.2535	20.9601	20.8423	20.1206	19.9742	20.85	21.0951	20.9601	21.743	19.7957	20.2764	21.3699	21.4375	19.9882	22.4923	21.5685	20.8727	21.9423	21.8913	21.7307	22.1886	21.1946	21.4874	NaN	20.6276	20.9601		+
23.9406	24.019	23.5165	24.2243	23.632	23.654	23.654	23.5638	23.4425	23.4551	24.2891	23.239	23.7389	23.8093	23.3511	23.7182	23.7077	23.9406	23.7695	23.8858	23.4551	23.4298	24.0609	23.8764	23.7995	23.6971	23.8764	23.9043	23.5165	23.4298	23.2961	23.9225	23.1795	23.2535	23.8093	23.4041	23.4425	23.391	23.5638	23.5869	23.6757	23.4298	23.3645	23.2535	23.1765	23.3645	23.2258	23.239
23.8093	23.7796	23.4425	23.8093	23.5522	23.7077	23.8191	23.7594	23.6649	23.7796	23.5869	23.5638	23.7594	23.6865	23.7182	23.632	23.7594	23.8191	24.2535	23.9847	23.6757	23.7286	23.9043	23.7796	23.8093	23.5522	23.48	23.5983	23.391	23.6865	24.0609	23.7389	23.3376	23.6209	23.1158	23.391	23.632	23.2096	23.4298	23.1301	23.5983	23.4041	23.9933	23.7492	23.3511	23.4041	23.4551	23.4041
22.6518	22.8152	22.9847	22.7451	23.0207	22.7013	21.6584	NaN	21.8614	21.7307	21.7471	21.3857	22.821	22.7634	22.5754	22.4626	22.3699	22.6141	22.0918	NaN	22.0224	NaN	NaN	22.1079	23.0838	23.5754	23.4676	23.2375	22.9243	22.8969	NaN	21.8876	21.7675	NaN	21.3857	21.5638	22.8152	23.1916	22.6141	23.0821	22.4375	22.5117	21.6141	22.1916	21.9171	21.3699	21.3857	NaN	+	+
20.4273	NaN	20.5069	21.0756	21.2006	19.4456	21.1519	19.9459	NaN	NaN	20.8191	NaN	NaN	NaN	NaN	21.1143	NaN	NaN	NaN	20.9601	NaN	19.9459	21.0886	21.0886	20.9098	NaN	NaN	20.7955	20.4676	NaN	NaN	20.4576	18.7919	NaN	20.654	NaN	NaN	19.7557	20.8423	20.8576	NaN	20.9388	NaN	19.4408	20.5261	NaN	NaN	NaN
23.9847	24.217	24.2607	23.8385	23.9406	23.8385	23.7492	23.9672	24.0105	23.5522	23.1719	22.7182	23.9134	24.0359	24.002	23.5754	23.8191	23.3239	23.7182	23.9847	24.2096	23.9225	22.8404	23.5754	23.5522	23.8191	23.6971	23.5285	23.1749	23.4041	22.654	23.1395	23.5285	23.4298	23.1504	23.2463	23.0854	23.5522	23.8385	23.4551	23.5869	22.6992	23.1063	23.7286	23.5404	23.7796	23.4551	23.3376	+
24.2891	24.391	24.3307	24.6153	24.6757	24.4738	24.5463	24.7594	24.5983	24.5696	24.8191	24.2821	24.3578	24.391	24.5696	24.6486	24.3239	24.1488	24.5754	24.8576	25.0975	24.7645	24.8904	24.8336	24.4105	24.632	24.3511	24.5225	24.2096	24.0275	24.3101	24.5754	25.0401	24.5404	24.5105	24.417	24.4923	24.6153	24.1565	24.3239	24.1253	24.3975	24.2607	24.632	24.867	24.9716	24.4738	24.8764
28.906	28.8294	28.9814	28.9484	28.906	29.0057	28.9977	29.141	29.1239	29.1435	29.1239	28.9814	28.8653	28.8623	28.9539	28.8653	29.0084	29.0788	29.0217	28.8974	28.9705	28.906	29.0479	28.8887	28.6931	28.6764	28.7096	29.0164	28.8112	28.8829	29.0505	28.9428	29.0453	29.1263	29.0737	28.9146	28.5278	28.55	28.8081	28.9732	28.8887	28.8799	28.8623	28.8445	28.9539	28.8474	28.9484	28.9567
27.3992	27.4551	27.7771	27.7389	27.8504	27.4551	27.6458	27.5315	27.7581	27.4785	27.5898	27.7064	27.5536	27.2445	27.5826	27.6389	27.7389	27.4073	27.509	26.9977	27.7771	27.632	27.8974	27.8324	27.4707	27.8858	27.9869	27.9923	27.7958	27.4073	27.7517	27.9977	28.217	27.9428	27.7708	27.4154	26.9316	27.7833	28.1065	28.066	27.5315	27.7064	27.4073	27.8858	28.019	27.9316	28.0453	27.7064
20.7796	21.9171	22.1301	22.1581	22.3017	21.7796	21.8764	22.1519	22.2036	20.8576	22.1886	22.9777	20.85	20.8876	22.002	22.0459	22.5213	22.1765	21.5685	21.4676	21.9352	22.1612	22.3672	22.1734	21.5069	22.2821	22.741	22.4298	22.1886	21.6628	22.0088	22.4626	22.8093	22.5451	22.6584	21.5869	20.7715	22.1174	22.2302	23.0207	22.1238	22.5165	20.1825	21.6929	21.6714	22.2535	22.2006	22.2006
26.3204	26.4154	26.5374	26.5898	26.4754	26.5014	26.6865	26.5898	26.7645	26.7895	26.726	26.7389	25.9955	25.965	26.4282	26.3926	26.2058	26.2445	26.4504	26.5255	26.6998	26.8142	26.604	26.632	26.2571	26.317	26.632	26.4846	26.5536	26.5045	26.8504	26.8858	26.8974	26.9977	27.1115	27.0813	25.7492	25.7338	26.4536	26.4346	26.2944	26.4676	26.5898	26.6865	26.9316	26.8858	26.8264	26.9088	+	+
NaN	NaN	NaN	24.6153	25.3239	NaN	NaN	24.5926	NaN	NaN	25.1908	NaN	NaN	NaN	NaN	NaN	NaN	NaN	23.6865	25.1795	25.2821	NaN	NaN	24.9495	NaN	NaN	NaN	NaN	NaN	NaN	NaN	NaN	NaN	NaN	NaN	NaN	NaN	NaN	NaN	25.3101	NaN	NaN	NaN	NaN	NaN	NaN	NaN	25.0813
19.795	19.7107	19.738	20.1206	19.6113	19.806	20.4476	20.2419	19.9601	19.8327	20.4972	19.6094	18.8427	19.2108	19.0275	19.2134	19.8211	19.5008	19.8042	20.5915	19.4289	19.2488	18.7961	19.7972	19.2727	18.6763	19.6279	19.1785	18.6891	18.8571	19.5924	18.8724	19.6935	19.5655	19.7328	18.578	18.8079	18.2697	18.3964	NaN	18.6518	18.0571	19.2802	18.7821	19.2143	19.6385	18.9113	19.3557		+
23.8288	23.6865	23.9933	24.4614	24.2961	24.3307	23.7594	23.7695	24.0526	24.4614	24.4738	24.4923	23.7695	23.6971	24.5463	24.4738	24.317	24.5926	23.7389	23.6971	24.4234	24.317	24.5463	24.5345	24.1946	24.5045	24.6264	24.5696	24.4425	24.5404	23.7695	23.6649	24.0443	24.3101	24.2961	24.002	24.0359	24.417	24.7995	24.4984	24.5522	24.7492	23.4551	23.7077	24.2243	24.2243	24.2891	24.2243
25.3101	25.1293	25.3307	25.1527	25.3679	25.341	25.0105	25.4073	25.4394	25.4457	25.2243	25.3031	25.2207	25.1527	25.3844	25.2463	25.2463	25.4362	25.2571	25.2607	25.3273	25.2096	25.1908	25.1095	24.7745	24.8044	25.1795	25.2714	24.7338	25.0691	25.2607	25.0275	25.3444	25.2571	25.2643	25.1681	24.4041	24.5522	25.0732	25.0854	24.9628	24.9271	25.4202	25.0443	25.3578	25.4892	25.2463	25.2996
24.6209	24.019	24.5754	24.8433	24.6209	24.8433	24.1946	23.632	24.3578	24.4738	24.391	24.8288	24.6918	24.3307	24.654	24.4234	24.6649	25.0854	24.4105	23.9406	24.6096	24.239	24.5285	24.6209	24.4676	24.9495	25.0567	24.976	24.6971	24.8858	24.824	24.4923	24.3778	24.8093	24.7182	24.6153	24.0526	24.6431	25.1095	24.9361	24.7695	24.7846	24.7645	24.632	24.8433	25.0105	24.1015	24.7441
24.5404	24.3444	24.4738	24.4614	24.3307	24.4738	24.8433	24.8336	24.9316	24.945	25.0526	25.228	24.6096	24.5404	24.6209	24.4488	24.604	24.7077	25.2679	24.9406	25.48	25.1642	25.2317	25.341	24.1719	24.4738	24.2535	23.895	24.0275	23.9584	24.6865	24.4105	24.6375	24.3376	24.0691	24.0772	23.7995	23.9043	24.0359	23.7895	23.9847	23.8858	25.1871	25.0105	24.8528	24.9088	24.5285	24.417	+	+
27.2979	27.3578	27.3662	27.3662	27.2625	27.3239	26.3324	26.2625	26.3695	26.3992	26.3959	26.4073	27.4938	27.4707	27.4862	27.4862	27.4314	27.4473	26.3745	26.3943	26.515	26.5754	26.5682	26.4908	27.4394	27.3662	27.341	27.2891	27.2353	27.2625	26.574	26.3959	26.3222	26.3359	26.5105	26.5029	27.8019	27.6663	27.524	27.4551	27.4394	27.3745	26.5898	26.5389	26.5029	26.4138	26.6458	26.5522	+	+
23.0493	22.8614	22.8839	23.0105	22.7265	22.7895	22.5592	22.6497	22.8987	21.654	22.4221	22.9024	22.8633	22.3619	22.9477	22.9116	22.7013	23.4676	23.0426	22.9584	23.2229	22.7955	22.867	22.5938	22.5754	21.7715	22.3211	22.4501	22.7995	22.9477	22.9812	22.8839	22.2621	22.4676	22.8876	23.0772	22.48	22.1143	22.3962	21.7915	22.7533	22.2764	23.0609	23.0756	22.6992	22.8132	23.1871	23.1488	+
25.6918	25.7363	25.6703	25.6865	25.6375	25.6068	25.2353	25.1371	24.8385	24.9043	24.918	24.7945	25.7234	25.8191	25.7389	25.7182	25.7543	25.6622	25.1293	25.0975	24.895	25.0526	24.9406	24.9803	25.6096	25.5105	25.5105	25.5075	25.5404	25.4202	25.1527	25.1795	24.7695	24.8858	25.0275	24.918	25.7441	25.5725	25.5696	25.5983	25.5225	25.5075	24.976	25.1015	24.8433	24.8336	24.8764	24.9716	+	+
20.7389	21.3592	21.3592	21.7594	21.3266	21.3266	22.1704	21.7013	21.3101	21.2125	21.9316	21.9566	21.6051	22.1946	21.8764	21.8727	NaN	NaN	22.0983	23.0641	23.184	22.4898	22.8783	23.2679	20.8113	21.0292	21.1765	21.8307	21.0756	19.6374	21.953	23.0342	22.7013	22.6562	22.5498	22.0292	21.4972	21.8385	21.7512	21.7307	20.5451	21.9423	22.2477	23.1441	22.8423	23.0071	22.6757	23.0542	+
24.5285	24.8191	24.5522	24.5285	24.6865	24.5754	24.5812	24.7995	23.6757	24.8528	24.391	25.0813	24.6431	24.8191	24.8191	24.7745	24.4105	24.6264	24.4614	24.8385	24.7945	24.7234	24.5463	24.5105	24.4551	24.604	24.2317	24.0935	24.2891	24.002	24.9271	24.1332	24.2891	24.2607	24.002	24.317	24.5696	24.6264	24.239	24.2961	24.002	24.4105	25.1135	24.4041	24.2317	24.4488	24.1253	24.3975
27.1214	27.5315	27.2535	27.2353	27.1507	27.0505	27.1507	26.5624	27.2353	26.6595	27.2077	27.0505	27.3239	27.0813	27.4073	27.9539	27.7833	27.141	27.0914	26.6595	27.3992	27.3578	27.5315	27.4707	27.632	27.6181	27.7389	27.8142	27.6595	27.0813	26.9539	27.0914	27.1015	27.1115	27.2445	27.0914	27.8142	27.7895	27.8858	27.8081	27.604	27.3324	27.1214	27.1312	27.3578	27.341	27.4629	27.4073		+
30.2979	30.3828	30.5014	30.4823	30.4727	30.393	30.1361	30.196	30.2077	30.1724	30.3196	30.1361	30.5203	30.4234	30.5573	30.6022	30.5014	30.4629	30.1604	30.1361	30.3828	30.3828	30.362	30.393	30.3724	30.4234	30.4823	30.4433	30.4823	30.4433	29.8872	30.0864	30.2759	30.1724	30.3303	30.2077	30.4629	30.5481	30.5844	30.6544	30.5203	30.5933	29.995	30.2308	30.2869	30.2647	30.2869	30.362	+	+
27.3066	27.2535	27.17	27.1115	27.391	27.2353	26.8385	27.1604	26.9428	26.7645	26.9428	27.3066	27.0401	27.1984	27.1115	26.673	27.0813	27.0296	27.189	27.2891	27.141	26.7771	26.7895	27.1984	27.2535	27.4707	27.3153	26.8504	26.9316	26.9869	26.7129	26.7895	26.8019	26.4567	26.6595	26.8741	26.8385	26.976	26.7645	26.4073	26.6865	26.7129	26.6458	26.9428	26.8504	26.5225	26.6181	26.8019	+
28.5165	28.4823	28.5203	28.4512	28.5718	28.5826	27.9428	27.8564	28.1065	28.0813	28.2077	28.2216	28.4433	28.4154	28.4433	28.4394	28.579	28.6005	27.8799	27.8564	28.1459	28.0401	28.2262	28.1984	28.1065	28.3109	27.9977	27.965	28.1507	28.141	27.7958	27.7064	27.7517	27.7581	27.9428	27.8264	28.0401	28.1361	28.1015	28.1937	28.141	28.1459	27.7771	27.7453	27.8203	27.673	27.8623	27.8385	+	+
28.0609	28.0914	27.8682	27.8504	27.965	27.9203	27.3324	27.2891	27.019	26.9977	27.2077	27.17	28.1065	28.0813	27.8019	27.8324	27.9539	27.8385	27.3153	27.189	27.0813	27.0609	27.189	27.2262	27.8858	27.8682	27.5754	27.5014	27.5014	27.4629	26.7517	26.8264	26.5754	26.6181	26.673	26.5898	28.0137	27.9977	27.5389	27.5898	27.4707	27.4862	26.8858	26.9088	26.604	26.6458	26.604	26.6458	+	+
23.5045	23.2821	23.5045	23.6096	23.2375	23.48	23.4551	23.4298	22.9601	23.391	23.2961	23.895	23.7492	23.5522	23.3778	23.5638	23.5285	24.002	23.2821	23.391	22.937	22.9795	23.3101	23.2961	23.5165	23.181	23.4923	23.2821	23.2679	22.9584	23.4425	23.0625	22.3592	22.8614	23.417	22.969	23.7796	23.4041	23.48	23.1749	23.1111	23.3778	23.3645	23.0772	22.7915	23.0559	23.0576	22.9899
24.7745	24.7024	24.8623	24.7234	24.8288	24.7286	24.976	24.9316	24.7543	24.8717	24.8385	24.6971	24.6865	24.6811	24.8336	24.7389	24.7796	24.7846	24.7995	24.8385	24.5812	24.7182	24.7182	24.7129	24.5696	24.5522	24.4984	24.4105	24.5869	24.6703	24.48	24.6865	24.2021	24.2679	24.5522	24.5225	24.3578	24.4362	24.5754	24.6264	24.6595	24.7129	24.6153	24.6431	24.3578	24.2463	24.3031	24.5165
25.3204	25.1095	25.0567	25.0317	25.0772	25.1833	25.8717	26.1623	25.792	25.8433	25.7871	25.9225	25.217	25.2856	24.7995	24.7286	24.8528	24.9584	25.9977	26.1604	25.558	25.5696	25.6431	25.7466	24.4984	24.5754	24.6757	24.5165	24.3444	24.4425	25.5551	25.6676	25.2926	25.217	25.1642	25.2021	24.5165	24.5165	24.4551	24.0691	24.3975	24.3376	25.5841	25.5522	25.1946	25.2679	25.239	25.1332	+	+
24.7594	24.4984	25.1015	24.9628	25.1449	24.9847	24.4862	24.6649	24.7389	24.7129	24.6153	24.6486	24.632	24.5225	24.989	25.0275	24.9803	25.0233	25.0813	24.8576	25.1015	25.0935	25.1055	25.1174	24.141	24.1565	24.6971	24.824	24.654	24.6209	24.4614	24.6757	24.7945	24.4676	24.4041	24.4984	23.9316	24.0105	24.217	24.3712	24.317	24.5165	24.8385	25.0401	25.0691	24.8858	24.8811	24.8811	+
27.189	27.1604	27.1015	27.189	27.189	27.2803	26.5478	26.7517	26.8974	26.8623	26.9088	27.0296	27.1507	27.1507	27.0505	27.0401	27.0505	27.0401	26.7517	26.6181	26.976	26.8741	26.9203	26.965	26.9316	26.9428	26.9977	26.9869	26.9203	26.9316	26.5522	26.5404	26.6458	26.5014	26.527	26.4738	26.5404	26.632	26.6998	26.5711	26.7645	26.7129	26.4892	26.4892	26.5374	26.5609	26.5898	26.574	+	+
24.976	25.1214	25.1015	25.1015	25.1371	25.1449	25.0401	25.0732	24.9628	25.0854	25.1214	25.0443	24.9406	25.0691	25.0275	25.0359	25.0609	25.0732	25.0148	25.0148	25.0233	25.065	25.0935	25.0854	25.5045	25.4138	25.5345	25.5225	25.5105	25.5404	25.3135	25.3943	25.3477	25.3376	25.4984	25.3376	25.4738	25.5285	25.5841	25.5754	25.5725	25.604	25.4425	25.4831	25.417	25.2571	25.3376	25.4425
23.3778	23.4676	23.3239	23.417	23.4425	23.1901	23.5165	23.0258	23.4923	23.4551	23.4551	23.3101	23.2288	23.4425	23.2361	23.4676	23.6431	23.2375	23.5638	23.6096	23.6971	23.4551	23.5983	23.4551	23.9225	23.9584	23.7492	23.7182	23.7077	23.5983	23.9495	24.1253	24.0609	24.1719	23.7995	23.8191	23.5869	23.7796	23.8576	23.9316	23.6971	23.6431	24.1488	24.1642	24.0609	23.9933	23.8385	23.9672
25.3712	25.4298	25.228	25.3066	25.1757	25.1604	25.1332	25.0975	25.0772	25.002	25.0275	24.918	25.4923	25.4425	25.3066	25.391	25.317	25.1946	25.217	25.141	25.1527	25.1449	25.1527	25.1681	25.604	25.5551	25.4645	25.4234	25.5433	25.4138	25.0609	25.1135	25.0935	25.1055	25.2463	25.2021	25.7182	25.5983	25.5638	25.4923	25.5812	25.5404	25.2317	25.2463	25.1604	25.1681	25.3204	25.2463	+	+
22.6779	22.6186	22.6971	22.5261	22.9207	22.8346	23.3778	23.3645	23.1395	23.1795	22.6671	22.9441	22.7161	22.6342	22.6119	22.6006	22.6907	22.2302	23.0854	22.9985	23.1642	22.9829	22.8191	23.1658	22.5592	22.5754	22.2477	22.0821	22.4092	22.6497	22.848	22.3936	22.8932	22.6518	22.7265	22.7492	22.8519	22.7614	22.5545	22.8461	22.5568	22.695	22.9189	23.0342	22.6865	22.5638	22.7735	22.7876	+	+
21.502	21.743	20.895	20.7715	20.5823	21.2006	20.7955	21.0292	20.1581	20.343	20.8802	20.417	21.3538	21.502	20.5823	20.6886	20.9742	20.1825	20.5069	19.4219	20.1079	20.1825	19.2207	19.9459	22.0918	22.1143	21.2821	21.2535	21.5165	21.0156	20.4775	20.2877	20.1704	20.7634	20.3538	20.2764	22.0658	21.9134	21.1332	20.6364	21.3321	20.7307	20.7471	19.858	20.2185	20.4375	20.5638	NaN	+
26.7645	26.8264	26.7771	26.8623	26.8858	26.9869	26.217	26.4785	26.4122	26.4378	26.5898	26.4567	26.8504	26.9428	26.9869	26.7895	26.6181	26.726	26.4815	26.632	26.6458	26.7517	26.4692	26.4738	26.6181	26.5667	26.9539	26.8264	26.512	26.726	26.2643	26.17	26.518	26.4234	26.6865	26.5029	25.9869	26.2803	26.4908	26.2643	26.4953	26.2979	26.2607	26.2481	26.5419	26.7389	26.673	26.4409	+	+
23.632	23.7492	23.5522	23.5285	23.3376	23.4923	23.3376	23.4041	23.5404	23.6431	23.3376	23.3101	23.8385	23.895	23.5045	23.4923	23.5522	23.391	23.3511	23.2229	23.1519	23.417	23.1627	23.155	23.3645	23.4298	23.417	23.48	23.7594	23.7895	23.654	23.6971	23.5045	23.7796	23.9225	23.8191	23.4676	23.5165	23.5404	23.5404	24.0443	23.8858	23.5638	23.391	23.2273	23.5285	23.9672	23.9495
23.6649	23.2036	23.0918	22.9619	23.2155	23.2021	NaN	22.1332	23.5983	23.391	22.3184	23.8858	23.8764	23.4041	23.2477	23.5045	23.4298	23.6649	23.5285	NaN	23.5045	23.0805	20.9388	22.0493	NaN	23.1285	22.969	NaN	20.9882	NaN	23.8385	22.3511	23.0609	23.4676	23.0918	23.1095	23.0258	23.3376	21.0821	23.1856	NaN	23.2961	23.5045	NaN	NaN	22.9423	23.1457	22.895
26.1852	26.228	26.0691	26.038	26.1174	26.0833	26.5638	26.518	26.3877	26.391	26.4457	26.3204	26.1546	26.1095	25.9803	25.9869	26.019	25.8997	26.4425	26.3745	26.2803	26.3273	26.3828	26.3477	26.0484	26.1135	25.8717	25.8811	25.8069	25.7796	26.1661	26.2891	26.0813	26.0813	25.9955	25.9912	26.0084	26.0505	25.9043	25.9271	25.7286	25.797	26.1115	26.2661	26.0609	26.1604	25.8858	25.9672	+	+
24.9495	24.8997	24.9847	25.2463	25.0813	25.0526	24.945	24.945	24.8433	25.1055	24.8717	24.8528	25.5075	25.5225	25.1833	25.4138	25.3612	25.4488	25.1449	25.1449	24.848	25.2571	25.2926	25.2996	25.0975	25.0567	25.0359	25.1095	25.2353	25.3273	25.002	24.9803	24.7846	24.9316	25.065	24.1253	25.5225	25.5285	25.3135	25.6676	25.5898	25.5955	25.1871	25.2133	25.1757	25.002	25.0894	25.1449		+
21.3376	22.1734	21.9061	20.9243	21.7796	21.5404	22.7369	22.1079	22.6141	21.9916	22.6051	22.6693	22.2707	21.9707	22.8054	22.7471	23.2521	22.3101	23.2679	22.2477	23.4298	23.5638	22.8764	23.0459	22.3266	22.7035	22.5568	22.1946	22.2477	21.5451	23.3239	22.8708	23.0707	22.8764	22.6298	22.9601	22.7182	22.8054	22.7836	22.3936	22.8461	21.7389	23.48	23.5869	22.823	23.3645	23.1991	23.2081	+
NaN	NaN	NaN	NaN	NaN	NaN	NaN	18.0593	NaN	NaN	NaN	NaN	NaN	NaN	NaN	NaN	NaN	NaN	NaN	NaN	NaN	NaN	NaN	NaN	NaN	NaN	NaN	NaN	NaN	NaN	NaN	NaN	19.5782	NaN	NaN	NaN	NaN	NaN	NaN	NaN	NaN	NaN	NaN	20.4874	NaN	NaN	NaN	NaN
24.2961	24.2535	24.3578	24.2961	24.2821	24.2243	23.7286	24.0105	24.2607	24.0443	24.0275	24.48	23.848	23.8385	23.7286	23.6431	23.7695	23.9043	23.848	23.895	24.0526	23.9225	23.6431	24.1795	24.7129	24.7182	25.2133	24.8858	24.8142	24.7543	24.4551	24.1795	24.5165	24.5345	24.7695	24.3712	23.848	23.867	24.1488	23.9495	24.3376	24.239	24.2243	24.1642	24.5105	24.3101	24.275	24.4923		+
23.391	23.4676	23.6649	23.632	23.7594	23.4923	23.0309	23.417	22.928	22.9864	22.6186	23.1886	23.6431	23.6971	23.5165	23.7492	23.6649	23.895	23.2051	23.2051	23.2961	23.0509	23.1316	22.867	23.5522	23.5983	23.3101	23.2214	23.5754	23.895	23.1825	23.2961	22.9742	23.2961	23.2821	23.1871	23.5983	23.632	23.5404	23.7182	23.8093	23.8764	23.4676	23.5638	23.5404	23.5869	23.4676	23.6209	+	+
21.1519	19.8919	20.6276	20.265	21.0691	20.3101	20.6186	NaN	19.9882	20.7796	NaN	21.4118	20.1825	20.5356	19.7616	20.1946	19.8123	21.2243	NaN	NaN	20.3752	20.343	NaN	20.1581	19.9316	20.2877	20.7634	20.1206	20.343	19.9601	20.8346	NaN	19.9601	19.4294	NaN	20.2535	19.0135	20.5069	19.3477	20.6186	20.2535	20.1457	20.7056	NaN	20.2535	NaN	19.6478	20.2764
26.9203	26.976	27.1795	27.141	27.1507	27.1795	26.9869	27.0084	26.965	26.9088	27.0813	26.9203	26.8385	26.8385	27.0813	27.0813	26.976	26.9869	26.976	26.8741	27.0609	26.9977	27.0711	27.0296	26.9088	26.8741	27.1115	27.2353	27.141	27.2262	26.8504	26.9869	26.9428	26.9428	26.9539	26.9088	26.673	26.7129	27.0813	27.0401	27.0505	27.0609	26.7895	26.9088	26.9316	26.976	26.9539	26.9428
26.7129	26.7129	26.8504	26.8385	26.726	26.7645	26.8019	26.7771	26.8264	26.7517	26.8504	26.8504	26.6865	26.673	26.8623	26.8623	26.7771	26.8019	26.8741	26.726	26.8623	26.8504	26.9203	26.8858	26.6181	26.632	26.8264	26.8974	26.8974	26.8974	26.7771	26.8019	26.7771	26.8264	26.9316	26.7517	26.5898	26.632	26.9088	26.8741	26.8504	26.8504	26.7517	26.7895	26.7645	26.8504	26.9316	26.8623
24.824	24.8811	25.2317	25.0062	25.0233	25.1253	25.3645	25.452	25.848	25.4583	25.6181	25.9338	24.8717	25.0105	25.4202	25.0609	25.239	25.2317	25.6348	25.6784	25.9157	25.6676	25.6971	26.0526	24.7895	24.5165	24.9716	24.7745	24.7995	24.8623	25.1642	25.2961	25.4862	25.228	25.6264	25.6811	24.8576	24.6375	24.8191	24.6757	24.6811	24.8385	25.1253	25.417	25.5014	25.1449	25.7568	25.7594	+	+
24.976	24.8623	24.6649	24.654	24.5522	24.6153	25.2499	24.9271	24.7286	24.6811	24.7543	24.6757	24.7024	24.6703	24.6153	24.4738	24.6431	24.5638	24.9584	24.7645	24.3307	24.5463	24.6209	24.5696	24.8811	24.7441	24.3031	24.2607	24.0443	23.9672	24.4551	24.632	23.895	24.0443	23.632	23.8385	24.5165	24.3645	24.2243	23.9933	24.1015	24.002	24.6153	24.6153	23.7695	23.4298	23.6649	23.6431
24.8811	25.0484	25.2058	24.945	25.1095	25.3943	24.6971	24.6757	24.976	24.7796	25.1135	25.3477	25.0484	24.8433	24.5638	24.6264	25.019	25.341	24.6703	24.824	25.1984	24.3844	24.8858	25.0935	25.0233	25.5551	25.5075	25.1371	25.0317	25.0443	24.5404	24.2463	24.6486	24.391	24.5926	24.6153	24.8093	24.7745	25.0691	24.9043	24.7129	25.0359	24.417	24.3444	24.7286	24.8093	24.3101	24.7492
23.7492	23.7895	24.0691	24.0105	23.9316	24.002	23.7286	23.7796	23.976	23.867	23.9847	23.8288	23.6649	23.7594	23.7492	24.019	23.848	23.4923	23.6096	23.5638	23.5522	23.9406	23.9134	23.976	23.7895	23.4676	23.9933	24.0275	23.9495	23.9672	23.6649	23.8576	23.9043	24.0275	23.9933	23.9933	23.417	23.1961	23.6096	23.5285	23.5983	23.632	23.5404	23.7286	23.8093	23.7995	23.8385	23.9043
24.0275	23.9406	23.9495	24.1095	23.8191	24.019	23.654	23.3645	23.5869	23.48	23.3778	23.3239	23.9672	24.002	23.9933	23.9933	24.0526	23.9933	23.9043	23.7796	23.4923	23.6757	23.6431	23.5983	23.7492	23.6757	23.8764	23.7995	23.654	23.6431	23.4923	23.5522	23.5165	23.5522	23.3376	23.4425	23.3511	23.2821	23.5522	23.5404	23.6757	23.5983	23.9495	23.9043	23.6431	23.7077	23.4551	23.2961	+	+
28.0557	27.7645	28.003	28.066	28.0609	28.141	27.2445	27.632	27.4473	27.341	27.524	27.6181	28.1015	28.3662	28.141	27.9259	27.9705	27.9484	27.7129	27.8081	27.8974	27.7453	27.6798	27.9539	27.8324	27.9428	27.9316	27.726	27.8142	27.8974	27.4073	27.5389	27.6251	27.4629	27.7833	27.7195	27.7325	27.7958	27.4938	27.3066	27.7708	27.7064	27.524	27.7325	27.6798	27.6181	27.8445	27.8019	+	+
23.2521	25.217	23.2051	23.6865	23.5285	23.654	24.6918	23.2679	24.9977	22.8708	25.1527	24.5225	23.3239	22.9298	23.4923	25.3877	25.3066	22.9024	24.654	23.214	25.6784	25.2243	25.0359	25.3811	25.2426	25.2499	24.7492	25.1253	25.1449	23.5754	24.6865	25.1604	25.1946	24.9539	25.0526	25.1253	24.895	24.976	24.8288	24.4425	24.7796	23.3778	24.7796	25.1371	25.1332	25.3477	25.2891	25.4298
25.8433	25.895	26.0422	26.038	25.9977	26.002	26.1908	26.204	26.2133	26.2445	26.2499	26.1565	25.9203	25.9111	26.0062	26.0711	26.0401	26.0233	26.2077	26.2643	26.2426	26.2499	26.2768	26.2589	25.705	25.7129	25.7846	25.8019	25.9248	25.9043	26.0526	26.1095	26.1546	26.0772	26.2768	26.2499	25.6292	25.6649	25.8599	25.8997	25.9271	25.976	26.0833	26.1155	26.1015	26.0955	26.2058	26.2207	+	+
22.5141	22.5685	22.44	22.6342	22.6186	22.6929	22.7796	22.7098	22.7614	22.6231	22.8093	22.68	22.6231	22.5141	22.7471	22.6992	22.6387	22.7955	22.937	22.7451	22.6276	22.654	22.7223	22.8839	22.5333	22.019	22.6606	22.7389	22.1673	22.5823	22.7182	22.7955	22.9152	23.0002	22.937	23.087	22.6186	22.3988	22.538	22.1426	22.5754	22.5615	22.741	22.6096	22.4972	22.6628	22.8932	22.9423
24.9043	24.6486	24.9043	25.0275	24.9539	25.0233	24.4298	24.5754	24.7077	24.7543	24.5983	25.1565	24.3444	24.4984	24.6865	24.3307	24.5463	24.8528	24.7543	24.9361	25.0233	24.7234	24.6865	25.1135	24.3975	24.558	25.0567	24.8093	24.7129	24.9495	24.3645	24.48	24.7129	24.6703	24.7234	25.065	23.2679	23.417	24.2535	23.7594	24.217	24.4923	24.5225	24.5404	24.7543	24.4923	24.7543	24.6811
20.3962	20.8269	20.3962	20.0559	19.9006	20.2419	20.3857	20.0951	20.3857	20.1206	20.4476	20.3645	20.5915	20.5356	20.1704	19.4932	20.6453	20.2185	21.0088	20.0156	20.8269	20.2302	20.7471	20.1206	20.3538	20.6276	19.9601	20.3101	19.7172	19.4549	19.3546	19.8155	19.7128	19.775	18.2989	19.6802	20.3645	19.4225	19.9174	17.6308	19.583	18.187	19.714	19.9459	19.6249	18.3803	20.1825	19.8012
22.9261	23.3645	22.9243	23.1627	23.417	23.48	23.9134	23.9847	23.7796	23.6649	23.8191	23.5638	23.2214	23.391	23.0509	23.2288	23.48	23.3376	23.9495	23.9847	23.632	23.6209	23.7492	23.7077	22.9637	22.8346	22.7594	22.9006	23.1856	23.2302	23.3511	23.5983	23.4923	23.5522	23.3511	23.417	23.2361	23.1795	22.8689	22.8895	23.3645	23.2506	23.3511	23.6865	23.5045	23.417	23.4425	23.6096	+	+
29.5951	29.5933	29.57	29.673	29.668	29.6492	28.5754	28.6492	29.2445	29.0453	29.203	29.4919	29.4413	29.4668	29.6798	29.7178	29.7014	29.4727	28.9869	28.6355	29.362	29.2825	29.249	29.4842	29.537	29.5754	29.7911	29.7597	29.7708	29.5278	28.8799	28.7988	29.1483	29.0217	29.3367	29.2445	29.0217	29.2891	29.5389	29.5463	29.6128	29.5609	28.7927	28.805	29.1164	29.1795	29.3239	29.2736	+	+
NaN	21.4526	21.8191	NaN	NaN	NaN	22.0122	21.8987	22.7265	23.0393	22.6276	22.5093	21.9024	NaN	NaN	22.1642	21.5261	NaN	22.5892	22.7594	23.3511	23.0902	22.8307	23.0559	21.7675	NaN	21.2302	21.6276	21.4775	21.0951	21.4923	22.8783	22.239	22.3156	23.2821	23.0674	21.8461	22.4067	21.9742	NaN	NaN	21.8576	22.4996	22.3348	22.5708	22.3884	22.6119	22.6164	+	+
25.895	25.7543	26.2891	26.3861	26.3393	26.2607	25.726	25.7129	26.2944	26.1332	26.3222	26.8142	25.7466	25.705	26.1332	26.0296	26.204	26.1871	25.9225	25.654	26.4815	26.2732	26.2021	26.604	25.9781	26.1546	26.5898	26.2335	26.4953	26.3239	26.2408	25.9495	26.3828	26.3712	26.8142	26.726	25.5492	25.7568	26.1795	25.9977	26.3153	26.3511	25.9847	26.0588	26.515	26.3187	26.5725	26.6865
21.6714	NaN	21.9061	22.1916	21.4476	21.5685	NaN	21.632	21.3266	23.2375	22.2989	22.6141	21.343	NaN	21.6409	21.8034	21.7756	21.6714	21.6497	21.928	22.3184	21.9024	21.9423	21.9566	21.5117	22.0918	22.1856	21.6453	NaN	NaN	22.1174	22.0983	22.4526	21.4118	22.4298	22.002	21.9423	21.68	NaN	NaN	NaN	21.8152	21.1704	22.9899	22.0292	22.3857	22.019	22.5685		+
NaN	NaN	NaN	NaN	NaN	NaN	22.9189	NaN	23.5522	NaN	23.2961	23.0999	NaN	NaN	NaN	22.0691	NaN	NaN	NaN	NaN	NaN	NaN	NaN	23.2006	NaN	NaN	NaN	NaN	NaN	NaN	22.6779	23.1095	23.4551	23.5983	23.6431	23.417	NaN	NaN	NaN	NaN	NaN	NaN	22.3348	22.3017	NaN	23.1504	23.239	NaN
NaN	NaN	NaN	NaN	21.265	NaN	21.1457	NaN	NaN	23.0325	21.5961	22.2006	NaN	NaN	NaN	NaN	NaN	21.8913	NaN	NaN	21.3699	NaN	NaN	NaN	NaN	21.1581	NaN	NaN	NaN	NaN	NaN	NaN	21.5823	NaN	NaN	NaN	NaN	NaN	NaN	20.9316	NaN	20.3538	NaN	NaN	21.5356	21.5498	NaN	21.4375
25.5165	25.4862	25.3844	25.4457	25.4266	25.5225	25.002	25.3204	25.2643	25.2463	25.217	25.2133	25.5841	25.5783	25.3239	25.3679	25.2856	25.4105	25.2207	25.217	25.3511	25.3273	25.317	25.2996	25.3273	25.3101	25.2785	25.3444	25.3712	25.452	25.2353	25.1833	25.3066	25.3376	25.3342	25.3811	25.3239	25.239	25.2133	25.0317	25.4457	25.3745	25.1642	25.2679	25.2426	25.2926	25.5135	25.4488	+	+
20.2764	20.2419	20.3211	20.0951	20.5069	20.2989	NaN	20.9316	19.9088	20.4375	NaN	17.9913	17.8211	20.1581	20.2302	NaN	19.8336	NaN	20.4375	20.5823	20.1825	19.9601	NaN	NaN	NaN	19.1556	18.9507	19.0792	18.4774	NaN	19.3778	NaN	18.0982	19.5544	NaN	19.6365	NaN	NaN	18.3098	NaN	NaN	18.107	19.6634	19.849	18.5168	NaN	NaN	NaN
22.7533	23.3645	23.5869	23.7594	23.3645	23.417	23.9672	23.4551	23.0443	22.9189	23.1174	23.2096	22.9899	NaN	22.8708	23.2679	22.7594	23.0918	NaN	22.1457	22.1825	22.7634	22.6364	21.4576	23.0625	22.4526	22.9152	23.0393	23.0275	23.0723	23.2317	23.0156	22.6119	22.6141	22.5356	23.2346	21.7715	21.7223	NaN	22.2849	21.6409	23.1856	23.002	22.4526	22.5869	NaN	22.4898	NaN
24.9361	24.7945	24.8336	24.5522	24.7077	24.8576	24.8764	24.5463	25.2714	24.7745	25.1332	24.8997	24.2679	24.8764	24.8044	24.7024	24.895	24.4551	24.6209	24.2891	24.867	25.0359	25.0401	24.976	24.7024	24.5869	24.9672	24.7846	24.7945	24.7645	24.7945	24.7077	24.7645	24.7695	24.8764	24.6431	24.4614	24.5105	24.5522	24.4425	24.558	24.6918	24.5165	24.6209	24.7945	24.558	24.7695	24.6757
24.2463	24.2096	23.9584	24.0443	23.9584	24.2021	24.1795	24.3376	24.2463	24.141	23.9672	24.0854	24.2891	24.1095	24.0609	23.9134	24.4676	24.1946	24.1565	24.0691	24.2021	24.4425	23.9672	24.019	24.1095	24.217	23.9316	23.867	24.317	23.9847	24.4298	24.2535	23.9406	24.019	24.0772	24.217	24.3031	24.1565	24.1488	24.1174	24.2679	24.1795	24.4984	24.3511	23.9225	24.2317	24.275	24.2021
25.4234	25.3679	25.4041	25.3031	25.3204	25.3712	25.2535	25.239	25.1795	25.2535	25.1681	25.2499	25.3975	25.3578	25.3877	25.2535	25.317	25.452	25.2714	25.2643	25.0772	25.228	25.0443	25.0935	25.2058	25.1908	25.1642	25.1135	25.0772	25.0526	24.9803	24.976	24.9225	24.9628	24.7695	24.8997	24.9539	25.0484	25.2096	25.2856	25.0526	25.1095	25.0609	24.9847	24.9716	24.9495	24.9225	24.8811
22.3857	21.6757	21.9316	21.8614	21.4067	22.1206	22.3017	22.6141	22.969	22.9882	23.3101	22.9043	22.0625	22.2332	22.3457	22.5498	22.3403	22.3725	22.8913	22.8764	23.48	23.3511	23.2821	23.2434	NaN	21.7389	22.1886	21.5309	20.9812	22.1519	NaN	22.3101	22.4576	22.6779	22.5093	23.1332	18.8324	21.3592	21.7182	21.4118	NaN	21.9882	22.3884	22.2961	23.1504	22.6029	22.5045	22.6209	+	+
22.1673	22.4898	22.5522	22.3156	21.6409	22.2736	22.6298	22.2736	22.7161	22.3988	22.155	22.0088	22.3294	22.6253	22.4247	21.8913	22.7182	22.1886	21.9812	21.2361	22.8557	22.5846	22.632	22.7776	21.7876	22.1174	22.1047	22.1488	22.3484	22.8171	21.4324	21.9388	21.8307	22.5165	21.9423	22.4118	21.3592	22.0983	22.5777	NaN	22.4324	22.0224	21.2933	22.0592	21.714	NaN	22.3457	22.3619
27.4314	27.611	27.6181	27.632	27.5898	27.604	27.7064	27.8445	27.9316	27.7517	27.9539	27.8741	27.611	27.611	27.7645	27.8916	27.8564	27.7129	27.9088	27.7771	28.2216	28.0711	28.1015	28.1065	27.6998	27.8324	27.7581	27.8682	27.7129	27.6998	27.8741	28.1214	28.141	28.0609	28.1015	28.0557	27.4234	27.7453	27.965	27.8504	27.8445	27.8264	27.8974	28.066	28.1065	28.2714	28.2077	28.203	+
26.726	26.8264	26.7645	27.0084	27.0084	26.9428	26.9539	27.17	27.2077	26.8385	27.2535	26.9428	26.8385	27.0296	27.0084	27.189	26.9977	26.8142	27.1795	26.7771	27.726	27.3239	27.3745	27.3828	27.0505	26.9088	27.0296	27.1984	27.0084	27.3066	26.9869	27.3153	27.2891	27.2891	27.2445	27.4314	26.673	26.9088	27.217	27.019	27.217	27.2803	26.9539	27.2625	27.2714	27.5014	27.4473	27.4234
24.2821	24.1565	24.0443	24.2021	24.0935	24.0935	23.9225	23.6865	23.9225	23.9225	23.8858	23.8385	24.1871	24.2096	24.1332	24.3239	24.2891	24.2891	24.1332	24.141	24.2463	24.141	24.4041	24.2891	24.4676	24.391	24.4551	24.5463	24.3376	24.2463	24.5638	24.5926	24.5463	24.4984	24.4041	24.2535	24.4041	24.2891	24.5165	24.5638	24.3239	24.4105	24.7543	24.8623	24.8336	24.7645	24.6375	24.5983	+	+
20.6186	22.1488	21.5731	21.502	22.5892	22.0393	24.002	23.8385	23.7695	24.0359	23.5869	24.0691	NaN	21.5592	NaN	NaN	20.8191	NaN	23.5638	23.2961	23.3101	23.5983	23.2679	23.0576	22.5237	21.7876	22.8014	21.265	22.44	21.8307	23.9495	23.7077	22.9829	23.417	23.0054	23.1688	21.4626	NaN	21.5498	21.8839	21.5545	21.9812	23.4041	23.3511	23.2229	23.4041	23.0156	23.0088	+	+
26.4266	26.4645	26.4738	26.4923	26.4346	26.5345	26.1661	26.204	26.2408	26.1391	26.2661	26.1927	26.5898	26.5898	26.6595	26.6998	26.5433	26.5374	26.2696	26.1623	26.4473	26.3795	26.3578	26.3444	26.5045	26.4923	26.4692	26.4969	26.533	26.533	26.2553	26.3494	26.5029	26.4154	26.4362	26.4008	26.7517	26.6865	26.6181	26.6595	26.5898	26.6458	26.4041	26.48	26.4629	26.4938	26.4676	26.5638	+	+
21.4067	21.9742	22.1457	22.4676	22.4576	22.3699	22.5983	22.2361	22.3565	22.5731	22.3239	22.5823	22.1765	21.9985	22.343	22.4324	22.2066	22.6992	22.2989	22.6119	22.2764	22.3266	22.1426	22.0983	22.391	22.2764	21.8651	22.6298	21.6628	22.155	22.823	22.8651	22.6006	22.1457	21.7836	21.7995	22.4751	22.4349	22.3672	22.5545	22.0854	21.6714	22.7856	22.7533	22.3778	22.1111	NaN	22.1946
NaN	21.7013	NaN	NaN	22.2302	NaN	22.1581	20.2877	NaN	NaN	21.6929	22.654	NaN	NaN	NaN	NaN	NaN	NaN	NaN	NaN	21.7634	NaN	21.7915	NaN	NaN	22.6736	23.1504	22.9795	NaN	NaN	NaN	22.5261	22.6693	NaN	22.1795	NaN	NaN	22.5189	NaN	22.9061	NaN	22.6475	NaN	NaN	22.3805	NaN	NaN	22.2448
26.6998	26.7771	26.4551	26.4999	26.5536	26.5165	27.2979	27.2803	27.3066	27.2625	27.4314	27.2979	26.6998	26.726	26.4629	26.5225	26.5225	26.512	27.3662	27.391	27.4234	27.3992	27.4938	27.4473	27.189	27.2077	26.8623	26.8741	26.9539	26.9539	27.4314	27.4862	27.5165	27.5389	27.6865	27.632	27.2353	27.2077	26.8385	26.8858	26.9428	26.9977	27.5463	27.6251	27.5682	27.6181	27.6527	27.7517	+	+
25.976	26.2188	25.9338	25.8504	26.1035	25.9157	26.0914	26.1871	26.0874	26.0359	26.2553	26.0526	26.1214	25.767	25.9628	25.7389	25.895	25.9157	26.2372	25.8974	26.2996	26.3595	26.2445	26.3031	26.6181	26.509	26.3795	26.0526	26.4186	26.3342	26.1927	26.3844	26.391	26.4908	26.5315	26.4425	26.4378	26.5696	26.4186	26.3562	26.2299	26.2589	26.2243	26.3528	26.3273	26.3695	26.4202	26.5898		+
27.9923	28.0762	27.632	27.6663	27.8019	27.6181	28.003	28.1312	28.1065	27.9869	28.203	27.9977	27.9539	27.976	27.5754	27.632	27.7129	27.7129	28.0864	28.003	28.2399	28.0243	28.1115	28.189	28.3704	28.5315	28.0762	27.8445	28.1361	28.0965	28.1164	28.2445	28.4194	28.3109	28.5536	28.3745	28.6458	28.5609	28.0243	28.2625	28.0914	28.1459	28.3324	28.3951	28.217	28.459	28.3324	28.509	+	+
22.4751	22.3645	21.5592	22.2877	22.6409	22.2877	22.9566	23.3645	23.1749	23.1111	23.3101	23.184	22.6164	22.7975	21.1015	21.6453	22.4324	22.3294	23.1316	23.0275	23.4923	23.0821	23.3376	23.2434	22.7776	23.2679	21.5451	22.6453	22.6907	22.7223	23.0088	23.2679	23.4298	23.5165	23.654	23.4425	22.714	23.3511	22.5662	23.0983	22.9098	23.1734	23.0207	23.4676	23.5754	23.8385	23.5165	23.7995	+	+
27.141	27.189	27.0711	27.1214	27.1604	27.0813	26.8741	26.8741	26.7895	26.7517	26.9203	26.8504	27.1115	27.1214	27.1312	27.17	27.1604	27.1214	26.8974	26.8385	26.8385	26.8264	26.9539	26.9316	27.3662	27.4394	27.189	27.2445	27.2077	27.17	26.9316	27.0401	26.9869	26.9316	26.965	26.8019	27.0813	27.2714	27.3153	27.3239	27.1984	27.2535	26.9203	27.0084	26.965	26.9539	26.9428	26.9539	+	+
25.3712	25.6209	25.4676	25.4234	25.4234	25.5404	25.4862	25.4298	25.2643	25.2021	25.3645	25.3204	25.5014	25.5783	25.433	25.5014	25.5014	25.6181	25.5135	25.391	25.4234	25.3679	25.4202	25.3444	25.1946	25.2821	25.1719	25.1908	25.2961	25.3101	25.1681	25.3342	25.1055	25.1253	25.4234	25.0691	25.1135	25.2058	25.3031	25.2058	25.2133	25.2535	24.9716	25.239	25.141	25.2499	25.2891	25.3101		+
24.945	24.9803	24.9271	24.895	24.918	24.9847	24.3239	24.2891	23.9933	24.2891	24.2021	24.2607	24.9495	24.9672	24.8093	24.8811	24.8811	24.8904	24.0935	24.1565	24.0854	24.0359	24.0854	24.0935	25.065	24.976	24.9225	24.8904	24.9134	24.8858	24.141	24.1565	23.976	23.9406	24.0854	24.0609	25.0275	24.9977	24.8528	24.9716	24.8433	24.8717	24.019	24.0854	24.0275	23.9847	23.9406	23.9933	+	+
24.4551	24.5345	24.3239	24.317	24.019	24.0609	23.7182	23.7695	23.6209	23.6096	23.6431	23.3511	25.1871	25.2243	25.1757	25.3844	25.2353	25.1332	25.4457	25.3778	25.275	25.2856	25.1565	25.2353	24.3712	24.1565	24.0359	23.9672	24.3101	24.1946	23.976	24.0854	23.5869	23.632	24.1795	24.0772	24.632	24.4551	25.0484	25.0854	25.0526	25.1015	25.3307	25.5783	25.1527	25.2353	24.8717	24.945	+	+
23.867	23.9316	23.7492	23.8191	23.867	23.7895	24.417	24.3975	24.2021	24.48	24.3376	24.3511	23.5404	23.5165	23.5285	23.3101	23.4923	23.7995	24.2243	24.3307	23.976	24.1946	24.1795	24.2243	23.1047	23.0854	23.0576	22.8171	23.1457	23.0838	23.5869	23.6757	23.3778	23.6096	23.4551	23.1472	22.9388	22.6649	22.538	22.6518	22.8365	22.7223	23.6431	23.3239	23.5638	23.391	23.2679	23.239	+	+
23.3376	23.7286	23.5285	23.4676	23.5638	23.5754	23.7895	23.895	23.6757	23.632	23.7077	23.6757	23.4425	23.632	23.7077	23.5404	23.5638	23.3511	23.7286	23.848	23.6757	23.6757	23.6971	23.5404	23.4923	NaN	23.3239	22.2477	23.214	23.48	23.4551	23.3778	23.4425	23.3239	23.3101	23.1379	23.391	NaN	22.6992	23.4041	23.181	21.9777	23.4676	23.4425	23.2243	22.7265	23.211	22.7533	+
25.9203	25.8504	25.6971	25.5841	25.7234	25.7389	24.9977	25.065	24.7129	24.7945	24.5165	24.2317	25.2571	25.3101	24.918	24.8385	25.0772	25.0854	24.5696	24.6375	24.1253	24.1332	24.002	24.0443	25.8647	25.8191	25.7077	25.7466	25.6703	25.7619	25.002	24.9716	24.848	24.8044	24.4984	24.6595	25.1332	25.1984	25.1055	25.0275	25.228	25.1946	24.4984	24.5165	24.391	24.317	24.2243	24.3101	+	+
22.7182	22.3805	22.2448	22.6051	22.0459	22.2961	23.1426	23.0854	22.6186	22.8538	22.4947	22.7307	22.6231	21.9637	21.9882	22.1795	22.1734	22.4775	23.2821	23.0493	22.5983	22.9116	22.9243	22.9459	21.5213	21.743	21.4324	20.5545	21.68	21.343	22.8054	22.6779	22.0723	22.3884	22.1734	22.2361	21.8913	21.8913	20.5915	21.3857	22.1856	21.5592	23.3101	22.7776	22.3239	22.4676	22.4501	22.5069	+	+
25.1984	25.452	24.4551	24.6865	24.5105	24.6264	25.5983	25.4645	25.2926	25.0935	25.3342	25.2133	24.7543	24.7389	24.217	24.4614	24.6096	24.3376	25.5045	25.2643	25.2021	25.2317	25.217	25.2785	24.9803	24.945	24.2096	24.1095	24.239	24.0691	25.1095	25.0772	24.6865	24.7796	24.6757	24.6375	24.4105	24.217	23.7594	23.5285	23.9043	23.8858	25.1871	25.0691	24.7129	24.7543	24.6971	24.7594	+	+
27.5315	27.5969	27.019	27.0505	27.141	27.1015	26.4567	26.3135	25.8118	25.7234	25.7846	25.7129	27.391	27.3662	26.7129	26.8623	27.019	26.8741	26.1469	26.0317	25.5783	25.6181	25.6568	25.5955	27.8974	27.8142	27.3239	27.2625	27.2077	27.141	26.1055	26.1527	25.7895	25.7338	25.5812	25.5667	27.8203	27.7895	27.0711	26.965	26.976	26.9428	25.8858	25.9539	25.632	25.5667	25.5433	25.5075	+	+
20.7955	21.5823	22.0854	21.4067	21.0224	21.8651	22.9116	23.0886	23.0559	23.2679	22.9171	23.4041	19.4143	NaN	NaN	NaN	21.0359	20.9601	22.9548	23.2021	22.9043	22.8987	22.5069	23.0037	21.2764	20.3321	21.8538	NaN	NaN	20.3321	23.4041	22.867	22.8913	23.0559	22.6562	22.6714	21.0951	NaN	NaN	NaN	21.3645	NaN	22.9637	22.9812	22.9043	22.5708	22.2877	22.4825	+	+
24.5983	24.5869	24.3645	24.4614	24.4984	24.4298	24.3844	24.3844	24.3031	24.4105	24.3578	24.4234	24.5404	24.5463	24.3239	24.4923	24.4362	24.5045	24.3975	24.275	24.2961	24.2679	24.2891	24.3578	24.4923	24.5225	24.2961	24.3578	24.239	24.2463	24.1719	24.1642	24.1174	24.1332	24.0935	24.019	24.3444	24.4738	24.2891	24.3511	24.1871	24.2463	24.0935	24.1565	24.0275	24.019	24.0609	24.0935
22.2302	21.5404	21.7594	21.714	22.0493	21.6757	22.4092	22.6209	22.5568	22.9548	22.5961	22.4751	22.3592	21.6186	21.8307	21.6497	21.3857	21.9459	22.5141	22.6693	22.4849	22.7182	22.5237	22.5961	21.4425	21.4425	21.3321	21.1642	21.002	20.85	22.6342	22.8346	22.6929	22.6387	22.7182	22.8557	21.6096	21.714	21.3376	NaN	NaN	NaN	22.7995	22.8783	22.3831	21.8651	22.4626	22.5777	+	+
26.3975	26.527	26.4567	26.4202	26.2243	26.2335	25.2821	25.0567	25.3745	25.8019	25.065	25.4298	26.4676	26.7129	26.4282	26.3239	26.3926	26.3975	25.4645	25.6676	25.2996	25.6431	25.2096	25.3239	26.3118	26.3444	26.2225	25.9869	26.0169	26.1253	24.5463	24.895	24.7389	24.9539	24.8764	24.9977	26.5029	26.346	26.2353	26.0084	26.2114	26.0084	25.0854	25.2058	25.0484	25.2607	25.0854	24.9977	+	+
24.2961	24.4862	24.4614	24.2463	24.0275	24.4041	24.6486	24.5754	24.604	24.0854	24.4923	24.275	24.5105	24.5225	24.3975	24.3778	24.417	23.9495	24.6918	24.4614	24.654	24.5754	24.3101	24.3031	24.7389	24.7286	24.7895	24.6811	24.6971	24.7796	24.8717	24.632	24.7077	24.918	24.7234	24.7745	24.5285	24.3376	24.5754	24.3975	24.6649	24.5285	24.7645	24.7441	24.6264	24.867	24.7543	24.7745
26.632	26.3324	26.965	26.9539	26.8623	26.8385	26.4738	26.3612	26.9977	26.8264	26.8858	26.965	26.4314	26.515	26.7895	26.726	26.8019	26.8264	26.6595	26.4218	27.1507	27.0813	26.9869	27.1015	26.5463	26.5255	27.1115	26.7895	26.965	27.019	26.5711	26.4409	26.9428	26.8741	27.0609	27.1312	26.4488	26.3844	26.8264	26.7389	27.0296	26.8264	26.5551	26.5754	26.8858	27.019	27.1984	27.1015
24.9628	24.8142	25.2243	25.1795	24.9977	25.1371	25.2058	25.4105	25.6403	25.7645	25.5075	25.4831	25.0359	24.945	25.6012	25.6676	25.3612	25.5898	25.5315	25.3645	25.772	25.7995	25.6865	25.6757	24.6703	24.4984	25.0359	25.0567	25.1095	25.0894	25.9316	25.6209	25.558	25.7517	25.7821	25.7846	24.1946	24.0359	25.2785	25.3679	25.2714	25.3031	25.6757	25.6458	25.8142	25.7945	25.7441	25.7871	+
25.654	25.8288	25.8191	25.6838	25.9539	26.0443	25.1015	25.558	25.452	25.3376	25.5374	25.4923	25.6486	25.772	25.8599	25.6486	25.7995	25.9248	25.4138	25.4923	25.5609	25.4425	25.5725	25.6292	25.1332	25.391	25.4298	25.433	25.3612	25.4105	25.0317	25.3745	25.3444	25.0275	25.1604	25.1055	24.7796	25.1565	25.2679	25.0062	25.228	25.2996	24.8764	25.0975	25.2317	25.2499	25.3477	25.341	+	+
25.6918	25.6375	25.6486	25.632	25.6209	25.6784	25.3376	25.558	25.6125	25.5492	25.5725	25.5433	25.7363	25.7594	25.7363	25.7286	25.6703	25.7363	25.5255	25.4831	25.5725	25.48	25.5014	25.452	25.6292	25.5783	25.5551	25.5812	25.5433	25.7077	25.4892	25.4073	25.5345	25.6012	25.5783	25.558	25.6703	25.5404	25.6181	25.5045	25.6676	25.5841	25.5075	25.4614	25.4645	25.4614	25.5255	25.48		+
27.6527	27.7453	27.8623	27.9203	27.9372	27.2979	26.9977	27.604	27.6181	27.4707	27.6527	27.8623	27.6181	27.5389	27.7581	28.0137	28.1015	27.7453	27.1795	26.9869	27.2714	27.509	27.7771	27.5969	27.2714	27.6389	27.9705	27.7195	27.5165	27.2714	27.0401	27.3324	27.5315	27.3662	27.4234	27.1795	26.8019	27.6527	27.726	27.8385	27.5536	27.6181	26.6595	27.189	27.2445	27.1604	27.3828	27.0296
20.6628	20.1079	20.2185	20.714	19.693	19.7227	21.502	21.1946	21.5869	21.2243	21.6096	20.4775	20.0156	20.2185	19.3523	19.6863	20.5069	20.7634	21.3484	21.0224	20.9951	21.2185	21.2361	21.4067	19.7734	19.8102	20.3857	NaN	20.1332	20.3211	20.6714	21.3857	21.0088	21.2066	21.3805	20.8876	19.4851	20.1079	19.4416	19.4928	20.9098	19.4826	20.8802	20.9024	21.2066	20.4676	21.3101	21.0088	+	+
25.1681	25.0975	25.1946	25.0526	25.2891	25.3031	25.1984	25.4583	25.1449	24.9043	25.217	25.2643	25.2499	25.2891	25.3135	25.2535	25.1833	25.391	25.0401	24.9225	25.0691	25.0484	25.2643	25.0317	25.1719	25.4008	24.9933	25.1642	25.0975	25.2317	25.1719	25.4583	25.0772	25.0854	25.2643	24.1015	25.275	25.5075	25.1833	25.0894	25.2821	25.2353	24.989	25.3273	24.8044	25.1833	25.2058	25.3811
26.7895	26.8385	26.7645	26.7389	26.4877	26.7645	26.9316	26.7389	26.8858	26.6865	26.8385	26.509	26.9088	26.9203	26.7771	26.6181	26.7645	26.5463	26.8974	26.8974	26.4362	26.7389	26.9316	26.7517	26.673	26.4504	26.6865	26.7645	26.7895	26.7895	26.7129	26.8974	26.4266	26.9869	26.8019	26.7129	26.7895	26.5315	26.6458	26.2058	26.9088	26.5624	26.8385	26.558	26.524	26.5898	26.8504	26.4378
24.3444	23.7492	23.5638	23.6096	23.5983	23.5285	23.7895	23.8385	NaN	23.3511	23.9225	23.7286	NaN	22.2332	23.6971	23.7895	24.019	NaN	NaN	23.7695	23.6649	23.9495	23.895	23.7389	23.8288	23.632	23.4923	23.7389	23.7182	23.6971	24.002	23.8191	23.6431	25.6181	23.6757	23.9316	23.7594	23.4676	23.7594	23.8576	23.8858	23.7182	NaN	23.6649	23.7286	23.7077	23.8858	23.7182
25.8457	25.9584	25.867	25.902	25.8457	25.7846	26.1585	26.0691	26.1293	26.067	26.1194	26.1604	25.8528	25.8741	25.9293	25.9738	25.9406	25.8215	26.1585	25.9933	26.2002	26.2481	26.2207	26.2408	26.0484	26.019	26.0148	26.0041	26.0212	25.9539	26.0422	26.1927	26.1035	26.1293	26.1814	26.1234	25.8167	25.9361	26.0854	26.0813	25.9977	26.0275	26.0813	26.1469	26.1449	26.1776	26.1719	26.141	+	+
18.8187	NaN	17.9638	17.6542	NaN	18.6902	18.5481	NaN	NaN	NaN	NaN	18.7333	18.9016	18.9395	18.4472	NaN	18.6849	NaN	19.2651	NaN	17.6562	17.6151	18.1346	18.1518	18.7446	17.9967	18.2577	18.2722	NaN	18.0194	NaN	18.1752	NaN	18.5218	16.6391	18.4216	18.9487	NaN	NaN	NaN	NaN	NaN	NaN	NaN	NaN	NaN	18.3467	NaN
23.5404	23.5522	23.7492	23.5285	23.6757	23.7077	23.6096	23.1079	23.4298	23.3376	23.48	23.3376	23.3778	23.5045	23.4298	23.417	23.4551	23.4041	23.3511	23.1612	23.2821	23.3239	23.3645	23.2535	23.48	23.5754	23.5869	23.5754	23.5638	23.632	23.1504	23.1688	23.0592	23.1704	23.1704	23.0576	23.48	23.4551	23.178	23.3778	23.2375	22.9513	22.8783	22.9352	22.9134	23.0918	22.9882	23.1688	+
21.9024	NaN	NaN	22.1704	21.5498	NaN	NaN	21.654	21.9061	21.9601	21.632	NaN	NaN	NaN	NaN	21.9672	NaN	NaN	22.4825	20.5731	22.1047	21.9672	21.9707	21.6276	NaN	NaN	NaN	NaN	NaN	NaN	NaN	21.7553	NaN	NaN	21.8461	NaN	NaN	20.4273	NaN	NaN	NaN	21.3857	NaN	NaN	21.0951	NaN	NaN	NaN
26.1623	26.1757	26.3307	26.3811	26.2679	26.2058	26.2058	26.1585	26.3273	26.2996	26.1908	26.1965	26.0359	25.9977	26.1757	26.1681	26.065	26.002	25.8118	25.7871	26.0505	26.0752	25.9584	25.965	26.4488	26.4041	26.632	26.632	26.6595	26.6458	26.6458	26.6181	26.7517	26.8385	26.8741	26.7895	26.5624	26.4692	26.506	26.5667	26.4707	26.5345	26.3811	26.4186	26.4785	26.5255	26.5898	26.5478
24.558	23.391	24.4862	23.5285	23.8191	23.7389	24.217	23.7492	24.4425	24.1253	23.6209	23.7796	24.6431	24.0772	23.654	24.5345	23.8576	23.8858	24.4105	24.7846	23.9134	24.2821	24.317	24.002	23.7077	24.0772	NaN	23.848	23.6865	24.7441	24.8336	24.6431	23.6431	24.2821	24.7945	24.0275	24.3778	24.3376	23.9847	24.0609	24.2243	24.0443	24.8142	24.3031	24.3239	24.417	24.1174	24.0854
25.7286	25.7945	26.067	25.9584	25.9998	25.9998	24.8623	24.9847	25.0526	24.976	25.0317	24.9043	25.4614	25.5135	25.6918	25.6209	25.654	25.6012	24.8385	24.6703	24.8623	24.9134	24.8576	24.8717	26.2408	26.2838	26.604	26.5463	26.6181	26.7129	25.7182	25.6757	25.3645	25.3444	25.5345	25.5105	26.1015	26.0711	26.0854	26.0955	26.3595	26.2944	25.6513	25.3273	25.1984	25.275	25.228	25.4362	+	+
23.8858	23.9495	23.48	23.6096	23.654	23.48	23.087	23.0071	22.9495	22.6628	22.9933	23.0918	23.2535	23.5638	23.3101	23.3645	23.2679	23.0658	23.0559	23.0054	22.9601	22.8346	22.8802	22.867	23.4425	23.1519	22.8895	23.1063	22.7594	22.8858	22.5754	22.3101	21.9707	21.9985	21.8987	22.0625	23.2535	22.976	22.928	22.5869	22.3619	22.5915	21.5961	22.0359	21.9812	22.1206	22.1079	21.5165	+	+
22.8651	23.0173	22.5915	22.8614	23.2961	22.9152	21.2593	22.502	21.6409	21.9316	22.3936	NaN	22.2155	22.6736	22.1111	22.4067	22.538	22.2961	22.1765	22.3831	22.0292	21.7348	22.1238	22.265	22.4601	22.6843	22.1426	22.2593	22.1976	21.6364	NaN	21.0625	21.0156	NaN	20.5165	NaN	22.6231	22.3884	21.1015	22.1457	NaN	21.928	NaN	20.6886	21.9637	NaN	NaN	NaN	+	+
24.3975	24.4738	24.7645	24.8044	24.7594	24.6703	24.7286	24.7077	24.8858	24.7745	24.8433	24.8288	24.141	24.1332	24.5225	24.5926	24.4362	24.3239	24.2891	24.391	24.5522	24.6375	24.4923	24.6264	24.1871	24.2535	24.6757	24.6431	24.6375	24.6486	24.654	24.7077	24.918	24.9088	24.895	24.8811	24.6096	24.4551	24.4234	24.5105	24.3101	24.4425	24.3376	24.4738	24.6971	24.6153	24.5696	24.5754		+
27.341	27.2714	27.2714	27.3239	27.1795	27.1795	27.341	27.2714	27.4073	27.524	27.2445	27.3828	27.4154	27.391	27.3992	27.3828	27.341	27.3153	27.4629	27.4234	27.4234	27.5315	27.3324	27.3828	27.5969	27.524	27.6998	27.524	27.6181	27.5682	27.6527	27.524	27.5389	27.6865	27.7517	27.7517	27.8264	27.7517	27.7325	27.7453	27.726	27.7129	27.8504	27.7708	27.7389	27.6389	27.7517	27.7517
28.4976	28.4629	28.5389	28.5754	28.4938	28.4938	28.0296	27.9146	27.9316	27.8916	27.9088	27.8682	28.7292	28.6831	28.6898	28.7453	28.7549	28.6898	28.0813	27.9259	28.0349	28.1214	28.0505	28.0084	28.4629	28.4234	28.55	28.5389	28.5682	28.5389	27.9316	27.9203	27.8741	27.8799	27.8799	27.8623	28.6964	28.6075	28.7357	28.7927	28.6798	28.6663	27.8623	27.9372	27.9977	27.9539	27.9705	27.9146	+	+
30.0084	29.362	29.49	29.9259	29.2847	29.94	30.2193	30.1361	29.788	29.8264	30.0737	29.8157	29.995	29.766	30.4433	29.6964	29.3196	29.7178	30.196	29.6285	29.7895	29.673	29.8339	29.604	29.9814	29.8711	29.5109	29.8294	29.6163	29.6216	30.2647	29.6629	30.2422	30.1724	30.2535	29.8081	30.0349	29.9814	29.4093	30.0349	29.5627	29.8959	30.2193	29.9539	29.3153	29.8279	29.9677	29.8755	+
27.9372	28.5573	27.9428	28.203	27.9814	27.9705	27.9031	27.4073	27.965	27.4862	27.9259	27.8203	26.4923	27.8682	28.4314	28.7927	28.7676	28.1604	27.8264	27.5754	28.0609	28.003	28.0609	28.0864	28.4194	28.3494	28.4314	28.5165	28.604	28.1507	27.9203	27.8142	27.6931	27.8142	28.066	27.7064	28.6595	28.5646	28.7031	28.6492	28.5573	28.2262	28.003	27.9814	27.9923	27.9705	27.8564	27.8799	+
21.8876	22.0156	22.0156	21.7876	21.0886	21.7715	20.4067	21.0426	21.7223	21.2361	21.1457	21.3857	21.2764	21.3101	21.5117	21.3645	21.714	21.6497	21.7056	21.7223	21.5685	20.654	21.0559	22.0359	21.3045	22.3936	22.741	21.8307	21.8651	22.3565	22.0325	21.2707	22.2535	21.9423	21.9916	22.0054	21.4874	21.85	21.1332	20.7307	21.9352	21.5777	22.1015	21.7223	21.9207	21.9566	22.0951	21.7056	+
26.2353	26.1681	25.6971	25.6703	25.8717	25.9271	27.9869	28.2077	27.9259	27.9088	27.9203	27.8203	26.4661	26.3273	25.902	25.902	26.0464	26.2188	28.2979	28.2262	27.965	27.8623	28.0965	27.976	25.867	25.7441	25.3778	25.5255	25.945	25.9338	27.6389	27.6865	27.632	27.5754	27.8081	27.8019	25.6944	25.7568	25.4583	25.5638	26.3187	26.1135	27.6865	27.7581	27.5609	27.7645	28.1652	28.0505	+	+
24.6153	24.7796	24.5285	24.3778	24.217	24.3975	25.2133	24.6649	25.4394	24.9628	25.4892	25.4073	24.8623	24.8717	24.6209	24.5926	24.6264	24.5105	25.2535	24.976	25.3778	25.452	25.3307	25.3943	24.5696	24.3645	24.417	24.2021	24.7389	24.317	24.7594	24.7745	24.7129	24.8433	25.4041	25.228	25.5075	25.3511	24.7234	24.5983	24.558	24.3376	24.989	25.0732	24.8044	24.9977	25.3745	25.2679	+	+
NaN	20.8423	NaN	20.2989	20.8191	NaN	20.2989	20.6096	NaN	NaN	NaN	21.6886	NaN	NaN	NaN	20.6628	NaN	NaN	NaN	NaN	20.1581	NaN	18.6126	NaN	20.8191	21.0691	NaN	19.9882	NaN	NaN	NaN	20.5069	21.1143	NaN	18.1143	NaN	21.4726	NaN	20.8269	19.3478	NaN	19.4868	21.3752	20.1704	20.6971	NaN	NaN	NaN
26.558	26.5898	26.8142	26.7895	26.6865	26.632	26.189	26.1174	26.5075	26.4282	26.604	26.5898	26.4723	26.4057	26.6998	26.7389	26.7389	26.5754	26.2803	25.9738	26.5624	26.524	26.6595	26.726	26.604	26.673	26.8504	26.8019	26.4234	26.3778	25.3578	25.6292	25.8457	25.797	25.5983	25.4488	26.417	26.5711	26.8019	26.8264	26.3273	26.3844	25.4614	25.5783	25.8576	25.7695	25.5841	25.5926	+
26.9428	27.019	27.1015	26.9977	26.9869	27.1507	26.4692	26.726	26.726	26.8504	26.8974	26.7645	27.019	27.0813	27.1015	27.189	27.0505	27.217	26.6595	26.8142	26.976	26.7895	26.8974	26.8623	26.7129	26.7517	26.632	26.673	26.6998	26.6865	26.329	26.3494	26.391	26.329	26.4953	26.5754	26.6865	26.673	26.5898	26.4738	26.6865	26.5448	26.4551	26.3528	26.3712	26.4504	26.433	26.4661	+	+
NaN	19.5149	19.263	18.6627	17.4006	18.807	20.0292	18.8577	19.2047	20.0821	19.8245	19.5283	19.7696	NaN	17.9799	19.7007	18.7061	NaN	20.0951	19.6439	20.1206	19.7192	20.1079	19.9049	NaN	18.7194	19.4709	NaN	NaN	NaN	NaN	18.9237	NaN	NaN	18.9091	NaN	NaN	NaN	18.2973	NaN	16.9498	NaN	18.4578	18.7606	18.4561	18.7992	NaN	NaN	+
23.5638	23.6971	23.8858	24.0526	24.1095	23.8764	23.9584	23.9847	23.6209	23.5869	23.5754	23.5638	23.8288	23.8576	24.002	23.9316	23.8288	23.9495	23.895	24.1015	23.3511	23.6431	23.3101	23.4298	23.4551	23.0542	23.2821	23.5404	23.391	23.3239	23.7182	23.6971	23.5638	23.2375	23.2492	23.3101	23.5165	23.1206	23.5638	23.5285	23.48	23.48	23.4425	23.7796	23.4425	23.2821	23.2821	22.9098
24.4676	24.5522	24.6649	24.6811	24.3578	24.7286	25.4953	25.5433	25.2891	25.6209	25.4583	25.4831	24.5165	24.4234	24.7024	24.604	24.7441	24.8528	25.4073	25.5255	25.0813	25.2891	25.5404	25.3545	23.9043	24.1332	24.7024	24.558	24.5869	24.6153	25.228	25.1332	25.1565	25.2133	25.2499	25.1681	24.3511	24.3101	24.604	24.604	24.654	24.391	25.228	25.1565	25.0894	25.1174	25.1642	24.8385	+	+
23.8764	23.6209	24.2021	23.6209	23.6209	23.4676	21.7836	23.3511	23.2679	23.4298	NaN	22.9985	24.0935	23.976	24.1095	23.6431	24.0443	23.4298	23.8576	23.3101	22.8461	23.5754	20.9742	NaN	NaN	23.1222	NaN	22.343	NaN	23.0772	23.4298	NaN	22.8595	23.6865	21.8764	23.4041	NaN	23.6431	23.9316	23.5165	23.9225	23.4425	23.4425	23.3101	22.7935	22.9298	23.6649	23.1565	+	+
25.1332	25.2679	25.4676	25.3877	25.4738	25.4614	25.5255	25.5345	25.8264	25.6458	25.7517	25.8385	25.0732	25.2353	25.4551	25.5345	25.5255	25.3745	25.5463	25.2426	25.8093	25.8694	25.7771	25.8974	25.0894	25.2643	25.5551	25.5014	25.6181	25.4488	25.5374	25.6403	25.797	25.7745	25.8694	25.7208	25.1642	25.2714	25.48	25.4583	25.5255	25.4676	25.3342	25.4769	25.6971	25.7024	25.7945	25.7338	+	+
21.9024	21.2302	21.6757	21.8802	21.7836	21.7715	22.6971	22.58	22.3672	22.2961	22.2006	21.6453	21.9672	21.6186	21.6929	21.8385	21.5823	NaN	22.4298	22.5685	21.6714	22.2096	22.1488	21.9061	22.0526	22.4849	22.1612	22.4751	22.4701	22.2707	23.0275	23.4551	23.2679	23.1886	23.0037	22.8764	22.7077	22.6822	22.6453	22.7836	22.632	22.3805	23.0509	23.1379	23.391	23.0951	23.141	22.7655	+	+
20.9316	20.3321	19.907	19.7869	18.4377	19.9601	19.4075	19.3553	20.3101	NaN	19.7716	NaN	20.85	20.4775	20.2066	19.3424	20.2989	20.1704	20.9024	19.6999	19.3691	20.3211	19.7369	20.2764	19.8711	NaN	19.8022	19.0374	19.8261	19.7107	NaN	NaN	NaN	NaN	18.5189	NaN	19.3277	NaN	NaN	NaN	17.8495	NaN	NaN	19.3706	NaN	18.0536	20.1332	NaN		+
23.3376	23.4298	23.1063	22.8461	23.3101	23.3376	24.2821	24.2243	23.5165	23.6865	23.7182	23.6209	23.214	23.0918	22.8191	22.6231	22.9116	22.9899	23.9134	23.8385	23.0088	23.3511	23.5869	23.6209	23.391	23.3101	23.0592	22.953	22.3672	22.7056	23.3101	23.3511	22.5498	22.5777	22.3321	22.0393	23.4923	23.417	22.7955	22.4118	22.0224	22.5404	23.1253	23.1673	22.3403	22.3376	21.5915	21.8034	+	+
24.5754	24.3444	24.2243	24.1015	24.1095	24.0935	23.7895	24.0772	23.9584	23.9134	23.7594	23.3101	24.3975	24.417	24.0609	23.9672	23.9847	23.9495	24.2535	24.0935	24.0609	24.1174	23.8191	23.7695	24.5638	24.4862	24.2891	24.1642	24.0609	24.2679	24.0854	23.7182	23.7695	23.7594	23.5869	23.7182	24.6096	24.4105	23.8764	23.9406	24.1871	24.1015	24.1174	23.9672	23.7492	23.7594	23.867	23.632	+	+
22.2243	22.4273	22.8423	22.3645	22.5662	22.7389	22.6453	22.58	22.9459	22.8651	22.695	22.6231	21.8876	21.8802	22.1079	22.3805	23.0359	22.3592	22.85	22.5404	22.3672	22.0723	22.5237	22.5592	22.0258	22.6671	22.9423	22.58	22.9024	22.7533	23.5983	23.217	22.6971	23.1673	23.3239	23.3376	21.9672	22.0559	22.6843	22.44	22.8461	22.3805	23.0224	23.0139	22.6757	22.5983	23.1719	22.9171		+
NaN	NaN	NaN	NaN	23.9225	NaN	NaN	NaN	NaN	NaN	NaN	NaN	NaN	NaN	NaN	NaN	NaN	NaN	NaN	NaN	NaN	NaN	NaN	NaN	NaN	NaN	NaN	NaN	NaN	NaN	NaN	NaN	NaN	NaN	NaN	NaN	NaN	NaN	NaN	24.4984	NaN	NaN	NaN	NaN	NaN	NaN	NaN	NaN
24.895	24.9933	24.6209	24.5869	24.7594	24.8093	24.2821	24.2821	24.1871	24.2891	24.2243	24.3307	24.824	24.8528	24.5812	24.6096	24.5812	24.6865	24.2243	24.239	24.0359	24.2243	24.2463	24.1565	25.3204	25.433	25.0854	25.0854	25.1135	25.1174	24.8336	24.8336	24.8385	24.7895	24.7745	24.7695	25.452	25.5463	25.1757	25.2571	25.1642	25.1946	24.6264	24.8764	24.7594	24.7338	24.7846	24.7745	+	+
26.9869	27.0609	26.9869	26.9203	27.17	27.0401	26.8504	26.8264	26.7517	26.604	26.976	26.7771	26.976	26.9539	26.9088	26.976	27.0711	26.9977	26.8504	26.6998	26.9088	26.726	26.976	27.0084	26.9977	26.9316	26.8142	26.8858	26.9316	26.9869	26.5374	26.726	26.6998	26.6865	26.7645	26.6865	26.7771	26.8504	26.976	26.9977	26.9203	27.0401	26.5014	26.7645	26.8504	26.8858	26.7389	26.7771	+	+
26.604	26.6595	26.1604	26.2891	26.5898	26.3877	26.2768	26.2262	25.6458	25.6918	25.8069	25.797	25.9955	25.8552	25.7796	25.7568	26.0955	26.0148	25.7517	25.8504	25.452	25.705	25.8167	25.7338	26.3992	26.2926	26.574	26.3811	26.1055	26.1527	25.8788	25.8717	25.4457	25.5014	24.895	25.1871	25.4831	25.433	25.5315	25.5165	25.3712	25.4425	25.6784	25.7363	25.5014	25.3444	25.2096	25.1871	+
NaN	NaN	NaN	NaN	NaN	NaN	NaN	NaN	NaN	NaN	NaN	NaN	NaN	NaN	NaN	NaN	NaN	NaN	NaN	NaN	NaN	NaN	NaN	NaN	22.5475	22.5498	20.3538	21.9316	22.3376	22.4923	NaN	NaN	NaN	NaN	NaN	20.4067	21.9171	21.8191	21.4015	21.68	22.2155	21.8307	NaN	NaN	NaN	NaN	20.6096	NaN
22.4775	22.6886	21.953	21.7223	NaN	21.5685	20.9672	21.9352	21.4273	NaN	20.6628	21.5451	22.4601	22.6074	21.417	NaN	21.4526	22.2933	21.8727	21.3857	21.7553	20.4972	21.2125	NaN	22.7056	22.9601	22.0156	21.8876	21.7796	21.9316	NaN	NaN	NaN	NaN	NaN	NaN	22.3565	22.0854	21.1079	NaN	22.0951	22.2593	20.9672	NaN	NaN	NaN	21.265	21.2302	+	+
NaN	22.6736	22.4526	22.3778	22.5777	NaN	24.1719	24.0275	22.8171	23.391	24.2096	23.3239	NaN	NaN	NaN	NaN	NaN	NaN	23.6865	24.558	24.2243	23.6096	24.1174	24.0935	22.8783	22.8152	NaN	NaN	22.4041	NaN	23.48	23.8093	23.4676	22.6387	24.0443	23.3778	NaN	20.8113	NaN	NaN	NaN	NaN	23.6757	23.8385	23.9672	23.9584	23.1991	23.9847	+
24.9316	24.976	24.976	24.976	24.9406	25.0691	25.0317	25.1015	25.1332	25.1214	25.0894	25.0609	24.9361	25.0233	24.9361	24.9716	24.9316	25.0359	25.1488	25.141	25.1135	25.1946	25.1527	25.1095	24.9043	24.848	24.9271	24.8997	24.7745	24.8093	25.0854	25.1565	25.2499	25.1719	24.8811	25.1332	24.7492	24.7645	24.867	24.4362	24.8385	24.6703	25.0317	25.1253	25.1095	25.228	25.1371	25.0567
23.8093	23.7895	23.6649	23.6431	23.6757	23.8288	23.7796	23.9406	23.7995	23.9672	23.8385	23.7594	23.7796	23.8576	23.6096	23.6649	23.7389	23.654	23.9316	24.0609	23.7286	23.6971	23.8191	23.8385	23.4676	23.4676	23.5045	23.6431	23.417	23.6209	23.9225	23.7895	23.7895	23.9225	23.48	23.2434	23.4425	23.4551	23.5045	23.3511	23.5522	23.2821	23.9584	23.7796	23.6865	23.7286	23.7286	23.7182
20.1946	NaN	NaN	NaN	20.1946	20.1206	20.0691	19.832	21.2006	21.1886	20.1825	21.5915	19.5146	20.0691	NaN	20.0559	NaN	19.8078	19.7371	20.6096	20.7634	21.3484	21.1946	21.1015	NaN	NaN	19.6139	19.2154	20.002	20.7056	21.0559	20.5165	20.7307	21.0426	20.2764	20.9316	19.4486	19.1607	20.4676	19.9742	20.4067	20.8346	20.6364	20.9672	18.8375	20.5261	20.3962	21.0625		+
23.654	23.8288	24.4041	24.1488	24.019	24.0854	23.1519	23.1719	23.0983	23.7695	23.848	23.6431	23.9495	23.4425	24.2243	24.4041	24.141	24.2821	22.9334	23.0292	23.848	23.8385	24.002	23.8764	23.9495	24.2317	24.3975	24.417	24.5812	24.3511	22.9152	23.0088	23.1856	NaN	24.0275	23.9672	24.275	23.848	24.5812	24.5869	23.9672	24.6757	23.1395	23.0772	23.7895	22.3538	23.9847	23.1472	+	+
21.9316	21.9134	21.9777	22.0292	21.9985	22.0821	20.3857	20.1332	20.8876	20.6886	21.4375	20.6886	22.1673	21.9459	22.002	22.3266	21.6671	21.6971	20.7634	21.7512	21.1886	20.8034	21.3805	21.7512	21.6886	21.2185	20.9672	21.0559	21.4923	20.9388	21.0625	21.3045	20.3962	19.2681	20.3211	19.0002	21.4825	21.5777	21.3805	21.4576	20.5451	22.1079	20.9388	21.2764	20.1079	20.4676	19.9098	20.8651	+	+
24.5926	24.6375	24.558	24.654	24.604	24.7182	24.6375	24.6264	24.5638	24.8336	24.6375	24.6264	24.7645	24.7846	24.632	24.7441	24.6703	24.7024	24.8764	24.8142	24.6375	24.6486	24.6811	24.6264	24.239	24.1946	23.9406	24.0526	24.2961	24.3511	24.6264	24.1795	24.3376	24.4923	24.5522	24.48	24.4298	24.4738	23.8858	24.1332	24.3712	24.1946	24.5983	24.4362	24.2535	24.019	24.558	24.4234
24.7846	24.9539	25.1055	25.1984	25.0443	25.0609	24.6209	24.6703	24.8433	24.6649	24.9316	24.7129	24.5045	24.6486	24.8288	24.9225	24.7745	24.7338	24.3376	24.3975	24.7441	24.6971	24.7594	24.7338	24.4614	24.5045	24.8576	25.0105	24.9316	24.9134	24.3376	24.5345	24.4676	24.5285	24.6811	24.6264	24.0526	24.0691	24.6865	24.4984	24.8044	24.7389	24.1642	24.1719	24.275	24.3444	24.6096	24.5869	+
23.1206	23.3778	23.3511	22.8802	23.1916	23.3101	23.2361	23.48	23.7594	23.4551	23.4298	23.5522	22.9261	22.8132	22.976	22.4701	23.1332	22.9459	23.3101	23.2961	23.5045	23.2375	23.141	23.1704	22.6051	22.9334	23.1285	23.0139	22.8969	23.0071	23.2961	23.2535	23.4425	23.1658	23.0609	23.3778	22.6671	22.4324	22.3538	21.8152	22.3725	22.3619	22.9899	23.1015	22.8519	23.0443	23.2229	23.2185	+	+
23.848	23.8093	23.9584	23.9316	24.0691	23.9847	23.654	23.5522	23.5869	23.6971	23.8764	23.7695	23.848	23.6757	23.7286	23.8093	23.8385	23.867	23.2821	23.3376	23.6096	23.417	23.4923	23.6431	24.3712	24.6486	24.4041	24.2821	24.3975	24.4041	24.1488	23.9134	23.9316	23.9847	24.1565	24.1015	24.3645	24.5522	24.2821	24.2607	24.3645	24.417	23.7286	23.9225	23.9225	23.8764	23.9043	24.1795	+
22.2736	22.9795	22.9006	22.3239	21.743	22.6409	21.502	22.3936	23.0054	22.8034	23.1332	22.5522	22.5309	22.9584	22.9899	22.8651	22.8365	22.3101	22.9207	23.0309	23.3239	23.0542	22.9225	23.1472	23.2821	23.632	23.391	23.2185	22.9601	23.0071	22.937	23.0476	22.4144	23.0309	23.2243	23.3376	23.5045	23.5045	23.0772	22.5213	23.0054	22.5093	23.8288	23.5754	23.5754	23.0805	22.9812	23.1765
27.0296	27.0296	27.1214	26.965	27.0084	27.1015	26.9977	27.019	26.9316	26.8385	26.8264	26.8858	26.9316	26.8974	27.0296	26.976	27.0084	27.0711	27.1214	26.8858	26.673	26.7895	26.8385	26.7517	27.1115	27.217	27.17	27.1604	27.0609	27.17	27.0813	27.1507	26.9088	26.965	26.8019	26.8858	26.8264	27.0711	27.2535	27.1604	27.1214	27.0914	27.1507	27.0711	26.8264	27.0084	26.8142	26.7895
23.2679	22.8093	23.1565	22.8249	22.7796	23.0476	22.1886	23.0393	22.9672	23.1127	22.7655	22.9795	23.0088	23.4041	22.8461	22.2273	22.7056	22.5237	22.8132	22.2961	22.6298	22.3538	22.1363	22.2707	23.0459	22.0359	22.1143	22.632	22.7935	23.3239	23.2288	23.1031	22.6409	23.2679	22.8519	23.0173	22.8689	22.9933	22.6276	22.6497	23.2821	22.7675	23.0838	22.7161	21.6006	22.7816	23.391	23.0526
23.5522	23.5638	23.7077	23.7594	23.7389	23.8576	23.6096	23.3778	23.5522	23.4551	23.7695	23.6431	23.5165	23.8288	23.7995	23.8093	23.8385	23.7286	23.2506	23.4425	23.6209	23.6209	23.6649	23.6096	23.867	23.7995	23.9672	24.0359	24.5696	24.5926	23.9933	23.9847	23.895	24.1565	24.7846	24.7441	24.3511	24.1795	24.0443	24.1488	24.6649	24.6971	23.5404	23.6757	23.8576	23.7492	24.6703	24.5285
27.0914	26.7771	27.3494	27.4862	27.4785	27.3828	27.0084	27.1312	27.391	27.4629	27.391	27.726	26.726	26.8385	27.2714	27.1507	27.1115	27.217	27.2262	26.965	27.4473	27.3662	27.2979	27.5754	26.9428	27.0084	27.3745	27.217	27.3239	27.3066	27.1214	26.976	27.189	27.0401	27.2353	27.1115	26.6595	26.5898	26.8974	26.9088	27.1214	27.2077	27.019	27.0296	27.0711	27.141	27.141	27.1984		+
27.1115	27.0914	26.965	26.9977	27.0084	26.9088	27.3324	27.3578	27.2714	27.4785	27.2445	27.4473	27.0401	27.0813	26.9316	26.8858	26.9869	26.8623	27.2979	27.2714	27.1312	27.2979	27.217	27.2535	26.976	27.0084	26.8504	26.7895	26.7645	26.673	27.0609	27.1214	26.8741	26.9869	26.8974	26.8974	26.8741	26.8858	26.726	26.8142	26.7129	26.7129	27.17	27.1507	26.9316	26.8741	26.7517	26.726	+	+
24.4862	24.2961	24.3444	24.3511	24.1565	24.1095	23.9043	23.7796	23.9495	24.275	24.0275	24.4362	24.0609	24.0609	23.9406	23.8385	23.7995	23.7389	23.895	23.848	23.6757	23.8576	23.8191	24.0854	24.2821	24.4738	24.5345	23.9584	24.1719	24.1253	23.4298	23.2961	22.882	23.1946	23.5522	23.5754	23.9406	23.6865	23.9043	23.4298	23.8576	23.9672	23.3645	23.0459	23.2419	22.9584	23.1111	23.2821
24.9134	24.9088	24.5869	24.558	24.8336	24.8093	25.2463	25.6264	25.2317	25.0975	25.3844	25.1095	24.7895	24.9716	24.604	24.3778	24.7441	24.918	25.7129	25.8191	25.3612	25.0484	25.3844	25.417	24.6865	24.654	24.5812	24.6703	24.4234	24.6264	24.9803	25.217	25.2714	24.9088	24.9584	25.019	24.141	24.0691	24.3578	24.019	24.4425	24.417	25.3239	25.341	25.1604	25.1214	25.1719	25.0894	+	+
22.7955	22.9171	22.7955	23.0886	22.4324	23.0393	23.4298	23.211	23.417	23.1825	23.4298	23.5522	22.2214	22.5545	22.6409	22.5117	22.6649	22.5846	23.2679	23.2679	22.8132	23.48	23.2821	23.3511	22.5777	21.8073	22.9423	22.8538	22.239	22.8113	22.8327	23.1825	22.7553	23.2961	23.1704	23.2361	22.3156	21.8651	21.7512	21.9742	22.4425	22.1946	23.3376	23.0002	22.9725	22.3156	23.1426	22.5823	+	+
NaN	19.0444	17.7386	20.3211	20.9243	NaN	21.3211	21.1886	20.3645	NaN	20.9098	NaN	NaN	NaN	20.1825	20.002	NaN	NaN	20.6096	20.1206	18.868	19.4645	20.8876	20.3645	18.4628	NaN	19.6867	20.5823	20.4874	19.0873	NaN	21.2006	20.3321	20.3321	20.8269	20.7796	19.6132	NaN	19.761	20.2989	NaN	20.4775	NaN	21.0426	21.2066	21.2361	20.1581	NaN	+	+
22.4247	22.3592	22.5045	22.4273	NaN	22.6164	22.8327	22.6364	22.5823	22.6431	22.8152	22.6051	22.1488	22.3348	22.4726	22.417	22.2096	22.2679	22.6453	22.6518	NaN	22.7533	22.7935	22.7915	22.2066	21.895	22.3376	21.9742	22.2933	22.3725	22.3725	22.2989	22.2361	22.4092	22.5545	22.4298	22.2506	21.7675	22.1143	NaN	22.3725	22.3184	22.3699	NaN	NaN	22.1457	22.4874	NaN	+	+
23.0054	23.3239	23.4425	23.184	23.6096	23.417	24.0359	23.9672	23.9933	23.8385	24.0443	24.1719	22.9116	23.48	23.5869	23.3376	23.3778	23.48	23.848	24.002	23.9406	23.9672	24.3307	24.0526	23.6096	23.2961	23.4041	23.2463	23.3101	23.1765	24.0772	23.7796	23.8858	24.002	23.9043	23.8093	23.3778	23.3778	23.2036	23.1534	23.3376	23.3778	23.7182	23.848	23.9495	23.7492	23.7995	23.8385	+	+
21.7675	21.6843	22.0325	21.7223	21.7553	21.7307	22.2792	22.2302	22.2448	22.2185	22.0393	22.2006	21.5545	21.7182	21.6971	21.7223	21.7553	21.502	22.1916	22.2096	22.1238	22.1174	22.2679	22.3129	21.4874	21.4775	21.4923	21.4375	21.6453	21.6364	21.823	21.9495	21.8034	22.0224	21.7307	21.9207	21.0156	20.8727	21.2185	21.1886	21.4375	21.3752	21.85	21.8764	21.9024	21.7915	21.6714	21.5685	+	+
23.2821	23.3376	23.7389	23.6865	23.6209	23.5754	24.4105	24.239	24.4923	24.604	24.4105	24.4425	23.5404	23.48	23.6757	23.7389	23.7492	23.6209	24.4614	24.4425	24.4614	24.6096	24.4923	24.4862	22.9584	22.8802	23.3239	23.391	23.4551	23.417	24.3712	24.3778	24.4923	24.604	24.5345	24.6649	23.3778	23.2273	23.4425	23.4923	23.48	23.5404	24.558	24.5285	24.5812	24.4984	24.558	24.558	+	+
23.895	24.0526	24.2317	24.217	24.2096	24.2463	24.9134	24.7645	24.8904	24.8433	24.976	24.9225	24.002	24.141	24.2463	24.2679	24.3031	24.0609	24.8764	24.9672	25.0813	25.1015	25.0935	25.1055	23.848	23.6209	23.8576	23.48	23.8764	23.895	24.4862	24.8288	24.9406	24.7745	25.1371	25.0691	24.002	23.654	23.9672	24.0526	24.1565	23.976	24.7745	24.9495	25.0772	24.9361	25.0854	25.1332	+	+
23.976	NaN	24.2021	NaN	24.2891	23.8858	NaN	24.6209	24.7077	24.5754	24.6486	25.0148	NaN	NaN	NaN	NaN	NaN	24.002	NaN	23.8858	24.8811	24.7492	24.6918	NaN	23.8385	23.9933	24.1871	24.1642	24.1488	24.1332	24.7796	24.6918	25.1253	25.0062	25.0443	24.7024	23.654	24.1642	24.1795	24.3239	NaN	24.1015	24.3031	24.7182	24.7389	25.0317	24.9977	24.8142	+
23.7895	23.8191	23.632	23.7492	23.5404	23.5638	23.8858	23.7995	23.9495	24.1871	23.867	23.9672	24.0105	23.9933	23.7077	23.848	23.654	23.3376	24.019	24.1332	24.1095	23.9043	23.9406	24.0609	23.5285	23.6431	23.1395	23.087	23.3239	23.391	23.976	23.7695	23.7389	23.9406	24.0935	23.976	23.8093	23.4551	23.4425	23.5165	23.7796	23.5045	24.0275	24.0935	24.0443	24.0105	24.1095	24.0443	+
24.6486	24.5522	24.3712	24.4234	24.4614	24.4676	24.6865	24.7695	24.2961	24.1565	24.5983	24.3101	24.3101	24.3307	24.4862	24.3975	24.2891	24.2463	24.6649	24.5463	24.3578	24.2096	24.4488	24.3307	24.7077	24.7695	24.4298	24.5285	24.4425	24.3844	24.5285	24.7077	24.3975	24.1253	24.3778	24.3578	24.7077	24.5869	24.4923	24.1642	24.3778	24.3444	24.48	24.4614	24.2961	24.3712	24.3444	24.141
23.9584	24.0691	24.1565	24.1095	24.0609	24.1719	24.5285	24.5869	24.4425	24.3975	24.5754	24.5045	24.4041	24.3031	24.4488	24.4362	24.3645	24.3712	24.8191	24.6209	24.7024	24.7338	24.7594	24.7182	23.8385	23.8858	23.7895	23.8576	23.9043	23.9933	24.4862	24.5285	24.4105	24.3376	24.4425	24.4298	24.2679	24.2607	24.1253	24.0772	24.1795	24.1015	24.5522	24.6431	24.4425	24.5225	24.5522	24.5869	+
23.4425	23.5285	23.5285	23.6431	23.6431	23.5285	23.3645	23.2448	22.9116	22.9441	23.1095	23.0592	23.1301	23.1658	23.2066	23.2066	23.0173	23.0691	22.7013	23.0935	22.654	22.5869	22.7935	22.7634	23.5869	23.5522	23.48	23.5638	23.7895	23.6865	23.1174	23.4041	23.0821	23.0443	23.417	23.2214	23.5404	23.5285	23.0821	23.211	23.4041	23.4923	22.5915	22.9061	22.7614	22.7675	23.141	23.2434	+
23.7995	23.9406	23.6096	23.7695	23.8093	23.7492	23.7594	23.7895	23.6757	23.5045	23.7895	23.5045	23.9584	23.9672	23.6865	23.848	23.7695	23.5404	23.6431	23.7695	23.8385	23.6431	23.7182	23.6431	23.9495	24.0359	23.5522	23.6757	23.5285	23.5869	23.2214	23.5165	23.5869	23.5045	23.2821	23.3645	23.9316	23.9672	23.6649	23.632	23.7695	23.6096	23.4298	23.5522	23.5404	23.6209	23.48	23.6865
25.4425	25.6209	25.4234	25.4769	25.3712	25.48	25.8361	25.6595	25.772	25.6595	25.8264	25.772	25.275	25.3101	25.391	25.5075	25.4266	25.2426	25.6622	25.6209	25.7155	25.7286	25.7492	25.7492	25.4831	25.4202	25.2571	25.239	25.217	25.0975	25.4266	25.341	25.1449	25.2499	25.2499	25.1833	25.5285	25.2856	24.976	24.9088	24.8811	24.8142	25.2856	25.3342	25.1095	25.0772	25.141	25.1214	+	+
24.3975	24.4234	24.3778	24.1488	24.4488	24.1719	24.48	24.239	24.3307	24.5105	24.7182	24.3712	24.5345	24.1642	24.3778	24.1642	24.002	23.6209	22.8969	24.2021	24.1565	24.2961	24.3239	24.3101	24.632	24.6153	24.48	24.6096	24.5404	24.5345	23.7895	24.4488	24.6264	24.1719	24.6375	24.0609	24.3511	23.848	24.0359	24.3376	23.9933	24.3778	23.0275	24.0772	24.2021	24.1719	24.002	24.5165		+
NaN	NaN	NaN	NaN	NaN	NaN	20.5915	21.7715	NaN	21.8839	21.9951	NaN	NaN	NaN	22.0526	21.9916	22.3538	21.8876	NaN	21.9742	NaN	20.9951	20.68	NaN	NaN	NaN	22.1795	20.8876	21.4923	22.2535	NaN	20.8113	NaN	21.8346	NaN	21.8461	NaN	22.2006	22.4196	22.4775	NaN	22.265	21.5961	22.0393	22.0983	NaN	NaN	NaN
26.9316	27.1312	27.217	27.4473	27.9372	27.5165	27.0711	27.3745	27.5014	27.2535	28.0609	27.604	26.9539	27.1984	27.4862	27.7581	27.6527	27.2803	27.189	27.2625	27.6865	27.7195	28.1604	27.965	26.9869	27.7833	27.3828	27.391	28.2262	28.0762	27.3578	28.0813	28.0557	27.6527	28.6075	28.2077	26.9316	27.6865	27.4862	27.5969	28.1312	28.3536	27.0609	27.9869	27.7325	28.0965	28.3704	28.3494
28.9231	29.4174	29.341	29.7047	29.3951	29.2308	29.2736	29.158	29.4154	28.9732	29.5969	29.4294	29.1239	29.1507	29.1771	29.2331	29.5222	28.8682	29.3807	29.3992	29.524	29.6372	29.4214	29.1312	29.4453	29.0914	29.5407	29.4012	29.4113	29.5315	29.3641	29.2123	29.341	29.4492	29.4473	29.6612	28.8945	29.019	29.3088	29.2692	29.5933	29.3599	29.3239	29.1937	29.1628	29.4823	29.5898	29.4957
21.9423	21.6714	NaN	NaN	22.0886	NaN	NaN	21.8385	22.0122	NaN	NaN	21.9637	21.7675	NaN	NaN	NaN	21.7348	22.0658	NaN	NaN	21.1206	NaN	NaN	NaN	22.5568	21.4526	NaN	20.7471	NaN	NaN	NaN	21.9061	21.3321	21.8346	NaN	21.953	NaN	21.8152	NaN	21.3962	NaN	21.3211	19.8815	21.7265	21.6714	NaN	21.8307	19.6491
20.3101	20.6886	20.9316	20.3321	19.6078	19.603	20.2764	20.0292	20.9024	20.2185	NaN	20.343	NaN	NaN	20.7307	20.6096	20.3752	19.4456	20.6714	20.2302	20.0559	20.6186	19.9882	20.3538	20.417	20.2066	20.8113	20.7389	20.7307	20.8651	NaN	18.7739	20.1457	21.1206	20.6096	20.9098	19.9742	NaN	19.5645	NaN	20.2419	NaN	20.5731	NaN	NaN	20.0951	20.3752	20.3101
NaN	17.145	17.4826	NaN	19.2131	18.1625	18.6593	17.9055	18.5295	NaN	NaN	18.5879	18.207	17.6614	18.6026	18.3827	NaN	NaN	NaN	NaN	19.0778	18.5775	19.4794	NaN	NaN	18.7307	19.6657	19.8533	19.3892	NaN	NaN	17.1034	20.2419	18.6015	NaN	NaN	19.2597	18.7079	20.2877	19.8139	17.0616	18.9956	NaN	17.4508	19.2822	NaN	19.7474	18.0059
26.1661	26.1604	26.1352	26.2021	26.1507	26.1546	26.0854	26.0254	26.0955	26.1115	26.0567	25.9781	26.2426	26.2445	26.1681	26.2058	26.1623	26.1234	26.0975	26.1546	26.0874	26.1015	26.1115	26.0505	26.2021	26.143	26.1035	26.0854	26.0955	26.0813	26.0275	26.038	26.0588	26.1391	26.0691	26.0833	26.4218	26.3222	26.143	26.1449	26.1871	26.1115	26.0793	26.0935	26.0833	26.0275	26.0732	26.0813
NaN	20.9951	20.8113	20.8034	20.85	20.7056	21.3211	21.7223	21.3211	21.6971	21.9707	21.5731	NaN	20.2989	19.0626	21.4015	20.6714	19.8575	21.5823	21.2821	22.0559	21.743	21.8191	21.68	20.4676	NaN	20.9742	21.3645	19.4646	20.7056	21.1825	21.4425	21.1015	21.4972	21.2361	21.265	19.3583	19.683	21.0088	NaN	20.417	NaN	21.3156	21.2989	21.1457	21.8839	21.7836	21.3805	+	+
22.743	23.0772	23.5638	23.9134	23.5869	22.8651	23.1363	23.1871	22.6387	23.2679	23.6757	NaN	22.5545	22.8538	23.7182	23.48	23.2096	NaN	23.2125	23.6209	22.9777	23.0983	23.2961	23.5285	23.4923	23.4041	23.417	23.7389	23.1976	23.0838	22.8932	23.3511	23.0054	22.68	23.3239	23.2036	23.0409	23.3101	23.2006	22.9006	23.119	22.4196	NaN	23.1886	21.9316	23.1472	22.0054	22.7492
15.2211	NaN	14.7828	NaN	NaN	15.3423	15.3323	15.8262	16.3429	15.5219	15.5282	16.0582	NaN	14.7876	15.1457	NaN	NaN	NaN	NaN	NaN	16.5664	15.6622	16.0535	15.4413	NaN	NaN	16.1356	15.6842	15.403	15.2138	16.2137	15.6002	15.9123	16.7699	16.3168	15.9886	NaN	NaN	15.5444	15.282	15.984	NaN	NaN	NaN	16.6254	16.9047	16.9136	16.954	+	+
20.7634	21.4526	21.9352	20.8113	22.0592	21.1642	23.1015	22.9619	23.0241	22.8746	22.8191	22.9951	22.5165	21.502	21.5069	21.3805	21.2821	21.6584	22.8651	22.8913	23.0576	22.8113	22.8385	22.6584	NaN	NaN	21.0951	NaN	21.2821	20.1332	22.6276	22.3936	22.7098	22.5892	22.3101	22.3156	NaN	22.8557	NaN	NaN	NaN	NaN	22.4874	22.2243	22.2877	22.3045	22.3672	22.6342	+	+
22.5685	22.9725	22.6757	22.6029	22.5309	22.8708	NaN	NaN	NaN	NaN	NaN	21.343	22.5869	22.8461	22.6475	22.4996	22.7348	22.632	21.7223	21.3752	NaN	21.4221	21.0359	21.0493	22.3538	22.7715	22.2419	21.9777	22.0559	22.2736	NaN	NaN	NaN	NaN	20.8423	21.1946	22.0054	21.7056	22.2185	22.2448	21.5165	21.4726	NaN	NaN	NaN	21.632	20.343	19.9601
25.2243	25.0691	25.141	24.945	25.1757	25.1214	24.391	24.2317	24.558	24.3712	24.4923	24.604	25.2679	25.1833	24.9672	24.8044	25.1253	24.9933	24.5638	24.3975	24.317	24.632	24.604	24.5522	24.5926	24.5869	24.6865	24.5754	24.5696	24.4923	23.6209	23.7286	24.0609	24.1946	24.0526	24.1642	24.5404	24.5285	24.7024	24.7286	24.632	24.5983	23.5869	23.4923	24.1015	24.0609	24.2535	24.2096	+	+
23.3239	23.3376	23.6209	23.5522	23.632	23.5165	23.2679	23.1749	23.5285	23.6431	23.5285	23.5404	23.7492	23.9225	23.7895	23.7594	23.7995	23.6431	23.632	23.1379	23.4425	23.632	23.5983	23.6431	22.9899	23.1301	23.2821	23.2521	22.9566	23.0122	23.1395	22.8689	23.0207	23.0139	22.969	23.0609	23.2506	23.3239	23.3645	23.48	23.1363	23.0443	22.5915	22.9152	23.2821	23.0999	23.0224	22.6929		+
26.0732	26.0338	25.7771	25.8361	25.8623	25.6676	25.7871	25.6375	25.3444	25.4234	25.4953	25.3943	26.2607	26.1055	25.8264	26.0401	25.9316	25.9271	25.792	25.7415	25.5725	25.6595	25.673	25.6264	26.1927	26.1585	25.705	25.7077	25.6486	25.604	25.5667	25.6944	25.1174	25.1642	25.1174	25.0732	26.2996	26.2785	25.6811	25.7771	25.6918	25.7543	25.6012	25.7286	25.3612	25.1214	25.2207	25.4202	+	+
25.9584	26.0547	25.9111	25.9998	26.239	25.8312	25.8858	26.0975	25.7895	25.7208	25.8647	25.7771	26.17	26.17	26.0629	26.3239	26.1623	25.7645	25.9781	25.7182	26.1015	25.7895	26.065	25.9933	26.0995	26.4614	26.1115	26.0296	26.0711	25.8312	25.8361	26.0422	26.0854	25.9134	25.9933	25.6068	26.2589	26.5522	26.217	26.2996	26.0233	26.0935	25.8142	26.0975	26.0629	25.9495	26.0127	25.9781		+
24.9584	24.8433	25.239	25.3204	25.2996	25.3511	25.6649	25.8069	26.2803	26.2768	26.3066	26.8019	24.9225	24.9584	25.2821	24.945	25.2821	25.4645	26.0212	26.2625	26.5898	26.2926	26.2299	26.7129	24.8093	24.9043	25.4738	25.0935	25.141	25.1214	26.0505	25.9338	26.2821	26.0874	26.4754	26.604	24.2891	24.2821	24.945	24.7441	24.9361	25.0732	26.1273	25.9562	26.518	26.4138	26.3342	26.5255	+	+
27.4785	27.5014	27.611	27.5754	27.5389	27.5315	26.976	26.9977	27.2262	27.1604	27.141	27.2445	27.5536	27.5826	27.7453	27.7581	27.6865	27.6458	27.1312	26.9977	27.3066	27.3662	27.341	27.3324	27.9923	28.003	28.0349	28.0137	28.1015	28.0557	27.5463	27.5315	27.6458	27.6663	27.7325	27.7064	27.9088	27.965	28.189	28.249	28.1795	28.1937	27.6181	27.6458	27.7708	27.8264	27.7581	27.7833	+	+
26.4567	26.3031	26.53	26.5754	26.4862	26.4661	26.518	26.8741	26.673	26.7645	26.6458	27.0813	26.2133	26.4473	26.1984	25.9338	26.1174	26.228	26.8858	26.9539	26.726	26.632	26.4707	26.9088	26.5609	26.6865	27.0505	26.7771	26.632	26.558	26.8974	26.8858	26.6998	26.4661	26.6998	26.8019	26.1253	26.2571	26.275	25.9869	26.1527	26.217	26.6595	26.6458	26.673	26.4234	26.5595	26.4785	+	+
22.3962	22.5141	22.6453	22.7056	22.7614	22.5938	23.1395	23.1642	22.85	22.44	22.8727	22.6886	22.3619	22.2243	22.44	22.417	22.5069	22.4626	22.7203	22.8895	22.6736	22.6364	22.5333	22.4041	22.3211	22.4118	22.6209	22.743	22.7776	22.7492	23.0838	23.3376	23.0838	23.0342	23.2199	23.0723	22.0854	22.2036	22.2989	22.3129	22.5522	22.6231	22.1856	22.9654	22.9243	22.5938	22.6409	22.7975		+
25.5374	25.8288	25.5345	25.4488	25.5869	25.5255	25.1055	25.0484	25.3135	25.065	25.4234	25.3975	26.3679	26.2372	26.4661	26.632	26.5433	26.341	26.2661	26.1604	26.4073	26.2408	26.3031	26.2856	25.5812	25.6012	25.3645	25.4138	25.558	25.5955	25.1055	25.1833	25.2785	25.0062	25.5609	25.4008	25.9293	25.8623	25.8528	25.797	26.217	26.0254	26.1449	25.9428	26.002	26.1273	26.2944	26.2768	+	+
25.6153	25.965	25.8997	25.8552	25.7155	26.1015	25.8576	25.4266	25.7234	25.3975	25.848	25.7077	26.1965	26.1135	25.705	26.2317	25.9338	26.2058	25.7182	25.726	25.6568	25.989	25.9406	25.9225	25.7389	26.1681	25.9406	25.6971	25.7871	26.0793	25.3943	25.4862	25.5955	25.5345	25.5725	25.848	25.9383	26.0505	26.0894	25.6568	26.0148	25.6125	25.0484	25.726	25.7695	25.673	25.6292	25.7103		+
25.433	25.0772	24.9628	25.1095	25.1371	25.1015	24.391	24.7129	24.391	24.3712	24.417	24.6431	24.9495	25.0484	24.5869	24.5926	24.6375	24.8093	24.6431	24.6209	24.7745	24.4362	24.3511	24.5165	25.2207	25.3135	25.0526	24.8288	24.8093	24.824	23.7182	23.6649	24.1095	23.8576	23.8288	23.7182	24.3778	24.48	24.391	24.2021	24.5869	24.5225	23.9316	23.9933	23.9584	24.0443	24.019	24.1565	+	+
19.5889	20.2302	NaN	20.9171	20.1704	19.1844	21.0951	21.1642	20.9459	20.9601	21.0625	20.7876	20.002	19.9601	NaN	20.5638	19.6912	NaN	20.5069	20.9316	19.3819	20.2877	19.1145	20.68	19.8976	NaN	NaN	NaN	18.2316	NaN	NaN	20.68	NaN	20.4676	20.4067	19.9459	19.3998	NaN	NaN	NaN	18.9929	19.4148	19.3553	19.1611	19.4481	19.6351	19.7339	18.8238	+	+
26.1527	26.143	26.2133	26.2335	26.1488	26.1776	26.1661	26.143	26.1234	26.2114	26.1312	26.1776	26.2944	26.2714	26.2785	26.2785	26.2909	26.3545	26.2661	26.2535	26.1293	26.2821	26.2114	26.2133	26.0854	26.0401	26.0975	26.0955	26.1234	26.1391	26.1449	26.1449	26.1174	26.1984	26.1871	26.2077	26.0275	26.0691	26.2335	26.2243	26.2262	26.2207	26.2262	26.2408	26.2002	26.1391	26.1871	26.1449
28.5682	28.4862	28.5203	28.6831	28.7549	28.55	28.9174	28.6355	28.8623	28.9484	28.6595	28.4354	28.8623	28.9567	28.8534	28.9002	28.9231	28.6424	28.7292	28.8799	29.0164	28.8711	28.726	28.604	28.8682	28.6663	28.509	28.5898	28.6527	28.9174	28.3745	28.6865	28.9456	28.8234	28.7357	28.8858	28.7292	28.7645	28.9344	28.9002	28.9814	28.7357	28.632	29.0111	28.9456	29.2647	28.7739	28.726
22.6757	22.538	22.9152	22.8519	23.1031	23.0443	22.4221	22.3403	22.9968	22.9513	22.7836	22.8633	22.8191	22.5333	23.0071	23.0886	22.8034	23.3239	22.2792	22.6119	22.6453	22.5685	22.9847	22.7935	22.7077	22.2792	22.9006	23.1253	23.0805	23.1596	22.8802	22.5983	22.8689	22.6562	23.4041	23.1301	22.6141	22.4221	22.9225	22.9951	23.1316	23.2679	22.4551	22.6714	22.8365	22.9061	23.2081	23.1596
22.6843	22.2243	21.9951	22.155	22.0526	21.9916	22.44	22.3156	22.3752	22.2448	22.0325	21.8614	22.0625	22.1079	22.0088	21.8191	21.7715	21.9388	22.265	22.343	21.4221	21.6971	21.6231	21.8727	21.9134	20.9882	21.9061	21.6409	22.1886	22.1238	22.8423	22.2679	21.6006	22.1047	22.1079	22.2125	22.0592	21.7836	21.3045	21.1642	22.1704	21.8913	22.1174	22.2006	21.8802	NaN	22.1301	21.7223		+
25.902	26.0233	26.002	25.9383	25.9869	25.8191	26.5404	26.604	26.604	26.3427	26.6181	26.604	26.1234	26.0833	26.0935	26.1488	26.0894	25.9383	26.6458	26.5345	26.7389	26.6595	26.726	26.7517	26.1795	26.329	26.3307	26.3795	26.2679	26.2021	26.3992	26.6595	26.632	26.533	26.673	26.6181	26.2096	26.5595	26.4202	26.3376	26.275	26.3444	26.2732	26.7517	26.6458	26.8264	26.726	26.7645	+	+
28.3109	28.341	28.3662	28.4668	28.4154	28.4032	28.0505	28.2262	28.2308	28.1015	28.2353	28.1984	28.3745	28.3787	28.3023	28.4512	28.4938	28.4433	28.141	27.8916	28.3662	28.2216	28.2625	28.1507	28.0137	28.1361	28.0349	28.189	28.019	28.0243	28.0137	28.0914	28.1015	28.1065	28.0914	28.1115	27.9316	28.1459	28.1065	28.0813	28.1795	28.1507	27.8385	27.9484	27.9372	28.0864	28.1747	28.141	+	+
22.0951	21.2821	21.2821	NaN	NaN	NaN	22.2096	22.3129	22.2535	22.4067	21.714	21.7796	NaN	21.343	20.9243	21.1457	NaN	NaN	22.4701	22.5117	21.502	21.8269	21.7955	21.9882	NaN	19.93	NaN	19.5085	20.2877	NaN	22.0756	21.4476	21.5592	21.85	21.391	22.2243	20.8034	NaN	NaN	20.3857	NaN	NaN	22.0156	21.9916	NaN	21.3805	20.9243	23.4425	+	+
26.0148	25.9383	25.9672	26.0041	25.9066	25.9539	25.5696	25.433	25.6811	25.7466	25.5926	25.5983	26.0296	25.9694	26.0169	25.989	25.9606	25.895	25.5754	25.6209	25.7415	25.7645	25.6513	25.6649	26.0711	26.0169	26.0233	25.9338	26.0233	26.0752	25.5609	25.5135	25.654	25.8167	25.5926	25.5638	26.1055	25.9912	26.0254	26.0464	26.0212	26.0609	25.6891	25.5522	25.7466	25.7155	25.6237	25.6811	+	+
23.7594	23.9495	23.9933	23.9933	23.4551	24.0691	23.8858	24.1174	24.2021	24.2891	24.002	23.976	23.6209	23.7796	23.895	23.4676	23.7895	23.632	24.1488	24.019	24.1488	24.1946	23.976	23.9933	23.8764	23.6431	24.1253	23.2821	24.2535	24.2463	24.2679	24.0854	24.2243	24.3239	24.1565	24.275	24.1015	23.7182	23.895	23.7594	23.9847	23.976	24.0105	24.0359	24.1719	24.4614	24.3578	24.3844		+
23.002	23.1063	22.9566	23.2448	23.2081	23.1206	23.3376	23.1734	22.5662	21.8538	22.9864	22.48	23.0658	23.1253	23.0526	23.0292	23.1976	22.9619	23.141	23.119	23.0526	22.5069	22.8858	22.743	22.4015	22.5777	21.4526	21.5404	21.7389	NaN	NaN	21.7471	21.0559	NaN	21.417	NaN	21.928	22.0459	21.9566	21.9352	NaN	21.7715	22.2564	21.8385	21.2764	NaN	21.7955	NaN
23.654	23.2419	23.3376	23.2125	22.895	23.2679	23.4298	23.1095	23.6431	23.5045	22.6119	23.6649	23.6096	23.0542	23.2821	22.9829	23.5165	23.7895	23.8288	22.8423	23.2199	23.5165	23.1931	23.0275	23.2419	23.0426	23.2214	23.1063	23.2243	23.1901	23.867	23.3239	23.1063	23.632	23.0967	23.417	23.2679	22.8895	23.4041	23.0918	23.417	23.0173	23.8093	23.2036	22.821	23.0838	23.48	23.3778
20.4874	20.9316	18.6334	NaN	20.4476	19.2805	20.9812	20.5638	20.68	20.8423	20.7553	20.5069	20.7955	19.9742	19.2871	20.8269	20.1457	19.9882	20.5356	20.417	21.2125	20.8651	20.68	21.1704	19.5599	20.2066	19.1572	20.0156	19.6689	19.7274	20.0426	20.7796	19.8293	20.0691	19.6906	NaN	NaN	19.9301	NaN	20.0292	19.4522	19.823	20.4375	19.9742	19.4577	NaN	18.8958	20.3101	+	+
28.6181	28.604	28.7927	28.7613	28.7227	28.7549	28.5278	28.5128	28.5718	28.5826	28.579	28.5969	28.7096	28.6561	28.8799	28.8355	28.7771	28.7988	28.5646	28.5426	28.524	28.6561	28.6424	28.6216	28.6697	28.632	28.7645	28.7421	28.7771	28.7645	28.459	28.5426	28.5315	28.5969	28.6146	28.509	28.5898	28.6492	28.8504	28.9595	28.7613	28.8234	28.5754	28.5573	28.6075	28.6005	28.5203	28.4707		+
27.5969	27.5536	27.3578	27.4394	27.5165	27.3662	27.4862	27.4938	27.1604	27.1312	27.3239	26.9869	27.4314	27.4938	27.3153	27.3494	27.3239	27.391	27.3745	27.5754	27.3324	27.3153	27.3745	27.3066	27.3662	27.2979	27.0296	27.189	27.1115	27.189	27.0609	27.217	27.0084	26.965	26.9869	26.9869	27.4154	27.2714	27.1214	27.141	27.1604	27.1984	27.2803	27.3662	27.1984	27.1214	27.0401	27.17
19.2931	19.1214	19.4499	19.4114	19.5139	19.2171	20.0292	20.1946	19.9882	20.0691	20.1825	20.0559	19.2086	19.3181	19.0818	19.146	18.7421	19.0309	18.9201	19.7837	19.6954	19.4413	19.7975	19.735	18.9098	19.0926	18.9208	18.7075	18.479	18.5376	19.2162	19.4482	19.4571	19.3425	19.3716	18.9952	18.1747	18.7455	18.3343	18.6388	18.8079	NaN	18.5754	18.9394	NaN	NaN	18.84	19.0105	+	+
23.2535	23.2229	22.9847	22.9171	22.8423	22.9584	23.6096	23.5983	23.3778	23.5522	23.3778	23.3376	23.2317	23.417	22.9352	22.8858	23.155	22.823	23.8191	23.9316	23.3645	23.3239	23.3101	23.2679	22.6736	22.8191	22.6276	22.6164	22.9261	22.8802	22.9829	23.0951	22.937	22.8132	22.6757	23.0173	22.6757	22.5915	22.6096	22.9548	23.0241	22.8876	23.2679	23.0275	22.8385	23.0789	22.7265	22.9829	+	+
NaN	21.1015	20.8034	20.4067	19.6137	20.5915	NaN	NaN	NaN	NaN	NaN	NaN	NaN	NaN	20.0426	20.6628	19.7404	21.1079	NaN	NaN	NaN	NaN	NaN	18.4573	20.8346	20.6714	21.0224	20.7796	21.0756	NaN	NaN	NaN	NaN	NaN	NaN	NaN	NaN	NaN	20.4775	19.8764	NaN	NaN	NaN	NaN	NaN	NaN	NaN	NaN
22.8858	22.9495	22.6779	22.7895	22.9079	22.8132	22.3156	22.4092	22.265	22.1395	22.0918	22.1488	22.7286	23.0426	22.4626	22.6693	22.5777	22.5731	22.2332	22.4425	22.239	22.1332	22.2792	22.3857	23.2535	23.0918	23.1765	23.0707	23.1095	23.2405	22.4067	22.6119	22.6497	22.6562	22.3725	22.4349	23.4425	23.2961	22.9566	22.9795	23.2006	23.1143	22.5823	22.6628	22.4849	22.6253	22.7471	22.7634	+	+
24.895	25.0975	25.7645	25.767	25.6703	25.6891	24.9933	24.989	25.654	25.4707	25.5898	25.726	25.0691	25.275	25.7796	25.6125	25.5075	25.4457	25.4362	25.2243	25.8433	25.918	25.8288	25.9473	25.2463	25.2207	25.7363	25.6431	25.7695	25.7543	25.2207	25.0732	25.6757	25.5898	25.8788	25.8647	25.1681	24.9628	25.5522	25.3811	25.8457	25.7745	25.3975	25.3204	25.7182	25.673	26.1055	25.9316
26.3861	26.976	26.317	26.3031	26.3992	25.9606	26.0105	25.8811	26.2114	25.9738	26.0296	26.019	26.4908	26.4298	26.1642	26.7129	26.976	26.1852	25.8215	25.8834	26.2838	26.0914	26.2262	26.2002	26.5898	26.7771	26.7645	26.5609	26.4723	25.8694	25.7568	26.0254	25.9847	25.7312	25.8457	25.632	26.5492	27.0711	26.7389	26.604	26.217	25.9338	25.6865	26.0691	26.0505	25.7568	25.976	25.6622	+	+
23.7594	23.848	24.019	24.141	24.0935	23.6649	NaN	24.1565	23.1238	NaN	23.848	NaN	23.8764	23.895	24.0359	23.9134	23.8858	NaN	23.7492	NaN	23.7695	23.7695	23.9406	23.9134	24.3307	24.317	24.5696	24.391	24.3712	24.1871	23.3239	23.48	24.0359	23.895	23.9495	24.019	24.2961	24.239	24.2961	23.9672	24.141	24.1095	23.6865	23.6649	23.9584	23.9847	24.317	24.1871
25.3975	25.3031	25.5638	25.4953	25.4892	25.5255	24.7695	24.7594	25.2499	25.1984	25.2207	25.6971	24.9672	25.0484	25.2891	25.0894	25.3511	25.1757	24.7389	24.7543	25.1604	25.1015	25.1719	25.4862	25.3031	25.1757	25.5522	25.317	25.4202	25.5195	24.867	24.7695	24.7338	24.7745	25.141	25.2353	24.976	24.6757	25.0854	24.7594	25.2714	25.1095	24.5345	24.7129	25.019	24.8811	25.0691	24.9933	+
27.6458	27.7064	27.6458	27.6527	27.7195	27.7325	26.6595	26.632	26.7129	26.7129	26.8858	26.7129	27.5315	27.524	27.5826	27.5754	27.6663	27.604	26.433	26.3975	26.574	26.506	26.6998	26.673	27.6389	27.6798	27.611	27.6527	27.5389	27.5463	26.433	26.5285	26.3066	26.4218	26.417	26.2571	27.7895	27.7833	27.5463	27.5315	27.391	27.4551	26.2535	26.3204	26.3273	26.2589	26.3187	26.2571	+	+
26.1293	26.019	25.9111	25.8336	26.0894	25.945	25.1946	25.3545	25.0148	25.2463	25.3066	25.019	26.019	26.1174	25.3712	25.8647	25.9825	25.9383	25.1449	24.9803	24.989	25.3844	25.275	25.4831	26.2944	26.0422	25.8457	25.6944	25.9517	25.7695	24.9847	25.0484	24.8997	24.9134	24.867	24.945	26.2151	26.0484	25.9406	25.8264	25.8528	25.7517	24.7895	24.9847	24.895	24.9584	24.9406	24.9271	+	+
25.3645	25.4138	25.2096	25.1332	25.1719	25.0854	24.848	24.8336	24.7594	24.7895	24.8288	24.8044	25.433	25.4105	25.2317	25.2133	25.2571	25.1833	24.9847	24.9803	24.8336	24.918	25.002	24.8576	25.1795	25.1833	25.0062	25.0275	25.0233	24.9977	24.4551	24.4234	24.5225	24.4298	24.4923	24.4676	25.4551	25.3342	25.0062	25.0691	25.1214	25.0975	24.632	24.5045	24.5165	24.6153	24.5754	24.632	+	+
25.5754	25.4984	25.9066	25.9495	25.8312	26.065	25.4769	25.4488	25.9066	25.8858	25.8904	25.6348	25.6125	25.7182	26.0894	26.1194	26.217	26.0609	25.8881	25.8576	25.9428	26.1527	26.1661	26.17	25.7645	25.6944	26.228	26.2838	26.2058	26.2463	25.797	25.6676	26.0547	26.1391	26.2243	26.0935	26.0772	25.8069	26.3877	26.2625	26.3256	26.2133	25.9111	26.0609	26.4614	26.2353	26.3992	26.1719
26.6865	27.17	27.1214	27.1015	27.4473	26.9088	26.8019	26.6998	27.0084	26.8858	26.8974	26.9977	26.7517	26.8858	26.976	27.3578	27.4154	26.965	26.6181	26.4923	26.9977	26.8741	26.9539	26.8858	27.1115	27.1795	27.4073	27.509	27.4629	27.2979	26.9869	27.0711	27.17	26.9428	27.0505	27.0296	26.9977	27.2714	27.4785	27.524	27.2445	27.3239	26.9203	26.8741	27.0505	26.8974	27.0296	27.0813
25.48	25.4984	25.3612	25.3239	25.3943	25.3204	25.2714	25.275	25.1055	25.1449	25.1565	25.0772	25.5522	25.5315	25.3844	25.3511	25.433	25.3778	25.2891	25.1449	25.2021	25.1253	25.1253	25.1332	25.4614	25.5433	25.239	25.2463	25.3679	25.2961	25.1214	25.1371	25.1871	25.1946	25.065	25.0526	25.5045	25.5463	25.341	25.3342	25.4041	25.4041	25.0813	25.1449	25.0854	25.2426	25.1055	25.1757	+	+
21.2243	21.1395	20.85	20.6714	20.2535	20.343	20.2989	19.7623	21.2066	20.3752	20.5731	20.1581	20.7955	20.7634	19.3259	19.4261	20.6006	20.0292	20.714	20.9951	20.5451	21.0156	20.3857	20.002	20.5915	21.1946	20.9601	21.5731	21.2933	20.9024	20.5165	20.7634	20.5823	20.7307	21.1332	20.1946	20.9812	21.3805	21.1642	21.2302	21.1143	20.343	19.149	20.2535	20.8113	20.3752	20.6364	20.1946
26.4629	26.4409	26.0772	26.1332	26.1293	26.1253	26.2096	26.4057	26.1833	25.895	26.0275	26.0127	26.604	26.6865	26.1527	26.0422	26.1449	26.1776	26.2317	26.0955	26.346	26.0062	25.9998	26.0995	26.7895	26.7517	26.433	26.3975	26.632	26.7895	26.5404	26.6458	26.604	26.5696	26.5898	26.4754	26.9539	26.8504	26.5898	26.3204	26.7895	26.6865	26.4984	26.6458	26.4504	26.6458	26.7129	26.7645
28.8019	28.6798	28.3869	28.4314	28.7549	28.6663	28.0965	28.5646	28.1459	28.1312	28.2445	28.1652	28.7162	28.7292	28.4394	28.4073	28.4274	28.579	28.4629	28.3992	28.3536	28.0813	28.2979	28.2891	29.0349	29.1435	28.8112	28.8887	28.8504	28.9372	28.2714	28.5646	28.5754	28.249	28.5052	28.5682	28.8534	29.1459	28.4976	28.5128	28.8234	28.8294	28.4862	28.6005	28.5352	28.524	28.6629	28.6964	+	+
25.2643	25.4488	25.4138	25.2243	25.3477	25.3778	25.6431	25.5983	25.6811	25.5725	25.673	25.6012	25.0691	25.141	25.2243	25.1527	25.2679	24.989	25.6757	25.4984	25.5783	25.6125	25.6153	25.6513	25.5463	25.4892	25.4362	25.5315	25.5045	25.4614	25.3877	25.5725	25.5315	25.3975	25.3745	25.5135	25.217	25.228	25.417	25.2961	25.3975	25.1795	25.3645	25.3844	25.3679	25.3712	25.4676	25.2714	+	+
23.5638	23.6096	24.1642	24.0275	24.0275	24.0854	24.4984	24.1946	24.1488	23.8191	23.8764	23.7695	24.1795	24.1095	24.3511	24.3444	24.4676	24.217	24.2607	24.1332	24.1253	24.2891	24.1946	24.1871	23.6209	23.417	24.0359	24.1174	24.895	24.7796	25.0443	25.1946	24.5285	24.7389	25.5014	25.5754	24.2607	24.0105	24.4425	24.4488	25.0813	25.0275	25.0401	25.141	24.9316	24.9225	25.7645	25.6891
23.1253	23.2021	23.867	23.8385	23.7594	23.5045	23.7286	23.7895	23.4041	23.3376	23.654	22.7348	24.0854	23.867	23.9495	23.9134	24.2317	24.2821	23.848	23.019	23.8385	23.7389	23.6971	23.8576	23.2006	23.2679	23.7077	23.8191	24.7024	24.8385	24.5225	24.6096	24.2317	24.4234	25.3745	25.1565	23.6757	23.6096	24.0854	24.0691	25.002	24.6595	24.0526	24.2679	24.1095	24.5045	25.4457	25.3066		+
23.4041	23.5522	23.4676	23.5522	23.5522	23.6757	23.4676	23.181	23.0359	22.7975	22.9637	23.2199	23.7389	23.848	23.6865	23.8191	23.7286	23.7389	23.4551	23.417	22.7244	23.1946	23.0526	23.184	23.5522	23.6096	23.48	23.2317	23.6209	23.6209	23.4041	23.4923	23.417	23.3376	23.1886	23.2036	23.9134	23.632	23.6757	23.5754	23.6757	23.6865	23.5869	23.5285	23.3511	23.48	23.4923	23.48	+	+
26.0062	26.1253	25.9933	26.1352	26.275	26.329	25.1681	25.3273	25.1095	25.1527	25.5898	25.4105	26.2481	26.2188	26.228	26.3745	26.341	26.3376	25.2821	25.5433	25.5812	25.3745	25.6998	25.792	25.9043	26.1115	25.604	25.6865	25.918	25.8881	24.9225	24.9539	25.0062	25.0317	25.317	25.239	26.0254	26.0914	25.5841	25.9316	25.9716	26.0567	25.0359	25.2714	25.1488	25.2821	25.3877	25.5667	+	+
24.8904	24.7745	24.6375	24.7796	25.1488	24.4738	25.275	25.4073	24.5045	25.0443	24.9584	24.8858	25.0935	25.1214	25.0732	25.1984	24.848	25.0935	25.8118	26.0254	25.3612	25.2426	25.1908	25.019	24.5404	24.824	24.4362	24.3031	25.391	25.4266	24.8858	24.7945	24.7895	24.6375	25.1055	25.2243	25.2021	25.065	25.0484	24.8044	25.705	25.6811	25.217	25.4676	24.945	24.4862	25.5667	25.6622
22.2989	21.8614	22.0886	22.3294	21.8269	21.6409	22.7895	22.4601	22.6628	22.937	22.6074	22.7675	22.155	21.8614	21.714	22.1426	22.5069	22.2933	22.8054	22.7389	22.695	22.5869	22.3211	22.7013	22.4726	22.8442	22.4701	22.7223	22.3725	22.6186	23.6096	23.4676	23.3101	23.1765	23.1581	23.0983	22.6497	22.5165	22.7348	22.8365	22.7735	22.6186	23.5983	23.4041	23.2405	23.0409	22.953	23.1143	+	+
26.7389	26.6458	26.5898	26.5638	26.5754	26.5898	25.3612	25.3135	25.0317	25.0401	24.918	24.7645	26.673	26.7129	26.632	26.4923	26.604	26.604	25.4041	25.4008	24.945	25.0691	25.019	24.9847	26.7895	26.6865	26.6181	26.5285	26.5285	26.5754	25.1565	25.1946	24.8336	24.8623	24.6918	24.7895	26.6865	26.604	26.5565	26.4953	26.4999	26.4598	25.1795	25.2207	24.9316	24.8191	24.8336	24.7645	+	+
25.1984	25.2891	25.0359	25.1681	25.228	25.1795	25.5075	25.5225	25.1253	25.1371	25.4266	25.1719	25.5812	25.6096	25.3578	25.5869	25.5696	25.5783	25.7441	25.8858	25.417	25.4645	25.705	25.6458	25.1293	25.1604	24.4425	24.4738	24.5638	24.5522	24.3376	24.391	24.5812	24.3511	24.8576	24.5045	25.3273	25.3273	24.5638	24.7077	24.8336	25.0567	24.7338	24.9088	24.8433	24.6918	24.8093	24.848		+
24.3844	24.1946	24.239	24.2679	24.2317	24.217	24.0935	24.1488	24.0691	24.0935	24.1488	24.0854	24.1795	24.1795	24.0691	24.0854	24.141	24.0275	24.0854	24.1015	24.1332	24.0275	24.1174	24.0443	24.2607	24.2891	24.3712	24.4105	24.3578	24.3511	24.1795	24.2535	24.2317	24.1871	24.1795	24.0526	24.1253	24.1488	24.2243	24.2317	24.2317	24.217	24.0443	24.2317	24.217	24.1719	24.0691	24.0854
29.6441	29.5933	29.6697	29.8711	29.8489	29.8339	29.726	29.9117	29.8264	29.8096	29.9539	29.7942	29.6198	29.604	29.8142	29.7502	29.6612	29.8623	29.668	29.7613	29.8019	29.6981	29.8887	29.8234	29.5389	29.5071	29.7292	29.7849	29.6915	29.7864	29.8489	29.8264	29.8916	29.7309	29.8415	29.7517	29.2979	29.3951	29.6303	29.5014	29.5664	29.7113	29.7911	29.7389	29.8019	29.6663	29.8264	29.7692
24.1946	24.3101	24.5105	24.3844	25.0275	23.9406	24.4488	24.4738	24.002	23.6971	24.0935	24.2961	24.8385	24.4862	24.4738	24.6918	24.7182	24.3239	24.654	24.3031	25.141	23.9316	24.945	24.8336	24.8142	25.1946	25.0359	25.2821	24.7796	24.2607	24.8764	25.1055	25.5522	24.3645	24.2821	24.4362	24.3578	25.3342	25.2317	25.3031	24.391	24.824	24.9539	25.1214	25.452	24.7441	24.989	24.7895		+
27.1115	28.7064	27.2535	27.4938	27.2714	27.2445	28.3951	26.632	28.604	27.189	28.5165	28.391	26.7771	26.5754	27.6527	28.9231	28.94	27.2262	27.9595	26.6998	NaN	28.6146	28.4194	28.4629	28.7325	28.1937	28.7958	28.8974	28.7958	27.4234	28.5165	28.0401	28.5463	28.49	28.5165	28.4113	28.4473	28.5682	28.7195	28.7549	28.3494	27.391	28.4194	28.1312	28.3494	NaN	28.4314	NaN
27.0296	27.1214	27.1507	27.1115	27.1015	27.0813	27.1214	27.1214	27.2625	27.0813	27.2077	27.2445	27.1507	27.0813	27.17	27.2445	27.2979	27.1795	27.2262	26.9539	27.2979	27.2979	27.3578	27.3494	27.1795	27.1312	27.217	27.2262	27.2625	27.1984	27.1984	27.3239	27.3066	27.3324	27.3494	27.3153	26.976	27.1312	27.3662	27.2445	27.2891	27.2803	27.17	27.2803	27.3324	27.3066	27.4551	27.3066
25.0691	24.9933	25.1488	25.1946	25.0935	25.1719	25.217	25.2317	25.2133	25.2426	25.1719	25.1757	25.0935	25.0062	25.141	25.0567	25.1015	25.1946	25.228	25.2207	25.1449	25.0609	25.1253	25.1642	24.7796	24.7695	25.0813	25.0317	25.0772	25.0609	25.3376	25.3273	25.1253	25.2426	25.1293	25.2058	24.8764	24.8858	25.0148	24.9847	25.0567	25.0359	25.3135	25.3066	25.0609	25.1253	25.1527	25.1757
24.3778	24.5165	24.4614	24.3778	24.4738	24.5225	24.8288	24.8717	24.7645	24.7024	24.9316	24.8576	24.1795	24.3578	24.3975	24.2891	24.4425	24.4551	24.7995	24.6918	24.6865	24.604	24.7286	24.7695	24.417	24.3844	24.4105	24.4105	24.3239	24.3712	24.6595	24.6865	24.6431	24.6649	24.6595	24.654	24.4984	24.4984	24.3444	24.4923	24.239	24.3712	24.6375	24.6757	24.5105	24.6595	24.5869	24.632	+	+
21.4425	21.7223	21.4874	21.6141	21.7471	21.4221	22.2155	22.1143	21.7056	21.5638	22.2679	22.0983	21.4118	21.4526	21.3538	21.5685	21.6929	20.9812	21.7796	21.5165	22.0054	21.8423	21.8727	21.7915	21.7348	21.8876	21.8385	21.8987	21.5592	21.2877	21.743	22.0054	22.0918	22.0224	21.9777	21.7876	21.7512	22.0983	21.8802	21.9882	21.4726	21.6971	21.0359	21.7876	21.6757	22.3884	21.823	21.7995	+	+
23.632	23.5285	23.5869	23.6649	23.6209	23.654	23.7796	23.8764	23.848	23.895	23.7389	23.5754	23.4041	23.417	23.391	23.3376	23.4298	23.0805	23.5754	23.6757	23.5165	23.4425	23.5285	23.48	23.654	23.5869	23.6757	23.6096	23.7389	23.7286	23.7895	23.7995	24.0105	24.019	23.9316	24.0275	23.7695	23.6971	23.5983	23.5869	23.6096	23.4923	23.4551	23.7286	23.9225	23.6649	23.5404	23.6757		+
20.2764	20.8651	20.1704	20.714	19.8307	20.5823	20.5165	20.7634	20.7553	20.8346	NaN	20.9171	19.7545	20.3645	19.8215	NaN	20.4067	NaN	20.9812	NaN	20.9951	21.0224	20.9171	20.8034	19.7504	20.2877	20.343	20.1457	20.4972	20.7876	20.6628	20.3321	21.1457	20.9601	20.9601	21.4726	19.9882	20.1079	20.4775	NaN	20.6886	NaN	20.6186	21.0359	21.1206	21.2593	21.0292	21.1581	+	+
23.5869	24.5983	24.2243	NaN	NaN	23.8576	23.9225	NaN	22.9742	23.5754	NaN	23.4425	NaN	NaN	NaN	24.1946	22.9933	NaN	23.632	NaN	NaN	26.7517	NaN	NaN	NaN	NaN	24.6971	NaN	23.6096	23.3376	23.7796	NaN	NaN	23.8093	NaN	25.7995	23.0967	NaN	NaN	NaN	NaN	NaN	22.7471	NaN	NaN	NaN	24.7338	NaN	+
25.065	25.0609	24.918	24.8385	24.8623	24.8811	25.7745	25.7995	25.2821	25.3844	25.3239	25.2021	24.9584	24.9716	24.7945	24.7338	24.8142	24.7745	25.6568	25.7645	25.2096	25.2317	25.239	25.217	25.3877	25.3101	25.1757	25.2317	25.3545	25.3975	25.8552	25.9539	25.7103	25.7182	25.604	25.6622	25.3943	25.3135	25.1604	25.1214	25.275	25.3135	25.8974	25.9225	25.7182	25.6918	25.6431	25.6649	+	+
26.1776	26.3083	26.1681	26.2243	26.1814	26.1738	26.7895	26.6998	26.5711	26.558	26.632	26.7129	25.8336	25.7695	25.8528	25.9203	26.0813	25.9825	26.4969	26.5029	26.1352	26.3795	26.512	26.4877	26.4504	26.2408	26.4551	26.4923	26.3595	26.3778	27.0609	27.1015	26.632	26.8264	26.8019	26.6865	25.918	25.8288	26.0854	26.0338	26.1488	26.1776	26.8623	27.0084	26.632	26.673	26.632	26.3828	+	+
24.3101	24.3239	24.317	24.2021	24.4738	24.2821	24.8764	24.8764	24.632	24.1719	24.6703	24.3844	23.8093	24.0526	23.8093	23.9933	24.141	24.002	24.5165	24.2021	24.4738	24.417	24.3712	24.5045	24.5285	24.5696	24.4614	24.5225	24.4298	24.558	24.4614	25.2891	25.0275	24.848	24.9043	24.7543	23.8858	23.7895	24.1946	23.9672	24.3239	24.3101	24.5165	25.1719	24.5696	24.9847	24.7695	24.8528	+	+
25.1095	25.433	25.2096	25.1795	24.989	25.0443	25.3975	25.0484	24.9584	24.9716	25.0062	25.2607	25.1681	25.0894	25.2785	24.9977	24.9539	25.3943	25.2961	24.9495	24.918	25.1908	25.2133	24.9803	25.5045	25.2679	25.3031	25.2426	25.2058	25.2021	25.0772	25.1719	24.867	25.0105	24.9271	24.976	25.7338	25.3679	25.3066	25.0526	25.1055	25.0894	25.1681	25.1174	24.8904	25.1055	25.0443	25.0609
26.4186	26.3828	26.2335	26.3477	26.4073	26.3376	26.5725	26.7129	26.3359	26.4266	26.4908	26.452	26.1642	26.2114	26.0955	26.1115	26.2058	26.1155	26.574	26.6998	26.3629	26.3511	26.3545	26.3101	26.1642	26.2517	26.2589	26.2553	26.0975	26.0935	26.2463	26.3578	26.1332	26.0894	25.8576	25.9248	26.0169	26.1055	26.0062	25.8858	25.8904	25.8361	26.2803	26.3256	26.1469	26.1852	25.8974	25.8904		+
25.391	25.3877	25.1214	25.217	25.1871	25.1015	25.228	25.2058	25.2353	25.1174	25.1604	25.2133	25.2463	25.2821	24.9977	25.1055	25.0772	25.0105	25.2643	25.1681	25.1719	25.1332	25.1719	25.1527	25.6125	25.5983	25.3877	25.3712	25.4234	25.3745	25.4105	25.3578	25.2499	25.2926	25.1946	25.1604	25.7208	25.6703	25.1681	25.2243	25.2821	25.3066	25.5105	25.433	25.275	25.2133	25.2821	25.2535
NaN	21.2477	21.1457	21.2477	21.4324	20.7389	21.3321	21.3645	21.2125	20.9951	21.2006	NaN	21.2185	21.391	NaN	21.1079	21.2821	20.9601	21.1395	20.1332	21.0088	21.3045	21.2707	21.1946	21.417	21.2477	21.7756	21.4425	21.4825	21.2821	21.4273	21.417	20.953	21.5404	NaN	21.2707	21.2361	21.6006	21.3962	20.7876	21.4015	21.2243	21.0224	21.265	20.8651	20.68	21.3538	21.0493
20.5451	21.7876	NaN	20.4273	20.2877	NaN	20.895	20.5069	NaN	NaN	20.4067	NaN	NaN	NaN	NaN	NaN	NaN	NaN	NaN	19.4109	19.3657	21.9916	NaN	19.5443	22.2155	20.2302	20.3857	22.0054	21.3645	NaN	NaN	21.9352	20.4476	NaN	20.6096	22.0054	NaN	19.5496	NaN	19.6959	NaN	19.6513	NaN	19.8041	18.873	18.739	21.417	20.1825
21.8269	21.7471	21.6006	20.3645	21.7553	21.68	21.953	21.7634	21.1079	21.6051	21.8385	NaN	NaN	22.2961	21.4324	21.823	20.265	20.5638	20.2419	21.928	20.8727	NaN	21.6231	22.6606	22.5309	22.2736	21.8839	21.6929	21.8538	21.1765	NaN	21.4118	21.7389	NaN	NaN	20.714	20.1581	21.4375	NaN	21.0821	NaN	19.518	21.4576	21.5685	21.5213	NaN	NaN	NaN
NaN	18.9953	NaN	NaN	NaN	NaN	20.714	20.5638	NaN	NaN	20.9601	NaN	NaN	NaN	NaN	NaN	NaN	NaN	18.5734	20.0292	20.5261	19.9742	20.5823	20.4067	18.9626	20.2535	NaN	19.6584	NaN	NaN	NaN	20.8423	20.9098	20.2185	20.5823	20.0292	NaN	19.6659	NaN	NaN	NaN	NaN	19.1223	20.5451	20.7553	NaN	19.1849	20.0691
25.8904	25.7745	26.0148	26.1585	26.002	25.9869	26.0443	25.9495	26.2768	26.3745	26.1253	26.3877	25.8623	25.792	26.0609	26.065	26.0813	26.0041	25.9562	25.9203	26.1469	26.239	26.1391	26.1965	26.1253	26.038	26.3222	26.1623	26.1565	26.1312	26.3562	26.204	26.3239	26.452	26.3273	26.3393	26.0401	26.038	26.1946	26.2133	26.1234	26.143	26.2732	26.2499	26.346	26.2002	26.2299	26.1984
23.632	23.7695	23.6096	23.6209	23.417	23.6096	23.5754	23.391	23.3778	23.417	23.4298	23.2448	23.7594	23.8385	23.5165	23.5869	23.5638	23.3778	23.5983	23.6649	23.211	23.6209	23.3511	23.417	23.8093	23.6865	23.6865	23.5285	23.5983	23.5754	23.2961	23.5404	23.5638	23.5285	23.5165	23.48	23.9043	23.8385	23.5983	23.4425	23.5754	23.5165	23.5983	23.4923	23.4676	23.5522	23.5754	23.3778	+
NaN	23.5285	NaN	24.6486	NaN	22.9116	24.1871	24.5638	NaN	25.4738	24.5404	23.2463	NaN	23.417	23.1441	24.391	NaN	22.7836	22.7161	24.1946	23.3376	NaN	24.558	24.4614	25.1488	25.1871	NaN	25.2535	23.391	23.4425	26.0105	24.8904	24.8093	24.002	24.7543	23.5165	23.1238	24.3844	NaN	24.8623	NaN	24.8717	23.5045	25.2785	24.5105	25.2891	NaN	24.6153		+
26.4154	26.3359	26.512	26.2979	26.604	26.3342	26.6595	26.5551	26.4598	26.6865	26.4583	26.3778	26.6181	26.3861	26.4877	26.2262	26.4614	26.5404	26.5448	26.4154	26.5536	26.604	26.3795	26.4629	26.3877	26.4661	26.1814	26.2353	26.239	26.2207	26.4008	26.4409	26.4723	26.5898	26.574	26.4202	26.3645	26.4785	26.4041	26.7389	26.4008	26.524	26.5045	26.5898	26.6458	26.2732	26.3595	26.6595
21.1704	21.4221	20.3321	19.3022	21.7223	21.2764	20.4476	21.6006	20.8191	21.4576	21.0088	21.1395	21.4626	21.4972	21.5451	19.6275	20.9951	21.8423	20.5356	21.4324	21.7389	21.4726	20.8876	20.9243	19.92	21.1519	20.0559	19.89	NaN	19.9074	19.9882	19.8302	21.4726	21.0359	19.9274	20.5165	NaN	21.7348	20.6186	20.7796	20.9171	20.4375	20.4375	21.2593	21.1642	21.1269	20.7307	21.0292
21.7836	22.2066	21.7223	21.7876	22.4425	21.953	22.4626	22.2933	21.9495	22.3857	22.4067	22.3129	21.7594	21.714	21.9672	22.3294	21.5498	21.9742	22.2792	22.5615	22.5846	22.0393	22.4298	22.3752	21.9601	22.3699	21.7182	22.1015	21.417	21.4476	22.0224	22.3857	22.1363	21.632	22.1734	21.5451	21.2006	21.5823	21.3592	21.5823	21.928	21.6497	22.1426	22.2535	22.0325	22.5754	21.9171	22.2185	+	+
22.9707	23.5869	23.1612	23.3778	24.2243	NaN	24.3511	24.5045	24.1015	NaN	23.4676	NaN	24.0443	23.8385	24.0609	23.7182	23.8858	NaN	24.4234	24.1253	24.3444	22.7735	24.2821	24.002	23.1206	24.1642	23.867	23.7182	NaN	23.895	NaN	24.3376	24.4862	24.2535	23.3645	NaN	23.6431	24.1095	24.4425	24.6811	24.2243	24.5696	NaN	24.7846	24.7995	24.6971	24.1332	24.5345	+
24.4984	24.5105	24.5754	24.5696	24.6153	24.7129	24.8288	24.8811	24.3031	24.4862	24.3844	24.3031	24.4551	24.5696	24.5869	24.5045	24.6209	24.6375	25.2714	25.2499	24.6865	24.7594	24.7234	24.6918	26.6865	26.6181	26.8504	26.8741	27.1214	27.1604	26.8385	26.8142	26.8741	26.8623	27.0711	27.1507	27.0401	26.8264	26.9203	26.8385	27.1984	27.17	27.0813	27.0401	27.1312	27.0609	27.3239	27.2891
NaN	NaN	21.3752	NaN	21.3101	NaN	21.9742	21.9601	NaN	NaN	22.1673	NaN	NaN	NaN	21.2933	NaN	NaN	NaN	NaN	NaN	NaN	21.6276	NaN	NaN	NaN	NaN	NaN	NaN	NaN	NaN	NaN	20.6971	20.8423	NaN	NaN	NaN	NaN	NaN	NaN	21.5685	NaN	NaN	NaN	21.6364	21.7955	NaN	NaN	NaN	+
NaN	21.3752	NaN	NaN	NaN	21.0756	NaN	NaN	NaN	NaN	NaN	NaN	NaN	NaN	21.5213	NaN	NaN	NaN	NaN	NaN	NaN	NaN	NaN	NaN	NaN	NaN	20.9024	NaN	20.5451	20.417	NaN	NaN	NaN	NaN	NaN	NaN	NaN	NaN	NaN	NaN	NaN	NaN	NaN	NaN	NaN	NaN	NaN	NaN
22.0918	21.9134	21.9388	22.0088	22.1269	21.7265	21.7265	21.8651	21.6714	22.0559	22.0292	21.9423	22.0156	22.2564	21.9459	22.1488	22.0359	22.0559	21.6929	21.68	21.632	21.3156	21.6453	21.6051	21.8034	21.85	21.5498	21.6714	21.6497	21.7512	21.7013	21.7715	21.6096	21.0493	21.4874	21.6584	21.8839	21.8802	21.6276	21.7995	21.6671	21.9243	21.6096	21.6671	21.3805	21.0886	21.002	21.743
20.1581	20.0156	20.1079	19.0911	19.823	19.442	19.2941	18.8762	19.5578	19.7118	19.4387	19.2405	20.1332	20.1206	19.4261	19.7801	19.8141	19.9239	18.9549	18.0126	18.5804	19.3867	18.7471	18.4957	19.8091	19.493	19.4465	19.592	19.6939	19.8982	19.4212	18.6141	NaN	18.96	19.0495	19.2083	19.7266	19.7464	19.4666	18.8225	19.7783	18.5556	19.2532	18.7635	18.7973	18.9559	19.2012	19.0687	+	+
26.8019	26.8264	26.8623	26.8385	26.8385	26.8385	26.6998	26.6998	26.8741	26.8019	26.9088	26.8504	26.8385	26.8741	26.9203	26.8974	26.9977	26.8504	26.8142	26.6595	26.9539	26.976	26.9428	26.965	26.7517	26.8385	26.9203	26.9316	27.0296	26.976	26.7517	26.8385	26.9428	26.965	26.9539	26.9428	26.6595	26.7895	26.9977	26.9869	27.0401	26.9977	26.726	26.7895	26.976	27.019	27.019	26.9977
NaN	NaN	20.5069	NaN	NaN	NaN	NaN	NaN	NaN	21.1581	NaN	NaN	NaN	NaN	21.3857	NaN	NaN	NaN	19.791	21.2989	NaN	21.0756	21.7013	NaN	NaN	21.8727	NaN	21.5165	NaN	NaN	21.3699	21.8034	22.2243	NaN	NaN	20.6714	NaN	21.5545	NaN	20.6186	NaN	NaN	20.5638	NaN	19.6348	NaN	20.9171	NaN
23.6649	23.5165	23.3645	23.1856	23.7995	23.6865	23.7895	23.8191	NaN	NaN	23.5404	23.48	22.9968	23.5983	23.3239	23.5285	23.4041	23.6209	23.3511	23.7389	NaN	23.4425	23.2273	23.417	23.6209	NaN	23.2521	23.7492	23.6431	23.48	23.4298	23.7594	23.1222	23.0002	23.3101	22.9812	24.0105	NaN	23.4425	NaN	22.9513	23.9134	23.2679	23.1627	23.6431	NaN	NaN	23.2961
25.824	25.8044	25.7234	25.7286	25.8904	25.7338	25.6486	25.6568	25.391	25.4738	25.5638	25.3612	25.7208	25.7771	25.5285	25.6486	25.6757	25.5926	25.4138	25.5696	25.2317	25.2961	25.4645	25.5195	25.7796	25.9428	25.5926	25.6125	25.5551	25.5812	25.2571	25.4551	25.2961	25.2463	25.3612	25.2463	25.7871	25.8858	25.5898	25.6971	25.5983	25.7492	25.3545	25.4892	25.3645	25.1293	25.1449	25.3204	+
23.4298	23.8191	23.6096	23.4923	23.3778	23.5754	23.4298	23.3101	23.5638	23.1704	23.6209	23.6096	23.2961	23.5522	23.6971	23.7995	23.6757	23.3511	23.391	23.5165	23.654	23.8093	23.7796	23.7995	24.0105	23.9316	23.976	24.0691	24.0772	24.0526	23.3645	23.867	23.7995	23.7796	24.0772	24.0105	24.0526	23.8764	23.9225	23.9225	24.0772	24.0443	23.5638	23.7695	23.9134	24.0691	24.1015	24.0854
23.9847	22.9189	22.9619	22.9513	23.2273	22.9829	22.9207	23.1095	23.5754	23.1581	23.2679	22.6298	23.0258	23.2961	22.6649	23.4041	23.5869	22.8519	22.9899	23.0002	23.48	21.9916	23.4923	23.3376	23.0902	23.3376	21.5165	23.3101	23.1127	23.0789	23.1253	23.2679	23.3645	22.7119	23.391	22.7348	22.9388	23.3645	22.5309	23.4041	23.867	23.5285	23.2535	23.178	23.3101	23.48	22.7876	23.7182
23.7389	23.9406	23.8191	23.7286	23.4551	23.7077	24.317	24.391	24.0772	24.1946	24.002	24.0609	23.5638	23.4923	23.6209	23.391	23.6757	23.6757	24.0854	24.3031	24.0105	24.2243	24.1488	24.0443	22.969	23.4551	23.1363	23.1031	23.3645	23.1488	23.9043	23.867	23.654	23.9495	23.2448	23.5638	23.7995	23.654	23.1596	23.2155	23.391	23.087	23.9584	23.895	23.7995	23.5983	23.3778	23.5404	+	+
22.1612	22.4375	22.0156	22.1301	23.0838	21.7594	23.1332	23.0641	NaN	22.6671	22.6364	22.2621	22.3484	21.7995	22.0821	NaN	21.6671	21.7056	23.181	23.0658	22.0983	22.3211	23.0658	21.5498	22.4526	22.9116	22.3376	22.2792	22.0526	21.4273	23.4676	22.9225	22.6929	23.1688	NaN	23.0156	22.8895	22.7223	22.4067	22.2214	22.1015	21.0156	23.4425	22.6822	22.8576	22.2332	22.7451	21.7796	+	+
23.0674	22.9933	23.2185	23.3645	23.5045	23.1565	23.2288	23.2961	23.3511	23.0292	23.2961	23.3645	22.3592	22.4273	22.8171	22.9672	22.5592	22.7451	22.5237	22.5685	23.0241	23.0325	22.9847	23.0376	22.7035	22.9316	23.3645	23.3778	23.1704	23.2448	23.4923	23.5404	23.7389	23.6649	23.6865	23.5869	22.3156	22.4247	22.6364	22.8365	22.6298	22.7512	22.8249	23.1488	23.3376	23.3101	23.2535	23.3511		+
23.895	23.9134	23.7895	23.7389	23.7995	23.7182	22.7035	22.4849	22.654	22.7695	22.7574	22.6074	23.9672	24.0105	23.8385	23.7995	24.0275	23.9933	22.8708	22.8651	22.9777	22.6342	22.7492	22.7492	23.9134	24.0526	23.7895	23.6209	23.7895	23.7286	22.3538	22.4576	22.5708	22.5237	22.5356	22.4551	24.0935	24.1332	23.848	23.9043	23.8385	23.7895	22.5117	22.5662	22.5045	22.5731	22.6649	22.8614	+	+
24.9847	25.0359	24.7286	24.6703	24.7389	24.7995	24.6595	24.5696	24.4984	24.5165	24.5696	24.7796	24.8811	24.9316	24.4425	24.5638	24.7441	24.824	24.7129	24.6375	24.4614	24.4488	24.5345	24.5926	25.1795	25.3645	25.0526	24.9584	25.0317	25.0401	25.0732	24.9406	24.6264	24.7695	24.867	24.8093	25.3811	25.3545	24.9316	24.8717	24.8811	24.6811	25.1135	25.0443	24.6375	24.5285	24.8288	24.824	+
NaN	NaN	NaN	NaN	21.3045	NaN	22.5404	22.7451	22.8385	22.6693	22.4349	22.1143	21.3376	NaN	22.8932	22.2273	NaN	21.3805	22.6779	22.4015	22.48	NaN	22.6606	22.5093	NaN	NaN	NaN	NaN	NaN	NaN	22.8913	21.9742	22.1238	21.8876	22.6253	21.5356	NaN	NaN	NaN	NaN	NaN	21.1457	22.2877	22.0918	22.2477	21.0088	NaN	21.4923		+
24.3444	23.9316	NaN	NaN	24.1642	23.3101	NaN	24.4234	23.5045	23.4676	23.867	24.141	24.7286	24.5225	24.0275	23.9316	24.3376	24.4041	24.0609	23.9672	23.7995	23.8576	23.6649	24.0935	23.867	24.2243	23.5754	NaN	23.7695	23.7695	24.1332	24.1332	23.9584	23.5045	23.8764	23.6649	24.3239	24.4738	23.8576	23.976	23.7286	24.0359	22.7876	NaN	23.9672	24.4105	23.211	24.3712		+
24.3307	24.3101	24.3376	24.3511	24.2463	23.7077	24.6649	24.6703	24.1332	24.4984	24.1015	24.6811	24.2535	24.2243	24.1095	24.4984	24.1719	24.3712	24.6264	23.7695	24.0772	24.0772	24.3578	24.2961	24.5463	24.5045	24.317	24.3712	24.5926	24.3444	24.6375	24.7745	24.217	24.2096	23.895	24.1174	24.7338	24.7286	24.4923	24.5345	24.141	24.5345	24.3844	24.632	24.2679	23.9316	24.2021	24.0443
24.2463	24.3778	23.8191	24.0275	24.0691	23.867	24.0609	24.0443	23.7492	23.9495	23.7594	23.7286	24.1795	24.3376	23.7389	24.0105	23.7695	24.019	24.1253	24.1946	23.8191	23.7796	23.8093	23.9316	24.1719	24.1946	23.8385	24.1095	24.0854	23.895	23.9316	24.0935	24.0526	23.7695	23.895	23.7594	24.2463	24.1719	23.7895	23.7182	23.9134	24.0691	24.1015	24.0526	24.0275	23.5045	24.0359	23.9134
24.8385	24.7645	24.5812	24.632	24.5638	24.7077	24.8997	24.7234	24.3511	24.5869	24.7846	24.4614	25.002	24.867	24.7695	24.6595	24.5983	24.7129	25.019	25.1055	25.002	24.7645	24.9225	24.8433	24.8576	24.654	24.3578	24.5105	24.391	24.4425	24.4425	24.8288	24.5105	24.3444	24.3712	24.317	24.895	24.8093	24.3975	24.4676	24.4425	24.5522	24.6264	24.8191	24.7543	24.9716	24.6096	24.7594
27.2714	27.509	27.341	27.2262	27.3324	27.2714	26.8623	26.7389	26.8741	26.6865	26.9088	26.8623	27.2891	27.3239	27.2535	27.3153	27.4707	27.2803	26.7895	26.6181	26.8858	26.8504	26.9316	26.9203	27.3828	27.5014	27.3153	27.2625	27.341	27.1795	26.5345	26.673	26.6595	26.604	26.7129	26.6998	27.189	27.3578	27.4473	27.4314	27.2891	27.2445	26.5507	26.6458	26.7517	26.673	26.726	26.726	+	+
26.0691	26.2553	26.3118	26.1115	26.317	25.4769	25.5345	25.8044	26.0914	25.965	25.6568	26.527	25.8433	26.0995	26.1604	NaN	26.5404	25.8191	25.3811	25.2317	25.217	25.895	25.9933	25.673	25.6811	26.4298	26.6458	26.3894	26.2445	25.4676	25.5609	25.7945	25.7771	26.0464	26.0275	25.5195	25.2785	26.4008	26.3477	26.8385	26.0975	26.3359	24.8764	25.5404	25.6513	25.1642	25.7024	24.7543
27.9977	27.9869	28.0084	27.9869	27.9539	28.0349	27.8682	27.7645	27.7645	27.8019	27.8264	27.9146	28.0243	27.9595	28.0296	28.0137	28.1115	28.0813	27.8623	27.8504	27.7325	27.7958	27.8799	27.8564	28.0084	27.9869	27.9595	27.8974	27.9428	27.9031	27.6595	27.6527	27.524	27.6181	27.5826	27.5389	27.8081	27.8974	28.066	28.0711	27.9372	27.9814	27.6527	27.6595	27.6527	27.4629	27.5536	27.5014	+	+
27.509	27.3066	27.673	27.604	27.7195	27.6998	27.1115	27.0813	27.3153	27.2714	27.509	27.6595	27.3153	27.4862	27.6389	27.4473	27.6458	27.6251	27.2714	27.1312	27.4938	27.3828	27.5315	27.611	27.5165	27.5754	27.6798	27.5826	27.6389	27.6458	27.141	26.9977	27.2262	27.1312	27.3324	27.3745	27.0711	27.1984	27.5315	27.3578	27.611	27.509	26.9428	27.1015	27.3153	27.1312	27.3324	27.3239	+
25.8974	25.8433	25.6153	25.6181	25.5075	25.5345	25.5315	25.4362	25.4266	25.4105	25.1293	25.1095	25.8741	25.8623	25.6513	25.5492	25.5374	25.6703	25.5638	25.5696	25.1135	25.2243	25.1795	25.1253	25.5345	25.341	25.2096	25.3273	25.3975	25.3239	25.2571	24.9977	24.5983	25.1565	24.8576	24.8997	25.824	25.452	25.2058	25.2207	25.4234	25.1871	25.4041	25.1681	24.8858	24.5105	24.9406	24.3975	+	+
22.4601	23.0967	23.0805	23.0641	22.9548	23.2302	23.1704	23.2463	22.7735	23.3645	23.2679	22.7327	22.4247	23.0641	NaN	23.087	22.9725	23.1581	23.3376	23.6209	23.417	23.119	23.2679	23.1581	22.7995	22.7013	22.7013	22.7796	22.8269	22.9061	22.6276	22.8404	23.0122	22.4898	22.7244	22.8538	22.7816	22.4996	22.8307	22.3511	22.7675	22.5638	22.9672	22.9829	23.019	22.8519	23.002	22.8689
25.9977	26.0254	25.989	25.9088	25.8974	25.8927	25.6012	25.6944	25.7871	25.705	25.7695	25.7363	26.0084	25.9606	25.9672	26.0443	26.002	26.0732	25.7363	25.5926	25.7024	25.726	25.8361	25.7129	26.1115	26.0084	26.1075	26.0338	26.1757	26.1015	25.9293	25.8858	25.9694	25.9316	26.0212	25.9803	26.1757	26.143	26.1852	26.1546	26.2445	26.1719	25.8385	25.8044	25.918	25.8457	26.0547	26.038	+	+
NaN	22.1673	21.9637	22.2764	21.7056	21.7013	NaN	NaN	21.0886	21.1825	21.1395	21.9134	NaN	NaN	19.7978	22.4775	21.9316	NaN	NaN	NaN	NaN	20.4067	21.0756	21.2302	21.8113	NaN	21.8461	21.9916	22.3266	21.5685	NaN	NaN	NaN	NaN	22.3565	22.3511	20.4273	NaN	20.5261	20.0156	22.0951	20.5261	NaN	NaN	NaN	19.1706	21.9459	NaN	+
23.0224	22.8191	23.2021	23.1673	23.2185	23.2258	23.2125	23.4551	23.3778	23.2679	23.2535	23.2679	23.0542	23.0207	23.2361	23.0641	23.0723	23.0707	23.1379	23.0707	23.2535	23.3376	23.0139	23.1658	22.7077	22.8034	23.0854	23.0122	22.9513	23.0886	23.5285	23.4425	23.3101	23.4551	23.3645	23.3376	22.6649	22.6929	22.9566	22.8113	22.9847	22.937	23.087	23.1642	23.2448	23.2302	23.2961	23.2961		+
20.2066	20.4273	20.7955	20.6364	20.343	20.4676	20.7553	21.1581	21.0426	20.9388	21.0951	21.1332	18.9384	20.1079	NaN	19.6491	20.2419	NaN	20.7471	20.5545	20.8346	20.3857	21.0088	21.2877	19.642	20.3211	20.7876	20.8727	20.265	19.9882	20.8576	20.9672	21.3592	21.0493	21.1642	20.9812	NaN	20.0691	20.2535	20.0156	19.2307	20.1704	20.5451	21.002	21.1395	21.0691	19.5172	21.0886	+	+
17.511	19.4092	18.2552	18.4186	17.1864	18.4485	19.1513	17.555	19.4027	18.2912	19.22	19.1158	17.2245	17.0888	18.7138	19.5342	19.1279	16.6138	18.6838	17.5097	NaN	19.6927	19.2836	19.5538	19.1969	19.4813	19.6474	19.6503	19.8092	18.3476	19.2616	19.5876	18.4754	19.4328	19.6503	20.0156	19.3684	19.2734	19.6515	19.0247	19.1554	18.3933	18.857	19.008	19.5227	16.5644	20.1206	19.2869
20.5451	20.1206	20.3752	20.1581	NaN	19.3136	20.8113	NaN	20.953	20.7796	20.8346	20.5638	20.1825	20.417	20.343	19.4196	20.2535	20.4874	21.0951	NaN	NaN	20.4874	20.2989	19.9882	20.2877	20.7223	20.343	20.2302	20.4067	20.3321	20.85	20.4775	NaN	21.0756	21.0088	20.6186	19.6242	20.7715	19.9601	NaN	20.3752	NaN	20.85	NaN	20.85	20.895	20.9812	20.6096	+	+
27.7325	27.8142	27.524	27.524	27.6458	27.611	27.5754	27.8564	27.4234	27.4073	27.5898	27.2262	28.1115	28.2308	27.8019	27.8682	27.8081	27.7771	28.0349	28.0609	27.8858	27.7325	27.8203	27.8142	27.604	27.7517	27.2891	27.391	27.4154	27.4473	27.3662	27.7129	27.509	27.3066	27.4473	27.3745	27.7581	27.9088	27.4629	27.3745	27.6798	27.5014	27.7517	27.8858	27.6458	27.8081	27.726	27.7195		+
22.8876	22.4651	22.2736	22.6584	22.7715	22.5356	21.0625	22.1174	23.1825	24.217	21.4626	24.2607	22.1457	22.3045	22.1734	22.4874	22.265	23.1285	21.8423	21.9134	21.1642	NaN	21.3962	21.4324	22.6475	22.5213	22.7574	23.0999	22.3936	22.7035	NaN	21.7471	21.8839	21.7471	21.6409	21.2535	22.2332	22.695	22.1426	22.3565	22.7533	22.5261	24.1015	21.6843	21.7955	NaN	21.632	21.3752
22.3457	22.5261	22.2448	22.1206	21.8727	22.4375	21.3484	21.2707	21.3538	21.3156	21.0559	20.8802	22.3699	22.417	22.1673	22.1015	22.2036	21.8461	21.2361	20.6714	21.6096	21.7265	21.2243	20.3645	22.7895	22.6475	22.6387	22.4972	22.4576	22.5731	21.3211	21.3266	21.0886	21.3484	20.9171	21.5685	23.0224	22.7955	22.343	22.6387	22.5309	22.4476	21.3101	21.0756	21.1886	20.8269	21.5869	21.3699	+	+
24.8385	25.0567	25.4738	25.1565	25.1293	25.3578	24.604	24.7796	25.1681	25.2096	25.2714	25.5926	24.7286	25.0484	25.1604	24.8997	25.2096	25.3545	25.0813	25.4614	25.3376	25.0148	24.9977	25.4457	25.002	25.3376	25.5225	24.9628	25.0443	25.1371	24.9088	24.8191	24.7745	24.8528	25.1214	25.3307	24.7645	24.7077	25.1527	24.9225	25.1095	24.9672	25.065	24.8764	25.3511	25.0894	24.9088	25.1214
25.2463	25.3943	25.417	25.48	25.3975	25.3444	25.5045	25.2821	25.5841	25.6458	25.558	25.6622	24.8142	24.6971	24.7695	24.8433	24.8433	24.8433	24.7695	24.9271	24.9225	25.0975	25.0443	25.0275	25.1946	25.065	25.5345	25.433	25.5105	25.3778	25.5725	25.4105	25.5869	25.7695	25.7312	25.6153	25.2317	25.1253	24.9539	24.9977	24.9539	24.824	25.0105	24.8385	25.0484	24.9406	25.1055	25.002		+
25.9825	26.0422	26.1352	26.1234	25.9977	26.0567	25.8528	25.7995	25.9338	26.0127	25.8834	25.9316	25.9716	25.8717	26.0547	26.0317	25.9694	25.9694	25.7103	25.7103	25.8834	25.9361	25.8288	25.7771	25.8741	25.7945	25.9825	25.945	26.0401	25.9998	25.8457	25.7517	25.9134	25.9473	25.9293	26.0105	26.0041	25.8904	25.9203	25.8599	25.9111	25.8694	25.767	25.7441	25.7568	25.8717	25.9225	25.9338
24.275	24.4425	24.3578	24.4738	24.2679	24.239	24.5345	24.3712	24.5285	24.5869	24.6264	24.5463	24.3975	24.4862	24.5463	24.5463	24.4425	24.4488	24.5105	24.48	24.5926	24.7895	24.6865	24.654	24.3778	24.1946	24.2679	24.3307	24.3778	24.3511	24.4234	24.4362	24.4923	24.4862	24.654	24.6703	24.7338	24.6264	24.4234	24.5105	24.4551	24.4488	24.4488	24.4298	24.5404	24.4488	24.8142	24.5696	+
23.3778	23.417	22.7533	22.8054	22.8651	22.8288	23.9672	23.8858	23.7594	23.7695	23.6431	23.7077	22.9079	23.0088	22.4375	22.48	22.8093	22.6886	23.895	23.8858	23.654	23.8093	23.6757	23.5869	22.5777	22.2679	21.6757	21.6757	21.6971	21.1825	23.1253	23.141	22.8014	22.848	22.5069	22.6209	22.0559	21.8385	21.2477	21.3538	21.4726	21.5961	23.1642	23.155	22.7013	22.6298	22.5846	22.6992	+	+
22.4898	22.2679	22.3403	22.1301	22.4898	22.3805	22.928	22.8152	22.7056	22.8132	22.9207	22.9742	22.4118	22.0821	22.0592	22.2419	22.3457	22.3988	22.6843	22.7533	22.5685	22.7307	22.6822	22.7675	23.6865	23.5285	23.1206	23.1158	23.1015	23.0156	23.895	23.7995	23.7077	23.7695	23.6096	23.7389	23.7695	23.5638	23.2006	23.0139	23.1253	22.9477	23.8858	23.6865	23.3376	23.48	23.5522	23.4551	+	+
22.4221	22.6865	22.6779	22.4676	22.6006	22.5892	22.7776	22.4751	22.5754	22.5522	22.6431	22.44	22.7077	22.7876	22.68	22.6929	22.6119	22.7223	22.6029	22.6671	22.6606	22.6886	22.6431	22.6822	22.9566	22.7895	22.9134	22.8764	22.9134	22.8519	22.8269	23.0967	22.9116	23.0088	22.928	22.9968	23.0207	22.9637	22.9601	22.8014	22.9261	22.8932	22.8633	23.0037	22.8093	23.1749	23.0821	22.5356
22.7975	22.7098	22.1581	22.7675	22.8249	22.44	23.5754	22.9388	23.5754	23.5522	23.2961	23.0609	21.6231	21.743	20.5069	21.9777	21.9024	20.9098	21.6409	22.1457	22.6497	22.1916	22.7816	22.821	22.7203	22.0691	23.1871	23.2679	22.9829	22.9152	23.6209	23.4676	23.417	23.7895	23.5869	23.2214	22.6119	21.7389	22.2621	21.6843	21.9882	22.2679	23.2229	22.6628	22.8288	23.3376	22.9725	22.8839	+	+
NaN	20.9672	19.7131	NaN	19.9459	19.166	21.343	19.9742	21.7223	NaN	21.3805	21.0886	NaN	NaN	18.7529	21.4324	20.3321	NaN	20.2302	NaN	21.1206	21.1704	21.4576	21.4375	NaN	20.8423	19.5993	21.3266	21.0756	NaN	NaN	21.4676	20.2302	20.2989	21.5356	21.0224	21.1457	20.5823	20.8113	20.4775	NaN	20.3101	20.9388	21.3592	21.2006	20.2535	20.8113	20.6276	+
23.8764	23.9406	23.8764	23.9043	24.0105	24.1095	24.5812	24.558	24.1946	24.141	24.654	24.3511	24.0359	24.0275	23.7895	24.0691	24.217	24.0854	24.3376	24.3778	24.1174	24.1565	24.6153	24.4984	23.5869	23.6971	23.4425	23.3511	23.4676	23.417	23.6209	23.7182	23.4425	23.4041	23.391	23.4676	24.1332	24.0105	23.4551	23.5983	23.4923	23.4041	23.7077	23.8093	23.632	23.2125	23.4551	23.48	+	+
26.4892	26.6181	26.6595	26.6865	26.5419	26.558	26.7517	26.6865	26.604	26.5463	26.632	26.6181	26.3778	26.4551	26.4999	26.3959	26.4346	26.3578	26.726	26.6458	26.6458	26.8264	26.6865	26.6865	26.217	26.3118	26.4346	26.3894	26.4969	26.4154	26.3795	26.6181	26.4409	26.3629	26.3629	26.3528	26.0464	26.0975	26.2002	26.1035	26.0401	25.9716	26.3578	26.604	26.4218	26.5225	26.3811	26.2961		+
29.4881	29.6492	29.611	29.6458	29.4804	29.3346	29.5555	29.5052	29.391	29.1015	29.2007	29.3578	29.4746	29.4938	29.3951	29.5573	29.5646	29.3088	29.5278	29.196	29.0813	29.2891	29.3044	29.2007	29.3066	29.3282	29.2216	29.1115	29.1263	28.9231	29.1604	29.17	28.9203	28.9287	28.7676	28.6964	29.1386	29.1937	29.0531	29.0401	28.906	28.8173	29.094	29.104	28.7453	28.8019	28.8474	28.7613
25.3778	25.4645	25.5404	25.5404	25.6237	25.5638	25.1095	25.1871	25.019	24.9672	25.0443	24.9977	24.8191	24.9933	25.141	25.228	25.1449	25.0894	24.4676	24.4551	24.3444	24.417	24.3844	24.417	25.4831	25.5225	25.5285	25.5492	25.6757	25.7312	24.9672	25.019	25.0772	24.9977	25.1253	25.0484	25.2821	25.228	25.1795	25.1984	25.3307	25.3135	24.3511	24.6209	24.5812	24.4676	24.7286	24.7077	+
24.4738	24.7441	24.8385	24.7024	24.5983	24.7077	23.7182	23.5165	23.5045	23.2155	23.654	23.6649	24.5696	24.4862	24.7234	24.848	24.654	24.5638	23.3376	23.3101	23.48	23.4425	23.4551	23.4298	25.2317	25.1449	25.2353	25.1795	25.3745	25.2317	24.3778	24.4425	24.275	24.3307	24.6096	24.4614	25.4105	25.275	25.1293	25.1757	25.1604	25.0526	24.3307	24.3376	24.0609	24.2607	24.4551	24.5463	+	+
NaN	NaN	NaN	24.848	NaN	NaN	NaN	NaN	NaN	NaN	NaN	NaN	NaN	NaN	NaN	NaN	NaN	NaN	NaN	NaN	NaN	NaN	NaN	24.9847	NaN	NaN	NaN	24.8997	NaN	NaN	NaN	24.7182	NaN	NaN	25.0443	NaN	NaN	NaN	NaN	NaN	NaN	NaN	NaN	NaN	NaN	NaN	NaN	NaN
25.2463	25.2714	25.4645	25.5315	25.4488	25.4457	25.7568	25.9248	26.002	25.9781	26.0813	26.0338	25.0401	25.0894	25.2891	25.3511	25.2207	25.3239	25.7568	25.6622	25.9406	25.8694	25.895	25.9473	25.019	25.0484	25.2058	25.2821	25.217	25.2607	25.7594	25.8142	25.9803	25.8904	25.9738	25.9716	24.7129	24.6649	24.9406	24.9043	25.1527	25.0813	25.558	25.6513	25.7568	25.8142	25.8811	25.9606	+	+
21.0224	20.3211	20.9951	20.5731	20.0821	20.5545	20.6276	20.8191	21.4118	21.714	21.0156	21.9495	20.654	20.9601	20.895	20.8802	21.0426	20.8113	21.1765	20.5731	20.68	21.0886	21.0821	20.8651	20.1704	19.8015	21.0426	20.8576	20.9672	20.9098	21.8073	20.8651	21.002	21.7348	21.4676	21.7634	19.6682	19.6008	20.4676	20.1825	20.8191	20.5165	21.2185	20.6186	21.1395	21.1015	21.3962	21.4726	+	+
27.3324	27.3066	27.2353	27.1115	27.2077	27.2714	27.1115	27.3992	27.2077	27.1984	27.2262	27.141	27.3239	27.3494	27.2262	27.0813	27.1115	27.1604	27.3992	27.2979	27.217	27.17	27.1984	27.2077	27.2803	27.341	27.1984	27.217	27.141	27.2077	27.3066	27.4473	27.3153	27.141	27.189	27.0711	26.976	27.1507	27.189	27.0914	27.189	27.1115	27.3153	27.3828	27.2262	27.3153	27.2535	27.2353
25.4707	25.8834	25.9134	25.7389	24.5869	25.8142	25.6264	25.5492	25.5225	25.5315	25.6811	26.1115	25.9203	25.7796	25.8312	25.4425	25.7895	26.1757	25.9361	25.4234	25.3204	25.8576	25.6703	25.7129	25.772	25.6292	26.0772	25.9316	25.9738	25.8288	NaN	26.0691	25.228	26.0254	25.1015	25.5955	25.4008	25.228	25.9694	25.2463	25.8811	24.7995	25.5315	25.3645	25.1055	26.0212	25.9495	25.5841
NaN	NaN	NaN	NaN	NaN	22.019	NaN	NaN	NaN	NaN	NaN	NaN	NaN	21.0756	22.3266	21.1015	21.9951	22.3592	NaN	NaN	NaN	NaN	NaN	20.8727	NaN	NaN	22.0559	NaN	22.1111	22.2764	20.4375	NaN	NaN	NaN	21.7915	NaN	NaN	NaN	21.7594	NaN	22.5356	22.2535	NaN	NaN	21.9134	NaN	22.1946	NaN
23.7286	23.7389	23.8385	23.6865	23.5983	23.7995	24.4614	24.2679	24.5105	24.1174	24.4041	24.3578	23.867	23.2679	23.8191	23.7594	23.9134	23.6971	24.3444	24.5696	24.3511	24.5926	24.3778	24.3578	23.6971	23.7286	23.7286	23.5285	23.8858	23.8191	24.5638	24.2679	24.417	24.317	24.4551	24.4984	24.0105	23.976	23.9043	24.1015	24.1095	23.9847	24.5105	24.2021	24.3778	24.0691	24.4298	24.3511	+	+
20.3962	20.5451	19.8301	NaN	19.5723	19.5788	19.1493	NaN	NaN	NaN	NaN	NaN	19.7296	19.0099	18.5621	NaN	18.0808	NaN	NaN	NaN	NaN	19.1503	NaN	NaN	20.8191	20.417	19.7634	NaN	20.0559	20.3962	18.8475	NaN	NaN	NaN	NaN	18.2519	19.5558	19.7226	19.358	19.616	19.7361	19.8479	NaN	NaN	NaN	19.1741	19.3247	19.5105
24.632	24.7441	24.7234	24.6209	24.6096	24.4923	24.8433	24.8528	24.7995	24.7745	24.7695	24.7695	24.5045	24.6096	24.6703	24.6918	24.7234	24.6153	24.8528	24.8576	24.604	24.7077	24.6096	24.654	25.0105	25.1015	24.895	24.8858	25.0484	25.0105	24.8576	24.9043	24.7129	24.7945	24.918	24.976	24.976	24.9406	24.9628	25.0317	25.0484	24.9628	24.8336	24.9628	24.7895	24.7077	24.9225	24.8142		+
27.7645	27.8324	28.0505	27.9705	28.0084	28.0864	27.9595	27.8445	27.9595	27.8799	28.2123	27.7453	27.7895	27.8799	28.0609	27.9484	28.0349	27.976	27.9428	28.1361	28.1507	28.0557	28.2445	28.2077	27.6865	27.5969	27.673	27.8203	27.7833	27.8858	27.7581	27.965	28.0084	28.0349	28.0557	28.0609	27.604	27.6595	27.9484	27.9031	27.7771	27.726	27.8324	28.0609	28.0864	28.0401	27.9705	27.9539
27.0296	26.9977	27.0296	26.9203	27.019	27.1312	26.9203	27.0711	27.1984	27.1312	27.0914	27.1115	27.0914	27.1115	27.1015	26.9203	27.1115	27.1507	27.2535	27.1214	27.2891	27.189	27.189	27.1507	26.8385	26.9316	27.019	27.0711	27.0711	27.2262	27.2625	27.2535	27.3745	27.3153	27.2891	27.4073	26.6181	26.8741	26.9316	26.726	27.189	26.976	27.2445	27.1795	27.2535	27.3828	27.5014	27.4473
25.1449	25.1488	25.1833	25.2133	25.1871	25.1135	25.9271	25.8881	25.8811	25.9912	26.0084	25.989	25.2679	25.275	25.3578	25.3204	25.3204	25.239	26.1253	26.0894	26.0772	26.1507	26.1833	26.1852	25.1488	25.1488	25.141	25.0854	25.2856	25.217	25.5014	25.6865	25.558	25.5926	25.6292	25.5783	25.0148	25.0148	25.3135	25.4008	25.3745	25.417	25.7077	25.792	25.7312	25.7771	25.6568	25.7312	+	+
24.2821	24.4984	24.3307	24.5045	24.3645	24.3031	25.1488	25.0233	25.0894	24.9043	25.217	25.0401	24.275	24.417	24.4738	24.6703	24.4984	24.2961	25.2243	25.228	25.2571	25.1527	25.3679	25.433	24.654	24.4738	24.2961	24.6096	24.48	24.3511	24.7234	24.8288	24.7492	24.7543	24.9495	24.6375	24.48	24.3578	24.5345	24.6595	24.558	24.604	24.7645	24.989	24.9539	24.8433	24.7745	24.9933	+	+
NaN	NaN	NaN	17.2181	17.7367	NaN	NaN	NaN	18.3431	NaN	18.3752	18.0211	NaN	NaN	NaN	16.8655	NaN	NaN	NaN	17.4939	18.5235	NaN	18.8666	17.7296	17.0612	NaN	18.76	19.3101	18.2083	17.5906	NaN	NaN	19.7696	18.0299	18.4016	NaN	17.5554	18.4426	NaN	18.2773	NaN	NaN	NaN	17.9435	18.7238	NaN	NaN	16.4701	+
27.3153	27.3578	27.3494	27.3324	27.3324	27.341	27.3239	27.2979	27.391	27.3745	27.4154	27.3153	27.3153	27.3578	27.4314	27.509	27.3828	27.391	27.4073	27.3828	27.4073	27.4938	27.4629	27.4473	27.3992	27.391	27.524	27.5315	27.5826	27.4862	27.5609	27.5536	27.5754	27.5969	27.604	27.5315	27.3662	27.3992	27.6527	27.6389	27.5609	27.5682	27.5536	27.604	27.611	27.4551	27.5754	27.5754
26.8142	26.8385	27.0084	26.9316	26.8504	26.9088	26.8741	26.7645	26.8623	26.8741	26.8623	26.9428	26.8974	26.8504	26.965	26.9316	26.9539	26.9539	26.8019	26.8264	26.8142	26.9088	26.8623	26.8504	26.8623	26.7645	27.0296	26.976	26.9869	26.9869	27.0505	27.0401	26.8858	26.976	26.9977	26.965	26.7645	26.7517	27.0914	27.0505	26.9539	27.0505	26.8264	26.9088	26.8974	26.8858	26.8741	26.8858
22.3156	22.6584	22.8385	22.7307	22.9352	22.8538	23.3645	22.9459	22.9406	23.0088	22.9566	22.8876	22.6231	22.9043	22.9006	22.976	22.7451	22.8385	22.8858	22.3988	23.0789	23.1301	22.9951	23.1379	22.8783	22.6409	22.8651	22.9189	23.0241	22.9316	23.0409	23.0625	23.2066	22.3831	23.2679	23.141	23.1222	22.5498	22.8269	22.4476	23.0342	22.4576	23.074	23.1111	23.2096	22.5685	22.3073	22.8839	+
24.8191	25.5955	25.5754	25.7796	25.5983	25.433	25.4234	25.9694	25.726	25.0691	25.9977	25.4234	25.0567	25.1214	25.3975	25.5783	26.1507	25.3135	25.5926	25.6811	25.9293	25.9293	25.9134	26.0148	25.4645	24.7594	25.9383	25.6757	25.8093	25.3204	25.1055	25.654	25.3778	25.9562	25.9933	25.7895	24.8623	24.7441	26.1449	25.2996	24.9716	25.6971	24.3778	25.895	25.8904	25.2643	25.8044	25.918
24.7234	24.6595	24.7077	24.8811	24.6865	24.6757	24.6811	24.5463	24.604	24.5463	24.6703	24.6375	24.6971	24.6703	24.7543	24.8288	24.7286	24.8717	24.5812	24.6811	24.5983	24.654	24.604	24.5983	24.5812	24.6431	24.6595	24.7695	24.7796	24.6486	24.7024	24.6096	24.5869	24.6153	24.5638	24.4862	24.8811	24.7024	24.6486	24.6486	24.6431	24.5983	24.8142	24.6375	24.5045	24.5345	24.5638	24.5754
25.3307	25.3239	25.2891	25.2961	24.9134	25.2607	25.2058	25.2499	25.065	25.5255	24.9716	25.3307	25.275	25.3811	25.4953	25.4831	25.3778	25.3101	25.275	25.4488	24.141	24.7895	25.1984	25.1174	25.317	25.3778	25.5783	25.4831	25.0317	24.8191	25.2133	25.317	24.6865	25.3204	25.2058	25.2463	25.3511	25.0935	25.6237	25.3943	25.4984	25.4738	25.1527	25.4769	24.9584	25.1833	25.0526	23.8858
26.2732	26.2335	25.9912	26.0732	26.0567	26.0526	25.9847	26.0062	26.0443	25.9847	26.002	26.0041	26.3528	26.3975	26.0359	26.1293	26.1135	25.9562	26.2262	26.0317	26.1234	26.1371	26.1391	26.143	26.5536	26.604	26.2714	26.2607	26.317	26.1488	26.0629	26.1352	26.2499	26.0995	26.2133	26.2151	26.7389	26.6998	26.2353	26.2299	26.3612	26.2979	26.1927	26.228	26.2408	26.217	26.3014	26.3778
NaN	NaN	NaN	22.5892	22.9423	NaN	NaN	NaN	23.7695	NaN	NaN	24.1488	NaN	NaN	22.1269	NaN	NaN	NaN	23.2477	NaN	NaN	NaN	NaN	NaN	22.1395	22.8913	NaN	NaN	NaN	NaN	NaN	NaN	NaN	NaN	24.0105	24.5285	NaN	NaN	NaN	NaN	NaN	NaN	NaN	NaN	NaN	24.3578	24.3712	24.4676	+
22.4375	23.002	23.1079	23.2419	23.0309	22.8913	24.019	24.0275	24.4676	24.0443	24.2243	24.2607	22.9619	22.1673	23.0258	23.1612	22.9933	23.2679	23.9584	23.9134	24.3578	24.2821	24.3778	24.4676	23.0292	22.7876	23.3101	23.2199	23.417	23.1719	24.48	24.4862	24.6865	24.7846	24.9043	24.7895	22.953	23.0542	23.4551	23.1991	23.1441	23.4041	24.1015	24.48	24.558	24.2821	24.6153	24.6918	+	+
19.6449	NaN	NaN	19.6287	NaN	NaN	20.265	NaN	20.1704	NaN	19.3235	NaN	20.5261	20.4273	20.6714	19.9742	20.7307	20.8802	20.4874	NaN	20.6714	20.2419	19.9459	20.7715	19.3606	NaN	19.9459	20.3101	20.714	20.8269	21.3645	21.4526	21.1206	21.3752	22.0393	22.0292	19.2157	20.0951	20.5356	19.7381	21.6584	21.2185	21.5731	21.1457	21.4825	21.3266	22.1332	22.0756		+
23.48	23.5983	23.632	23.7389	23.6649	23.6757	24.654	24.6649	24.7077	24.5926	24.7745	24.6595	23.5165	23.5983	23.5522	23.8093	23.7286	23.7492	24.5285	24.5165	24.6918	24.5638	24.7024	24.7024	23.5869	23.5869	23.6431	23.7182	23.8576	23.9495	24.8576	24.945	24.8811	24.8904	25.019	25.0484	23.4551	23.417	23.5983	23.6971	23.9495	23.9672	24.6375	24.848	24.7695	24.9088	25.0567	25.0148	+	+
20.7796	NaN	NaN	NaN	21.0821	20.654	21.2185	NaN	20.8346	NaN	21.2419	NaN	19.9275	20.0559	NaN	NaN	20.265	13.8246	19.6376	21.1946	NaN	NaN	21.1886	NaN	20.6714	NaN	NaN	20.9812	NaN	NaN	NaN	NaN	NaN	20.8269	NaN	NaN	NaN	20.6453	NaN	20.714	20.1581	21.0426	NaN	21.502	21.4221	20.9171	NaN	21.2821		+
25.9316	25.5315	25.3578	25.6595	25.705	25.7182	26.2643	26.3795	26.1927	26.0995	26.1795	26.0212	25.8409	25.8409	25.6096	25.4488	25.6125	25.6375	26.4815	26.3324	25.9361	25.9955	26.0793	26.1155	25.6125	25.5075	25.2353	25.3511	25.2643	25.4041	26.3679	26.1507	26.0484	26.0975	25.8741	25.9933	25.7695	25.3745	25.1604	25.1449	25.3101	25.3545	26.5478	26.2262	25.8215	25.9316	25.9066	25.8694	+	+
17.9372	NaN	17.4903	NaN	17.5779	18.0071	18.5206	18.7512	18.3145	18.3841	18.3692	NaN	18.0669	17.562	17.4316	NaN	17.6259	NaN	18.5701	18.1772	NaN	NaN	18.3601	17.2077	17.8613	NaN	NaN	NaN	NaN	17.3966	NaN	18.6094	18.5472	17.5708	NaN	NaN	NaN	NaN	NaN	NaN	NaN	NaN	NaN	18.6222	NaN	NaN	16.5942	NaN	+	+
24.2607	23.7594	23.6649	23.632	23.6209	22.895	23.391	23.2821	23.391	23.3511	23.3778	23.0309	23.2679	23.5983	23.087	23.4298	23.2961	23.5638	23.3239	23.5869	23.6431	23.1441	23.4425	23.1916	22.6992	22.6971	23.002	NaN	21.6929	22.4526	NaN	22.4273	22.9795	22.6929	22.9985	22.6119	22.8423	23.5983	22.6409	23.0105	NaN	23.4425	22.5498	23.1441	22.9777	23.5165	22.4298	22.7307
27.8799	27.8858	27.6389	27.7195	27.8385	27.6595	27.3745	27.4938	27.5536	27.524	27.4938	27.4473	27.7645	27.8203	27.5898	27.673	27.6595	27.611	27.4707	27.4394	27.5389	27.4473	27.5826	27.509	27.9259	28.0711	27.8324	27.7645	27.8264	27.7708	27.8264	27.7581	27.6865	27.6251	27.8504	27.6998	27.976	28.1263	27.7129	27.8264	27.8504	27.7581	27.8324	27.8385	27.6389	27.5754	27.7453	27.8264	+	+
24.8576	24.9716	24.9977	24.8433	24.848	24.9406	24.7543	24.7441	24.6209	24.3645	24.4488	24.5404	25.002	24.8528	24.9716	24.9271	24.8764	25.0233	24.9406	24.9088	24.7945	24.5285	24.5926	24.5869	24.5522	24.6865	24.4676	24.3031	24.4041	24.4676	24.2535	24.3844	24.1946	23.9495	24.1095	24.1332	24.6918	24.5812	24.6486	24.3712	24.4614	24.2607	24.6153	24.8191	24.3239	24.2317	24.2463	24.141	+	+
22.5892	22.5754	22.4118	22.3457	22.2989	22.3457	22.8689	22.5983	22.7695	22.7634	22.4041	22.5451	22.6231	22.5498	22.3239	22.4324	22.4972	22.3017	22.7955	22.5285	22.6276	22.6886	22.5823	22.6119	22.867	22.5662	22.3321	22.2214	22.6409	22.8093	23.2036	22.8557	22.5069	22.9225	23.0426	22.7995	23.0641	22.6865	22.48	22.5545	22.8442	22.7286	23.0292	22.8689	22.7876	22.654	22.7119	23.0592	+
23.6971	23.7895	23.6865	23.6865	23.0789	23.5404	23.8288	24.002	23.848	23.6971	23.8288	23.9672	23.6096	23.1363	22.7553	23.5404	22.8423	23.7594	24.0275	23.3778	23.8093	23.8288	23.8288	23.6209	23.5285	23.9672	23.5869	23.6096	23.848	23.8093	23.7077	23.5285	23.9406	23.9043	24.141	23.9672	23.9672	23.976	23.0526	23.7594	23.9225	23.9406	24.0772	23.8576	23.8288	24.0526	24.1015	24.141	+	+
24.275	24.275	24.1946	24.239	24.239	24.1488	24.4425	24.4738	24.3239	24.417	24.391	24.3031	24.2463	24.3376	24.0772	24.2317	24.1015	24.2021	24.4738	24.5812	24.4923	24.4738	24.4862	24.4738	24.417	24.4923	24.2317	24.2607	24.3578	24.275	24.7895	24.8336	24.8142	24.7441	24.8385	24.6918	24.6096	24.5045	24.2463	24.2021	24.3975	24.3101	24.824	24.9495	24.7745	24.7594	24.7234	24.867	+	+
23.1457	23.3239	23.2821	23.7389	23.0054	23.0173	23.7182	23.5638	23.6096	23.5522	23.8385	23.7077	23.4041	23.2081	23.2961	23.3376	23.0258	22.6253	23.9316	24.2243	24.1253	24.0359	24.0854	24.1095	22.9423	23.0772	22.6865	22.9795	23.0309	22.6584	23.2096	23.391	23.181	23.2081	23.2821	23.3239	22.8461	22.3672	22.867	22.4526	22.7895	22.5285	23.2679	23.3239	23.1946	23.1363	23.2679	23.4676	+	+
NaN	NaN	NaN	22.3348	22.2361	NaN	22.7955	22.7695	NaN	24.0443	23.0838	NaN	NaN	23.9316	NaN	22.0224	NaN	NaN	23.2185	22.9134	23.2199	23.5285	22.8557	22.7451	NaN	22.0054	NaN	NaN	NaN	NaN	NaN	22.3129	22.1174	NaN	22.5522	23.48	NaN	21.8073	NaN	21.6051	NaN	22.3045	NaN	22.0789	22.5892	NaN	22.7492	22.6562	+
24.5345	24.48	24.7077	24.8093	24.6486	24.7182	25.1681	25.1095	25.3975	25.4831	25.2891	25.4551	24.4738	24.4234	24.8142	24.867	24.6649	24.8717	25.1527	25.3877	25.2243	25.3612	25.2679	25.2714	24.632	24.6375	24.9933	24.8997	25.0526	24.9628	25.4041	25.2714	25.6403	25.5754	25.7441	25.7619	24.6486	24.5463	24.8764	25.0732	25.002	25.1015	25.6181	25.5492	25.7129	25.4831	25.6811	25.7945	+	+
26.7129	26.6998	26.3101	26.2768	26.3695	26.3629	27.7517	27.8081	27.1604	27.2262	27.2535	27.17	26.4105	26.433	25.9495	25.976	26.0526	26.0296	27.6527	27.6181	26.976	27.1015	27.0609	27.0084	26.2785	26.1719	25.6595	25.5898	25.5551	25.4583	26.9428	27.0505	26.3578	26.3118	26.0338	25.9977	26.189	26.1312	25.2207	25.1604	25.002	25.0484	26.8264	26.8858	26.2874	26.2299	25.9694	25.8741	+	+
24.8044	24.6431	24.3778	24.4676	24.3578	24.3778	24.2463	23.9316	23.9134	23.8191	23.6865	23.6209	24.7745	24.8191	24.3031	24.4362	24.4041	24.3101	24.275	24.217	23.654	23.9933	23.7796	23.6865	25.0732	24.6811	24.558	24.4676	24.391	24.5045	24.002	23.976	23.7077	23.8385	23.8288	23.895	25.3545	24.9977	24.632	24.4298	24.632	24.6431	24.1795	24.1015	23.895	23.632	23.9584	23.9225	+	+
26.1015	26.17	26.2317	26.1273	26.2002	26.1965	25.792	25.7182	25.7103	25.6918	25.6458	25.6568	26.0041	26.0732	26.1488	26.0772	26.1757	25.9781	25.7517	25.4362	25.4984	25.5812	25.558	25.5667	25.9316	25.9694	25.9562	25.8457	25.8694	25.8764	25.3811	25.4984	25.2243	25.3943	25.2353	25.3811	25.7517	25.8044	25.9539	25.9933	25.767	25.8191	25.4105	25.3135	25.1871	25.1449	25.1908	25.141	+	+
NaN	NaN	NaN	NaN	NaN	18.7687	NaN	NaN	19.0469	NaN	NaN	NaN	NaN	NaN	NaN	NaN	NaN	20.5451	NaN	NaN	NaN	NaN	18.9022	19.0409	NaN	NaN	18.6426	18.8486	18.7079	NaN	NaN	18.9455	NaN	NaN	18.8901	NaN	NaN	NaN	18.9767	19.0044	NaN	NaN	NaN	NaN	NaN	NaN	18.7999	NaN
23.867	23.5754	23.7389	23.9316	23.9134	23.848	23.4676	23.5869	23.48	23.5165	23.5165	23.5638	23.9134	23.8858	23.8288	23.7895	23.6209	23.8576	23.6865	23.632	23.654	23.5638	23.654	23.5522	23.8191	23.5983	23.632	23.7389	23.6096	23.8385	23.1316	23.4298	23.6649	23.6757	23.5285	23.4676	23.7995	23.5045	23.7286	23.5983	23.7995	23.7286	23.48	23.6096	23.6431	23.6096	23.7895	23.6971	+	+
27.4073	27.3828	27.2891	27.3153	27.524	27.524	27.7064	27.9923	27.7771	27.7129	28.0137	27.9203	27.3992	27.4073	27.4473	27.3828	27.3662	27.4938	27.8445	27.726	27.9977	27.8504	27.9977	27.9869	27.2714	27.3662	27.2077	27.3239	27.2625	27.3153	27.5898	27.7453	27.8203	27.6251	27.7195	27.5754	26.9316	27.2353	27.2353	27.189	27.341	27.341	27.4394	27.6389	27.6663	27.8799	27.7195	27.8142	+	+
25.1681	25.391	25.1565	25.2856	25.5225	25.3811	25.019	25.2207	24.7492	24.9847	25.2891	24.848	25.2714	25.3511	25.1565	25.4298	25.2317	25.1946	25.0813	25.019	25.2353	25.1604	25.2679	25.3645	25.1681	25.3645	25.2571	25.2926	25.3612	25.417	24.217	25.0732	25.1908	24.9361	25.1488	25.0609	24.7441	25.0359	25.3342	25.0233	25.341	25.3844	24.5285	24.945	25.0317	25.2643	25.1527	25.3031	+	+
23.48	23.2679	23.9495	24.1871	23.7796	23.848	23.4425	23.7389	24.317	24.5638	24.141	24.7796	22.9459	23.3645	23.848	23.8385	23.4676	23.895	24.0359	24.0275	24.1642	24.4923	24.217	24.3975	23.4298	22.969	24.0526	24.1253	24.0772	23.9134	24.1095	23.6971	24.2961	24.4551	24.5926	24.867	22.5754	22.9116	23.4676	22.8783	23.7077	23.848	24.0526	23.8288	24.2961	24.1488	24.3239	24.3307	+	+
20.3857	21.3266	21.3101	21.632	21.8269	21.0292	22.538	22.6298	22.3857	22.5498	22.3184	22.2006	21.5165	21.9098	21.7876	21.5961	21.6364	NaN	22.1395	22.5685	22.0789	22.0658	22.343	22.2621	20.9672	20.9882	20.4972	21.4972	21.0426	19.6329	22.2933	22.3211	21.9812	22.0224	22.0088	21.3321	20.714	21.3538	20.8034	21.343	21.6714	21.3699	22.4349	22.4324	22.019	NaN	21.4425	21.8423	+	+
24.6703	24.391	24.5045	23.976	24.5869	24.2821	24.5754	24.6811	24.895	24.6209	24.5869	24.7389	24.4984	24.5812	24.5638	24.4298	24.7234	24.5463	24.9225	24.4923	24.5754	24.5983	24.558	24.0359	24.217	24.2891	23.848	24.0772	23.8576	24.3844	24.2096	24.1946	24.5345	24.4738	24.002	24.2679	23.6209	24.2821	24.2463	24.3101	24.4105	24.3239	24.3844	24.4862	24.3778	23.9672	24.4105	24.2535	+
22.6096	22.5475	22.5165	22.9352	23.1253	22.7492	22.7533	23.0309	22.5165	22.4375	22.6518	NaN	22.9742	22.7856	23.3778	23.7182	23.2066	23.4041	22.3156	23.0983	22.9584	23.1238	23.3645	23.0037	22.3752	23.0207	22.4651	22.5938	22.5846	21.928	NaN	22.2066	22.7307	22.7533	22.8307	22.7735	23.3645	23.4551	23.3645	23.5869	23.0559	23.848	22.5708	22.9654	22.9847	22.9079	23.1426	23.2821		+
23.4298	23.3239	23.3101	23.8576	23.867	23.8191	23.181	23.8858	23.0342	23.1673	24.0443	22.85	24.824	24.7846	24.654	24.6757	24.8044	24.2821	24.4425	24.5404	24.5638	24.0443	24.4362	24.4105	23.3101	23.5638	23.2821	23.4923	23.1332	23.5869	NaN	23.3376	23.4041	23.3239	23.5983	23.654	24.5926	24.6264	24.6431	24.654	24.4862	24.632	23.0224	23.976	23.7594	23.5404	24.019	24.1332		+
24.989	24.9406	25.0062	25.0484	25.1015	25.002	24.9043	24.8904	24.7492	24.848	24.945	24.867	26.1965	26.019	26.0275	26.1391	26.0833	26.2299	25.8264	25.7517	25.6676	25.7103	25.6622	25.5696	24.7796	24.8576	24.6865	24.5285	24.7796	24.8044	24.5225	24.275	24.4488	24.4738	24.7389	24.824	26.067	26.1604	25.8576	25.7338	25.824	25.8093	25.1984	25.0609	24.9539	25.1946	25.3612	25.2607		+
23.0983	23.4425	23.2961	22.8783	22.7161	23.1488	23.0139	23.1206	22.9777	22.8839	23.1206	23.1673	23.2492	23.1976	22.8327	22.9207	23.0443	23.0967	23.4041	23.5285	23.1795	23.3376	23.2506	22.9637	23.632	23.2679	23.5285	23.3645	23.4298	23.5522	22.5638	23.2961	22.1976	23.1673	23.1222	22.7119	23.8288	23.7492	23.4298	23.1301	22.8969	23.2243	23.0207	23.1301	23.4425	22.6119	23.1488	23.0609
25.4266	25.7286	25.417	25.1946	25.6375	25.3612	26.0793	26.0443	25.3712	25.1757	25.7543	25.3778	25.4234	25.4892	25.3745	25.5105	25.4234	24.9271	25.8385	25.8191	25.9803	25.5345	25.824	25.8694	24.8904	25.0484	24.5463	24.7024	24.867	24.4923	24.4551	24.7234	24.7846	24.1332	24.5404	24.4614	24.4488	25.0105	24.5225	24.5463	24.7338	24.7182	24.4551	24.9361	24.6595	24.6649	24.5983	24.7338
21.6497	21.1704	21.714	21.417	21.4775	21.265	21.1206	NaN	20.5731	20.8191	NaN	NaN	21.3538	21.7013	21.6364	21.9847	21.6843	NaN	NaN	NaN	NaN	20.5823	20.714	19.8795	21.4425	NaN	21.823	21.4015	21.6971	21.4375	20.6186	NaN	20.714	21.2302	21.1143	20.9171	22.0983	22.4775	22.0393	22.1704	21.8073	21.743	20.5261	NaN	NaN	NaN	20.895	NaN	+	+
24.4298	24.5165	24.7389	24.6971	24.654	24.6703	24.1174	24.3239	24.5522	24.1488	24.3307	24.1946	24.3712	24.3975	24.7846	24.7077	24.7594	24.6264	24.3844	24.5345	24.7077	24.5404	24.4234	24.5754	24.0359	24.3444	24.4862	24.3975	24.3031	24.4923	23.6865	23.9584	24.1095	23.8288	23.9672	24.019	23.9134	24.1253	24.2607	24.141	24.239	24.3778	23.9495	24.1488	24.1565	24.002	24.2821	24.1795	+	+
22.8689	22.741	23.0088	22.5685	NaN	22.7035	22.6364	NaN	22.8538	22.7307	22.1395	22.7327	22.9298	23.074	22.9189	NaN	23.1519	22.9495	22.5685	NaN	21.9951	22.7574	NaN	21.1143	22.6971	22.019	22.9243	21.8423	22.5213	22.9388	22.7695	22.0088	22.0493	23.0122	22.1946	22.8073	22.3725	22.7856	22.9619	21.6453	23.0509	NaN	22.6497	NaN	NaN	NaN	22.9795	22.3101		+
24.391	24.8044	24.604	24.7745	24.7543	24.895	25.5225	25.391	25.6676	25.7338	25.6264	25.7568	24.8997	25.0105	24.5522	24.848	24.8288	25.019	25.3712	25.5955	25.6971	25.4676	25.6971	25.6998	24.6757	25.2926	24.3444	24.9271	24.4738	24.7895	25.3135	25.4362	25.5955	25.6125	25.4862	25.5285	24.5463	25.4984	24.3712	23.8576	24.5926	24.5638	25.3101	25.3811	25.5374	25.6811	25.6622	25.6944	+	+
22.0292	22.0983	21.7796	21.953	21.7796	21.7876	20.85	20.5545	21.1206	21.1946	21.0951	20.3752	21.6276	21.928	21.391	21.5961	21.6886	21.7471	20.6276	20.7796	20.3645	20.6628	20.5165	20.7307	21.4526	21.3857	21.4676	21.3376	21.6714	22.0359	20.5823	20.8113	20.6714	21.1079	21.5638	21.0951	21.0088	20.7955	20.5165	20.3321	21.4726	21.391	20.4067	20.3962	20.6006	20.6096	21.2006	21.5309	+	+
27.9539	28.0505	28.203	28.217	28.1263	28.1214	27.9428	27.9031	28.0505	27.9316	28.003	28.0137	28.0965	28.0965	28.2847	28.3367	28.3023	28.1795	27.9814	27.8445	28.1214	28.1312	28.0609	28.0965	28.0711	28.1115	28.2077	28.1459	28.258	28.1604	28.0557	27.9977	28.0505	28.1361	28.1795	28.1507	28.003	28.0609	28.2759	28.3704	28.2847	28.2625	28.0137	28.0965	28.1214	28.0864	28.1604	28.1263		+
27.4707	27.6389	27.8142	27.6458	27.6181	27.7453	27.5014	27.5609	27.604	27.341	27.5463	27.3153	27.524	27.5165	27.8916	27.7064	27.7453	27.4473	27.4707	27.1507	27.509	27.7129	27.5463	27.6181	27.4707	27.5165	27.7129	27.5463	27.726	27.6931	27.0914	27.632	27.5898	27.5536	27.7708	27.632	27.2891	27.4154	27.8858	27.7581	27.6865	27.7708	27.019	27.4629	27.4629	27.6527	27.6595	27.6998
25.6918	25.7077	25.6486	25.7312	25.4984	25.5285	25.9248	25.8599	25.8623	25.9088	25.8552	25.9134	25.632	25.7517	25.7077	25.7077	25.6944	25.673	25.9955	26.0254	25.8504	25.9933	25.8997	25.8599	25.6403	25.5255	25.5551	25.5345	25.6403	25.6181	25.772	25.7846	25.7363	25.8336	25.8504	25.9225	25.5315	25.5195	25.6096	25.558	25.6865	25.6237	25.9933	25.9361	25.8361	25.8741	25.918	25.8881	+	+
24.1015	24.1946	24.1795	24.1174	24.1946	24.0609	24.1015	24.1719	23.8093	24.0105	24.0526	24.1332	24.1095	24.0359	24.0935	24.1565	24.019	24.1174	24.0609	23.976	23.9847	24.0359	24.0935	24.0359	24.2821	24.3712	24.217	24.1095	24.1488	23.9406	24.0105	24.0772	24.002	23.895	23.7895	23.7695	24.0691	24.1719	24.0526	24.1642	23.8858	24.0609	23.9672	24.002	23.9933	23.7796	23.7286	23.7796
22.823	22.68	22.7836	22.6843	22.8034	23.0951	22.6186	22.6298	22.4601	22.7895	21.9672	22.7675	22.9707	22.9116	22.6518	22.5045	22.8689	22.9024	22.5475	22.6209	22.4092	22.0918	22.58	22.0088	22.8783	23.2332	22.714	22.695	23.0886	22.9261	22.7013	21.5545	22.1395	22.6364	21.928	22.6453	22.695	22.9619	22.538	23.0641	23.0105	22.9916	22.8461	22.6298	22.4775	22.5237	22.7369	22.8014
19.9046	20.3645	20.4375	19.8757	19.5999	19.8258	19.2634	19.297	19.5446	17.6716	19.3991	18.4588	20.1079	20.3962	20.1079	19.6889	20.2419	19.817	19.619	19.433	19.3542	19.5378	18.4712	19.4836	20.0691	20.1704	20.2185	19.5933	20.0821	20.2535	18.7553	19.2973	18.9263	18.4159	19.6466	19.1236	19.9459	19.9029	20.0821	19.8102	20.4874	19.743	NaN	18.8191	19.0895	19.2831	19.3845	19.3343	+	+
NaN	NaN	18.0855	17.9701	18.6974	18.1335	NaN	NaN	NaN	NaN	NaN	NaN	NaN	NaN	NaN	18.2465	NaN	NaN	NaN	NaN	NaN	16.6082	NaN	NaN	17.319	NaN	17.6484	NaN	NaN	NaN	NaN	NaN	NaN	NaN	NaN	NaN	17.5077	NaN	NaN	NaN	NaN	NaN	NaN	NaN	NaN	NaN	NaN	NaN
24.4614	24.5983	24.6096	24.5285	24.6264	24.5869	24.5045	24.5045	24.4984	24.4488	24.6375	24.5285	24.4614	24.5105	24.4488	24.5926	24.4923	24.5105	24.4614	24.5165	24.5285	24.5225	24.5463	24.632	24.7492	24.7129	24.7745	24.824	24.8191	24.8858	24.3778	24.3844	24.6595	24.7234	24.6811	24.5869	24.9225	24.8764	24.6865	24.7846	24.7389	24.7895	24.2679	24.5165	24.6486	24.6703	24.6649	24.7441
NaN	23.3376	NaN	23.0325	NaN	NaN	23.2821	23.1111	NaN	22.4041	23.3645	NaN	NaN	NaN	NaN	22.2185	NaN	NaN	22.7715	NaN	22.8913	23.1673	23.0838	23.3376	22.8093	22.9406	NaN	22.2185	22.1426	22.6822	23.8191	23.391	23.2821	NaN	23.0935	22.9777	22.4947	22.6298	NaN	NaN	22.6409	22.5237	23.6649	23.9495	23.6971	23.2679	NaN	22.9006
25.9716	25.8191	25.9473	26.019	25.7895	25.7363	25.7182	25.5135	25.8191	25.8142	25.6096	25.6944	25.9248	25.8576	25.9869	25.9473	25.9672	25.9134	25.6012	25.5255	25.5522	25.7182	25.5926	25.5696	25.867	25.7155	25.902	25.8336	25.8044	25.7846	25.4105	25.4583	25.5522	25.7945	25.5105	25.4923	26.1273	25.8974	26.002	25.824	25.8647	25.7155	25.5983	25.5014	25.604	25.5315	25.5285	25.4008		+
NaN	20.3962	NaN	NaN	NaN	20.6453	22.002	22.4775	22.1457	21.9672	22.0088	22.0756	NaN	20.3752	NaN	NaN	NaN	NaN	21.7098	21.8913	21.1206	21.5309	21.4273	21.743	NaN	NaN	NaN	NaN	NaN	18.5782	21.7836	21.8073	21.0224	21.9243	21.4221	21.2877	NaN	NaN	NaN	NaN	NaN	NaN	20.6886	20.7876	21.3538	21.4476	21.0088	NaN	+
23.6865	23.4676	23.7389	23.5869	23.8576	23.4298	23.4551	23.7695	23.4551	23.417	23.6431	22.9882	23.3239	23.391	23.0037	23.5983	23.654	23.2679	23.1222	23.7796	23.0723	23.4041	23.2961	23.1612	23.5522	23.4923	23.4676	23.6757	23.1734	23.391	22.9882	23.3376	23.4041	23.4041	22.4626	22.8461	23.654	23.6649	23.1519	23.6865	23.3511	23.1856	22.3592	23.5165	23.4041	23.0493	22.6364	22.5662
21.1581	21.6671	21.7512	21.743	21.9388	21.7223	21.3857	21.5915	21.4118	21.5213	21.7634	21.2302	21.2821	21.5685	21.6051	21.7098	21.1886	21.2933	21.4067	21.6843	21.3211	21.632	21.7915	21.68	21.3045	21.5915	21.4874	21.5592	21.5451	21.4425	20.8876	21.4923	21.6453	21.1765	21.3752	21.4118	21.5213	21.632	21.4425	21.5117	21.1886	21.5869	20.9024	21.8269	21.7955	NaN	21.1642	21.0559
NaN	18.8733	19.2035	18.6695	17.5465	19.1396	17.2874	NaN	NaN	17.6603	19.2069	NaN	NaN	18.7579	19.1016	18.1261	18.7056	18.628	18.0263	NaN	NaN	NaN	18.8939	18.7993	18.6734	NaN	18.9124	18.7059	18.9694	18.9182	NaN	NaN	NaN	NaN	17.6422	NaN	19.2696	NaN	18.5466	17.2265	NaN	17.4752	NaN	NaN	NaN	NaN	18.1103	NaN
NaN	NaN	21.0493	21.0156	21.2302	NaN	20.8876	21.3045	NaN	NaN	21.1269	NaN	NaN	NaN	NaN	21.0886	NaN	NaN	NaN	20.8346	21.0886	NaN	20.6628	21.2066	NaN	20.8876	NaN	20.654	19.8748	NaN	NaN	19.9459	21.1395	21.5069	21.1886	20.895	NaN	20.5356	NaN	20.9601	NaN	21.1765	NaN	20.343	21.1765	21.1765	NaN	20.6276
27.3662	26.8019	27.1604	27.0813	27.141	26.7517	26.3101	26.5667	26.7129	26.5536	26.2679	27.2445	27.7325	27.3745	27.17	26.9203	27.1984	27.1604	26.9316	26.1273	26.8858	26.9203	26.9316	26.9539	27.4154	27.5682	27.611	27.3324	27.5609	27.2445	27.1507	27.189	27.2445	26.726	26.8974	27.2625	27.4629	27.8682	27.4234	27.2803	27.5536	27.632	27.0609	27.2803	27.3324	26.6595	27.7833	27.2262	+	+
26.1253	26.1984	26.0588	26.1293	26.0914	26.0317	26.3926	26.3083	26.527	26.4266	26.4567	26.3778	26.2317	26.2445	26.1738	26.2821	26.2553	26.1814	26.3477	26.2408	26.5045	26.4953	26.4629	26.4738	26.1661	26.1927	26.1055	26.1055	26.1273	26.0526	26.3528	26.3861	26.521	26.604	26.5195	26.5285	26.189	26.2262	26.2243	26.1273	26.2553	26.1507	26.2445	26.3762	26.4378	26.3959	26.4645	26.4877	+	+
28.2123	28.2399	28.3704	28.3745	28.4785	28.3745	27.4314	27.5389	28.019	27.7645	28.0084	28.1312	28.4746	28.604	28.6898	28.7613	28.7988	28.7613	28.6216	28.258	28.8741	28.7708	28.7988	28.8858	27.6663	27.7389	27.9705	27.9923	28.019	27.8504	26.9428	26.965	27.8799	27.7389	27.7895	27.7958	27.7581	27.7517	28.2445	28.0813	28.3239	28.249	28.2353	28.3452	28.5826	28.6764	28.4938	28.4551	+	+
24.0275	23.9847	23.8191	23.5869	23.6865	23.6649	24.0443	23.9495	23.9134	23.9406	23.7077	23.6865	23.5404	23.5754	23.1269	23.1856	23.214	23.3511	23.7286	23.8288	23.48	23.5045	23.4923	23.391	23.9406	23.8764	23.9406	23.8191	23.867	23.9847	24.2961	24.3844	24.2243	24.1946	24.2021	24.1488	23.417	23.391	23.4425	23.48	23.4425	23.391	24.0935	23.9225	23.9495	23.3778	23.8858	23.7796		+
22.0756	NaN	21.0156	NaN	NaN	21.8614	23.019	23.0002	22.502	23.0393	22.937	22.9672	21.6096	NaN	NaN	NaN	NaN	NaN	22.7935	22.928	22.7756	22.7077	23.2096	22.8802	NaN	NaN	NaN	NaN	NaN	NaN	22.848	22.8034	22.6865	22.8346	22.6431	22.5823	NaN	NaN	NaN	NaN	NaN	NaN	22.4651	22.6649	22.391	22.3857	22.5237	21.9134	+
20.6186	21.0156	21.4676	21.1395	21.0292	20.9459	21.2125	21.3538	21.2066	20.85	20.0426	NaN	NaN	20.5915	21.0224	NaN	20.6714	NaN	21.0951	20.6971	21.1825	21.6186	20.8346	20.8269	NaN	NaN	20.0426	NaN	20.3645	NaN	NaN	NaN	19.6591	NaN	20.343	19.4194	NaN	NaN	NaN	NaN	19.9882	NaN	19.2992	NaN	NaN	NaN	20.5545	20.0292
22.8746	23.1719	23.4298	23.417	23.3645	23.1901	22.0258	21.9134	22.0459	22.3017	22.4349	21.8802	23.1719	23.3101	23.3778	23.5983	23.417	23.214	21.9134	22.3073	22.391	22.4576	22.48	22.4324	23.2155	23.1642	23.2081	23.239	23.1931	23.0542	21.7307	22.019	21.9637	21.8689	22.0691	21.9985	23.2961	23.155	23.2961	23.2821	23.1395	23.2006	22.0224	21.8839	22.4898	21.9672	21.9495	22.2477	+	+
26.673	26.6998	26.425	26.4984	26.5045	26.4754	26.7895	26.673	26.3943	26.4378	26.5135	26.5029	26.5898	26.5565	26.4738	26.4122	26.5029	26.558	26.726	26.6595	26.3545	26.3992	26.5682	26.4504	26.4441	26.3662	26.1642	26.1449	26.1449	26.0526	25.8576	25.9066	25.6649	25.7492	25.7895	25.6998	26.239	26.2607	26.2353	26.2077	26.1908	26.141	26.0233	25.9825	25.8336	25.7645	25.792	25.8288
22.2849	22.7553	22.7675	22.6562	22.1795	21.714	22.9459	22.0054	22.58	20.7471	22.3592	22.9916	21.7307	21.2302	22.7512	23.0292	22.9225	22.1886	22.6929	21.4221	22.0691	23.0674	22.3805	22.68	23.0542	22.3376	23.5869	23.2679	23.1158	22.2036	22.9406	22.7836	22.417	22.1946	22.3592	22.6886	22.9171	22.9601	23.3101	23.0393	22.7675	22.4067	22.3211	22.3857	22.4375	22.0526	22.6364	21.9243
27.019	26.9977	27.17	27.1507	27.0505	27.1015	26.9316	26.8741	26.9203	26.9316	26.9316	26.9977	27.0296	27.0296	27.1604	27.1604	27.0914	27.0505	26.965	26.9203	26.9316	27.0084	27.0296	26.9869	27.1115	27.0914	27.2262	27.2353	27.2353	27.2353	26.9203	26.9316	26.8504	26.9428	27.019	26.976	27.217	27.141	27.2803	27.341	27.2625	27.2535	27.019	27.019	27.0084	26.9088	26.9977	26.9316		+
24.4676	24.1332	24.6918	24.7945	24.7594	24.5983	24.7594	24.8433	25.1214	25.1719	25.3031	25.4266	24.217	24.1332	24.7024	24.417	24.6375	24.654	24.8904	24.5463	25.2996	25.1527	25.2607	25.3645	24.5696	24.6703	25.228	24.9088	25.0105	24.976	25.341	25.0443	25.5783	25.4362	25.6458	25.6649	24.5404	24.3578	24.7234	24.6811	24.7745	24.8433	25.0772	25.1795	25.5315	25.5014	25.5285	25.5638	+	+
26.5898	26.5536	26.6998	26.6458	26.6998	26.673	26.7389	26.7389	26.6595	26.604	26.6458	26.6181	26.3528	26.3014	26.524	26.4953	26.5725	26.5045	26.5898	26.5507	26.3926	26.4676	26.5711	26.5754	26.0813	26.2909	26.4953	26.4846	26.527	26.3662	26.0833	26.3778	26.2803	26.1623	26.2571	26.1908	25.726	26.0062	26.346	26.3745	26.1965	26.2785	26.1642	26.3239	26.2225	26.1795	26.1565	26.1194		+
NaN	24.0772	23.976	23.2185	23.8576	24.0359	24.239	23.074	24.3031	NaN	24.4551	24.275	NaN	NaN	23.1901	24.4488	24.4425	23.7895	23.5285	23.5045	24.4298	24.2535	24.2021	24.141	23.7796	24.2021	24.1565	23.9933	24.1565	23.2448	23.8093	23.0173	24.0359	23.48	23.9495	24.1332	NaN	23.9933	22.3457	24.3101	23.5404	22.632	NaN	23.7895	23.9043	23.8576	23.895	24.2096
NaN	NaN	NaN	22.1704	22.5685	NaN	22.2792	22.4676	NaN	22.4849	22.5685	22.6497	NaN	NaN	NaN	22.0821	21.953	22.2905	NaN	22.4324	22.0054	NaN	22.5069	21.4576	21.6409	21.2361	NaN	21.7098	NaN	NaN	22.5141	22.1946	22.4298	22.1581	21.9352	NaN	21.6886	20.7715	NaN	21.9388	NaN	22.1269	NaN	22.3538	22.4526	22.2535	21.4221	21.9207		+
24.2891	24.2821	24.3444	24.275	24.1871	24.2243	24.6811	24.6264	24.6703	24.5696	24.7129	24.5404	24.3444	24.3444	24.4488	24.3101	24.3844	24.3444	24.6153	24.5869	24.5522	24.7286	24.6431	24.632	24.0609	23.9672	24.019	24.002	24.0772	23.9672	24.558	24.6431	24.6918	24.8288	24.8044	24.7389	24.1871	24.0691	24.1795	24.1253	24.1719	24.2096	24.6757	24.6757	24.7234	24.6153	24.7846	24.7182	+	+
26.3612	26.3376	26.417	26.4846	26.3762	26.2785	26.1488	26.0711	26.2188	26.4661	26.1546	26.2926	26.3926	26.4154	26.5105	26.4536	26.3828	26.3729	26.1095	26.1623	26.1234	26.2891	26.2021	26.2151	26.3629	26.2625	26.4504	26.2944	26.3256	26.3359	26.1585	26.1095	26.1527	26.2002	26.2696	26.3204	26.4645	26.2944	26.3645	26.3778	26.317	26.317	26.1488	26.1371	26.2499	26.1035	26.2481	26.1623		+
26.1075	26.2838	25.9316	26.019	25.9998	25.976	26.1908	26.1293	25.9672	25.9271	25.902	25.8927	26.2353	26.2243	26.0105	26.1194	26.1273	26.1623	26.2021	26.2021	26.0772	26.065	26.0401	26.0629	26.1757	26.2335	26.0084	25.9406	26.1234	26.0254	25.6486	25.7771	25.7466	25.7415	25.6865	25.7466	26.3926	26.3222	26.0711	26.0338	26.1623	26.1055	25.8215	25.9738	25.7821	25.9271	25.848	25.8528
24.8623	24.9316	24.8433	24.9672	24.9134	24.945	24.3778	24.3444	24.0691	24.2535	24.3511	24.3511	24.7441	24.8093	24.8717	24.8336	24.7077	24.8764	24.2891	24.3444	24.0935	24.1946	24.275	24.4298	24.8044	24.7077	24.654	24.6811	24.7389	24.6486	24.0275	24.0772	23.9406	24.0359	24.317	24.1871	25.065	24.7945	24.6096	24.6486	24.6375	24.7492	24.1719	24.3101	24.0609	24.4041	24.2317	24.3844	+	+
23.2961	23.0071	23.2434	21.5261	22.9985	23.1612	22.4501	22.6907	22.9352	23.0409	21.8727	22.7975	22.9043	22.928	22.9777	22.1946	23.214	23.417	22.8014	22.3778	22.6475	23.2961	22.1976	21.7715	22.8633	23.48	22.9933	21.9985	22.8249	23.0139	23.2066	21.9024	22.5685	22.48	21.3156	22.7286	23.1704	23.391	22.7594	22.9098	23.1426	22.3239	22.9864	22.4923	21.7836	22.8307	22.8858	22.4849
21.1079	21.895	21.9637	21.4221	21.4273	21.8727	21.265	21.6584	20.8113	20.9098	21.5823	21.9707	21.7715	21.8689	21.5731	NaN	21.9134	22.1269	21.9352	21.9459	NaN	20.6453	NaN	21.1886	22.3376	22.4849	21.7715	21.8152	22.1795	22.1734	22.0224	21.5915	NaN	21.5638	20.4676	20.6186	21.823	22.0325	21.6096	NaN	20.8727	21.9098	22.1488	21.9061	20.9672	21.9171	20.3857	21.4972		+
NaN	NaN	NaN	18.0335	NaN	NaN	18.5775	18.6	NaN	NaN	NaN	NaN	NaN	NaN	NaN	18.2468	NaN	NaN	NaN	18.6395	18.6805	NaN	18.2849	18.2985	NaN	NaN	NaN	17.1946	NaN	NaN	NaN	17.9837	17.8965	NaN	18.6342	NaN	NaN	17.5829	NaN	17.3163	NaN	NaN	NaN	18.905	NaN	NaN	NaN	18.7631
22.0054	22.0224	22.3857	22.0526	22.0393	22.5213	22.1174	22.2506	22.4972	22.5823	22.2679	22.4947	21.9061	22.3699	21.4676	22.2096	22.2096	22.4947	22.4375	22.1457	22.2448	22.1916	22.239	22.2096	22.4601	21.7796	21.8689	21.3805	22.1825	21.8307	22.5961	22.4425	22.3884	21.9847	22.3592	22.8876	22.5261	22.2764	22.0723	22.6231	22.2448	22.0723	22.265	22.2621	22.4501	22.743	22.3484	22.5983
23.1719	23.5165	23.4041	23.4298	23.6096	23.4425	22.8442	23.0674	22.6518	22.8932	23.1269	22.9619	23.1079	23.0658	23.2679	23.2096	23.1395	23.1534	22.6141	23.0139	23.2492	23.0967	23.2679	23.1946	23.4298	23.5285	23.7695	23.6865	23.6431	23.5983	22.7307	22.976	23.1316	22.4947	22.7533	22.9423	23.0707	23.178	23.3376	23.3645	23.3645	23.3239	22.7614	22.9098	22.9882	23.1519	23.0805	23.2258	+	+
23.3239	23.4041	23.3778	23.2535	23.2961	23.2679	22.4923	22.4118	22.7816	22.8576	22.5615	22.5451	23.2346	23.2821	23.1301	23.0275	23.1901	23.0723	22.6584	22.5213	22.1111	22.3101	22.6029	22.2564	23.7286	23.8385	23.7492	23.6757	23.6865	23.7389	23.0609	22.8152	22.7077	22.8987	22.9495	23.0139	23.6971	23.8093	23.5754	23.6431	23.6649	23.6757	22.743	22.8746	22.7077	22.6584	22.7735	22.8519	+	+
22.5356	22.8932	22.7816	22.6186	22.5731	22.8519	21.9134	22.0918	22.2006	21.8727	22.002	NaN	22.4298	22.6006	22.8802	22.6736	22.8054	22.7013	22.2214	22.0951	22.0054	22.2066	22.0983	22.0459	22.7915	22.6929	23.3376	23.0309	22.9423	22.7935	21.9098	22.2477	22.8727	22.0224	22.0821	22.4451	23.002	22.9423	22.9619	22.5237	22.7327	22.0559	21.2877	22.0156	22.3211	21.9637	22.2096	22.1363	+	+
23.2961	23.417	23.0576	23.1488	23.2448	23.3778	23.4923	23.3778	22.9477	22.928	23.3511	23.0054	23.3101	23.4551	22.848	22.9864	23.2288	23.2214	23.2346	23.0526	23.0999	22.882	23.0756	23.0139	23.0805	23.1332	22.5869	22.969	22.7369	22.9406	22.1457	22.6051	22.5404	22.5093	22.2506	21.9566	23.0054	22.9601	22.8764	22.6431	22.417	22.6693	22.155	22.4849	22.1856	22.3988	21.9171	22.1488
23.48	23.3376	23.5285	23.6431	23.5983	23.5045	24.9672	24.9043	24.8811	25.0062	24.9043	24.9539	23.3778	23.3101	23.4676	23.6649	23.6096	23.4298	24.848	24.7389	24.7286	24.8623	24.9088	24.9088	22.9566	22.8651	23.1047	23.1441	22.9812	23.0156	24.417	24.4488	24.4298	24.5165	24.417	24.217	22.8269	22.8113	23.1658	23.1825	23.1301	23.2288	24.3975	24.275	24.3307	24.3975	24.317	24.3645	+	+
24.1095	24.0935	24.0359	23.8764	23.9672	24.002	24.1332	24.1174	24.1253	24.239	24.0854	24.0854	24.0854	24.1488	24.002	23.9406	24.0443	24.0359	24.141	24.1719	24.0526	24.1095	24.1253	24.1015	24.0609	24.0275	24.0691	24.0359	24.0609	24.1095	24.1253	24.2096	24.0359	24.1095	24.0691	24.1871	24.2243	24.1642	24.0691	23.9316	24.0772	24.1015	23.9316	24.0443	24.0359	24.0443	24.0105	24.002
26.0484	25.8694	26.1449	26.1035	26.1234	26.1871	25.3101	25.5463	25.7286	25.6622	25.8858	25.7645	25.9781	25.9869	26.2679	26.1234	26.1488	26.2445	25.7945	25.5345	25.9628	25.9781	26.019	25.9628	26.1015	25.945	26.1135	26.1055	26.1833	26.1035	25.6068	25.5135	25.9134	25.772	25.9473	25.8576	25.7415	25.8312	26.3014	26.1214	26.3135	26.2353	25.6568	25.6998	25.9134	25.8457	26.038	25.9517	+	+
23.0443	23.0459	23.0983	22.7655	22.3962	23.2317	22.5545	22.4501	23.0821	23.1111	22.654	22.9189	23.0088	23.3511	23.0542	23.2199	23.0258	23.1565	22.8689	22.5568	22.1395	22.7286	22.7119	22.714	23.5045	23.4551	23.5404	23.6209	23.4425	23.48	23.417	23.3511	23.0054	23.1581	23.4041	23.5983	23.4041	23.1961	23.4041	23.1379	23.5404	23.3645	23.3778	23.2535	23.1749	23.0723	23.4425	23.2006		+
22.1206	22.2849	22.6779	22.6364	22.6409	22.6779	22.265	22.1457	22.3045	22.4221	22.4067	22.6971	22.3266	22.2821	22.6029	22.6453	22.6693	22.7286	21.9882	21.9495	22.2933	22.3457	22.4751	22.5333	22.7286	22.7098	22.9548	22.9654	23.0805	23.0241	22.6051	22.5545	22.4526	22.5522	22.6253	22.6714	23.0559	23.0224	22.9566	22.9566	23.1206	22.9459	22.1795	22.3484	22.5093	22.4349	22.6907	22.5731
28.9977	28.9031	28.9896	29.0609	28.9869	28.8593	29.2216	29.1532	29.196	29.2692	29.0296	29.2308	29.0375	28.995	29.0164	29.1507	29.1386	29.141	29.2193	29.1015	29.104	29.1724	29.17	29.1435	28.9287	28.9484	28.9622	28.976	28.9896	28.8203	29.1913	29.1361	29.1507	29.1652	29.0788	29.1386	29.0349	29.027	29.0401	29.0375	29.0349	29.0111	29.2781	29.2376	29.1937	29.003	29.1115	29.027	+
29.5203	29.5573	29.55	29.579	29.5071	29.579	29.8127	29.5772	29.8974	29.8264	29.7849	29.8249	29.588	29.5916	29.673	29.7802	29.8019	29.6646	29.8019	29.5682	29.8489	30.0084	29.8489	29.846	29.5609	29.5463	29.6441	29.5754	29.6931	29.6561	29.8112	29.8081	29.8309	30.0084	29.9539	30.0349	29.5933	29.5664	29.788	29.7276	29.846	29.6881	29.7755	29.7613	29.8741	30.0479	29.995	29.8355	+
26.143	26.1253	26.1681	26.2151	26.141	26.1814	26.1965	26.1642	26.2979	26.2114	26.2188	26.0874	26.3014	26.2353	26.2961	26.2058	26.2262	26.204	26.1449	26.1623	26.3153	26.2571	26.2188	26.1738	26.1449	26.0359	26.0338	26.0588	26.0505	26.1293	26.2589	26.2499	26.3324	26.4089	26.2874	26.3153	26.2096	26.1293	26.1194	26.1135	26.1075	26.0772	26.1488	26.228	26.1757	26.217	26.2426	26.1507
28.019	27.9705	28.2216	28.1556	28.003	28.066	27.5014	27.4938	27.7771	27.7708	27.6931	27.7325	28.0243	28.003	28.2625	28.1507	28.0711	28.1652	27.524	27.4314	27.6998	27.6527	27.673	27.611	27.8324	27.8682	27.9814	28.0296	27.9705	28.019	27.5389	27.4073	27.509	27.509	27.5315	27.5389	27.7389	27.7645	28.0864	28.1459	28.0349	27.9705	27.5682	27.3662	27.5682	27.524	27.5389	27.5014	+	+
28.0864	27.7581	28.0243	28.203	28.2935	28.341	27.7958	28.1164	28.1164	28.1747	28.1747	28.459	27.4154	27.4394	27.8019	27.5754	27.611	27.8741	28.1115	28.1361	28.2625	28.1604	28.1507	28.4314	27.6865	27.7645	28.2399	28.2077	28.0711	28.0453	27.7833	27.6527	27.965	27.673	27.9977	28.0453	26.7771	26.8623	27.2445	27.1015	27.3239	27.5463	27.7389	27.6998	27.9203	27.9372	28.0453	28.003		+
24.8764	24.7441	24.8811	24.6757	24.8336	24.6703	24.4041	24.5812	24.8044	24.7846	24.5285	24.8385	24.8764	25.0062	24.7846	24.7594	24.6486	24.7077	24.8433	24.558	24.9672	24.7695	24.8433	24.8288	25.0526	25.0317	24.989	24.9361	25.0526	24.9043	25.002	25.0105	25.1527	24.9316	25.0894	25.1642	25.1135	25.1095	24.7645	24.7338	24.9672	24.9406	24.9088	25.1449	25.1174	24.8623	25.2426	25.1565
23.7796	23.9406	24.1795	24.0526	24.1642	24.1015	23.2679	22.9916	23.632	23.5045	23.6649	23.7594	23.7077	23.8764	23.9672	23.9406	24.0772	23.9043	23.2961	23.3511	23.5522	23.632	23.5404	23.5869	23.9225	24.0105	24.1642	23.848	24.1565	23.9316	22.6886	22.7161	22.7876	23.391	23.632	23.5404	23.7389	23.5285	24.0359	23.8576	23.8191	23.7286	22.6562	23.0224	23.417	22.8365	23.5285	23.5165	+	+
22.2096	22.6119	22.6006	22.4092	22.5498	22.6298	22.2302	21.9207	22.5309	22.5261	22.5498	22.7286	22.6475	22.743	22.6497	22.6992	22.8576	22.5309	22.3699	22.6971	22.5309	22.5731	22.5498	22.6029	22.5261	22.6431	22.6364	22.7203	22.7895	22.7756	22.4298	22.5961	22.6628	22.7614	22.8171	22.7244	22.3778	22.4349	22.632	22.7389	22.7451	22.714	22.4898	22.6779	22.895	22.7265	22.68	22.7119		+
22.5261	22.8073	22.9024	22.9459	22.8404	22.8269	21.9098	22.0625	21.7675	21.9024	22.2036	21.7634	22.3962	22.5451	22.6074	22.6992	22.2066	22.7634	21.7594	22.1642	21.6714	21.8034	22.0224	22.1363	22.9006	22.8365	22.9006	22.8839	22.8171	22.8269	21.1765	21.5309	21.5545	21.4425	20.953	21.4221	22.4298	22.6475	22.7955	22.5285	22.2989	22.4849	21.0625	21.2125	21.5777	21.2361	21.0156	21.1886	+	+
22.6364	23.0805	23.3511	23.0983	23.3511	22.9812	23.8576	23.7286	23.6096	23.7077	23.7389	23.8858	22.654	22.8839	23.2448	23.1856	22.538	23.1158	23.4551	23.6971	23.6649	23.6865	23.6865	23.848	23.1206	23.0576	23.3511	23.184	23.1063	22.848	23.6865	23.6865	23.5983	23.7492	23.6971	23.181	23.3778	23.2317	23.2021	23.1143	23.0105	23.178	23.5165	23.7182	23.7796	23.5869	23.4923	23.6971	+	+
24.9088	24.989	24.7695	24.8093	24.7796	24.8191	25.7415	25.7234	25.3645	25.48	25.4298	25.3342	24.6486	24.7234	24.7594	24.6264	24.5754	24.6209	25.632	25.632	25.4234	25.4073	25.4457	25.3545	24.7543	24.7594	24.6375	24.6375	24.558	24.5285	25.3679	25.4676	25.2021	25.2243	25.065	24.989	24.6264	24.5165	24.5404	24.6096	24.4738	24.5345	25.3844	25.3877	25.1871	25.1833	24.9847	25.0854	+	+
26.4298	26.6595	26.512	26.6181	26.533	26.5638	26.5433	26.4504	26.6595	26.2679	26.6458	26.4984	26.4723	26.5522	26.518	26.8385	26.7517	26.604	26.1135	26.0547	26.7129	26.6865	26.604	26.6595	26.1075	26.4041	26.5898	26.4614	26.5754	26.3695	26.2517	26.2188	26.3031	26.3762	26.4567	26.3427	26.2299	26.3861	26.3679	26.5105	26.3729	26.4057	25.9088	26.0732	26.1585	26.4862	26.2856	26.2874
25.5345	25.3745	25.8215	25.6998	25.7871	25.8385	25.1946	25.2021	25.8504	25.8504	25.6918	26.0464	25.6181	25.6153	25.7619	25.5463	25.7796	25.8409	25.5955	25.3066	25.8191	25.726	25.7389	25.8264	25.2463	25.1795	25.5404	25.3239	25.4892	25.5522	25.3511	25.0567	25.5195	25.673	25.7695	25.797	25.1833	25.1174	25.4266	25.3101	25.6568	25.5463	25.4614	25.2463	25.6649	25.433	25.8019	25.7492
NaN	NaN	NaN	NaN	NaN	NaN	NaN	20.9812	NaN	NaN	NaN	NaN	NaN	NaN	NaN	NaN	NaN	NaN	NaN	NaN	21.5165	20.7955	21.1457	NaN	NaN	NaN	NaN	NaN	NaN	NaN	21.7471	22.1488	22.2792	NaN	22.4701	22.0393	NaN	NaN	NaN	NaN	NaN	NaN	20.9316	22.2332	22.155	21.8764	21.9985	22.58
25.5522	25.4551	25.5165	25.6292	25.5492	25.5667	25.4614	25.4645	25.4953	25.3712	25.3273	25.4676	25.0275	25.0935	25.3066	25.341	25.317	25.3943	25.654	25.4614	25.3877	25.5404	25.4738	25.3943	25.0975	24.6264	25.4394	25.3877	25.4041	25.391	25.2856	25.2891	25.2535	25.3477	25.2426	25.4073	23.3101	23.2679	24.6264	24.2607	24.6264	24.7129	25.1681	25.2243	25.4738	25.2856	25.2926	25.2571
24.6431	24.6971	24.4234	25.0935	24.604	24.2317	24.5345	25.0275	24.7129	24.4614	24.6918	24.0275	24.8623	24.9361	24.6096	24.8576	24.8904	24.8997	24.632	25.2243	25.002	24.989	25.019	24.9803	24.4551	24.6811	24.1642	24.5522	24.2535	24.7077	24.7441	25.0233	25.2243	24.8576	25.2785	24.8528	23.9495	24.6865	24.4041	24.6209	24.8142	24.7594	25.2785	25.3612	25.2535	25.1488	25.2679	25.2317
NaN	19.7685	19.462	18.8002	19.6642	19.7667	20.1946	19.9601	NaN	NaN	19.9882	18.4986	NaN	NaN	19.3014	20.3211	NaN	NaN	NaN	19.9882	19.0075	19.3863	19.9601	19.8678	19.4345	19.2296	19.4758	19.6364	20.0426	19.2854	19.5451	20.5165	20.3752	18.7656	20.0821	20.0426	19.0696	19.1619	19.8081	19.5321	NaN	19.6441	18.5279	20.3645	20.0559	20.265	19.8633	20.2185
25.7796	25.7155	25.8409	25.9338	26.0975	25.9539	25.5135	25.6649	26.0567	25.9248	26.0422	26.0813	25.7155	25.8093	25.767	25.8142	25.824	25.7846	25.8312	25.6649	26.2696	26.067	26.0995	26.1833	25.5841	25.7871	25.6348	25.6486	25.6264	25.5983	25.4394	25.5165	25.9562	25.632	25.7234	25.6891	25.275	25.4862	25.4266	25.5014	25.632	25.6649	25.3273	25.5285	25.7695	25.8142	25.7286	25.7771
26.5285	26.5463	26.4567	26.4723	26.4923	26.512	26.3975	26.3187	26.2625	26.3307	26.3324	26.2225	26.4504	26.4645	26.4394	26.4122	26.4266	26.3729	26.3778	26.3595	26.1757	26.2679	26.3943	26.3101	26.1776	26.1234	26.0422	26.0505	26.1371	26.1565	25.902	26.0148	25.8997	25.9584	26.1312	26.1391	26.1814	26.1449	25.9825	26.0084	26.0813	26.1604	25.9562	26.0296	25.9694	25.8118	26.0935	26.0484	+
23.6649	23.8576	23.8093	23.6865	23.867	23.6096	23.4425	23.5638	23.7182	23.8191	23.5045	23.7594	23.6757	23.5983	23.4676	23.5869	23.5754	23.3239	23.4298	23.8191	23.4923	24.0105	23.417	23.391	22.8191	23.3239	NaN	22.7203	23.1238	22.9134	23.2214	23.0241	23.3778	23.3645	23.0526	23.5983	23.1519	23.5638	23.1886	23.4041	22.9654	23.4041	23.3239	22.9513	23.217	23.6649	23.0088	23.4425
23.48	23.4923	23.3239	23.4676	23.6209	23.5285	23.6096	23.1206	23.2821	23.3376	23.4676	23.1642	23.4041	23.417	23.5045	23.4923	23.417	23.3239	23.48	23.3239	23.6757	23.2535	23.4676	23.5165	23.2679	23.4551	23.3239	23.1031	23.3376	23.417	22.9566	23.3376	23.3239	23.2051	23.4425	23.3101	23.2535	23.4923	23.2961	23.3101	23.1457	23.2821	22.9388	23.417	23.3239	22.9601	23.3101	23.2821
23.9584	24.0443	23.9406	23.7594	23.7594	23.8385	24.4105	24.4105	24.2961	24.3376	24.2607	24.1642	23.5754	23.7594	23.4041	23.4551	23.5983	23.5869	23.8858	23.7995	23.4551	23.6096	23.5638	23.5165	22.9098	22.8969	22.8461	22.8969	23.0772	23.2679	23.3778	23.4041	23.391	23.5285	23.4551	23.5869	22.9298	22.7574	22.9388	22.7655	23.2535	23.1158	23.074	22.8423	22.8404	22.654	23.2021	22.9601	+	+
21.6006	22.0054	22.0122	22.0054	22.2214	21.1395	22.3129	21.4923	22.1079	22.2821	22.6757	22.5093	22.0224	21.7013	22.4092	22.2905	22.7876	22.343	22.265	22.5754	22.7492	22.6387	22.9043	22.8307	22.0493	22.5892	23.0071	22.9189	22.8385	22.6431	22.7389	22.654	22.9742	22.8093	22.7935	22.8913	22.6409	21.7876	22.9933	23.2066	22.4996	22.8987	22.3457	22.6276	22.8932	23.2961	23.3645	22.7836	+
23.6971	23.2081	23.7492	23.5165	23.5045	23.7695	23.4298	23.3101	23.5045	23.2243	23.7895	23.0576	23.7895	23.6757	23.391	23.8858	23.895	23.2821	23.7286	23.5869	23.654	22.6453	23.4676	23.3778	23.6209	23.8191	23.48	23.632	23.4298	23.5983	23.0325	23.5285	22.1269	23.2036	22.9812	23.5165	23.3778	23.6865	23.2535	22.7895	23.5638	23.5045	23.2535	23.3511	23.1316	22.8839	23.2332	23.1504
23.1206	23.0207	22.8249	22.6453	23.1395	23.1565	23.7492	24.0359	23.7796	23.5869	23.7895	23.7492	22.7307	22.5846	22.8969	22.654	22.695	22.3857	23.0886	23.2463	22.7286	22.8346	22.8423	22.8442	22.8171	22.68	22.695	22.4015	22.6671	23.1253	24.0854	24.019	23.8576	23.8385	23.6865	23.6757	22.4247	22.6886	21.8614	22.4273	22.7695	22.823	23.1111	23.3511	22.8093	22.8113	23.1174	23.0292	+	+
25.9977	26.632	26.7517	26.5315	26.533	26.3992	26.673	26.8974	26.8504	26.3894	26.7771	26.726	26.2517	26.7895	26.632	26.673	26.7517	26.5754	26.7129	26.7129	26.9539	27.0711	26.8264	26.9088	26.5014	26.4723	26.1795	26.6458	26.8019	26.673	26.4024	26.6595	26.976	26.8623	27.0914	27.0296	26.5667	26.604	27.0505	26.8142	26.8504	26.8974	26.3511	27.0914	26.9977	27.0813	27.17	27.2262
25.3975	25.3679	25.275	25.3477	25.5255	25.3943	25.1642	25.1795	25.0148	24.8336	25.1135	24.5404	25.2499	25.3745	25.3273	25.417	25.5812	25.3204	25.1055	25.4645	24.8623	24.9043	25.1719	24.9406	24.2961	24.4298	24.3844	24.5225	24.3511	24.4551	24.2021	24.4614	24.1174	23.9316	24.0691	24.1488	24.1095	24.391	24.5638	24.5225	24.6971	24.5463	24.1565	24.3101	24.2535	24.3511	24.2021	24.2535	+	+
22.2535	22.3073	21.9243	22.2849	22.1426	21.9777	NaN	NaN	21.4324	NaN	20.9742	NaN	22.5165	22.4092	22.3403	22.0691	22.4067	NaN	21.0821	21.4923	NaN	21.3376	21.3752	NaN	22.1916	22.0983	22.3266	21.9742	21.7634	22.1363	20.9388	NaN	NaN	21.3645	NaN	21.8614	22.5333	22.2764	NaN	NaN	22.44	22.1174	21.2877	20.6006	NaN	NaN	NaN	NaN	+	+
21.8839	21.9388	21.8651	21.6186	21.3211	21.8073	21.4972	21.7836	21.7715	21.9061	21.3376	21.0951	21.3752	21.9061	21.3805	21.4972	21.928	21.5117	21.9916	22.002	21.895	21.5356	21.6051	21.5915	21.4726	21.7223	21.1206	21.2877	21.2707	21.4273	20.8802	20.7471	21.4576	20.9672	21.1581	21.4324	20.1206	19.7656	21.0493	21.3699	21.7348	21.1642	21.2243	21.5498	21.1015	21.265	21.2477	21.3752
24.4923	24.7945	24.5638	24.6209	24.6649	24.6264	24.2821	24.3031	23.6971	24.3376	24.5463	24.317	24.5696	24.6918	24.7234	24.632	24.3444	24.1565	24.1946	24.6595	24.3511	24.5812	24.5812	24.6096	24.5812	24.5165	24.3578	24.3975	24.5045	24.417	23.5165	23.7796	23.8385	23.1886	24.3645	24.3645	24.4614	24.2317	24.2891	24.1946	24.2607	24.1795	24.002	24.0359	24.141	23.6971	23.6431	23.7594	+
NaN	NaN	NaN	23.0625	NaN	21.3045	23.8288	24.0691	23.9584	24.0359	23.7796	24.0105	NaN	NaN	NaN	NaN	22.6843	NaN	24.1015	23.8385	24.2679	24.0935	23.9933	24.1253	NaN	NaN	NaN	NaN	NaN	NaN	24.0359	24.1871	24.2821	23.9847	24.0772	23.8576	NaN	22.5846	NaN	22.7533	22.632	23.0854	24.0275	23.8385	24.0275	24.3101	24.002	24.0772	+
26.4441	26.3494	26.4551	26.391	26.5507	26.4614	26.7389	26.7771	26.8264	26.8019	26.7129	26.7389	26.4457	26.4738	26.48	26.4598	26.5653	26.433	26.8623	26.8858	26.8142	26.8504	26.8264	26.7517	26.2408	26.2207	26.1719	26.141	26.141	26.1293	26.217	26.3778	26.524	26.4738	26.506	26.4953	26.17	26.141	26.2821	26.4551	26.2679	26.3645	26.4614	26.533	26.6458	26.533	26.4583	26.4138	+	+
26.8623	26.8974	26.9316	26.8858	26.8974	26.9428	26.7895	26.7129	26.9203	26.8623	26.8858	26.8385	26.9428	26.8741	27.0505	27.0401	27.1115	27.0401	27.019	26.976	27.0813	27.0914	27.0813	27.1115	26.4154	26.4769	26.5135	26.4831	26.673	26.6458	26.4938	26.4346	26.5029	26.673	26.6998	26.632	26.2445	26.3427	26.6458	26.6998	26.8142	26.673	26.6458	26.7129	26.6865	26.8142	26.7389	26.8019		+
26.002	25.9716	25.9293	25.7745	25.902	25.9606	25.7796	26.1075	26.239	26.2114	26.0338	26.0874	26.0084	26.0212	25.9066	25.9562	25.8904	26.0296	26.189	25.9539	26.1214	26.2317	26.065	26.17	25.8881	25.8788	25.8834	26.0296	25.9157	26.0484	25.918	25.6486	25.8717	25.9248	25.8997	25.7594	25.5135	25.673	25.8552	25.9066	26.1273	26.0691	25.9088	25.848	25.8142	25.6998	25.8834	25.9043
26.3031	26.329	26.2607	26.3324	26.2225	26.2408	25.8069	25.7846	25.8361	25.8834	25.7821	25.7492	26.5551	26.5653	26.5419	26.6181	26.4551	26.4908	26.0359	26.1565	26.1135	26.1293	26.1488	26.1253	26.3511	26.2714	26.2207	26.2225	26.3204	26.275	25.848	25.8576	25.8409	25.8576	26.0275	25.9998	26.6181	26.4186	26.4754	26.4567	26.4892	26.5507	26.1604	26.2002	26.2058	26.1565	26.2151	26.1946	+	+
25.5898	25.4892	25.4551	25.5225	25.5195	25.5404	25.433	25.6944	25.726	25.5463	25.7234	25.5725	25.4041	25.3943	25.1871	25.3066	25.3376	25.3712	25.48	25.3578	25.5926	25.5315	25.5955	25.5696	25.5105	25.5165	25.5983	25.6209	25.3204	25.5783	25.4394	25.6865	25.7645	25.6649	25.7129	25.6264	25.1332	25.3031	25.3066	25.1293	25.433	25.5522	25.2996	25.417	25.4551	25.6181	25.5783	25.6891		+
19.9601	NaN	NaN	NaN	NaN	NaN	NaN	NaN	20.1946	20.2877	NaN	NaN	19.0681	20.4775	NaN	NaN	20.3321	NaN	20.4476	NaN	NaN	NaN	NaN	NaN	NaN	NaN	NaN	NaN	NaN	NaN	NaN	NaN	NaN	20.6276	NaN	NaN	NaN	NaN	NaN	NaN	20.5356	NaN	NaN	NaN	NaN	NaN	NaN	NaN
26.3695	26.433	26.1965	26.1565	26.2207	26.2021	26.7895	26.6865	26.5754	26.6458	26.673	26.48	26.3204	26.3894	26.1661	26.0995	26.1488	26.0691	26.632	26.5725	26.4953	26.632	26.6181	26.53	26.3926	26.346	26.2679	26.2607	26.2803	26.1488	26.5898	26.673	26.5522	26.5195	26.3762	26.1965	26.604	26.5522	26.2961	26.3578	26.0813	26.0629	26.4598	26.4984	26.2996	26.275	26.1469	26.0711	+	+
NaN	21.9985	22.3294	22.9725	NaN	22.0723	22.4775	22.8113	NaN	NaN	21.9352	NaN	NaN	NaN	22.2066	22.7995	NaN	NaN	NaN	NaN	NaN	NaN	22.7327	22.6051	22.5093	NaN	22.3962	21.9061	22.1111	NaN	NaN	22.1174	NaN	NaN	21.6186	NaN	21.2302	NaN	NaN	NaN	NaN	NaN	22.2877	NaN	NaN	NaN	NaN	NaN
23.5285	23.5983	23.5754	23.632	23.632	23.5754	24.1015	24.1488	23.632	23.5522	23.9225	23.7492	23.2346	23.391	23.1565	23.4041	23.417	23.3645	23.8576	23.7995	23.6865	23.7492	23.654	23.7995	22.9584	23.1395	23.0821	23.2273	22.8346	23.0309	23.0756	23.417	23.2419	22.9707	23.2821	22.7895	22.7348	22.8442	22.9795	22.9847	22.8969	23.1348	22.9261	23.3101	23.2066	22.695	22.8404	23.0309	+	+
21.8839	23.3778	21.714	21.502	22.3484	NaN	22.4425	22.0088	22.9916	21.8346	22.4501	22.4247	21.5685	NaN	NaN	23.4676	23.4425	NaN	21.8307	22.0756	22.6822	22.9152	22.2933	22.2214	23.6209	23.6096	23.2821	23.5165	23.8385	22.2621	23.2243	22.7077	23.0173	23.1031	23.2243	23.417	23.5869	23.2961	23.211	22.7594	23.1825	22.4247	23.0359	23.0918	22.7614	23.2679	23.4298	22.9207
24.7441	24.8764	25.002	24.9584	24.9406	24.9271	25.2133	25.228	25.3778	25.3031	25.3101	25.3135	24.9628	24.9225	25.0317	25.1214	25.1565	25.0443	25.2821	25.1449	25.4234	25.4583	25.3578	25.3342	24.895	24.8433	25.0148	24.976	24.9539	24.9088	25.3307	25.2891	25.417	25.4862	25.3778	25.4202	24.895	24.8811	25.1015	25.002	25.0233	24.945	25.3844	25.417	25.4923	25.4614	25.4138	25.3342	+	+
25.4614	25.5609	25.848	25.8576	26.0233	26.0212	25.6264	25.5725	24.9271	24.7543	25.0772	24.867	25.7517	25.7846	25.9606	26.0567	26.0464	26.0894	25.1984	25.3645	24.9406	24.9672	25.2463	25.1604	25.4394	25.3844	25.5014	25.6348	26.0772	26.0711	25.3066	25.4425	25.0567	25.0567	25.9271	25.9361	25.8433	25.8576	25.7821	25.8623	26.2821	26.2077	25.1681	25.3877	25.2133	25.1015	26.0062	25.9869	+	+
22.538	22.7655	23.0576	23.217	23.4551	23.4041	23.1565	23.4923	23.3511	23.2535	23.5638	23.5522	22.5333	22.5117	22.8288	22.8132	22.9829	23.2448	23.1158	23.2961	23.2821	22.7756	23.48	23.5285	22.6409	22.7975	22.5892	22.7451	22.7389	22.7935	23.0054	23.0951	23.391	23.0723	23.074	23.1581	21.8576	22.1673	22.343	22.2564	22.3348	22.4726	22.7327	22.9566	23.0443	23.1363	22.8269	23.0342	+	+
27.141	27.17	27.1015	27.2535	27.2262	27.3745	27.0505	27.2891	27.17	27.019	27.17	26.9316	27.2445	27.1795	27.2445	27.2714	27.1795	27.4314	27.2803	27.4473	27.141	27.0609	27.2535	27.141	27.1312	27.217	27.2625	27.4154	27.3828	27.4707	27.4473	27.4938	27.5682	27.3992	27.4707	27.4629	26.8858	26.9977	27.2445	27.141	27.4234	27.3992	27.5315	27.5898	27.4938	27.4073	27.6389	27.4314
25.3031	25.0359	25.3477	25.2926	25.2058	25.341	24.9043	25.1871	25.341	25.3578	25.0275	25.0732	25.3511	25.2821	25.4073	25.3031	25.4202	25.217	25.4138	25.1371	25.0567	25.4362	25.2463	25.275	25.0854	25.4425	25.6513	25.6784	25.673	25.7155	25.3679	25.3135	25.5696	25.4105	25.3066	25.5638	25.3975	25.4831	25.4738	25.3844	25.5898	25.5551	25.4202	25.3877	25.4645	25.2096	25.6264	25.275
24.3511	24.1174	24.5926	24.4676	24.5754	24.5105	23.7492	23.6757	23.9495	23.9043	23.7695	24.0854	24.48	24.3645	24.7645	24.6595	24.8142	24.7895	24.0772	23.7389	24.0854	24.002	23.9406	23.9672	24.6096	24.5696	24.9933	24.9361	24.8623	24.9803	24.2891	24.239	24.3712	24.2463	24.2821	24.239	24.3376	24.2535	25.0359	25.1604	25.0105	25.141	24.5345	24.6209	24.5983	24.6703	24.632	24.6971	+	+
24.3511	24.5812	24.5463	25.0732	24.7695	24.7441	24.7234	24.7945	24.5754	24.5404	25.0854	24.8717	23.6649	23.8093	24.3712	23.4425	24.0105	23.2821	23.8858	24.6865	24.6153	24.5165	24.3578	24.6209	24.4551	24.5812	24.7695	24.9847	24.8433	24.558	24.6703	24.989	24.9672	24.4984	25.1095	24.6703	23.391	23.2535	23.9847	24.0772	24.1253	24.1095	24.2961	24.6486	24.7234	24.6865	24.2821	24.9584		+
27.7195	27.8203	27.8623	27.8081	27.8445	27.7195	27.3828	27.4938	27.6181	27.524	27.6251	27.5463	27.965	27.9869	27.9259	27.9595	27.976	27.8324	27.5682	27.4707	27.7708	27.7195	27.7581	27.7581	27.8019	27.9428	27.8682	27.8203	27.9372	27.976	27.4234	27.632	27.673	27.611	27.7389	27.6458	27.976	28.1312	28.0084	27.9869	27.9977	27.9977	27.3992	27.673	27.7129	27.8019	27.7645	27.8203	+	+
21.4273	21.6757	22.343	22.0723	22.4651	22.3884	22.8557	22.6865	22.5731	22.1825	22.4144	21.9672	21.8876	21.9316	22.3211	22.4324	22.1581	22.2679	22.3017	22.714	22.5545	22.5427	22.4626	22.3376	21.4923	21.4221	22.2961	22.3619	22.7492	22.5615	23.4041	23.4551	22.9619	22.8461	23.4425	23.5983	21.7836	21.9707	22.343	22.3156	22.7634	22.7574	23.074	23.2346	23.1612	22.8113	23.417	23.5404	+
27.3494	27.4314	27.5315	27.509	27.509	27.509	27.4785	27.4234	27.509	27.4154	27.4551	27.4473	27.4394	27.4073	27.6181	27.6931	27.6181	27.5898	27.4154	27.3324	27.4938	27.5389	27.5315	27.524	27.4938	27.4938	27.6458	27.6595	27.7708	27.6595	27.8142	27.8324	27.8324	27.7833	27.9316	27.8324	27.4234	27.524	27.7453	27.7708	27.7771	27.7064	27.7325	27.8081	27.8081	27.7645	27.8142	27.8385
23.0723	23.3376	22.9777	22.7816	23.0641	23.2214	23.0459	23.0309	23.2961	22.68	23.1931	23.1395	23.5404	23.5522	22.867	22.8987	23.2961	23.632	23.3239	22.9189	23.4298	23.5285	23.4298	23.5045	22.9079	22.7915	22.6584	22.3045	23.2021	23.0105	23.5983	23.3645	22.8442	23.3778	23.2535	23.6971	22.9006	22.7471	22.7492	22.5915	23.3239	23.2961	23.7796	23.4425	23.5165	23.2258	23.8288	23.6649
30.6629	30.5844	30.5296	30.5296	30.5844	30.6285	30.5754	30.6798	30.5296	30.5664	30.7047	30.6458	30.6713	30.6022	30.6372	30.6022	30.6198	30.6881	30.7129	30.6285	30.5933	30.5481	30.7613	30.7211	30.5664	30.5664	30.3724	30.4134	30.3724	30.4629	30.4334	30.4823	30.362	30.341	30.362	30.4234	30.4433	30.4823	30.4134	30.3196	30.4532	30.4433	30.5109	30.5389	30.3724	30.4032	30.4727	30.4334
30.6372	30.5573	30.5203	30.5573	30.5844	30.4727	30.5664	30.5933	30.5203	30.5203	30.6198	30.7047	30.6798	30.4919	30.5844	30.6544	30.6964	30.6372	30.6798	30.2535	30.4629	30.5664	30.7373	30.7129	30.6798	30.7292	30.5754	30.6713	30.611	30.5296	30.5203	30.6198	30.4532	30.4727	30.4823	30.5481	30.4629	30.6544	30.6198	30.5296	30.6198	30.5844	30.5109	30.5481	30.4334	30.393	30.6198	30.4334
29.0111	29.0401	28.9456	28.9231	29.1386	29.1115	28.9203	29.189	28.9841	28.8355	29.1984	28.9344	29.2239	29.099	29.0375	28.9456	29.1556	29.2285	29.1239	28.9088	29.3452	29.003	29.0479	29.2239	29.0505	29.1435	28.6831	28.7453	28.8415	28.965	28.8415	28.9428	28.9428	28.8799	28.8534	28.7958	28.8081	29.1239	28.9428	28.8385	28.9031	29.1337	28.8203	29.0322	28.8019	29.0296	28.8711	29.109
23.4041	23.4676	23.3511	23.019	23.5983	23.4676	23.8858	23.6209	23.7286	23.5638	24.2021	24.1332	23.3239	23.391	23.391	23.6757	23.4923	23.4425	23.632	23.5045	24.1946	23.9134	24.2463	24.239	23.7594	24.141	24.2021	24.0105	24.2463	24.1565	24.0443	23.9043	24.7796	24.3376	24.6486	24.4676	23.9584	24.0359	24.019	24.2535	24.3511	24.4614	24.1095	24.2463	24.5285	24.4298	24.4488	24.6375	+	+
25.3877	25.317	25.5492	25.3239	25.341	25.3778	25.9672	25.7796	26.2768	26.2768	26.0995	26.3273	25.3376	25.2096	25.2821	25.239	25.4234	25.4831	25.8788	25.6096	25.9066	26.1391	26.0752	26.0443	24.9847	24.848	25.3101	25.239	25.3712	25.2856	26.1984	26.1565	26.2077	26.3187	26.3645	26.3204	24.9716	24.8576	25.0148	25.019	25.1371	25.002	26.019	25.902	26.0296	25.9338	26.1155	26.0041	+	+
26.8264	26.7771	26.8741	26.8741	26.7645	26.8264	26.5898	26.574	26.632	26.6458	26.533	26.512	26.9088	26.8858	26.9316	26.8504	26.8741	26.8385	26.604	26.6181	26.524	26.6181	26.6458	26.5565	26.8974	26.8623	26.9428	26.9428	26.8385	26.8264	26.673	26.6181	26.5754	26.604	26.5105	26.533	27.1015	27.0084	26.9428	26.8741	26.8385	26.8264	26.6865	26.6181	26.5419	26.5404	26.5898	26.4218	+	+
23.0902	23.3511	22.8858	23.0723	23.0967	23.1565	24.2317	23.8576	23.4298	23.5404	23.391	23.5638	22.743	22.3699	22.9006	22.3645	22.3884	22.4651	23.654	23.48	22.7756	23.0918	23.2361	23.141	22.9619	22.969	23.5983	22.3831	23.0838	23.3101	24.0359	24.3307	23.5165	23.2679	23.1901	23.0999	22.6757	23.2679	23.1504	23.1612	22.6929	21.0156	23.6971	23.7077	22.8423	23.391	22.8461	22.8614	+	+
23.5404	23.391	23.3376	23.1504	23.2229	23.3239	22.953	22.8651	22.6693	22.8839	22.7876	22.848	23.3511	23.4425	23.3645	23.1565	23.3239	22.8876	23.0951	22.821	22.7574	22.8073	22.8269	22.8288	23.5285	23.4041	23.1581	22.9654	23.0476	23.155	22.6497	22.7512	22.6431	22.5685	22.4067	22.2273	23.5165	23.4041	22.8633	22.9189	22.9968	22.6431	22.7451	22.9098	22.5451	22.3857	22.502	22.2185	+	+
25.7895	25.9134	25.8288	25.7466	25.8264	25.7821	26.3359	26.4234	26.2961	26.2096	26.341	26.2856	25.7771	25.9134	25.8142	25.8599	25.8997	25.7871	26.3153	26.0772	26.3427	26.2535	26.2696	26.2625	25.6676	25.7796	25.6676	25.6838	25.7338	25.6811	26.067	26.2696	26.0338	26.0233	26.0547	25.9933	25.4202	25.6403	25.8044	25.8069	25.7568	25.8019	25.9338	26.1795	25.9933	26.0975	26.0127	25.9338	+	+
24.239	24.2021	24.1174	23.9225	24.3645	24.2317	24.48	24.5522	24.2607	24.3712	24.3844	24.2891	24.6486	24.6595	24.5638	24.6486	24.48	24.6431	24.7796	24.9933	24.6264	24.6431	24.7024	24.6264	24.0105	23.9584	24.0105	24.1174	24.1015	24.1488	24.2535	24.3712	24.3511	24.2891	24.48	24.275	24.48	24.3844	24.3376	24.4105	24.5225	24.604	24.6757	24.6595	24.5926	24.5225	24.5754	24.6486	+	+
NaN	NaN	NaN	NaN	NaN	NaN	NaN	NaN	NaN	NaN	NaN	NaN	NaN	NaN	NaN	NaN	NaN	NaN	NaN	NaN	NaN	NaN	NaN	NaN	22.6431	NaN	22.6714	22.6006	22.7776	22.5141	23.0509	23.0002	NaN	NaN	22.6628	22.3538	22.9116	NaN	22.8073	NaN	22.1581	22.0156	22.8783	22.6431	22.4849	22.928	22.9584	NaN
25.0317	24.918	24.6649	24.5404	25.1527	25.0526	24.5345	24.867	24.4425	24.3844	24.7286	24.8717	25.317	25.1871	24.6918	24.6811	24.9271	25.1174	24.895	24.9406	24.604	24.4234	24.6703	24.895	25.5492	25.4457	25.1871	25.1174	24.945	25.0401	25.2317	25.2353	24.9716	25.1332	25.2821	24.9803	25.3101	25.3545	24.6431	24.8093	25.0854	25.275	25.3135	25.1604	25.002	24.9406	25.0691	24.976		+
23.0509	21.6453	NaN	20.8034	22.2036	23.181	NaN	23.1426	23.0105	23.7796	22.9795	NaN	23.4041	21.928	22.9985	20.9388	22.2736	22.6409	NaN	23.5285	22.3962	NaN	23.2521	22.9725	22.4898	23.3778	21.5069	21.4775	23.3376	22.8802	23.0576	22.8839	23.0156	22.9864	23.2273	NaN	23.4923	23.4676	22.5451	23.6096	22.8557	22.5638	22.4676	22.3045	22.2332	22.9812	21.4775	23.1127	+	+
25.1095	24.8191	25.3135	25.2856	25.065	24.9628	24.7945	24.5754	25.2021	25.239	25.2096	25.8811	24.8142	24.7129	25.1642	25.0854	25.2463	25.3031	25.0935	24.8142	25.2996	25.317	25.1332	25.6375	25.341	25.391	25.8599	25.2643	25.4831	25.1795	25.3645	25.0772	25.1371	25.341	25.6971	25.7024	25.019	25.0854	25.4202	25.1719	25.2426	25.1293	25.3135	25.228	25.705	25.1527	25.4138	25.4488
25.1604	25.065	24.4862	24.5869	24.945	25.0275	25.8528	26.2838	25.7234	25.7129	25.7415	25.895	25.0854	25.4008	24.6595	24.4105	24.8576	25.1488	26.217	26.4877	25.9406	25.4892	25.7645	25.8142	24.8623	24.7745	25.019	24.8576	24.4362	24.3101	25.604	25.7695	25.8336	25.6458	25.3877	25.3811	24.3376	24.4298	24.6153	24.4041	24.3239	24.3376	25.7024	25.7594	25.9912	25.9111	25.5404	25.5315	+	+
24.0609	24.1719	23.9225	23.6757	24.2243	24.0275	24.0691	24.4298	23.976	23.895	24.1174	24.1174	24.1565	24.3307	23.7695	23.4676	24.1015	23.5983	24.2607	24.3712	24.4984	23.8385	24.0935	23.9495	23.8191	24.3844	24.0105	23.7796	23.7594	23.7182	23.391	24.0275	24.1871	23.632	23.2679	23.6757	23.0918	23.7389	23.654	23.4041	23.7389	23.3101	23.5983	23.5522	23.9225	23.8288	23.7995	23.6865
25.2317	25.228	24.8623	24.8623	24.7024	24.8433	24.8997	24.8576	24.7441	24.5522	24.5926	24.5404	25.2607	25.2243	24.7492	24.9043	24.8764	24.7846	24.8858	24.6811	24.5812	24.7234	24.4298	24.391	25.4551	25.4488	25.1642	25.0813	25.239	25.1332	24.6375	24.6918	24.3307	24.4551	24.6486	24.6264	25.6292	25.5983	24.989	24.9628	25.2426	24.9316	24.5345	24.6431	24.2891	24.3844	24.7796	24.6486	+	+
27.5609	27.7325	27.7517	27.6865	27.6663	27.6458	27.5389	27.3578	27.5969	27.3745	27.5754	27.604	27.6458	27.5826	27.8682	27.9259	27.8916	27.611	27.7453	27.4785	27.7389	27.8264	27.8142	27.8445	27.7517	27.8445	27.8623	27.7958	27.8324	27.6865	27.3066	27.4785	27.4862	27.4551	27.5898	27.5536	27.5826	27.7389	27.976	28.0914	27.8142	27.8264	27.632	27.6998	27.7708	27.673	27.7064	27.632		+
25.824	25.8834	25.8069	25.8215	25.8142	25.7594	25.654	25.6153	25.6513	25.6264	25.6458	25.6209	25.8409	25.9293	25.797	25.9088	25.8336	25.7945	25.6375	25.6012	25.6811	25.6971	25.6431	25.6348	25.6292	25.7077	25.673	25.6486	25.824	25.8118	25.6012	25.5754	25.6865	25.7024	25.918	25.8741	25.8647	25.8312	25.7466	25.8576	25.8764	25.9203	25.632	25.6676	25.7103	25.7338	25.8409	25.8741	+	+
NaN	NaN	NaN	NaN	19.2877	NaN	19.9601	19.3027	NaN	20.4476	20.1946	20.5545	NaN	NaN	NaN	NaN	NaN	NaN	NaN	19.5213	19.354	NaN	NaN	NaN	NaN	NaN	19.1945	20.4576	NaN	NaN	NaN	NaN	NaN	NaN	NaN	NaN	NaN	NaN	NaN	NaN	NaN	NaN	NaN	NaN	NaN	NaN	NaN	NaN
24.1095	24.0772	24.019	24.1174	24.3844	23.9316	23.5522	23.9584	23.848	23.7182	23.7995	24.0275	24.3101	24.2535	24.1488	24.3239	24.317	24.1015	23.5522	23.4551	23.7895	23.9043	23.9672	23.8288	24.6096	24.8623	24.5812	24.4738	24.5926	24.4234	23.9847	24.3031	24.4676	24.2096	24.5696	24.2891	24.7995	25.2785	24.6649	25.0772	24.6595	24.9134	23.8288	24.4488	24.3578	24.3778	24.4551	24.6153	+	+
26.4877	26.4138	26.8019	26.8504	26.8741	26.8264	26.673	26.8741	27.019	26.965	27.0914	27.0813	26.521	26.5105	26.7645	26.8623	26.8504	26.7645	26.9088	26.7895	27.1795	27.0505	27.1115	27.1115	26.4362	26.452	26.7895	26.7771	26.6998	26.6998	26.726	26.6865	27.141	27.019	27.1015	26.9977	26.1565	26.2243	26.6998	26.6181	26.726	26.6998	26.6998	26.8385	27.0505	27.0711	27.0401	27.0609	+	+
27.1507	27.3066	27.17	27.0609	27.141	27.1214	27.7325	27.8799	28.019	27.7453	27.9814	27.8564	27.2445	27.189	27.1115	27.2077	27.2445	26.7895	28.0349	27.8682	28.003	28.0349	27.9814	27.9595	27.17	27.1312	27.2535	27.2803	27.2262	27.17	27.3662	27.5463	27.726	27.6798	27.6865	27.632	27.17	27.189	27.2891	27.2714	27.2891	27.1507	27.5165	27.5754	27.6798	27.7129	27.7453	27.6998	+	+
24.6971	24.6486	24.6649	24.6431	24.7024	24.7129	24.5522	24.632	24.6703	24.7594	24.6264	24.6153	24.6264	24.6096	24.7389	24.6375	24.604	24.7645	24.6264	24.7543	24.6703	24.654	24.7492	24.6757	24.1332	24.2096	24.2535	24.3031	24.2317	24.239	24.4738	24.3844	24.4551	24.3031	24.417	24.3511	23.9134	23.9933	24.2463	24.3307	24.2317	24.3101	24.5696	24.4234	24.4984	24.4551	24.3578	24.4362
21.417	22.3645	21.632	21.9352	NaN	21.6671	NaN	22.3619	21.5356	21.0886	22.3936	NaN	21.7265	21.4526	NaN	21.9601	21.2361	20.5731	21.5731	22.0493	22.2477	22.0918	NaN	22.5708	21.6453	NaN	21.5213	NaN	21.8461	22.1047	NaN	22.3156	NaN	21.6006	22.2905	21.6364	21.4273	NaN	21.5869	NaN	21.6231	NaN	NaN	21.9707	22.1519	NaN	21.7182	NaN
25.8552	25.7771	25.9584	25.9998	25.7796	25.9043	25.7155	25.6891	25.8764	25.8167	25.7338	25.6784	25.8997	25.8788	26.0894	26.1214	26.065	25.797	25.8019	25.7466	25.8264	25.976	25.8118	25.767	26.0547	25.9955	26.2353	26.1661	26.2372	26.2243	25.9912	25.9293	25.976	26.1661	26.2607	26.2768	26.2625	26.1661	26.2891	26.3359	26.3645	26.329	26.0975	26.0464	26.1115	26.0105	26.317	26.1293		+
23.9225	23.8576	24.1095	24.1946	24.1642	24.0691	24.1332	24.0772	24.3031	24.3844	24.1642	24.2535	24.0526	24.2096	24.4041	24.3511	24.417	24.5463	24.5812	24.239	24.3778	24.5404	24.3239	24.239	24.7796	24.5754	24.8142	24.8576	24.9716	25.0148	24.9716	24.989	24.8142	24.9361	24.8997	24.9088	25.0772	24.8528	25.341	25.0567	25.2021	25.2607	25.1488	25.1174	25.1095	24.9495	25.2571	25.1488
20.4067	NaN	NaN	NaN	20.8034	NaN	22.1015	22.2961	21.5404	22.2006	22.2096	21.8802	NaN	NaN	NaN	21.2821	NaN	NaN	21.7553	22.4501	22.0559	21.5309	22.4726	21.9985	NaN	NaN	NaN	21.3156	NaN	NaN	21.5731	21.6409	22.1363	21.391	21.2933	NaN	NaN	NaN	NaN	NaN	NaN	20.3962	21.6006	21.9352	21.953	21.6584	21.3045	21.823	+
25.1371	25.1332	25.0526	25.0609	25.1095	25.1871	25.0484	25.1833	25.0975	25.002	25.1527	24.8717	25.2535	25.3239	25.2571	25.2926	25.2821	25.3778	25.228	25.2535	25.2714	25.0359	25.217	25.0443	24.976	24.824	24.7338	24.9716	24.7895	25.0148	25.0935	25.1527	25.141	25.1527	24.9803	24.9847	25.1135	25.0567	24.8764	24.7286	25.1135	24.9803	25.1135	25.1604	25.1833	25.2207	25.1795	25.2891		+
23.8191	23.7995	23.867	23.9134	23.9406	23.7995	23.654	23.632	23.8288	23.7077	23.8385	23.7077	23.9043	23.976	23.895	24.1488	24.0526	24.0526	23.7695	23.867	24.1565	24.0691	24.0526	24.0105	23.8385	23.9495	23.9225	23.9584	23.9043	23.9672	23.867	23.8288	23.8093	23.9316	24.0609	23.9406	23.8093	23.7594	24.0443	24.1253	24.1253	24.1253	23.8858	24.1946	24.2607	24.2891	24.1488	24.2535		+
NaN	22.9619	NaN	22.4273	22.4221	23.1946	22.8876	23.2961	23.3376	23.5983	23.4041	23.3376	23.2679	22.9134	23.1719	22.9134	23.3511	22.953	23.6209	23.1688	23.632	23.391	NaN	23.417	NaN	22.3321	NaN	22.5261	NaN	22.9423	23.0376	22.9951	23.4298	23.391	NaN	23.4923	22.2736	22.6757	22.6276	22.8113	23.0241	23.2006	23.48	23.2419	23.2821	23.5285	23.4676	23.6649	+
20.9812	20.5165	19.9882	NaN	19.5668	21.4324	20.7634	NaN	20.8191	NaN	NaN	19.7058	NaN	20.68	20.0559	NaN	20.8802	20.0292	21.265	NaN	20.7056	20.7876	NaN	NaN	20.4273	20.6453	20.7553	NaN	19.2766	20.4375	20.9601	NaN	20.9672	20.8876	NaN	20.2419	20.8651	20.3321	19.5035	20.343	20.2302	NaN	NaN	20.8651	20.4972	20.4273	20.4476	19.9287
26.5195	26.604	26.512	26.506	26.4314	26.4441	25.7796	25.7895	25.8409	25.7517	25.8093	25.6703	26.7129	26.673	26.5754	26.6595	26.5898	26.5029	25.8191	25.7103	26.0935	26.0401	25.9825	25.965	26.3778	26.3376	26.341	26.329	26.3943	26.4831	25.5105	25.6998	25.726	25.8019	25.9847	25.9584	26.2589	26.2661	26.4346	26.3239	26.4661	26.4314	25.5926	25.767	25.7945	25.8717	26.0854	26.0401	+	+
25.9361	26.0711	26.2225	26.1642	26.1507	26.1946	25.9628	25.9043	26.0526	25.9628	26.0484	26.1055	26.0813	26.0127	26.2535	26.1965	26.2838	26.2499	25.9271	25.7645	26.0609	26.0484	26.0732	26.0833	26.0401	26.1194	26.2262	26.2408	26.1449	26.1546	25.8191	25.8647	25.8904	25.8858	25.8385	25.7745	25.9203	26.1527	26.3861	26.4008	26.2151	26.204	25.7492	25.8093	25.848	25.8788	25.8409	25.797
29.5033	29.0453	28.9787	29.2979	29.094	29.141	28.5933	29.17	28.5682	28.7864	28.3704	29.0889	29.2692	29.3473	28.8081	28.604	28.579	28.7958	29.0375	28.9787	28.7325	28.6492	28.2625	28.906	29.0164	29.0217	28.8294	28.7162	28.7195	28.7064	28.6285	28.5052	28.2891	28.1164	28.3704	28.49	28.6697	28.509	27.8504	27.5315	28.1507	28.1604	28.3992	28.3282	28.1937	28.2935	28.4274	28.3578	+
26.8385	26.7645	25.9473	25.8069	26.1449	26.3049	25.5014	25.4831	24.9134	25.002	25.1449	25.2463	26.8142	26.7645	25.9203	25.8881	26.2625	26.3135	25.4008	25.1984	25.002	25.1214	25.2133	25.2021	26.0955	26.2114	25.5955	25.3778	26.0338	25.9606	25.1527	25.0526	24.4041	24.5812	25.0854	25.0813	26.2768	26.1871	25.7543	25.6486	26.1293	25.9933	25.1871	25.1214	24.5869	24.5754	25.2021	25.2096	+	+
23.7695	23.1765	NaN	24.141	NaN	24.0526	23.5754	NaN	24.1015	23.848	23.9584	23.6096	24.2021	24.1795	NaN	24.0935	24.0443	24.2961	23.9225	24.1488	NaN	22.3699	NaN	23.867	NaN	NaN	NaN	24.0443	23.7286	NaN	23.6865	23.7286	NaN	23.867	23.7077	23.5165	NaN	NaN	24.2096	NaN	24.0854	NaN	23.6865	NaN	NaN	NaN	22.5475	NaN		+
NaN	21.6971	NaN	NaN	21.6886	NaN	23.1015	22.7203	22.7389	22.9725	22.2679	23.5045	NaN	22.6518	NaN	21.4324	NaN	NaN	NaN	22.9637	22.3962	NaN	22.5592	22.5522	21.9423	NaN	NaN	NaN	NaN	NaN	22.7695	23.1441	22.0951	NaN	NaN	NaN	NaN	21.7307	NaN	NaN	NaN	21.0691	23.4551	22.743	22.0459	21.5823	NaN	22.2877	+	+
24.8191	25.0975	25.0567	24.9539	24.976	25.0401	25.6513	25.4707	25.6622	25.5841	25.7129	25.6486	24.7492	24.7846	25.0526	25.1681	25.0894	25.0148	25.4676	25.3645	25.6348	25.7077	25.6944	25.6998	25.0935	25.1488	25.4041	25.4614	25.48	25.3511	25.5165	25.6568	25.5955	25.6622	25.7415	25.4645	25.2821	25.2426	25.5045	25.4138	25.391	25.4862	25.5135	25.5783	25.632	25.3877	25.4831	25.6622	+	+
25.867	26.0833	26.1035	25.9716	25.9998	26.0772	26.5898	26.4504	26.673	26.632	26.632	26.5754	25.9134	26.002	25.9912	26.1833	26.2317	26.1253	26.5898	26.5624	26.4923	26.6595	26.6458	26.632	26.0772	25.9977	26.329	26.3444	26.4394	26.3359	26.4815	26.524	26.3894	26.506	26.604	26.5507	26.4041	26.3187	26.4122	26.3795	26.4122	26.3222	26.5075	26.4298	26.5255	26.5433	26.5536	26.5225	+	+
25.9495	25.9933	25.8623	25.6486	25.7441	25.7103	25.7594	25.5725	25.7871	25.7771	25.7234	25.848	25.6838	25.8552	25.6891	25.7338	25.8881	25.7645	25.6676	25.5345	25.3877	25.726	25.5551	25.6237	25.4862	25.4583	25.604	25.3778	25.5374	25.5841	25.3975	25.3307	25.2096	25.3376	25.275	25.2961	25.8312	25.5812	25.391	25.3066	25.4953	25.3477	25.1527	25.0732	24.9977	24.9225	25.239	25.0732
23.7077	23.8191	23.7895	23.6649	23.7492	23.9495	23.8858	23.7492	23.7995	23.867	23.7895	23.9316	23.6865	23.8764	23.7182	23.632	23.7695	23.7796	23.632	23.391	23.5983	23.6096	23.7286	23.7077	23.5165	23.6096	23.632	23.5165	23.5754	23.5638	23.4298	23.4298	23.417	23.4425	23.3645	23.391	23.7594	23.7594	23.4425	23.5522	23.4923	23.417	23.1734	23.2051	23.3376	23.2096	23.1031	23.1348
NaN	NaN	NaN	24.391	24.2891	NaN	24.3101	24.217	NaN	NaN	24.3031	NaN	NaN	NaN	NaN	24.5404	NaN	NaN	NaN	24.5404	22.2707	NaN	24.3645	24.1642	NaN	NaN	NaN	24.604	NaN	NaN	NaN	24.2961	23.5638	NaN	NaN	NaN	NaN	24.4041	NaN	24.3239	NaN	24.5696	NaN	24.5638	24.417	NaN	NaN	NaN
23.4676	23.2821	23.0224	23.0542	22.9725	23.0658	23.5983	23.5522	22.9079	23.3376	23.391	23.4923	23.3778	23.0459	22.9707	22.8614	23.0309	22.7776	23.417	23.5869	NaN	23.1238	23.2185	23.0999	23.0526	21.8987	22.6518	22.48	22.6907	22.3511	22.8932	23.3645	22.7655	22.9916	22.7975	22.6971	22.6628	21.0951	22.2361	20.1206	21.8152	22.6209	23.2036	22.8895	22.6231	NaN	22.4425	22.5189		+
21.4375	21.4626	NaN	21.3857	NaN	21.3592	21.8307	21.4676	21.5869	21.8651	21.6051	21.5356	21.7594	21.7553	NaN	21.1704	21.1765	21.3484	21.9388	21.7013	21.2419	21.8802	21.5498	21.7634	21.5309	NaN	21.3645	21.3321	21.3857	NaN	21.9061	21.9672	21.3645	NaN	21.6231	21.9243	21.7675	NaN	21.3805	NaN	21.5213	21.4676	22.2535	21.5404	21.5309	21.7836	21.7013	21.7512	+
23.0376	23.4923	23.417	23.3376	23.2679	23.181	23.391	23.1488	23.4551	23.3376	23.3511	23.2961	23.1886	23.0854	23.4041	23.5165	23.391	23.4298	23.1238	22.9043	23.391	23.3778	23.2961	23.2535	23.5285	23.5983	23.6971	23.7077	23.5754	23.5285	23.5638	23.4676	23.6096	23.6209	23.654	23.6431	23.4041	23.48	23.6209	23.5983	23.5754	23.5404	23.3778	23.2961	23.4676	23.6757	23.5869	23.5754
24.6971	24.5463	24.5869	24.5105	24.4105	24.5404	24.5285	24.604	24.5463	24.4298	24.3578	24.0854	24.632	24.4923	24.2679	24.1946	24.3645	24.2679	24.2021	24.2243	24.1642	24.275	24.0359	24.1946	24.654	24.3844	24.7543	24.6375	24.6971	24.7234	24.8044	24.8433	24.8336	24.8433	24.7441	24.7796	24.5225	24.2607	24.4551	24.3376	24.5754	24.48	24.6264	24.632	24.5983	24.604	24.7492	24.6703
24.7895	24.8191	24.8811	24.824	24.8385	24.848	24.0275	24.0691	23.8191	23.8191	23.8093	23.6971	24.7492	24.8764	24.8858	24.7745	24.8623	24.7594	24.0772	24.019	23.5522	23.8764	23.976	23.8858	24.7796	24.6757	24.6757	24.6865	24.7286	24.6971	23.5285	23.7796	23.4923	23.3239	23.5638	23.5045	24.8336	24.6375	24.654	24.7995	24.604	24.6811	23.6649	23.7492	23.654	23.2821	23.3376	23.3511	+	+
24.9628	24.945	25.0359	25.0317	24.7129	24.8904	24.8717	24.6153	24.7645	24.8288	24.7338	24.5165	24.9225	24.8191	24.945	25.0526	24.7895	24.8191	24.6096	24.6209	24.5285	24.7594	24.6757	24.7024	25.0484	24.8717	25.1332	25.1719	25.1371	24.9977	24.8576	24.9716	24.8385	24.8904	25.0732	24.9225	25.2463	25.019	25.0975	24.9847	25.1908	25.0317	24.8288	24.7745	24.7077	24.8764	25.0317	24.7492	+
22.714	22.1269	21.4726	21.8113	22.1642	21.3484	22.4874	22.3045	22.895	22.6231	22.58	22.7369	21.8651	22.0088	21.8152	21.9951	22.0756	22.0325	22.4526	22.1825	22.5309	22.5846	22.5333	22.5892	22.5285	22.3457	22.4118	22.4015	22.3073	21.9601	22.3403	22.2096	22.3778	22.5165	22.48	22.5892	22.4726	22.3725	22.2961	22.1581	22.5309	22.3831	22.5165	22.2361	22.5938	22.8783	22.6409	22.6119	+	+
19.6978	18.9379	19.5242	17.4349	18.7778	19.2358	19.1276	NaN	19.6707	19.7319	19.1045	19.2242	19.3087	19.5802	18.6922	18.4964	19.2714	NaN	18.8981	18.5331	NaN	19.1641	17.856	18.7457	NaN	18.5529	19.574	19.3279	19.7369	19.5193	NaN	19.006	18.4419	18.8675	18.7731	19.1683	19.7122	19.2216	18.8054	15.7739	19.457	18.1252	19.0118	NaN	NaN	NaN	19.1524	NaN
25.8694	25.8576	25.9316	25.9628	25.9847	25.9869	26.0084	25.9672	26.0338	26.0443	26.0105	25.9977	25.8576	25.8694	25.9383	25.8858	25.9338	25.8504	26.0148	26.0359	26.0874	26.0338	25.9539	25.9248	25.6486	25.7645	25.8764	25.8788	25.7389	25.797	25.9539	25.8528	26.1814	26.1075	25.9428	25.9738	25.5869	25.7129	25.7024	25.726	25.7103	25.6458	25.9562	25.965	26.0793	26.1738	26.0588	26.0148
NaN	23.2961	24.0526	23.9316	NaN	23.087	23.9847	NaN	24.019	NaN	24.632	23.6431	23.1238	22.4996	23.9672	NaN	24.4862	23.2961	23.6757	23.7895	24.1795	24.002	22.632	24.391	23.4676	NaN	24.4105	24.0526	24.3844	24.141	24.3511	22.4041	22.7574	24.6153	24.391	24.3778	NaN	NaN	23.8093	NaN	23.632	NaN	23.9225	22.6929	23.3645	NaN	24.3511	24.3511
23.7492	NaN	23.417	23.4676	23.4041	NaN	23.2375	23.1825	23.4298	22.9916	23.2375	22.9352	23.6431	NaN	23.4425	23.5638	23.7895	NaN	23.3645	22.8113	23.1063	23.239	23.2155	23.2185	23.4041	23.3511	23.178	23.0707	23.1688	23.1441	22.743	22.8014	22.6387	23.1047	23.0542	NaN	23.5522	23.6209	23.2302	23.074	NaN	23.2051	22.743	22.7975	22.0951	22.6164	NaN	23.0756	+	+
24.6486	24.8904	24.5345	24.1871	24.3101	24.7543	24.9271	24.7286	24.9716	24.5696	24.9134	24.9977	24.5165	23.9043	24.4984	24.5225	24.6486	24.5696	24.6865	24.4488	24.7024	24.7695	24.8717	24.8336	24.4984	24.6595	24.4984	24.417	24.5105	24.1719	24.5345	24.5696	24.3239	24.4551	24.4551	24.654	24.5285	24.5404	24.1015	24.1565	24.2243	24.1795	24.3844	24.48	24.275	24.3101	24.417	24.4234	+	+
25.2096	25.275	25.4707	25.5075	25.4862	25.4583	25.654	25.6264	25.7466	25.8142	25.7945	25.8881	25.2856	25.2679	25.5433	25.5638	25.48	25.4738	25.726	25.6676	25.8385	25.8997	25.8647	25.8694	25.1833	25.1908	25.3342	25.3307	25.3645	25.3239	25.7208	25.7129	25.7182	25.8811	25.9225	25.8834	25.1095	25.1135	25.341	25.4266	25.3679	25.3811	25.7995	25.7945	25.8288	25.824	25.848	25.7517	+	+
24.4041	24.1946	24.7234	24.5812	24.5404	24.7543	24.019	23.8385	24.7338	24.2679	24.7129	25.1449	24.1332	24.1565	24.3645	24.3511	24.6209	24.6375	24.0691	23.976	24.7182	24.3511	24.4488	24.848	24.1174	24.5869	24.8528	24.3239	24.6375	24.6918	24.417	23.9134	23.895	24.6096	24.6486	24.9933	23.7077	23.7796	24.3511	24.1488	24.604	24.2961	24.2679	24.0609	24.5345	24.1015	24.5105	24.6918
23.9316	23.848	23.9672	23.8093	23.9225	23.7895	23.9847	24.1488	24.1488	24.4234	23.9584	23.9043	24.1642	24.0609	24.0526	23.9847	24.0609	24.0772	24.5045	24.5869	23.7695	23.8764	24.0691	23.5754	23.8191	23.3645	23.2679	23.5638	23.4041	23.3101	23.4298	23.7389	23.0292	23.6649	23.2679	23.0559	23.8576	23.5638	23.6096	23.5045	23.4425	23.5638	24.217	23.867	23.5638	23.6757	23.2021	23.178	+
22.9243	22.85	22.8307	22.9566	23.2051	23.0772	22.4972	22.6387	23.2214	23.2463	23.2961	23.3239	22.5708	22.5615	22.4526	22.4015	22.4651	22.4898	22.2821	22.1206	22.8727	22.882	22.9933	23.1253	22.9477	22.8746	23.1095	23.087	22.8802	22.9985	22.3645	22.4015	23.1395	23.0156	22.8519	23.0707	23.0576	22.9171	22.5117	22.0359	22.7035	22.5708	22.0789	22.2792	22.8614	22.895	22.9601	22.8802		+
21.953	22.7655	23.2679	23.2535	23.2821	22.6843	NaN	23.0426	22.5165	NaN	23.3645	22.7695	21.0691	21.7265	22.3672	22.7098	22.1856	NaN	NaN	22.1704	23.0071	23.1079	23.2821	23.155	23.1991	23.2821	23.5983	23.3376	23.4298	22.8913	NaN	22.6822	23.4923	23.48	23.8191	23.2821	22.9043	23.417	23.1825	22.8895	22.48	22.7634	NaN	22.6387	22.9459	23.1765	23.1079	23.1206		+
22.1174	22.1825	21.8987	21.7013	21.9061	22.2214	22.5638	22.6006	22.9043	22.4196	22.7119	22.5545	21.5165	21.6141	21.4923	21.4375	21.632	22.0258	23.0325	22.5754	21.9777	22.58	22.7369	22.502	21.391	21.4972	22.0426	22.0224	21.6409	21.7056	22.9566	22.976	22.6051	22.7876	22.2214	22.3376	20.1457	20.3101	21.6186	20.7876	21.4221	21.0756	22.9189	22.85	22.632	22.6822	22.2506	22.0658	+	+
23.9933	24.0609	24.1946	24.2535	24.1565	24.1642	24.3712	24.4488	24.4676	24.3376	24.417	24.2961	24.019	24.0443	24.1719	24.1719	24.2317	24.1253	24.3031	24.3511	24.3645	24.3376	24.3645	24.3444	23.867	23.8191	24.1565	24.1174	24.141	24.1565	24.3578	24.4105	24.4105	24.4862	24.4105	24.5404	23.8858	23.9225	24.0526	24.019	24.1871	24.1095	24.1946	24.391	24.3778	24.3031	24.3645	24.3307	+	+
24.1642	24.0691	24.0359	24.2317	23.9847	23.9672	24.6865	24.6375	24.4738	24.4676	24.4923	24.4488	23.632	23.632	23.7182	23.7594	23.5983	23.4551	24.5754	24.6703	24.1332	24.3778	24.4041	24.4923	24.4551	24.0275	24.317	24.2821	24.3101	24.2821	24.989	24.9361	24.4614	24.5045	24.5285	24.4862	23.5045	23.4676	23.4923	23.4676	23.7389	23.7182	24.8093	24.8044	24.4105	24.0935	24.2607	24.217	+	+
25.6181	25.6513	25.6703	25.6676	25.6264	25.6944	25.4738	25.5225	25.5696	25.5195	25.5926	25.6181	25.4953	25.5075	25.7129	25.6458	25.726	25.6292	25.6375	25.4234	25.558	25.6237	25.6486	25.6181	25.9203	25.9869	25.9672	26.0317	26.0711	26.0854	25.6264	25.7312	25.7024	25.767	25.8118	25.6918	25.6703	25.7415	26.019	26.0275	25.9111	26.002	25.7846	25.8019	25.8288	25.6811	25.7234	25.7208
26.9088	26.7771	26.8142	27.1312	27.17	26.9869	26.8623	26.9539	26.8741	26.9539	26.9977	26.965	26.976	26.9428	26.8858	27.141	27.019	27.2625	26.8264	27.1015	26.8623	26.8974	27.0914	27.019	27.2077	27.5682	27.4314	27.5969	27.341	27.3745	27.17	27.1795	27.2262	27.2535	27.189	27.0505	26.9316	27.391	27.3992	27.5682	27.5165	27.6181	27.1604	27.3066	27.3324	27.2535	27.1115	27.2262
23.3376	23.6096	23.5522	23.7077	23.6096	23.4923	22.8557	23.3778	23.48	22.9079	23.632	23.2288	23.6865	22.9352	23.2535	23.5638	23.184	23.4923	22.8346	23.2214	23.2288	23.3239	23.3376	23.2679	23.0935	23.3376	23.1143	23.3645	23.0002	22.9513	21.5961	22.4298	22.5615	22.239	22.5983	22.4601	23.3511	23.4425	23.1426	23.4041	22.6822	23.181	21.8385	22.343	22.3884	23.5522	22.4626	22.2036	+
26.2077	26.1681	26.3992	26.3877	26.2535	26.3477	26.976	26.8623	27.0401	27.0914	26.9428	26.965	26.317	26.2909	26.5045	26.4314	26.3992	26.4488	26.965	26.9428	26.9977	27.1015	26.9977	27.019	25.8336	25.6971	26.0914	26.0526	26.1642	26.1488	26.6998	26.632	26.8264	26.8623	26.8623	26.9316	26.1642	25.9539	26.1852	26.0833	26.2353	26.1984	26.7771	26.7645	26.8858	26.7517	26.9316	26.8858	+	+
25.918	25.9539	26.1371	26.2821	26.2225	26.1253	26.7895	26.8019	26.8974	26.8264	26.9088	26.7389	26.0275	26.0275	26.1795	26.2803	26.2077	26.1946	26.7389	26.7389	26.9428	26.8623	26.8974	26.9316	25.902	25.9338	26.1814	26.1352	26.1055	26.0914	26.8385	26.8974	27.0914	27.1214	27.1115	26.965	25.9977	26.0338	26.1604	26.2317	26.0975	26.2151	26.7771	26.9316	27.0505	26.9977	26.9869	26.976	+	+
22.8171	23.2243	22.7735	23.3239	22.9134	23.141	22.8913	23.1856	22.7077	22.6497	23.0723	22.0886	22.9061	22.6843	NaN	23.3101	22.6006	22.5869	23.2036	23.2961	22.8054	22.9777	23.0241	22.9584	23.0967	21.8764	NaN	22.823	22.0526	22.1704	NaN	22.2448	NaN	22.5869	22.8876	22.8249	23.1825	22.9043	22.8969	22.9006	22.4775	22.6865	22.3017	22.0983	22.6843	22.3538	22.7369	NaN
26.1015	26.1095	26.0732	26.0955	26.0833	26.067	25.9293	25.9203	25.797	25.8528	25.8623	25.8788	25.965	26.0338	26.0995	26.0505	26.0317	25.9672	25.9495	25.9111	25.792	25.8118	25.8974	25.8904	26.7129	26.7517	26.4846	26.4923	26.5135	26.515	26.2499	26.3393	26.1371	26.17	26.1738	26.2096	26.4425	26.4785	26.4846	26.4815	26.4154	26.4488	26.3729	26.3273	26.2299	26.1391	26.1776	26.1661	+	+
25.1015	25.1174	25.0691	25.0526	25.1214	25.1214	24.9406	24.8904	24.7543	24.8717	24.8811	24.9584	25.0443	24.989	25.1449	24.9672	24.9495	25.0732	24.9043	24.9316	24.7995	24.9406	24.9361	24.9977	25.6622	25.7846	25.558	25.433	25.5345	25.5285	25.2463	25.3943	25.1095	25.1681	25.2317	25.3975	25.2571	25.3679	25.417	25.4457	25.3204	25.4984	25.2426	25.2961	25.1795	25.2096	25.2679	25.1214	+
19.7625	19.9316	20.002	20.5731	20.1332	19.8612	20.9882	21.1765	20.8727	21.4015	20.8727	20.7389	20.4375	19.7535	20.4775	20.0559	19.7455	20.0292	21.0951	20.343	21.0224	20.9388	21.0426	20.5731	21.1079	21.1457	21.4476	21.1457	20.8113	20.5915	21.4676	21.7389	21.6757	21.3645	21.3376	21.4726	21.1269	21.7915	21.3699	21.2707	21.3156	21.2933	21.2477	21.5823	21.3376	21.2066	21.7389	21.5165	+	+
20.8034	NaN	NaN	NaN	NaN	20.3752	NaN	NaN	20.9316	21.0088	NaN	20.8034	20.6971	20.5731	NaN	NaN	20.9601	19.8561	18.4666	NaN	NaN	NaN	NaN	NaN	NaN	NaN	20.1332	NaN	NaN	20.417	19.2878	NaN	NaN	21.0951	NaN	20.3962	NaN	NaN	NaN	NaN	19.5774	NaN	NaN	NaN	NaN	NaN	NaN	NaN
23.4923	23.5404	23.6431	23.7077	23.5754	23.632	24.5463	24.5404	24.6486	24.6971	24.6264	24.5522	23.4551	23.3239	23.4425	23.5404	23.5045	23.5045	24.4362	24.4362	24.5696	24.6703	24.5345	24.5225	23.1332	23.178	23.4551	23.3511	23.5285	23.5638	24.6153	24.6595	24.8093	24.895	24.9406	24.8904	23.0224	22.9847	23.2961	23.3645	23.6757	23.5638	24.6209	24.6209	24.7077	24.7492	24.8288	24.8433	+	+
NaN	NaN	NaN	NaN	NaN	NaN	21.4273	NaN	21.2933	21.0625	20.265	20.5731	19.5923	NaN	NaN	NaN	19.6402	NaN	20.3752	NaN	NaN	NaN	NaN	NaN	NaN	NaN	NaN	NaN	NaN	NaN	20.8876	NaN	NaN	20.4476	NaN	19.6003	NaN	NaN	NaN	NaN	19.1104	NaN	20.9171	NaN	NaN	20.3962	NaN	NaN		+
21.9171	21.632	21.4726	21.3101	22.1673	22.0224	22.002	21.6843	22.3484	22.3857	21.9777	22.3672	21.2707	21.6584	20.8576	21.3321	21.8269	21.6051	22.1886	21.9024	21.9171	21.8385	21.5165	21.4972	20.7955	21.4118	22.0625	20.714	19.8085	21.8113	22.343	22.0122	22.0559	22.2736	21.6231	22.002	21.9243	21.4972	20.0156	20.9316	20.6276	20.5638	22.1395	21.7307	21.417	21.5731	21.5823	22.2877	+	+
22.937	22.8802	22.976	22.9116	22.9098	23.0559	23.8191	23.6757	23.8385	23.848	23.7695	23.7995	22.8876	22.9777	22.9672	23.0821	23.002	22.7955	23.7077	23.7286	23.7286	23.8858	23.7796	23.848	22.4551	22.2273	22.7533	22.7451	22.7348	22.9134	23.3376	23.3376	23.654	23.8093	23.5285	23.6431	22.3101	22.4701	22.7856	22.7119	22.821	22.7077	23.4676	23.4923	23.5869	23.5983	23.5404	23.5165	+	+
23.5045	23.8288	23.9225	23.895	23.7286	23.8093	24.0772	23.867	24.0691	23.9316	24.002	23.7895	23.5869	23.7492	23.7695	23.9316	23.9043	23.7995	24.0359	24.0105	24.141	24.141	24.1253	23.9495	23.5165	23.6209	23.6209	23.6865	23.867	23.7077	23.1765	23.7286	23.7492	23.632	23.8191	23.7182	23.7594	23.7492	23.8288	23.9495	23.7594	23.9847	23.5638	23.7796	23.9847	23.7895	23.9672	23.9584
22.0156	21.654	21.7756	21.5451	21.8152	22.0559	21.3211	21.5165	21.6096	NaN	21.1395	21.4626	21.4476	21.7796	21.5165	21.2302	21.5309	21.0821	21.3805	21.2707	21.3592	21.502	21.4526	21.3321	21.6141	21.2125	21.7056	21.1079	21.5213	21.4118	NaN	20.3538	20.4375	20.2302	19.0521	NaN	21.3645	20.9024	21.1395	19.7086	21.1143	20.68	20.3962	20.5069	20.68	NaN	NaN	20.2066	+
25.3545	25.3477	25.5725	25.5463	25.4645	25.4645	25.5315	25.5045	25.6649	25.6622	25.6513	25.654	25.3844	25.3645	25.4425	25.5404	25.5195	25.4738	25.3679	25.3778	25.4953	25.5841	25.5898	25.5869	25.3376	25.3712	25.5898	25.5638	25.5374	25.4831	25.5315	25.5492	25.705	25.726	25.7155	25.7415	25.3712	25.417	25.5725	25.5609	25.5014	25.5638	25.341	25.48	25.5638	25.5609	25.6012	25.5463
NaN	26.3795	26.632	26.6458	26.6181	26.5609	26.2077	26.2909	26.5492	NaN	26.4105	26.4676	NaN	26.4073	26.0772	26.433	26.673	26.3222	25.8044	25.9672	26.391	26.1681	26.2553	26.2732	26.5075	26.5609	26.4536	26.4862	26.527	26.4057	26.0212	26.3545	26.604	26.8504	26.6181	26.3712	26.3031	26.3359	26.3745	26.3992	26.5419	26.3762	NaN	26.1738	26.4154	26.632	26.2961	26.2961
23.0459	22.9388	23.1886	23.1534	23.2821	23.2273	23.6209	23.5869	23.7077	23.7077	23.654	24.7077	23.0156	23.0772	23.2243	23.0393	23.1363	NaN	23.48	22.6119	23.3778	23.5165	23.5754	23.654	21.1519	22.6074	23.0393	22.8876	23.1673	22.9548	23.9134	23.3511	23.5638	23.7077	23.6649	23.6096	22.3672	22.4751	22.7756	22.9459	22.953	22.9882	23.1379	23.087	23.1332	23.214	23.4041	23.391	+	+
24.8528	24.7077	24.8623	24.9043	24.9271	24.9847	25.0105	24.9539	24.989	25.0148	25.002	24.9043	24.6757	24.5869	24.848	24.8717	24.9316	24.9406	25.0062	24.9628	25.0894	25.0975	25.1015	25.0359	24.9672	24.8717	25.2021	25.228	25.1604	25.2021	25.4583	25.4138	25.2926	25.3679	25.2856	25.2996	24.275	24.1946	24.7846	24.8764	24.7895	24.895	25.5725	25.5135	25.4551	25.5014	25.4266	25.417
20.9812	NaN	NaN	NaN	NaN	NaN	NaN	NaN	20.9812	NaN	NaN	NaN	21.3321	NaN	20.8034	21.1395	20.9388	NaN	NaN	NaN	NaN	20.8346	21.0493	21.0821	NaN	NaN	21.3101	21.2593	NaN	NaN	NaN	NaN	NaN	20.8423	NaN	NaN	20.2066	21.2125	NaN	NaN	20.5545	NaN	21.1395	NaN	21.5356	NaN	NaN	NaN
23.9043	24.019	23.8576	23.9316	23.8576	23.8093	23.6431	23.5754	23.6209	23.8191	23.6096	23.7182	23.9225	24.0772	23.9043	23.9933	23.9225	23.9134	23.6971	23.7995	23.7077	23.7895	23.6971	23.654	23.9933	23.895	23.7995	23.7594	23.6865	23.6431	23.5285	23.5045	23.5522	23.5983	23.417	23.5754	24.2096	24.0609	23.8191	23.7492	23.7389	23.6096	23.654	23.5165	23.6431	23.4551	23.5522	23.5165	+	+
22.2877	22.9619	22.5846	22.5069	22.7286	22.7675	22.8727	23.0723	22.6907	22.8423	23.0139	22.953	22.0359	21.8034	22.5451	22.1673	22.3266	22.3645	22.632	23.0951	22.9388	22.7244	23.1519	23.2361	22.0122	22.2185	22.8171	22.6822	21.9316	22.155	22.3725	22.7307	22.2419	22.2448	22.5638	22.1825	21.4375	21.391	21.7098	21.7634	21.928	21.9495	22.2905	22.5615	22.58	22.5615	21.9742	22.0658	+	+
24.6153	24.6153	24.6757	24.5285	24.6153	24.6486	24.6096	24.5165	24.4676	24.4425	24.604	24.3975	24.6865	24.5463	24.5463	24.5165	24.6811	24.4298	24.5285	24.2535	24.5696	24.5869	24.6431	24.6649	24.1015	24.0772	24.2463	24.1795	24.2243	24.3511	23.976	24.2679	24.0526	24.2317	24.4105	24.317	23.867	23.6649	23.9933	23.9933	24.0105	24.0275	23.9933	24.0854	24.0935	23.8764	24.3101	24.1795
24.1795	24.1332	24.2679	24.3376	24.2096	24.1871	24.7846	24.5754	24.7543	24.7995	24.6375	24.7077	24.0275	24.1488	24.1488	24.0526	24.0443	24.0691	24.2961	24.4923	24.1871	24.5696	24.5045	24.4362	23.7286	23.7286	23.8764	23.9847	23.7594	23.8576	24.1795	24.4234	24.2021	24.2821	24.2463	24.275	23.9043	23.895	23.867	23.7286	23.6971	23.9225	24.2679	24.4105	24.2096	24.0772	24.0105	23.7796	+	+
22.4898	22.5309	22.239	22.6342	NaN	22.6865	22.58	22.85	22.6562	23.2679	22.7389	22.5662	21.9707	NaN	22.2736	22.7077	22.4015	22.2506	22.7035	23.0493	NaN	21.9951	23.0935	22.7995	NaN	NaN	22.0658	22.2302	21.5261	22.2564	NaN	22.6119	NaN	22.0951	22.6497	22.3752	NaN	NaN	22.1795	NaN	NaN	NaN	22.821	22.5777	22.4601	NaN	22.2535	22.7816		+
24.0526	24.0854	24.1946	24.1795	24.1642	24.2317	24.5812	24.6209	24.6486	24.7077	24.6918	24.7024	24.0275	24.1015	23.9495	24.0854	24.141	24.1174	24.4923	24.4676	24.5754	24.5812	24.5463	24.5463	23.9672	23.9847	24.0854	24.1015	24.1565	24.1719	24.7492	24.7543	24.918	24.9361	24.976	24.8858	23.848	23.9406	23.9406	24.0772	24.1719	24.1871	24.5404	24.5812	24.6209	24.7234	24.6811	24.8385	+	+
25.5433	25.5983	25.5195	25.4551	25.5075	25.452	25.9781	25.8881	26.0711	25.9584	25.9134	25.9694	25.5696	25.6403	25.5404	25.5638	25.6237	25.5255	26.0296	25.8504	26.0105	25.9825	25.9584	25.918	25.5926	25.7338	25.6703	25.6649	25.6811	25.4953	25.9066	25.9248	26.065	26.1293	25.9738	26.0275	25.5638	25.6595	25.6971	25.824	25.726	25.5955	25.8118	25.9338	26.0296	25.976	25.9869	26.0526	+	+
24.2961	24.2821	24.2961	24.5696	24.0443	23.9847	23.5522	23.7389	23.8576	23.4676	23.8093	22.714	23.0342	23.9134	24.1488	24.4676	23.8858	24.217	24.1015	24.0691	NaN	23.895	23.1472	23.6757	23.4923	24.1488	24.4041	24.3511	23.1825	23.6971	23.5045	23.6209	23.7695	24.1174	23.3101	23.4041	23.6865	24.0772	23.848	23.8858	24.0275	22.68	23.48	24.1946	23.6865	24.0935	23.5638	NaN	+
21.7995	21.8423	22.58	21.6671	21.7265	22.6029	22.3592	21.5261	21.3962	21.4972	21.4676	21.4972	21.0951	20.1825	22.0359	22.2096	21.4375	20.4273	21.7876	22.0658	20.6096	21.6364	21.0292	21.4923	22.1488	22.2448	21.5309	22.3831	22.0088	22.1976	21.8152	22.3129	21.5545	20.2989	21.1886	20.8034	21.9742	22.3266	21.7348	21.4775	21.5777	21.3156	22.0886	21.5404	21.0951	21.0886	21.1457	NaN	+
NaN	NaN	NaN	NaN	NaN	NaN	NaN	NaN	NaN	NaN	18.3608	NaN	NaN	NaN	NaN	19.3009	NaN	NaN	21.1765	21.0224	NaN	NaN	21.0559	20.714	NaN	NaN	NaN	NaN	NaN	NaN	NaN	NaN	NaN	NaN	NaN	NaN	NaN	NaN	NaN	NaN	NaN	20.5638	NaN	20.9243	20.9742	NaN	NaN	NaN
27.8081	27.6931	27.7645	27.7708	27.4629	27.7517	27.2535	27.3578	27.7389	27.9259	27.4473	27.9316	27.7129	27.4473	27.9428	27.7389	27.8019	28.0762	27.6181	27.4073	27.2625	27.7958	27.7833	27.6389	27.8142	27.8682	28.0243	27.9428	27.9705	27.3662	27.9031	27.6181	27.9316	27.7771	27.8858	27.8203	27.5754	27.7708	27.8799	27.9203	27.965	27.9428	27.8858	27.673	27.7895	27.8974	27.8324	27.6931
30.6964	30.846	30.6713	30.8974	30.8309	30.9117	30.393	30.4532	30.933	30.5389	30.9609	30.7692	30.6713	30.7533	30.7613	31.1842	31.0017	30.7129	30.5203	30.341	31.1052	31.0084	30.9746	30.9882	30.9882	31.099	31.1422	31.4083	31.3142	31.1422	30.611	30.7927	31.1544	31.0864	31.2308	31.0927	30.6964	30.9259	31.1544	31.225	31.2759	31.2535	30.7613	30.8608	31.1901	31.4532	31.225	31.2535
30.0217	30.1724	30.2193	30.1724	30.2869	30.0864	29.8519	29.94	30.0084	29.9539	30.099	30.1115	30.0609	30.0479	30.2535	30.2535	30.2308	30.2308	29.9539	29.6998	30.1604	30.1361	30.2422	30.1483	30.2308	30.3303	30.4727	30.4234	30.362	30.2193	30.1239	30.2193	30.4334	30.2647	30.341	30.2535	29.9814	30.2308	30.5014	30.5203	30.4234	30.4727	30.0349	30.1239	30.3828	30.341	30.362	30.3303		+
24.3376	24.417	24.5105	24.2961	24.4676	24.5463	24.7594	24.5638	24.2821	24.2535	24.3645	24.2821	23.4041	23.4425	23.6865	23.5285	23.7594	23.5754	23.8191	23.2332	23.6971	23.5869	23.6096	23.7182	23.8576	23.8385	24.1871	24.141	24.0609	23.8191	24.0359	24.1719	24.2463	23.848	23.4551	23.6431	22.6693	23.2821	23.1111	23.2821	22.9459	22.9829	23.4551	23.8093	23.417	23.2679	23.1856	23.1765		+
26.7895	26.8385	25.8764	26.0422	26.0422	25.9781	27.217	27.2353	26.6458	26.8741	26.5898	26.5507	26.8741	26.9203	26.0105	25.9847	26.0547	26.2021	27.2077	27.391	26.4362	26.673	26.6458	26.6181	26.2874	26.0062	25.7077	25.6784	25.1565	24.976	26.7895	26.8504	26.632	26.4938	25.918	25.9225	26.1253	26.1115	25.7077	25.5926	25.275	25.4583	26.9203	27.0711	26.6458	26.4707	25.9912	25.9847	+	+
23.8191	24.1565	23.3778	23.2506	23.1856	23.1031	24.867	24.6811	24.141	24.0772	24.3444	24.3101	23.4425	23.48	22.6671	22.8557	22.9601	22.9116	24.5869	24.6209	24.0359	24.0609	24.0443	24.141	22.5846	22.3778	22.5685	21.2302	21.823	22.0821	22.1269	22.6029	21.9672	22.1946	21.6584	21.8461	22.2155	22.2792	21.4425	21.2877	22.1795	21.3321	22.239	22.2564	22.1332	22.4825	22.0292	22.0658	+	+
23.3511	23.1222	23.0459	22.8346	22.5117	23.1063	23.181	23.417	22.5045	22.9707	23.0122	23.1285	22.8288	22.9548	22.3857	22.8171	22.7203	22.5823	22.7715	23.1749	23.0821	22.6119	22.8132	22.8689	23.0325	23.119	22.7796	22.895	22.8054	22.654	22.4626	22.8093	22.5117	22.3045	22.7161	21.9777	22.895	23.1901	22.4451	22.2506	22.4375	22.695	22.5093	22.8442	22.2036	22.9742	21.9243	22.3403		+
22.6051	22.4898	22.3239	21.9882	21.9916	22.0258	23.0224	22.9829	22.9352	22.7895	22.3266	22.8171	NaN	NaN	21.7876	21.9134	NaN	NaN	22.5568	22.5213	22.3266	22.4425	22.3348	22.2243	22.1111	22.1111	21.895	22.0325	21.8152	22.0054	22.6231	22.5165	22.1581	22.3376	21.5961	21.5069	22.1079	22.0559	21.8307	21.1015	NaN	21.4923	22.3484	22.3699	21.7307	NaN	21.9352	21.5356	+	+
26.4707	26.533	26.3695	26.329	26.5105	26.518	25.5135	25.4105	25.3204	25.0935	25.452	25.3511	26.5898	26.5285	26.3049	26.4598	26.5754	26.4441	25.417	25.2133	25.4583	25.3778	25.4583	25.4457	26.2996	26.417	26.275	26.2856	26.3031	26.2553	25.3612	25.4583	25.0935	25.0526	25.2571	25.2207	26.4394	26.4629	26.2944	26.3324	26.3494	26.2909	25.1946	25.341	25.065	25.1488	25.341	25.4394	+	+
26.6458	26.8974	26.6181	26.965	26.8142	26.726	27.019	27.0813	26.3494	26.3477	26.976	26.1115	26.8623	26.7645	26.8385	26.9977	26.7771	26.6998	26.8264	27.189	26.7517	26.7129	27.1015	26.8858	26.8504	26.7129	26.632	26.8504	26.632	26.604	26.9088	27.0711	26.8019	26.6595	26.9428	26.673	26.9539	26.8623	26.7517	26.8019	26.6458	26.976	26.9539	27.3066	26.8623	26.8504	26.8019	27.0084
25.6068	25.5926	25.5135	25.7129	25.5869	25.6513	26.6595	26.4661	26.8019	26.6181	26.673	26.5898	25.5285	25.5667	25.4984	25.4862	25.4769	25.6486	26.7129	26.2262	26.4862	26.5754	26.6458	26.6458	25.5522	25.4041	25.6237	25.5696	25.7182	25.6096	26.4425	26.5359	26.4378	26.3959	26.3828	26.3861	25.2679	25.239	25.3811	25.3612	25.5014	25.4707	26.4425	26.329	26.3662	26.0955	26.433	26.2372	+	+
25.9562	26.0148	26.0772	26.0526	25.9495	26.0609	26.341	26.4122	26.4923	26.3578	26.4441	26.4008	25.8694	25.8788	25.9361	25.7995	26.019	26.0547	26.5359	26.0955	26.239	26.4073	26.4346	26.4234	25.726	25.5955	25.7543	25.8361	25.792	25.8288	26.3187	26.3256	26.0813	26.1623	26.1352	26.143	25.3066	25.2571	25.6595	25.5165	25.6237	25.5926	26.0567	26.0609	25.9157	26.2002	26.0955	26.0401	+	+
24.9803	25.0691	24.7846	24.7796	24.9803	24.9584	24.7995	24.8142	24.5812	24.558	24.6703	24.5638	25.0894	25.0484	25.0894	25.141	24.9495	25.1871	24.7945	24.9628	24.9043	24.6595	24.8623	24.7441	25.0148	24.8811	24.7995	24.9316	24.8142	25.0062	24.4488	24.5105	24.6918	24.5754	24.4862	24.3778	25.1332	25.0148	24.9043	24.9225	25.019	25.002	24.5345	24.5345	24.6811	24.6865	24.5345	24.5926	+	+
24.7695	24.7645	24.8811	24.895	24.9847	24.945	25.8647	25.8741	25.9495	25.9157	26.0813	26.0629	24.8142	24.8093	24.9847	25.0062	25.1642	25.0609	26.0359	25.8623	26.1546	26.1604	26.2926	26.2714	23.9847	24.0105	24.4551	24.4738	24.6486	24.6096	25.4457	25.5225	25.6622	25.6971	25.7821	25.7363	23.8191	23.8764	24.4923	24.4614	24.654	24.6649	25.5404	25.6153	25.7492	25.8191	25.867	25.797	+	+
23.2821	23.3376	22.9352	23.0088	23.1795	23.0139	23.6096	23.6865	23.3511	23.391	23.4551	23.4041	22.8171	22.8054	22.0854	22.3936	22.4996	22.2564	22.9672	22.9024	22.7634	22.7451	22.7935	22.7013	23.1765	23.3376	23.1174	22.953	23.0376	22.9261	23.391	23.1031	23.2066	23.1519	22.9152	23.0609	23.1063	22.8802	22.4501	22.5285	22.5754	21.8913	22.953	22.8932	22.7182	22.5427	22.7876	22.6992	+	+
26.4723	26.5045	26.4425	26.5225	26.5898	26.4122	26.317	26.2926	26.0752	25.9955	26.2317	26.0041	26.2661	26.3324	26.2426	26.4908	26.4409	26.1642	26.0854	26.2961	26.002	25.8881	26.2299	26.2002	26.3204	26.1757	25.9111	26.0041	25.8764	25.7821	25.5869	25.8167	25.4707	25.5165	25.6237	25.317	25.9869	26.1312	25.9088	26.1055	25.6458	25.9134	25.5404	25.8118	25.5898	25.4645	25.5135	25.2996	+
29.0737	28.9622	29.0788	29.0762	29.0401	29.0531	29.3044	29.2625	29.3388	29.3971	29.3001	29.3515	29.1337	29.104	29.1676	29.2007	29.17	29.2602	29.3724	29.3557	29.3217	29.3951	29.4274	29.3452	28.9896	28.965	28.9567	29.0609	29.1312	29.1435	29.3807	29.2692	29.3724	29.3971	29.4453	29.4995	29.0349	29.0137	29.2123	29.1866	29.2625	29.2803	29.4649	29.4394	29.4727	29.2714	29.4842	29.3869	+	+
21.2821	21.5261	21.1269	20.4476	20.9388	21.1015	18.3893	20.0691	19.8816	NaN	20.1332	20.6714	20.5823	19.8234	19.9459	19.5264	20.3101	20.6453	20.4476	NaN	NaN	20.4576	NaN	NaN	21.0625	20.8269	21.2535	20.7307	20.9882	20.9243	19.8847	19.6464	NaN	NaN	NaN	19.5106	20.7876	19.2681	20.1206	19.5034	20.2764	20.4874	NaN	NaN	NaN	NaN	NaN	NaN	+
25.7945	25.7077	25.9428	25.9628	25.8741	25.9803	26.0732	26.002	26.2372	26.2151	26.1965	26.1927	25.6944	25.6264	25.8717	25.8788	25.9203	25.8044	25.9955	25.9225	26.141	26.1738	26.0567	26.1174	25.6096	25.6944	26.0359	25.8997	25.9157	25.9517	25.9134	25.945	26.0995	26.2058	26.1135	26.1253	25.3778	25.391	25.8811	25.8997	25.8288	25.7745	25.8019	25.9043	26.019	26.065	26.0443	25.9738	+	+
21.5213	21.9024	21.3484	21.7955	NaN	NaN	22.8014	23.0821	22.7715	23.0122	22.743	22.7695	NaN	NaN	20.895	21.5404	NaN	NaN	22.7594	22.9566	22.1457	22.8783	22.7223	22.7203	21.343	21.3592	NaN	21.8269	21.7955	21.7013	23.48	23.1348	22.976	22.8346	22.5237	22.9298	21.4118	NaN	21.6584	NaN	NaN	21.7223	23.0476	23.0342	22.9261	22.743	22.7451	22.155	+	+
25.5783	25.6237	25.4202	25.5285	25.5165	25.4676	24.9271	25.0484	25.1642	24.8997	25.0233	24.9225	25.6209	25.5667	25.5195	25.6622	25.6865	25.5404	25.0443	24.5926	25.1681	25.1833	25.065	25.1332	25.8647	25.848	25.6264	25.6181	25.6595	25.6784	24.9316	24.945	25.0275	24.9495	25.0732	24.9134	25.7312	25.7619	25.6431	25.5522	25.654	25.6998	24.6971	25.019	24.7846	25.1095	25.0732	25.1604	+	+
22.8932	22.867	22.8858	22.6822	23.087	23.0088	24.8528	24.7389	24.8093	24.976	24.7543	24.9043	23.211	23.0275	23.1127	22.8651	23.2679	22.9334	24.7846	24.7796	24.7129	24.7441	24.7441	24.7389	23.184	23.2821	23.2288	22.8689	23.3239	23.3101	25.1833	25.0732	25.0854	25.2353	25.1095	25.1332	23.3645	23.1015	23.1441	23.4041	23.4298	23.2679	25.2058	25.1604	25.1908	25.065	24.9628	25.0275	+	+
25.1642	25.3511	24.989	24.9672	25.0813	24.9361	25.7568	25.6676	25.6096	25.6649	25.5696	25.5551	25.239	25.2426	25.0317	25.1095	25.1833	24.9316	25.6348	25.5812	25.5135	25.4862	25.4892	25.5696	24.976	25.2571	25.065	25.019	25.2133	24.9933	25.7441	25.8576	25.5285	25.4769	25.6292	25.452	25.2058	25.2643	25.228	25.3712	25.1908	25.1253	25.6971	25.7208	25.6431	25.4862	25.3877	25.3545	+	+
22.6736	22.741	22.0691	22.9243	21.9352	22.2155	22.6606	22.7348	22.8269	22.1946	22.5708	22.953	22.5237	22.3129	22.1642	23.0854	22.7675	22.5404	22.7203	22.8708	22.4751	22.2506	22.4144	22.3962	22.502	22.6714	22.2155	22.155	22.6843	22.895	22.7756	22.5189	22.6387	22.85	22.6736	22.7244	22.7876	22.7915	22.1581	22.8365	23.1856	23.0576	22.3294	22.8132	22.8152	22.5237	22.6298	22.8595
25.6568	25.4138	25.3645	25.4073	25.5195	25.2926	25.4234	25.6012	25.9293	25.9977	25.3811	25.867	25.6649	25.5609	25.5285	25.4892	25.6838	25.8811	25.7286	25.3811	25.7234	25.8788	25.5045	25.558	25.7389	25.9825	25.8788	25.7543	25.9088	25.8694	26.1312	25.9248	26.038	26.1604	25.8741	25.8788	25.5404	25.797	25.9111	25.9738	25.9495	25.767	26.1642	26.0894	25.9933	26.1449	26.0443	26.065
26.0793	26.0691	26.143	26.3477	26.1661	26.1681	25.8741	25.8044	25.6209	25.6944	25.5841	25.5225	26.2207	26.2499	26.3031	26.4122	26.2096	26.2463	25.9338	26.0874	25.6811	25.7492	25.767	25.6375	26.2926	26.0464	26.2372	26.3066	26.2535	26.1352	25.9781	25.9672	25.8361	25.7995	25.6838	25.6264	26.2996	26.3595	26.3204	26.3811	26.3578	26.4457	26.0443	26.2058	25.9157	25.452	25.7821	25.8093	+	+
23.3645	23.7995	22.9152	NaN	NaN	23.3645	23.0443	NaN	NaN	24.2096	NaN	NaN	NaN	NaN	23.7286	NaN	23.391	NaN	23.4425	NaN	NaN	22.9725	NaN	23.3645	NaN	NaN	23.2679	NaN	23.119	22.8987	NaN	NaN	NaN	NaN	NaN	23.1363	23.0173	NaN	23.1316	NaN	22.9061	NaN	NaN	26.2408	NaN	NaN	22.6096	NaN
NaN	NaN	NaN	NaN	NaN	NaN	NaN	NaN	NaN	NaN	NaN	NaN	NaN	NaN	NaN	NaN	NaN	NaN	NaN	NaN	NaN	NaN	NaN	NaN	18.358	NaN	NaN	NaN	NaN	NaN	NaN	17.1951	NaN	NaN	NaN	NaN	18.3103	NaN	NaN	NaN	NaN	16.648	NaN	NaN	NaN	NaN	NaN	NaN
23.7492	23.7895	24.1488	24.217	24.2463	24.3307	24.1488	23.9043	23.6971	23.7182	23.6865	23.6757	23.9672	23.9847	24.2243	24.2607	24.3307	24.317	23.8576	24.019	23.5983	23.8288	23.7389	23.7995	23.8288	23.6971	24.2821	24.4425	24.5869	24.5983	24.3444	24.5165	24.0935	24.2679	24.7338	24.7745	23.9847	24.0443	24.3975	24.4614	24.7895	24.7492	24.1642	24.3307	24.2891	24.3376	24.7846	24.7543	+	+
28.4274	28.3951	28.1652	28.2262	28.1937	28.1164	28.1507	28.1556	28.0557	27.976	28.0137	28.019	28.4668	28.3951	28.2216	28.2759	28.341	28.1604	28.2891	28.0243	28.0965	28.1842	28.1459	28.1507	28.0813	28.0401	27.7581	27.7325	27.8741	27.7771	27.7895	27.8385	27.6931	27.6527	27.6181	27.611	28.1164	28.066	27.8741	27.8019	27.9088	27.9316	27.8081	27.8504	27.7064	27.6251	27.7517	27.6931	+	+
24.7286	24.6153	24.7895	24.654	24.5225	24.6264	24.654	24.7077	24.8904	24.8858	24.7389	24.8385	24.7389	24.5812	24.7286	24.5754	24.7182	24.7492	24.7024	24.5345	24.6431	24.8093	24.7594	24.7796	24.5285	24.3511	24.632	24.558	24.6264	24.6153	24.558	24.558	24.4425	24.5926	24.5045	24.6375	24.6375	24.6209	24.7234	24.5983	24.5638	24.4488	24.6431	24.391	24.4676	24.4425	24.604	24.4105
23.0258	22.8651	22.2125	22.1581	22.4601	22.6779	23.3511	23.48	23.4551	23.6431	23.2535	23.4298	22.7286	22.7098	21.8073	22.4349	22.4601	22.8876	23.2535	23.1642	23.0789	23.2258	23.0207	23.2006	23.1426	23.3645	23.1488	22.9548	22.8461	22.6843	23.3778	23.3101	23.3511	23.4923	23.1886	23.4923	23.2361	23.1871	22.7715	23.0393	23.0071	22.4874	23.5754	23.5165	23.3376	22.9672	23.5285	23.3778	+	+
26.0422	26.1135	26.1332	26.1214	26.141	26.1174	26.2445	26.2207	26.2838	26.2714	26.3324	26.2589	26.0854	26.1095	26.2499	26.2335	26.1946	26.1661	26.3239	26.2661	26.3778	26.4234	26.4551	26.4008	25.9672	26.0464	25.9406	25.9539	26.0233	26.0254	26.0127	26.1371	26.0935	26.0793	26.1371	26.1155	25.8312	25.9539	26.1135	26.1214	26.1174	26.1623	26.067	26.1623	26.2096	26.2114	26.2096	26.1965	+
NaN	24.5404	NaN	24.4488	NaN	NaN	24.7594	24.824	24.7286	NaN	24.0772	NaN	NaN	NaN	NaN	24.6703	24.5754	NaN	NaN	24.7234	24.5926	NaN	24.9933	24.8858	NaN	24.002	24.604	24.239	24.4738	NaN	NaN	24.6757	24.1565	NaN	24.3511	NaN	NaN	24.141	24.4862	24.5285	24.5983	24.1719	NaN	24.7389	24.7338	24.5754	25.0105	24.3712
22.2419	22.7098	22.4451	22.9985	22.3184	22.4996	22.9207	23.2679	23.8576	23.417	23.019	23.8576	22.3805	22.4196	22.85	22.6649	23.0426	23.3239	23.5983	22.7876	23.3376	23.7995	23.0156	23.5869	22.4501	22.5117	23.1015	22.8093	22.8327	22.8538	23.3645	22.1642	22.6971	23.4923	23.2096	23.6096	22.4425	22.4874	22.4923	22.6822	23.0609	22.7895	23.4041	22.6141	23.0037	22.6649	23.4923	23.0821	+	+
26.4346	26.3629	25.8118	25.9912	25.1681	26.0317	25.9134	NaN	25.9316	25.8118	26.1719	26.1661	26.1155	26.0296	25.7441	25.8552	25.772	25.7846	25.9539	25.0317	26.0041	25.9225	26.1391	26.2463	25.4488	NaN	NaN	24.989	25.3477	25.3031	25.9248	25.8288	NaN	25.4769	25.9606	25.8093	25.341	NaN	NaN	NaN	25.3101	25.1527	25.6944	NaN	25.4105	25.5404	25.7594	25.8741
24.8717	24.9316	24.824	24.8093	24.7995	24.7645	25.065	25.0526	25.0105	24.9539	25.002	24.9088	24.7846	24.8288	24.6971	24.6865	24.5696	24.7129	24.9225	24.8433	24.8336	24.9316	24.9316	24.9043	24.7129	24.7796	24.5105	24.5983	24.5696	24.6153	24.6811	24.8576	24.6153	24.7129	24.8717	24.7024	24.5812	24.4298	24.5696	24.3844	24.4862	24.48	24.632	24.6811	24.6209	24.6971	24.6431	24.7234	+	+
23.632	23.9406	23.7286	23.8191	23.895	23.5522	24.0275	23.8576	23.867	23.6971	23.7077	23.9134	23.3778	23.654	23.6431	23.48	23.4041	23.5522	23.7492	23.7594	23.6096	23.632	23.5983	23.8191	23.4676	23.5522	23.3101	23.0559	23.3778	23.1285	23.3778	23.3645	23.1765	22.9441	23.141	23.1253	23.5045	23.3511	23.0576	22.8365	22.7594	22.9951	22.7035	23.0707	23.1734	23.0071	22.9316	23.0325		+
22.4118	22.7077	22.2273	22.1488	22.417	22.5568	22.976	22.9812	22.8365	22.8113	23.0359	23.1719	22.4273	22.5638	21.7013	21.9098	21.8269	22.1426	22.8365	22.7955	22.7451	22.6431	22.7975	22.7594	22.5708	22.6186	22.4775	22.3857	22.2096	21.9601	21.7955	22.7286	21.743	22.5237	22.7119	22.0325	22.4451	22.1426	21.8987	21.9388	22.2989	22.3565	21.4626	22.3672	22.5285	22.6671	21.6231	21.9672	+	+
27.8799	27.5754	27.9031	28.0505	28.0296	28.0349	26.632	26.6998	27.2262	27.2979	27.1984	27.5463	27.4785	27.5315	27.7325	27.4473	27.6458	27.7064	27.1984	27.0609	27.2979	27.3153	27.2077	27.5969	27.8799	27.8682	28.189	27.9203	27.9259	27.8916	27.0505	26.9428	27.2891	27.0401	27.3494	27.4073	27.3578	27.2803	27.5969	27.3153	27.6595	27.6998	27.1214	27.1115	27.3239	27.1984	27.391	27.3324	+	+
24.3307	23.9043	23.9495	23.9847	23.9316	23.9134	21.6714	22.0122	22.0459	22.4324	21.2764	21.9243	23.8385	23.848	23.5404	23.6209	23.6209	23.3511	22.5498	22.5237	21.7348	22.1047	22.0224	21.9951	23.6209	23.6865	23.0156	23.2463	23.2535	23.5285	21.4726	21.3592	20.8423	NaN	21.1143	21.1332	23.5045	23.391	23.1871	23.1734	23.0756	22.8987	21.5638	21.7634	21.2477	21.0691	20.8113	21.2125	+	+
24.5754	25.2714	25.0894	25.065	24.9803	25.019	24.5165	23.8093	24.4862	23.7077	24.5225	24.2317	24.2463	24.3844	25.2207	25.4073	25.4105	24.848	24.0854	24.002	24.5926	24.391	24.5869	24.6595	24.8576	24.8093	25.1604	25.1719	25.2607	24.8717	24.1332	24.275	23.9672	24.3031	24.6486	24.4105	24.7645	24.7129	24.9977	24.7645	24.9933	24.6649	23.9406	24.2096	24.2961	24.3712	24.217	24.317	+	+
25.0105	25.4105	25.228	25.1565	25.3645	25.2426	24.9406	24.8336	NaN	NaN	25.0317	NaN	24.9933	25.2021	24.9803	25.2133	NaN	NaN	NaN	24.8997	25.0772	25.019	24.9803	25.1293	24.8528	25.2021	25.0484	24.9134	25.0443	24.9271	NaN	24.7129	24.8997	NaN	24.6918	24.6649	24.6649	25.1174	25.1795	25.228	NaN	25.0526	24.7796	24.5165	24.6918	24.8576	24.5926	24.7995	+
24.1565	24.2961	24.0443	24.0275	24.275	24.1174	24.4614	24.4298	24.1719	24.1642	24.3511	24.3645	25.1095	25.1908	25.0233	25.1908	25.1253	25.341	25.0935	25.4073	24.7594	24.9539	25.0894	24.9406	23.9043	23.8858	24.002	23.6096	23.7286	23.7796	23.867	23.5285	23.6971	23.7492	23.8288	23.654	25.1135	25.0935	24.918	25.0233	24.7796	24.8811	24.6431	24.5105	24.0935	23.7492	24.3844	24.239		+
23.4551	23.5522	23.8385	23.7695	23.6431	23.7492	23.2821	23.1348	23.5285	23.5404	23.4425	23.5869	23.5285	23.7286	23.8385	24.0526	24.1095	23.9316	23.3778	23.3778	23.5754	23.8288	23.6757	23.7286	23.8191	23.8576	24.1871	24.1946	24.2607	24.2679	23.6096	23.5045	23.7389	24.0359	23.8576	23.9933	24.1946	24.0772	24.4425	24.391	24.4923	24.3307	23.6096	23.632	23.895	23.654	24.0359	23.9043	+	+
23.6757	23.4425	23.0838	23.4041	23.1961	23.2214	23.1015	23.0821	23.0641	22.7895	23.2155	23.2302	23.5165	23.5638	23.2405	23.4041	23.2961	23.3239	23.2361	23.4676	23.0325	23.4425	23.1472	23.2006	23.6096	23.7796	23.2361	23.2679	23.4551	23.5165	23.1673	22.48	22.7816	22.7203	23.1047	23.1825	23.867	23.5638	23.0723	23.5045	23.119	23.5285	23.2535	23.5045	23.3239	24.0526	23.0935	22.9882	+	+
27.8385	28.2216	27.9316	28.141	27.7833	28.003	28.1115	28.1164	28.0609	27.7517	28.1795	27.976	28.0084	27.8741	28.1507	28.3745	28.1065	28.0609	27.9484	28.17	28.2714	28.1842	28.2535	28.2077	28.0453	28.1015	27.965	28.0813	27.9705	27.7833	27.7771	28.0762	28.0557	27.965	28.1115	27.8799	28.1795	28.2891	28.0243	28.1164	27.8264	27.8799	27.8623	28.0505	28.0084	28.0965	27.9977	28.0711
25.8167	26.0914	25.989	25.6622	25.9066	25.9383	26.2021	26.317	26.5667	26.2996	26.3204	26.4567	26.0338	26.065	25.8288	26.1852	26.2243	25.9955	26.4629	26.1115	26.604	26.4707	26.329	26.4186	25.902	25.9628	25.8694	25.6971	25.792	25.9203	26.4154	26.3729	26.3545	26.4645	26.2499	26.4908	25.8694	26.0443	25.9406	25.9316	26.0567	25.7995	26.3222	26.3612	26.2909	26.4938	26.4877	26.4282	+	+
27.7453	27.7195	27.8385	27.8203	27.7195	27.7895	27.3992	27.2625	27.3239	27.341	27.3828	27.3494	27.7895	27.726	27.8564	27.7833	27.7645	27.7771	27.4073	27.2353	27.3153	27.2979	27.341	27.3153	27.4551	27.3153	27.2891	27.341	27.3324	27.3239	26.8974	26.8858	26.6595	26.726	26.8385	26.7771	27.6181	27.4707	27.3066	27.3066	27.2353	27.2445	26.9428	26.8741	26.6865	26.6595	26.7517	26.7771	+	+
26.3153	26.228	26.3031	26.3135	26.4073	26.3629	26.4138	26.3762	26.4266	26.3959	26.3861	26.3528	25.8336	25.8385	25.9473	26.0588	26.1833	26.1095	26.2499	26.0955	26.2058	26.2243	26.3049	26.2944	25.9716	25.9248	26.1984	26.2996	26.1371	26.2207	26.1312	26.1965	26.1757	26.1565	25.9043	25.9157	25.391	25.4362	25.6649	25.6153	25.6375	25.6703	25.9517	26.0443	25.9847	25.9955	25.8552	25.8312		+
22.9899	23.3101	23.2679	23.3645	23.3101	23.0309	23.1441	23.1143	22.3592	23.0821	22.9261	22.9423	22.9654	23.3376	23.141	23.4298	23.1642	23.3778	23.2081	23.0707	23.2081	22.8783	23.0805	23.0592	23.3511	23.0951	23.3101	23.391	23.3239	23.0342	22.8746	23.0641	23.2679	22.7098	22.7223	22.7735	23.3511	23.2679	23.4298	23.0886	22.9098	23.1825	23.0918	23.2679	23.1871	23.0723	22.8689	22.9672	+	+
21.3484	23.2961	NaN	21.9134	22.4923	NaN	23.632	22.1704	23.8576	22.4751	23.6971	23.7796	NaN	NaN	NaN	23.9847	23.8288	NaN	22.8152	NaN	23.5754	24.0105	23.48	23.7286	22.6693	22.9225	23.6431	23.6865	23.7389	NaN	23.8288	23.3778	23.8191	23.9043	24.1488	24.2679	23.2419	23.4298	23.3511	23.6865	23.1426	21.928	23.7695	23.4041	23.7492	23.8191	23.9672	24.002	+
24.3645	24.4041	24.4298	24.2679	24.2607	24.2317	25.433	25.433	25.2996	25.2821	25.3679	25.2499	24.4362	24.4298	24.4298	24.4041	24.2891	24.2821	25.5135	25.5463	25.433	25.4073	25.4953	25.4892	24.2096	24.1332	24.217	24.1795	24.4298	24.4105	24.9803	25.3307	25.141	25.2058	25.275	25.1332	24.3444	24.2679	24.3578	24.3444	24.5105	24.5754	25.0732	25.3031	25.3204	25.3135	25.2021	25.2317	+	+
26.1719	26.1253	25.9803	25.9694	26.0254	26.0317	26.3894	26.4073	26.3066	26.2625	26.4629	26.3049	26.1449	26.1469	25.9955	25.9803	26.0275	26.0127	26.4984	26.3861	26.3992	26.3359	26.4024	26.452	26.2499	26.2996	26.1075	26.141	26.1852	26.1927	26.2571	26.3894	26.2996	26.1371	26.3376	26.2589	26.1234	26.2838	26.2225	26.189	26.1391	26.2643	26.2944	26.3894	26.3662	26.2996	26.2133	26.3578	+	+
26.2571	26.2207	26.0629	26.1946	26.1738	26.0975	26.3014	26.3393	26.1565	26.1095	26.2058	26.1174	26.425	26.48	26.3239	26.3695	26.3545	26.3066	26.4567	26.4488	26.4551	26.4282	26.4815	26.4551	26.4984	26.5345	26.2838	26.329	26.3992	26.4008	26.3307	26.4425	26.4488	26.3712	26.3877	26.3511	26.7129	26.7771	26.5014	26.5696	26.5696	26.6181	26.3528	26.5682	26.4346	26.4769	26.5225	26.4629		+
26.317	26.3342	26.1155	26.1115	26.0772	26.1253	27.2891	27.4629	27.1312	27.0914	27.1507	27.1214	26.2571	26.3014	26.1469	26.0894	26.0275	26.0711	27.391	27.3662	27.0401	27.0813	27.1604	27.0914	25.8288	25.9203	25.6125	25.6944	25.6431	25.6237	26.7645	26.8974	26.5374	26.5898	26.4692	26.4567	25.4769	25.6153	25.5696	25.4862	25.6998	25.6237	26.8264	26.8385	26.527	26.5754	26.5404	26.48	+	+
NaN	22.8783	NaN	NaN	NaN	NaN	NaN	NaN	NaN	NaN	NaN	NaN	NaN	NaN	NaN	NaN	NaN	NaN	NaN	NaN	22.2273	NaN	NaN	NaN	22.44	23.0918	22.3266	NaN	22.6475	NaN	NaN	NaN	22.4041	NaN	NaN	21.9388	23.2821	23.211	22.0789	22.9584	NaN	NaN	NaN	NaN	NaN	21.7836	NaN	22.7955
23.3778	23.4298	23.3511	23.5285	23.5045	23.2229	24.1488	24.1015	24.1095	24.0609	23.867	23.5404	22.3457	22.5892	23.155	22.9916	22.953	22.9513	23.2961	23.3645	23.7389	23.7895	23.6649	23.7695	23.48	23.7182	23.9933	24.0854	23.9043	23.9225	23.9672	24.3511	24.3444	24.3975	24.3712	24.2961	23.2679	23.074	22.8913	23.1519	23.4298	23.2821	22.9951	23.848	24.1253	24.3844	23.8385	24.0935	+	+
24.1332	23.895	23.8385	24.0359	24.0772	23.8288	23.8288	24.1253	24.1253	24.1871	24.0526	24.3975	23.7995	23.867	23.7695	23.5638	23.4551	23.4551	24.0691	24.1174	24.141	24.1174	24.0275	24.391	24.6264	24.7389	24.4923	24.3844	24.3778	24.2821	24.5105	24.4862	24.4984	24.3511	24.391	24.2607	23.9406	24.0359	23.7995	23.6865	24.0854	24.0772	24.48	24.5165	24.4862	24.558	24.275	24.3844		+
32.3463	31.8534	32.0769	32.2478	32.8883	32.0084	31.9045	31.7613	32.2164	32.3061	31.9045	32.3276	32.4727	32.5618	32.5038	32.4209	32.4727	32.2814	32.1634	32.1021	32.2193	32.1269	32.3303	32.1021	32.3515	32.2591	32.2703	32.4895	32.5822	32.7514	32.2164	31.978	32.4083	32.3356	32.4259	32.7533	32.4259	32.6329	32.4134	32.4083	32.7494	32.6132	32.3463	32.3169	32.4799	32.2703	32.7771	32.4847		+
24.1565	24.317	24.2021	24.1871	24.2096	24.1946	24.019	23.976	23.9225	24.002	23.9847	23.9316	24.3376	24.3578	24.0443	24.1642	24.1095	24.3511	24.1871	24.1332	23.9134	24.1332	24.1332	24.141	24.7234	24.7594	24.558	24.604	24.6431	24.6811	24.2535	24.1488	23.9316	23.976	24.1332	24.1174	24.8623	24.8336	24.5983	24.6486	24.8191	24.7389	24.4923	24.3778	24.1015	23.8576	24.1871	24.0935	+	+
25.1757	25.3135	25.239	25.228	25.1214	25.2643	25.2535	25.4041	25.1833	NaN	25.3877	NaN	25.2679	25.228	25.1253	24.8717	25.1604	NaN	25.2499	25.2821	25.0062	25.3135	25.3679	25.4583	25.6971	25.8069	25.6012	25.5492	25.6757	25.6431	24.7389	25.5926	25.4862	25.3204	25.5754	25.3745	25.7312	25.767	25.6012	25.6403	25.5926	25.8385	25.1527	25.6458	25.4892	25.4041	25.391	25.6012
24.6811	24.7745	24.7796	24.8093	24.8093	24.7796	24.989	24.9134	24.9225	24.945	25.0148	24.9584	24.6375	24.5345	24.8093	24.6264	24.7492	24.5522	25.002	24.8093	24.895	24.9933	24.945	24.9672	24.6865	24.6649	24.6757	24.7543	24.7182	24.8093	25.002	25.0401	24.8576	24.9271	24.8528	24.9088	24.7846	24.604	24.6811	24.6971	24.6375	24.6703	25.0567	25.0233	24.9495	24.8191	24.8997	24.7745	+	+
25.5926	25.5315	26.0338	25.9628	25.8927	25.9998	25.9473	25.9803	26.275	26.2207	26.0547	26.2151	25.5725	25.6513	26.0914	25.895	26.0464	26.0955	26.1546	26.239	26.2243	26.2607	26.1565	26.3049	25.5754	25.4551	25.895	25.7466	25.895	25.8694	26.1449	26.1585	26.3877	26.3943	26.4314	26.604	25.3376	25.2714	25.9562	25.767	25.8623	25.9316	26.3844	26.3745	26.4862	26.3118	26.4024	26.4073	+
24.8997	24.7234	24.9316	24.7645	24.867	24.945	23.9495	24.1253	24.1565	24.2243	24.0691	24.2607	24.9043	25.1055	24.9933	25.002	25.1015	25.019	24.141	24.417	24.391	24.6865	24.2961	24.2607	25.0854	25.0359	25.3745	25.1214	25.2317	25.3477	24.317	24.2096	24.4676	24.4425	24.4425	24.5345	25.5285	25.2714	25.3712	25.228	25.3844	25.3578	24.6811	24.5045	24.6486	24.5105	24.8904	24.8288	+	+
26.726	26.8264	26.3101	26.3679	26.3612	26.4614	26.9539	26.9539	26.527	26.5507	26.7129	26.3545	26.6998	26.7129	26.4266	26.512	26.5404	26.4815	26.8858	27.0084	26.6998	26.604	26.604	26.5389	26.7129	26.632	26.1927	26.1469	26.3393	26.515	26.8741	26.8385	26.5404	26.6998	26.4923	26.4473	26.9316	26.604	26.1546	26.1095	26.5725	26.4186	26.8858	26.9428	26.4282	26.3861	26.5898	26.5898
26.8385	26.7895	26.7771	26.8504	26.6865	26.673	26.9539	26.8385	26.9203	27.0813	26.7129	26.976	26.9428	26.9203	26.8858	26.9539	26.8504	26.8264	27.0296	27.019	26.8623	27.0609	26.8741	26.9088	26.7771	26.7517	26.8385	26.6595	26.7389	26.632	26.7389	26.7645	26.7389	26.7771	26.9203	26.9203	26.9088	26.7895	26.8142	26.8741	26.8385	26.8504	26.9539	26.965	26.8623	26.8142	26.8385	26.8142
23.5638	23.1581	23.0376	23.0789	22.8783	23.0443	23.239	22.7715	22.6671	22.7955	22.6475	23.0002	23.48	23.2185	22.7223	22.7816	23.1673	23.2535	23.0838	22.7077	NaN	22.6029	22.5961	22.5475	22.9061	22.4972	22.4092	22.3592	22.0054	22.1581	22.5045	22.2155	21.2877	21.8113	21.5404	21.7223	22.9152	22.5045	22.3321	21.9847	22.2933	22.0088	22.391	22.0088	21.3592	21.2821	21.4576	NaN
26.5014	26.5029	26.5898	26.5565	26.5255	26.4999	27.6251	27.5536	27.673	27.8741	27.5609	27.8858	26.5195	26.604	26.6595	26.632	26.6865	26.673	27.6931	27.6663	27.5536	27.726	27.6251	27.632	26.0752	26.0955	26.2714	26.0793	26.3204	26.2838	27.4938	27.4629	27.4073	27.5014	27.5463	27.611	26.0935	26.0732	26.3273	26.4425	26.4457	26.4661	27.6527	27.5754	27.5165	27.4154	27.4629	27.4154	+	+
19.909	NaN	NaN	NaN	NaN	20.0691	NaN	NaN	20.6886	19.8392	20.68	20.4476	NaN	19.0479	20.3538	NaN	18.6001	19.7446	20.6886	NaN	NaN	NaN	NaN	NaN	NaN	NaN	NaN	NaN	NaN	20.2764	20.4676	20.5261	NaN	20.714	20.8576	20.5545	NaN	NaN	NaN	NaN	NaN	NaN	19.732	NaN	NaN	NaN	NaN	NaN		+
27.6389	27.7958	27.8974	27.8741	28.0401	27.7958	28.267	28.2803	28.1361	27.9484	28.3153	27.9146	27.2891	27.3662	27.2353	27.3745	27.3828	27.2891	27.8324	27.8385	28.0965	27.7708	28.0505	28.0137	27.6663	27.8081	27.604	28.0349	27.6798	27.7895	27.8504	28.2714	28.217	28.0711	28.0505	27.7958	27.0609	27.4707	27.6251	27.7771	27.3239	27.5609	27.611	28.0296	28.019	28.0762	27.6865	27.8564	+	+
24.141	24.019	24.217	24.2317	24.1719	24.1946	24.1642	24.1174	24.2317	24.2096	24.2317	24.217	24.1642	23.9495	24.1565	24.1015	24.0854	24.1642	24.1565	24.0275	24.0609	24.2891	24.1488	24.1332	23.8858	23.8093	24.1488	24.141	24.019	24.317	24.3031	24.2961	24.3778	24.5045	24.4676	24.4738	23.9134	23.7389	24.0275	24.1015	24.2679	24.0691	24.3239	24.2821	24.141	24.2891	24.2961	24.2679
24.9134	24.9584	24.9225	24.8385	24.8288	24.8093	24.9134	24.848	24.8336	24.848	24.7645	24.7441	24.895	24.8576	24.9316	24.8717	24.824	24.9316	24.9316	24.9406	24.7995	24.7796	24.8623	24.8044	24.8576	24.8528	24.8288	24.7945	24.8576	24.848	24.6153	24.7594	24.848	24.7492	24.6757	24.7129	24.7695	24.8288	24.976	25.0317	24.989	24.9628	24.7389	24.7995	24.9043	24.8191	24.7945	24.8044
26.0233	26.1681	26.2714	26.1965	26.2096	26.1661	26.0401	26.0317	26.1814	26.1488	26.1055	26.1352	26.0914	26.1449	26.2553	26.2803	26.2058	26.1488	26.0127	26.1661	26.1194	26.2021	26.1527	26.1833	26.3153	26.3662	26.3762	26.317	26.4707	26.3662	26.1661	26.2838	26.2372	26.2058	26.4394	26.3975	26.673	26.6181	26.48	26.5389	26.4362	26.5075	26.2372	26.3695	26.3444	26.1927	26.3662	26.3528
24.6096	24.6486	24.7695	24.9225	24.9134	24.848	24.7182	24.7695	24.8811	24.989	24.7895	24.7745	24.5926	24.6431	24.7441	24.7077	24.6811	24.7234	24.7024	24.8142	24.7286	24.8093	24.7077	24.7543	24.5696	24.6264	24.8528	24.7594	24.7796	24.7645	24.6153	24.7441	24.8904	24.8717	24.8385	24.8093	24.632	24.6153	24.7182	24.7286	24.7543	24.7024	24.604	24.7441	24.8717	24.7441	24.7492	24.7594
23.7695	23.3239	23.6757	24.002	NaN	23.6757	23.8764	23.6971	23.6971	23.9134	23.48	23.5165	23.9584	23.7895	NaN	NaN	23.6971	23.7594	23.9043	23.6431	NaN	22.7735	23.3376	23.5983	23.9933	23.1472	23.7995	23.5983	23.7286	24.019	23.7077	23.5983	23.3239	24.0772	23.848	24.1332	23.9406	NaN	23.9134	23.7077	23.867	NaN	23.9225	23.0789	22.9043	NaN	23.9933	23.1363
NaN	20.1946	18.253	NaN	NaN	18.7375	19.5242	NaN	20.3857	NaN	19.6028	19.9742	NaN	NaN	NaN	NaN	19.8426	NaN	18.2366	NaN	20.4476	19.8806	20.0951	20.0951	19.6989	NaN	20.3321	20.5915	20.4476	16.3463	NaN	NaN	NaN	20.2989	20.4273	19.8967	18.9192	NaN	20.0691	NaN	19.2148	NaN	NaN	NaN	NaN	19.5676	20.0156	NaN	+
25.5983	25.6292	25.6237	25.7208	25.5869	25.7182	25.6595	25.5345	25.6513	25.8858	25.5983	25.5898	25.2821	25.4488	25.5463	25.5754	25.4738	25.3239	25.4738	25.5404	25.6125	25.6068	25.5754	25.7182	25.5551	25.4425	25.6757	25.5638	25.6181	25.4862	25.3578	25.6096	25.673	25.7024	25.6403	25.6595	25.5014	25.3578	25.4041	25.3031	25.341	25.3975	25.3545	25.5404	25.5725	25.6209	25.4202	25.2856		+
25.1293	24.7234	25.1565	24.5522	24.7745	25.065	24.3778	24.2607	24.6595	24.7077	24.5754	24.9088	24.9495	24.9803	24.6971	24.3444	25.1214	24.918	24.7441	23.8858	24.4738	24.4362	24.5045	24.8093	25.0567	25.317	25.1015	24.6649	24.8044	25.1095	24.5404	24.391	23.6209	24.7594	24.5045	24.5463	24.7995	24.6153	24.9225	24.6153	24.8528	24.3712	24.4923	24.0935	24.4425	24.4041	24.4234	24.2679	+
23.5165	23.2477	22.9352	22.8385	22.1916	23.1504	22.9619	23.0037	21.9459	23.0691	22.5846	22.6714	23.4425	22.7512	23.0838	22.7895	23.0674	23.2214	23.0275	22.9261	NaN	22.3045	22.3294	22.7553	23.1111	21.5213	22.7614	NaN	22.7634	22.4324	22.9672	22.2933	NaN	22.1946	22.2036	22.5961	22.937	19.3636	22.867	22.58	20.4476	22.3457	NaN	22.3348	22.0088	NaN	22.1581	NaN		+
21.2477	20.714	20.6006	20.7471	21.1143	20.9882	19.9066	20.0691	20.9388	20.7876	20.654	20.4775	21.3484	20.3321	20.9243	21.0691	20.6714	21.2302	20.9459	20.3645	20.6276	20.5823	20.5451	20.7715	21.2477	20.7876	21.0493	21.0156	20.9316	21.1642	21.0493	21.1457	20.6886	21.2933	21.0886	20.9672	21.6276	21.7389	21.4015	21.2361	21.5869	21.4676	21.5213	21.2821	21.2933	21.0886	21.0156	21.1332	+	+
21.4273	NaN	21.3376	21.4626	22.0559	21.4972	22.7265	22.6231	22.6843	22.8288	22.8987	22.4676	NaN	NaN	NaN	21.9024	21.4972	20.5731	22.6584	22.6453	22.6628	22.5662	22.4726	22.5498	21.2707	21.7796	21.5777	21.1642	20.895	21.3592	22.6006	22.3484	22.5892	22.4726	22.3831	22.3457	20.9171	21.3592	21.2185	21.9423	20.9024	22.1673	21.9812	22.5938	22.5237	22.4425	22.2707	22.4676	+	+
22.3239	22.3045	22.7013	22.8327	21.6929	22.4849	23.5638	23.2185	23.417	22.8614	23.417	23.0789	22.2155	22.5777	22.4947	22.2332	22.3101	NaN	23.4425	23.4923	23.0902	23.0509	23.3239	23.2535	22.2877	21.5731	22.5638	22.5333	22.4972	22.6029	NaN	23.3778	22.7895	23.1143	23.1825	23.3239	22.6518	21.0559	21.8764	21.6584	22.502	21.5261	22.6231	22.4375	22.7995	22.9742	23.2288	23.1269	+	+
24.5926	24.5869	24.7945	24.824	24.8904	24.7745	24.867	24.9316	24.9361	24.8191	24.8623	24.8811	24.6486	24.5225	24.6649	24.7695	24.848	24.8433	24.8385	24.5926	24.8142	24.8093	24.895	24.8764	24.4923	24.4614	24.7492	24.7745	24.6757	24.6971	24.7895	24.8093	24.8336	24.9088	24.9134	24.8717	24.4488	24.558	24.6811	24.7945	24.7945	24.7796	24.7129	24.7895	24.8142	24.7645	24.8044	24.8997
22.823	23.9933	23.2125	23.5045	23.3376	23.2066	23.9316	23.1719	24.2096	23.417	23.9495	24.0854	22.8727	22.695	NaN	23.9584	24.0854	23.1642	23.7077	22.7995	23.5165	24.1015	23.9043	24.0772	23.7389	23.654	24.141	24.0772	23.9316	23.4425	24.3444	24.1332	24.0609	24.1642	24.0443	24.0935	23.9225	23.8288	23.9584	24.002	23.7594	NaN	24.0105	23.9225	23.9406	23.9847	24.0935	24.1253	+
23.9134	24.2607	24.239	24.239	24.4488	24.1174	23.5638	23.4923	23.5638	23.0723	23.48	23.5638	24.1719	24.217	24.2021	24.4425	24.3712	24.2463	23.2961	23.6757	23.6971	23.5404	23.4551	23.632	23.8858	24.0772	23.9134	24.0935	24.0443	23.8191	23.2679	23.1976	23.3101	22.9601	23.3511	23.4676	23.848	23.9584	24.0609	24.2679	24.1253	24.1565	23.2375	23.3778	23.3376	23.5404	23.5045	23.5285	+	+
24.3975	24.1871	24.8433	24.5522	24.5045	24.7594	24.4551	24.2961	24.7441	24.867	24.9977	25.6622	24.5105	24.4923	24.4738	24.1795	24.6918	24.9271	24.7234	24.6264	24.8385	24.5926	24.5754	25.2961	24.5165	24.9088	24.9495	24.5285	24.4551	24.5696	24.3031	24.2821	24.3712	24.632	25.0062	25.0105	24.0275	24.141	24.5812	24.3645	24.5105	24.0854	24.4614	24.2961	24.8336	24.8191	24.5754	24.6595
24.1946	24.5225	24.5983	24.6486	24.3511	24.2961	24.0275	23.9584	24.141	23.8764	24.1174	24.0275	24.0275	23.9584	24.4105	24.4862	24.2317	24.0526	24.0935	24.1253	23.8385	23.9225	24.0691	24.0275	23.9847	23.8858	24.2607	24.2096	24.002	24.0275	23.2961	23.3511	23.6971	23.3645	23.2961	23.4923	23.48	23.7389	23.848	23.848	23.9495	24.019	23.3645	23.8288	23.8764	23.6209	23.4041	23.3511	+
21.9985	23.4041	24.1719	24.317	24.0854	24.2679	24.1719	24.019	24.2021	24.6865	24.6431	24.2096	23.6971	23.7286	23.9316	23.2821	23.8576	23.9584	24.0526	23.4041	23.9225	23.976	24.0443	24.604	23.5165	NaN	24.3712	24.317	23.9043	23.3778	24.6971	24.6096	24.6971	24.9803	24.1332	24.6153	23.1612	23.2821	23.3376	23.5638	23.391	22.6929	24.5983	24.3031	24.632	NaN	24.6918	23.7995	+	+
24.0854	24.1719	24.2607	24.275	24.0105	24.2021	24.6595	24.6431	24.6918	24.6649	24.6649	24.5983	23.976	24.1719	24.3101	24.2463	24.2607	24.1642	24.6811	24.6757	24.6096	24.6918	24.6811	24.6431	24.4614	24.3844	24.5225	24.5638	24.604	24.6096	24.6375	24.7024	24.8576	24.9495	24.7543	24.6971	24.391	24.3101	24.5165	24.4105	24.6209	24.3511	24.7389	24.8044	24.7645	24.7695	24.7286	24.7024	+	+
22.0658	22.5045	22.1704	22.1581	22.4375	21.953	22.6074	22.3017	22.2564	22.7327	22.44	22.5615	NaN	22.5498	22.0625	22.2506	22.4273	22.2535	21.895	22.5662	22.6074	22.9423	22.1111	22.4849	22.4451	22.7307	22.9207	22.3403	22.2214	21.8307	22.4898	21.9459	22.5475	22.5213	22.5498	22.7389	22.4476	22.7471	22.5045	22.3699	22.8538	22.4601	22.6074	22.9225	22.9725	22.502	21.9847	22.0691	+
NaN	24.8385	NaN	24.848	24.4984	24.9088	NaN	24.9847	NaN	NaN	24.8858	24.7129	24.5812	24.6595	NaN	24.4488	24.5225	24.4041	NaN	24.2463	24.4425	24.654	24.5522	24.5926	24.4488	24.3307	NaN	24.5463	24.4362	NaN	NaN	24.8764	24.2096	24.2821	24.3444	NaN	24.3101	24.0443	NaN	24.0275	23.9406	23.5983	24.4676	24.1871	23.8191	NaN	24.1565	23.7594		+
23.7182	23.6865	23.8576	23.8288	23.7389	23.6757	23.4425	23.3511	23.5285	23.4676	23.3239	23.5638	23.5869	23.6209	23.6865	23.8093	23.7895	23.654	23.391	23.1734	23.48	23.3239	23.3101	23.417	23.3778	23.5165	23.5045	23.632	23.6757	23.5869	23.48	23.2961	23.3511	23.3511	23.5404	23.5522	23.4551	23.5983	23.4923	23.632	23.654	23.48	23.3645	23.3101	23.0493	23.2821	23.3511	23.4041	+	+
NaN	NaN	NaN	NaN	NaN	NaN	NaN	NaN	NaN	NaN	NaN	23.6649	NaN	NaN	NaN	NaN	23.9672	NaN	NaN	NaN	NaN	NaN	NaN	NaN	23.8385	NaN	NaN	NaN	NaN	NaN	NaN	NaN	NaN	NaN	NaN	NaN	NaN	NaN	NaN	NaN	NaN	24.0609	NaN	NaN	23.9847	NaN	NaN	NaN
26.1155	26.1927	26.0629	26.1293	26.0914	26.065	25.8599	25.7895	25.8215	25.7771	25.7492	25.797	26.4282	26.3745	26.2096	26.217	26.228	26.2643	25.9383	25.8623	25.8741	25.9088	25.9495	25.9406	26.3031	26.3562	26.1095	26.1371	26.065	26.0995	25.8142	25.8433	25.6431	25.7695	25.7846	25.7024	26.6998	26.5898	26.2517	26.239	26.2785	26.2408	26.0041	25.9781	25.8528	25.9517	25.9203	25.9672	+	+
22.6387	23.2434	22.4849	22.3619	22.7307	22.7975	22.8073	23.6096	23.2679	22.0983	23.2229	23.2302	22.5213	22.2448	21.0088	22.6992	22.9951	22.4849	22.6736	22.7369	23.2679	22.7655	22.9006	23.1825	23.6971	23.7389	23.7492	23.7492	23.2961	22.8895	23.976	24.1174	23.9225	23.5404	23.5754	23.3645	23.48	23.5045	23.1031	22.848	22.6929	21.8346	23.6865	23.7492	23.4551	23.8385	23.0886	23.391		+
23.6757	23.8385	23.5754	23.5869	23.5404	23.6649	23.48	23.9495	23.4041	23.4676	23.5638	23.9495	23.9043	23.9225	23.4923	23.3511	23.5754	23.7895	23.6757	23.6649	23.6649	23.1158	23.2961	23.654	24.141	24.1642	24.2096	24.1253	23.9134	23.9316	24.1871	24.2679	23.9584	23.8191	23.7389	23.7492	23.976	24.0609	23.7389	23.3239	23.7492	23.4425	23.9584	24.0526	23.7492	23.8191	23.5754	23.6431
25.6096	25.6891	25.5345	25.3444	25.4488	25.6403	24.895	24.7995	25.0317	25.0732	24.8142	24.8623	25.3844	25.4583	25.2679	25.1214	25.4138	25.341	24.8904	24.7234	24.5869	24.8093	24.6431	24.6649	25.5195	25.5492	25.5014	25.3745	25.4425	25.4953	24.3307	24.0609	24.275	24.4298	24.3376	24.4234	25.2096	25.2317	25.1449	25.0975	25.3204	25.1488	24.5463	24.2535	24.2679	23.9847	24.2463	23.976	+	+
24.4551	24.4862	24.3645	24.4923	24.4923	24.3844	24.2891	24.2535	24.002	24.019	24.0609	24.002	24.3376	24.239	24.1642	24.2961	24.2463	24.239	23.9847	23.7796	23.848	23.848	23.9672	24.002	24.5812	24.5696	24.391	24.2961	24.4362	24.2317	23.7695	23.9584	23.7796	23.5522	24.0105	23.8764	24.3712	24.3101	24.317	24.3511	24.217	24.417	23.632	23.8093	23.6096	23.6431	23.6757	23.9134	+
NaN	NaN	NaN	21.5731	21.0359	NaN	22.1395	21.9707	NaN	22.0821	21.8346	21.7836	NaN	NaN	NaN	21.1457	NaN	NaN	22.0088	22.1301	22.4015	NaN	21.68	21.8113	21.2989	22.1612	21.7675	22.1332	21.6051	22.1047	21.8307	21.9742	22.2621	NaN	22.2332	22.0691	21.0224	22.1734	NaN	20.9243	21.7836	22.1765	22.1457	22.2792	22.155	22.2877	21.8346	22.3156	+
21.3538	NaN	NaN	NaN	NaN	NaN	20.5261	21.4015	20.9672	20.8876	21.3962	20.8191	NaN	20.4576	NaN	NaN	NaN	NaN	21.7098	22.0983	21.895	21.1825	21.6231	21.3211	19.1724	NaN	NaN	NaN	NaN	21.1704	21.8113	21.9985	20.9951	21.6096	21.1015	21.9812	NaN	NaN	NaN	NaN	NaN	NaN	22.1519	22.3645	21.8764	21.9134	22.3073	21.9388
NaN	NaN	NaN	NaN	NaN	NaN	NaN	NaN	NaN	NaN	NaN	NaN	NaN	NaN	NaN	NaN	NaN	NaN	NaN	NaN	NaN	NaN	NaN	NaN	NaN	NaN	NaN	NaN	NaN	NaN	23.5754	NaN	NaN	NaN	NaN	NaN	NaN	NaN	NaN	NaN	22.7995	NaN	23.0691	NaN	NaN	NaN	NaN	NaN
23.417	23.5754	23.632	23.5754	23.5045	23.6096	23.976	23.9847	23.9495	23.9847	23.7492	23.7492	23.5165	23.654	23.6757	23.632	23.7286	23.6209	23.867	23.8191	23.5983	23.8288	23.6757	23.6649	23.6096	23.4676	23.4923	23.4041	23.48	23.4676	23.6865	23.7286	23.6096	23.654	23.4551	23.5638	23.7492	23.5869	23.4923	23.4298	23.5404	23.4551	23.654	23.6649	23.5638	23.2679	23.5285	23.5045	+	+
21.2707	21.0821	NaN	NaN	21.2821	NaN	NaN	NaN	NaN	21.1079	NaN	NaN	NaN	NaN	NaN	NaN	NaN	NaN	NaN	NaN	21.0224	NaN	NaN	NaN	21.1704	NaN	NaN	NaN	NaN	NaN	NaN	NaN	21.1395	NaN	NaN	21.2302	NaN	NaN	21.2477	21.2066	NaN	NaN	NaN	NaN	NaN	21.0821	21.0951	20.7389
21.4118	22.0393	22.0951	21.8614	21.9566	21.9916	21.7876	21.5731	21.9566	22.0854	21.5869	21.7634	21.5498	21.2593	21.2185	20.8346	21.391	20.7307	20.3752	20.9882	NaN	21.1206	21.3699	21.3321	21.7471	21.6929	21.4726	21.5638	21.85	21.8191	21.6757	21.4726	21.5213	21.265	21.1395	20.9812	21.5451	21.6497	20.6096	21.1581	21.265	21.4676	21.5869	NaN	21.1825	NaN	20.9601	21.0088		+
19.5632	21.2361	21.1332	20.8651	21.0625	20.8576	20.8346	20.8191	21.6051	19.5058	20.9098	NaN	NaN	NaN	20.1079	20.6364	21.4726	20.1079	NaN	20.8113	20.4375	20.9812	20.7223	20.8113	21.2419	21.4118	21.0625	20.9024	20.953	21.1825	NaN	21.2302	21.0559	NaN	21.1642	21.3321	21.3101	21.4425	20.9171	20.8034	21.7182	21.0625	20.7876	21.2477	21.1015	21.0625	21.4221	21.1395
29.4881	29.604	29.4551	29.3848	29.4765	29.4314	28.9117	28.7988	28.8019	28.7162	28.877	28.8385	29.4512	29.4881	29.3951	29.389	29.4938	29.3452	28.8858	28.6561	28.8445	28.8234	28.9814	28.976	29.7405	29.8294	29.5444	29.5278	29.4785	29.4254	28.9622	29.0737	28.8264	28.8711	28.7988	28.7162	29.5278	29.7064	29.6798	29.6646	29.4413	29.4492	28.9002	29.019	28.8829	28.7771	28.7517	28.7129	+	+
22.8307	NaN	23.2535	22.5846	NaN	23.1581	22.3778	22.1395	22.8191	22.8708	22.2849	22.7655	22.9388	22.0789	NaN	21.9459	23.0902	22.7816	22.7836	21.8385	22.714	22.8987	21.8764	22.8651	21.4526	22.8442	23.1961	22.7244	22.6649	23.3101	22.4349	22.2707	23.0559	22.2419	22.7614	22.4775	21.68	22.0723	22.9388	NaN	22.8132	NaN	22.1047	22.1363	21.7013	22.6231	23.0309	22.5165	+
23.5754	23.6431	23.8288	23.4676	22.1825	23.6971	NaN	NaN	NaN	NaN	NaN	NaN	23.9933	24.0691	24.2607	23.5045	23.9584	24.0772	22.4972	22.1946	NaN	23.1519	22.3619	NaN	22.8557	NaN	23.48	NaN	23.6865	23.7286	23.1127	22.0559	22.0821	22.2564	21.7348	22.928	23.417	NaN	23.6649	NaN	23.976	23.3511	22.6562	NaN	21.9601	NaN	22.8727	20.68
21.7955	22.1886	21.6929	21.8876	22.1079	21.9061	23.1379	23.1565	22.8764	22.9619	22.9654	23.0071	22.002	21.6843	21.7013	21.7389	22.2066	21.9388	22.9423	23.0967	23.2258	22.8171	23.1031	23.1534	21.0756	21.5823	20.7307	21.2361	20.6971	21.1395	22.4196	22.4298	22.1916	22.1642	21.7389	21.4626	21.0359	21.6051	21.5309	21.7634	NaN	21.4425	22.6074	22.7655	22.4751	22.3805	21.5915	22.0918	+	+
23.5522	23.6209	23.5754	23.6096	23.654	23.6865	23.48	23.4425	23.6209	23.1363	23.5404	24.0526	23.391	23.5983	23.1127	23.391	23.2477	23.2419	23.2036	23.8385	23.6971	23.3778	23.6865	23.3376	23.5983	23.4425	23.654	23.6865	23.5165	23.5522	22.9619	23.417	23.5165	23.6096	23.2434	23.2185	23.2535	23.4676	23.4298	23.6757	23.4298	22.7816	23.141	23.417	23.6865	23.1111	22.7655	23.5165
24.48	24.5522	24.5522	24.4105	24.558	24.558	26.604	26.5135	26.4024	26.4154	26.4892	26.4551	24.4488	24.4676	24.5404	24.4738	24.6703	24.6703	26.4298	26.3662	26.204	26.2643	26.3679	26.3359	24.5869	24.4676	24.5522	24.5225	24.6918	24.6375	26.726	26.8264	26.5898	26.6595	26.5522	26.5754	24.4234	24.4105	24.7234	24.7945	24.6649	24.7077	26.6865	26.726	26.604	26.4831	26.4707	26.4473	+	+
25.0317	25.0813	25.0567	24.9672	24.9043	25.0443	26.3066	26.0894	26.204	26.2481	26.3153	26.3943	24.7895	24.7492	24.9628	24.6703	25.141	25.0275	26.2481	26.143	26.0296	26.1391	26.2426	26.1814	24.867	24.8623	24.9495	24.8997	25.0401	25.0359	26.5448	26.6181	26.3153	26.4629	26.3645	26.3135	24.7645	24.632	24.9803	24.8576	25.0484	24.7745	26.521	26.4769	26.2679	26.2426	26.3645	26.2426	+	+
23.9847	24.0359	24.0772	24.019	24.1253	24.1253	24.1488	24.0854	24.0526	24.141	24.1946	24.1565	24.002	24.002	24.0443	23.9043	24.002	24.0772	24.0526	24.1642	24.0609	24.0609	24.1565	24.1565	24.141	24.1253	24.1174	24.1174	24.1871	24.217	24.1095	24.1095	24.1095	24.0691	24.1565	24.0609	24.2535	24.0935	24.1719	24.1946	24.2463	24.1946	24.1642	24.1642	24.0526	24.0854	24.1253	24.1095
24.0359	24.002	24.0275	23.9134	24.0854	24.0854	23.7182	23.6649	23.7895	23.7995	23.8191	23.7594	23.7995	23.8858	23.9672	23.9225	23.9847	23.8764	23.5522	23.5404	23.6431	23.6649	23.6865	23.7995	23.8764	23.8858	24.019	24.019	24.0691	24.0609	23.5045	23.7995	23.6096	23.6431	23.7077	23.6757	23.8576	23.976	23.848	23.9225	23.8385	23.867	23.4041	23.6096	23.5983	23.5045	23.6971	23.7182	+
23.7895	23.8858	23.9043	23.7995	23.9316	23.8858	23.7077	23.7695	23.632	23.6209	23.8093	23.7286	23.7695	23.9316	23.9316	23.9672	23.8858	23.8385	23.9043	23.8093	24.0526	23.9495	23.9043	23.9043	23.8288	23.8764	24.0359	24.019	23.8858	23.9225	23.7895	24.0691	24.0359	23.9225	23.867	23.9225	23.9847	23.7895	24.1253	23.9672	24.002	23.9847	24.0443	24.2096	24.1332	24.417	24.1871	24.3031		+
24.239	24.3101	24.0526	24.0772	24.2096	24.239	24.8623	24.8191	24.3101	24.2607	24.4234	24.275	23.8858	23.8764	23.4551	23.5165	23.632	23.6096	24.3031	24.391	23.7182	23.7796	23.9495	23.9847	24.2021	24.1332	24.2463	24.2243	23.6757	23.7492	24.6918	24.6811	24.3975	24.391	23.867	23.867	24.5105	24.317	23.867	23.7286	23.2961	23.4041	24.2096	24.3376	23.9495	23.9043	23.3778	23.5285	+	+
25.9869	26.1527	26.204	26.2114	26.0894	26.1927	26.5536	26.509	26.4984	26.4024	26.521	26.4629	26.1833	26.1332	26.3645	26.3562	26.3014	26.2891	26.3959	26.3444	26.5374	26.5225	26.515	26.5014	26.6458	26.604	26.726	26.7389	26.9088	26.8019	26.965	26.965	26.9428	26.965	27.0084	26.9977	26.8741	26.7389	26.9203	26.8623	26.965	26.9428	26.8858	27.019	26.9203	26.9428	27.0296	27.0401	+	+
23.5285	23.4676	23.1095	23.3511	23.5404	23.654	23.9847	23.9584	24.0443	23.976	23.8858	24.0443	23.5522	23.4425	22.895	23.2679	23.8576	23.8288	23.8385	23.417	23.9933	23.1916	23.417	23.6209	23.8858	23.895	23.5754	23.9495	23.5522	23.976	24.4676	24.1253	23.9495	24.217	24.0275	24.3444	23.9672	23.7796	23.7695	23.7594	24.0935	24.3031	24.4425	23.9672	23.8385	24.3376	23.9134	24.5345	+	+
23.2821	23.5638	23.6096	23.654	23.391	23.391	23.4676	23.4041	23.5285	23.417	23.4551	23.4676	23.4676	23.48	23.8288	23.6865	23.5285	23.6649	23.3645	23.417	23.5404	23.6431	23.6649	23.6096	23.3778	23.4041	23.5754	23.5754	23.5404	23.5285	23.5045	23.3778	23.217	23.2258	23.417	23.3645	23.239	23.0309	23.632	23.417	23.417	23.5285	23.632	23.48	23.391	23.5404	23.3778	23.3645
24.5404	24.4862	24.3578	24.3712	24.5225	24.5285	23.5869	23.5638	23.5045	23.6865	23.5522	23.417	24.4676	24.4862	24.4041	24.3511	24.4425	24.417	23.5754	23.7182	23.7182	23.6649	23.654	23.6757	24.7645	24.7492	24.558	24.5812	24.5983	24.5926	23.417	23.48	23.5165	23.5404	23.5404	23.6757	24.6703	24.6486	24.5869	24.6811	24.5404	24.6595	23.6096	23.7077	23.7182	23.7492	23.5754	23.5754	+	+
21.0493	21.7265	21.3376	21.7756	21.9637	21.2477	23.1976	23.391	22.743	23.1795	22.4551	23.3101	21.3266	21.7013	21.4726	NaN	21.7098	22.5983	22.976	23.0509	22.4067	22.7098	22.538	22.5165	21.2125	21.7098	21.0088	21.343	20.9882	20.7223	23.4298	22.2361	22.3831	22.0691	19.8324	21.4118	21.0493	20.343	20.9601	20.9812	20.9388	20.6096	22.0426	22.4898	21.7634	21.6453	NaN	20.9388	+	+
24.8576	24.8093	25.0148	25.0526	25.0233	24.9716	25.48	25.5014	25.5105	25.5463	25.5374	25.4953	24.824	24.7945	24.9716	24.9847	24.8858	24.9933	25.4769	25.4923	25.3844	25.4769	25.5105	25.4645	24.7389	24.604	24.7995	24.7945	24.8336	24.8717	25.4862	25.4266	25.48	25.5045	25.4831	25.4862	24.6486	24.5225	24.7338	24.824	24.7389	24.867	25.3578	25.4266	25.4073	25.4202	25.3745	25.3444	+	+
25.228	25.2058	25.4707	25.7745	25.5522	25.5374	26.1546	26.2535	25.9606	26.3662	26.217	25.7995	25.1642	25.0567	25.8093	25.6209	25.2714	25.1908	26.0401	26.4266	26.1946	26.1814	26.1273	26.1035	25.1757	25.4362	25.5374	25.5783	25.2821	25.3745	26.4923	26.0526	26.1135	26.2299	26.2317	26.0127	25.2096	25.2133	25.0975	25.3975	25.0275	25.3511	26.3307	26.3376	26.317	26.0813	26.0127	25.976	+	+
22.7574	22.7492	22.8913	22.976	22.8034	22.7935	22.0526	21.823	21.3857	21.7307	21.1642	21.4775	22.5961	22.6606	22.821	22.6364	22.7244	22.6886	21.6141	NaN	21.4726	21.8113	21.4425	21.1015	22.7182	22.58	22.6497	22.5213	22.4898	22.5451	21.5356	21.5685	21.6231	21.1143	20.8034	21.502	22.7286	22.4273	22.2125	22.4092	22.2006	22.2448	20.9882	21.5869	21.2535	21.3376	21.2477	21.1581	+	+
24.558	NaN	24.4862	24.6431	24.4105	NaN	24.3578	24.0443	24.1015	23.9584	24.019	NaN	24.3031	NaN	24.217	24.2096	24.1946	NaN	NaN	23.7492	23.8093	24.1095	23.9933	24.1332	23.7995	23.7077	24.6431	24.5045	24.2463	NaN	NaN	23.7594	23.8191	24.0691	24.1488	NaN	NaN	23.848	NaN	23.9134	24.0691	24.0691	23.5522	23.867	23.7182	NaN	NaN	23.5165	+
24.8717	24.8858	25.0732	25.1795	25.0443	25.065	25.4041	25.2571	25.3135	25.3342	25.2961	25.2714	25.0975	25.0691	25.2426	25.2571	25.0935	25.217	25.2243	25.2096	25.3135	25.3444	25.3273	25.2426	25.0691	24.9628	25.0233	25.0772	25.2856	25.2643	25.7077	25.6153	25.5898	25.5983	25.7543	25.705	25.4041	25.2096	25.2926	25.3578	25.4362	25.4738	25.6784	25.5869	25.6237	25.5492	25.6568	25.6998	+
25.9955	26.0547	26.3729	26.3494	26.3376	26.3376	26.3342	26.3222	26.5433	26.4362	26.5195	26.5285	25.9933	26.038	26.3844	26.3101	26.3444	26.2909	26.204	26.0894	26.4362	26.4862	26.4707	26.4645	25.8647	25.8997	26.3695	26.3762	26.4138	26.3926	26.4073	26.509	26.5638	26.5898	26.673	26.673	25.9628	26.0062	26.4041	26.4614	26.3959	26.4488	26.143	26.3645	26.5536	26.5478	26.6181	26.6181		+
24.7846	24.6703	24.7234	24.6153	24.7077	24.7024	23.2419	23.4298	23.2081	23.019	23.2535	23.2679	24.4862	24.6703	24.7182	24.4488	24.5165	24.5812	23.6096	23.5404	23.3511	23.48	23.2679	23.0935	25.1795	25.2643	25.1946	24.9043	25.0148	25.0975	24.0935	24.1015	23.5869	23.7594	23.848	23.8288	24.632	24.7182	24.8044	24.7129	24.7846	24.8576	24.1642	24.1095	23.7594	23.3376	23.7492	23.7594	+	+
21.4526	21.7098	21.9134	22.1111	21.9601	21.4775	22.7533	22.4144	22.3857	22.5427	22.7574	23.0156	21.8764	22.1488	21.7955	22.4972	22.343	23.4041	22.7655	22.743	23.1285	22.9637	22.9968	23.019	21.2821	21.6186	21.7265	21.9098	21.8538	21.4273	22.3857	22.3857	22.6253	22.4526	22.2419	22.1332	21.2821	NaN	21.9098	21.9061	21.9637	22.2419	22.5356	22.7655	22.8346	23.0723	22.7265	22.8365	+
22.0886	22.0756	22.4349	22.4015	22.0426	22.0821	22.5545	22.2905	22.4118	22.3645	22.5165	22.5615	22.2214	21.6584	22.0854	22.1488	22.1673	22.0821	22.265	21.6628	22.5165	22.3699	22.5356	22.6886	22.1886	21.9985	22.2419	22.1269	22.1143	21.9352	22.3376	22.3403	22.3484	22.4349	21.3592	21.9316	21.8802	21.7512	22.2707	22.1673	21.9207	21.8385	22.0789	22.1765	22.1079	22.44	22.265	22.0592	+	+
24.604	24.6431	24.604	24.6865	24.5869	24.5869	24.3578	24.3376	24.391	24.4234	24.4614	24.417	24.7077	24.7129	24.7024	24.7895	24.6811	24.6703	24.4234	24.4738	24.4488	24.4551	24.5165	24.5345	24.8433	24.8904	24.7846	24.7945	24.7338	24.7389	24.4551	24.4862	24.5045	24.5638	24.4614	24.4234	24.7945	24.824	24.918	24.9043	24.824	24.824	24.4676	24.5404	24.5522	24.5345	24.4862	24.4676	+	+
22.3376	22.0983	21.8913	22.1673	22.0393	22.1612	22.7182	22.7119	22.6298	22.8346	22.6006	22.6992	22.3348	22.5045	21.8876	22.2361	21.9882	22.2332	22.9707	22.9116	22.4551	22.6074	22.7348	22.7077	20.714	21.3962	21.5545	21.2989	21.7013	21.2821	22.1673	22.1269	21.5498	21.6453	21.8576	21.7634	21.3045	20.8423	21.8269	20.2066	21.7223	21.5356	22.3619	22.0258	21.8913	22.002	22.3778	21.7512	+	+
25.6513	25.7234	25.5014	25.3877	25.3712	25.7645	25.8191	26.1908	25.8927	26.0296	25.9406	25.9562	25.6568	25.6403	25.3877	25.4892	25.5983	25.7024	25.9157	26.1449	25.654	25.9383	25.7895	25.797	25.6595	25.6012	25.4831	25.3578	25.4041	25.5926	25.7208	25.8834	25.8457	25.7077	25.5725	25.8142	25.7568	25.6865	25.391	25.3342	25.7568	25.3511	25.7695	25.8191	25.6375	25.7871	25.6944	25.5315	+	+
25.2353	25.2607	25.3943	25.2243	25.3477	25.4202	25.4923	25.5105	25.4862	25.5841	25.4892	25.4892	25.1833	25.2463	25.3273	25.2499	25.3031	25.2133	25.4892	25.4769	25.5374	25.5667	25.5754	25.4425	25.3645	25.4105	25.4362	25.3975	25.3712	25.4984	25.4298	25.4488	25.5551	25.4707	25.3877	25.4551	25.433	25.3307	25.4488	25.4738	25.4362	25.452	25.4738	25.5195	25.5783	25.5433	25.4676	25.433	+	+
27.341	27.3662	27.4473	27.3578	27.3578	27.3828	27.4394	27.3745	27.5389	27.5826	27.4073	27.524	27.1312	27.141	27.2535	27.141	27.3066	27.3239	27.4551	27.4473	27.2353	27.3745	27.2803	27.3578	27.019	26.9977	27.3153	27.2714	27.2353	27.2891	27.3578	27.2535	27.189	27.341	27.0296	27.2353	26.6595	26.4122	27.0084	26.9088	26.976	26.8504	27.2445	27.1015	27.1015	27.2535	27.0084	27.0401		+
26.2188	26.1719	26.3256	26.346	26.2535	26.3359	26.17	26.1984	26.2463	26.3578	26.1661	26.2426	26.0732	26.0711	26.2335	26.1623	26.1527	26.1234	26.1449	26.1908	26.067	26.2856	26.1312	26.2408	25.9316	25.8433	26.2499	26.204	26.2114	26.2317	26.0443	26.0359	25.8552	26.2002	26.0588	26.2353	25.5725	25.5315	25.8069	25.7645	25.9825	25.9517	25.8904	25.9495	25.945	25.9406	26.0443	25.9361
24.002	24.1946	24.141	24.1719	24.2961	24.3578	24.4862	24.5463	24.4676	24.4676	24.7077	24.5165	23.7389	24.0105	24.0359	24.1095	24.1719	24.1095	24.604	24.6375	24.5105	24.7846	24.5812	24.3511	24.1174	24.1719	24.0935	24.002	24.019	24.1565	24.3645	24.5812	24.5404	24.5869	24.5754	24.6649	23.8191	24.1871	24.0275	23.9584	23.9495	23.9672	24.4551	24.6865	24.3712	24.3578	24.5165	24.558	+	+
24.3975	24.2021	24.4488	24.4862	24.4488	24.4298	24.3307	24.2463	24.3307	24.3511	24.2607	24.4298	24.3511	24.317	24.4362	24.4105	24.4923	24.5983	24.1488	24.002	24.1488	24.3645	24.2021	24.3307	24.2096	23.9672	24.3578	24.3101	24.3712	24.3444	24.3031	24.239	24.2463	24.417	24.4425	24.4676	24.0691	23.7492	24.0935	24.1719	24.1565	24.1795	24.275	24.019	24.1871	24.2317	24.3712	24.2535
24.4298	24.239	24.1795	24.1332	22.9079	24.4676	24.019	NaN	24.1174	24.2891	23.9406	24.5045	24.48	24.2821	24.4738	24.4234	24.1719	24.6703	24.1488	24.141	21.8385	NaN	NaN	23.9406	24.0105	24.019	23.181	24.0275	23.7796	24.002	24.3031	23.7389	23.9672	24.0105	NaN	NaN	23.8858	20.7876	23.7286	21.6497	23.9847	NaN	24.0443	22.6628	NaN	23.2961	NaN	21.8346
21.9171	21.8034	NaN	21.3645	21.5685	21.1206	20.0156	21.1332	21.3321	NaN	21.1946	NaN	NaN	21.3321	21.8913	21.5117	21.3484	NaN	NaN	20.2185	21.7265	NaN	NaN	20.4972	21.6929	22.0886	20.2877	21.8346	21.5165	NaN	NaN	20.1946	21.3645	21.5356	21.1143	NaN	21.7876	21.7915	NaN	22.0723	NaN	21.7013	NaN	21.6714	21.7013	21.6096	21.1269	21.7675	+	+
21.7182	21.002	21.7876	21.6757	21.5731	21.5117	21.7836	22.1269	22.6606	22.5451	22.4676	22.9134	21.6628	21.2361	21.3857	21.1015	21.3805	21.5915	22.2332	22.0658	22.8093	22.4775	22.4041	22.8557	21.4375	21.4118	21.7013	21.7182	21.8152	22.0359	22.2125	22.2125	22.695	22.4972	22.9388	23.119	20.9024	20.3645	21.1015	20.7553	21.7013	21.3538	22.0426	22.1916	22.7223	22.743	23.1348	23.019	+	+
26.8504	26.9088	26.8504	26.6865	26.7129	26.8142	26.7389	26.632	26.6998	26.6458	26.632	26.6181	26.8385	26.8741	26.7895	26.726	26.9203	26.7389	26.7895	26.6181	26.604	26.5711	26.6458	26.5522	26.8264	26.8858	26.7645	26.7895	26.5898	26.5898	26.4202	26.4969	26.4938	26.4314	26.4754	26.3943	26.6458	26.8142	26.8858	26.8858	26.6458	26.5595	26.4938	26.4186	26.4394	26.3376	26.3578	26.2207
25.7846	25.5926	25.6209	25.4831	25.5898	25.6622	25.3778	25.4953	25.4202	25.6012	25.3578	25.4676	25.4362	25.4298	25.2535	25.0359	25.2679	25.3712	25.2679	25.1604	25.1984	25.2499	25.1984	25.1055	25.8788	25.8552	25.9383	25.8576	25.8694	25.9998	25.7077	25.6012	25.705	25.8019	25.6595	25.7363	25.5841	25.5075	25.6348	25.6181	25.6811	25.5898	25.4583	25.5812	25.6513	25.6458	25.6595	25.5345
25.9293	25.976	25.895	25.9672	25.8904	25.9495	25.6181	25.6676	25.6431	25.5898	25.5609	25.5725	25.6237	25.4984	25.6865	25.6486	25.6125	25.5463	25.4614	25.2207	25.6431	25.654	25.5255	25.5374	26.1738	26.1095	26.2996	26.2856	26.2262	26.2426	25.8834	25.9606	25.9803	26.1115	25.9977	25.8409	25.3975	25.3975	25.9933	25.9157	25.8694	25.9293	25.7695	25.8788	25.9562	26.0629	25.9847	26.0169	+
NaN	23.4551	NaN	NaN	NaN	NaN	NaN	NaN	NaN	NaN	NaN	NaN	NaN	NaN	NaN	NaN	NaN	NaN	NaN	23.4298	NaN	NaN	NaN	NaN	NaN	23.1143	NaN	NaN	NaN	NaN	NaN	NaN	NaN	NaN	NaN	NaN	NaN	NaN	NaN	22.85	NaN	NaN	NaN	NaN	NaN	NaN	NaN	NaN
24.6971	24.3031	24.5812	24.7389	24.7129	24.5404	23.5869	23.976	24.1946	24.317	24.002	24.4923	24.4676	24.6375	24.558	24.3511	24.3975	24.4551	24.3578	24.239	24.4676	24.4362	24.1946	24.5696	24.5812	24.6811	24.7995	24.6703	24.7796	24.8093	24.3307	24.1795	24.48	24.3778	24.5225	24.6757	24.1719	24.2317	24.4984	24.2607	24.6865	24.8044	24.391	24.3712	24.5754	24.4614	24.6649	24.7077	+	+
22.2448	22.3156	22.4972	22.9171	22.3936	22.6475	22.6628	22.4601	22.5522	22.5938	22.7098	22.0756	22.2707	22.2736	22.5404	22.4221	22.5754	22.3239	22.3857	22.0821	22.5592	22.8034	22.5592	22.5093	21.5309	21.6671	22.1673	22.265	22.3045	21.9459	22.2302	22.3184	22.3592	22.3805	22.5237	22.3184	22.0493	21.9134	21.7307	21.9024	22.265	21.6843	21.9566	21.6584	22.1825	21.9951	22.1457	22.0723
25.1795	25.2353	25.0567	25.0401	25.1174	24.9716	24.5285	24.632	24.5522	24.217	24.5285	24.317	25.452	25.4394	25.0062	25.2499	25.141	25.019	24.6703	24.632	24.8191	24.7286	24.6811	24.6649	25.3307	25.5783	25.341	25.3031	25.317	25.2207	24.4425	24.7338	24.9716	24.8336	24.9406	24.9271	25.7024	25.7895	25.391	25.673	25.4831	25.654	24.2096	24.8811	25.0975	25.0233	25.0732	25.1719	+	+
23.1127	23.3239	22.8595	22.8876	22.6649	23.0139	22.8932	22.9334	22.6628	22.4118	22.6409	21.9777	23.3239	23.3778	22.9513	22.9654	22.9423	22.3538	22.895	22.8876	22.6253	22.9116	22.68	22.7935	23.3511	23.1111	23.2961	23.2036	23.2679	23.2535	22.8802	23.2821	23.0935	23.0935	23.0756	23.0576	23.5638	23.5045	23.391	23.217	23.48	23.5404	23.2521	23.3511	23.3239	23.2521	23.3239	23.1565	+	+
22.3129	22.5451	22.9899	23.019	22.8576	23.0156	23.1015	22.7655	22.6606	22.417	22.4947	22.239	22.2989	22.6141	22.9725	23.0037	22.6628	22.7307	22.4118	22.4501	22.3376	22.4144	22.4324	22.3857	22.1704	22.5189	23.1015	23.1332	23.5045	23.5045	23.0674	23.1472	22.5754	22.6342	23.5285	23.4676	22.6119	22.7574	23.0409	22.937	23.6096	23.4425	22.7915	23.0224	22.3211	22.8727	23.6096	23.48
22.3457	21.9207	21.9985	21.7756	21.7553	22.0789	NaN	NaN	20.9672	22.1519	NaN	21.4576	22.1856	22.2006	22.0459	21.6453	22.0224	21.6757	22.1047	NaN	NaN	NaN	NaN	NaN	22.002	NaN	21.8689	22.155	22.3045	22.3321	22.1111	NaN	NaN	22.0821	NaN	22.2535	22.5093	NaN	21.8152	21.9812	22.5754	22.2905	22.0292	NaN	NaN	22.1734	22.4425	NaN	+
NaN	23.0691	NaN	NaN	NaN	23.1472	NaN	NaN	NaN	NaN	NaN	NaN	NaN	23.0918	NaN	NaN	NaN	NaN	NaN	NaN	NaN	NaN	NaN	NaN	NaN	NaN	22.7816	22.7553	NaN	NaN	NaN	NaN	NaN	NaN	NaN	22.0854	NaN	NaN	NaN	NaN	NaN	NaN	NaN	NaN	NaN	NaN	22.1426	NaN
25.0732	25.1488	25.1095	25.0975	25.2243	25.2571	25.0105	24.8576	24.848	24.9539	24.9316	24.9847	24.9225	24.8858	25.0526	25.0526	25.1174	25.1214	24.867	24.9361	24.8997	24.7995	24.9225	24.9225	24.7024	24.8576	24.7492	24.8717	24.9361	24.867	24.5983	24.6264	24.391	24.48	24.4738	24.3975	24.7129	24.8385	24.6703	24.8528	24.654	24.7645	24.7286	24.558	24.4298	24.5754	24.4105	24.4551	+
27.0084	26.8264	27.1604	27.2714	27.2535	27.3239	26.8974	26.8974	27.0813	27.3324	27.3494	27.7195	27.1015	27.0711	27.0609	27.0914	27.391	27.4629	27.217	27.0813	27.2353	27.3153	27.2803	27.5682	26.976	27.2077	27.2891	27.0813	27.1312	27.2077	26.9088	26.632	26.7129	27.0813	27.1214	27.0813	27.0914	27.0914	27.1015	27.0609	27.2625	27.1984	26.8504	26.7645	26.9977	27.0505	27.019	27.0813
27.0296	26.976	27.1604	27.1214	27.2262	27.2979	27.0401	27.4234	27.4394	27.3239	27.3324	27.6181	27.0084	27.1507	27.1984	27.019	27.1312	27.189	27.4551	27.341	27.5754	27.4785	27.3239	27.5536	26.7771	26.9088	27.2445	27.17	26.8623	26.965	27.2445	27.2535	27.391	27.217	27.2262	27.4154	26.4057	26.6998	26.8264	26.7771	26.8974	26.8858	27.341	27.141	27.3992	27.4234	27.3662	27.3662	+	+
26.1174	26.239	26.1833	26.0914	26.1273	26.2643	26.4738	26.6458	26.4441	26.3307	26.5507	26.317	26.275	26.3992	26.433	26.2077	26.2714	26.1371	26.5898	26.4551	26.7771	26.5195	26.6181	26.6458	26.204	26.1293	26.1681	26.1075	26.0148	26.2926	26.3204	26.604	26.5667	26.2607	26.2891	26.2133	26.0401	26.2625	26.2408	26.2607	25.9606	25.989	26.2553	26.4457	26.3811	26.533	26.632	26.4692	+
23.3239	23.417	23.391	23.3376	23.6209	23.4298	25.6703	25.673	25.6622	25.6649	25.7155	25.6209	23.4551	23.4298	23.5165	23.654	23.5754	23.7286	25.6375	25.7363	25.7645	25.6348	25.6757	25.6375	23.0691	23.1596	23.1991	23.1079	23.3239	23.48	25.5463	25.705	25.6595	25.5374	25.5404	25.4953	23.119	23.391	23.2346	23.4923	23.6649	23.5522	25.5433	25.5667	25.6431	25.6998	25.5135	25.6292	+	+
24.918	24.989	24.9584	25.0975	25.2679	24.918	26.6998	26.7645	26.5463	26.4862	26.7129	26.5045	24.8858	24.9495	24.7338	24.9847	25.0148	25.0062	26.4378	26.329	26.632	26.3511	26.6865	26.524	24.7338	24.9134	24.5983	25.0062	24.9361	24.8093	26.5315	26.6181	26.6181	26.48	26.506	26.2535	24.5225	24.895	24.5983	24.9672	24.9495	25.065	26.2679	26.4723	26.3645	26.6181	26.2299	26.5105	+	+
24.5165	24.317	24.417	24.3645	24.5165	24.4738	26.0894	26.1852	26.0995	26.1095	26.0588	26.0443	24.4862	24.3645	24.3101	24.2535	24.4234	24.5983	26.065	25.9428	26.0772	26.1194	26.065	25.9473	24.0935	23.9225	24.1174	24.1095	24.2317	24.2243	26.0041	26.1075	26.0212	25.9495	25.7995	25.8385	23.9584	23.8764	24.0935	24.141	24.3444	24.2096	25.8881	26.0041	25.9694	26.0691	25.8433	25.8694	+	+
24.6649	24.9406	24.7441	24.317	24.7745	24.824	24.7129	24.5225	25.0935	23.9672	24.8623	24.9933	24.6096	24.8904	24.6096	25.1871	25.3679	25.1253	24.558	24.2535	25.019	24.9361	24.8717	25.0813	24.6096	24.4923	24.6918	24.7543	24.7338	24.239	24.5165	24.6375	24.632	24.6649	24.8904	24.275	24.4676	24.8811	24.9672	24.9495	24.895	24.824	24.391	24.4738	24.3844	24.558	24.7389	24.6431
21.4067	NaN	19.6132	NaN	NaN	21.0088	20.6628	NaN	20.4972	20.9243	NaN	NaN	21.1704	NaN	20.0559	NaN	20.5915	20.6886	20.8034	21.0156	NaN	20.8034	NaN	NaN	20.7715	NaN	NaN	NaN	18.7994	NaN	20.8113	NaN	NaN	NaN	NaN	20.1079	20.7955	NaN	20.5545	NaN	20.0691	NaN	21.8191	NaN	NaN	NaN	NaN	NaN
20.6364	21.5404	21.0691	20.9951	21.5545	21.68	21.9847	21.3857	21.4476	21.3045	21.2764	21.1395	21.4676	21.1886	21.9134	21.3101	20.9316	20.7471	20.6886	20.953	21.0426	20.953	NaN	21.4015	21.4324	21.3699	21.3645	20.9459	21.714	21.4118	21.9061	21.6929	22.1642	21.6096	21.1704	21.7594	20.3101	NaN	NaN	21.4923	21.2989	20.3538	21.6497	21.7553	21.3962	20.7223	21.6276	20.8576
28.8858	28.9174	28.7739	28.8534	28.7453	28.6764	29.3388	29.267	29.326	29.3662	29.1866	29.3346	28.9428	28.9677	28.9732	28.9869	28.9428	28.9539	29.3807	29.3109	29.3001	29.3196	29.258	29.2557	28.9002	28.7613	28.6181	28.55	28.5898	28.4668	29.2262	29.109	29.0453	29.158	29.0557	29.0322	29.21	29.0003	28.7708	28.7802	28.7129	28.726	29.3869	29.3044	29.1386	29.0479	29.0839	29.1214	+	+
29.1065	29.0583	29.1189	29.2781	29.1288	29.1189	29.6303	29.5389	29.3494	29.4995	29.4314	29.1604	29.341	29.1771	29.2714	29.2557	29.1842	28.9484	29.5128	29.7292	29.6578	29.6663	29.4374	29.6093	29.1532	29.0583	28.8623	28.8112	28.9841	28.8264	29.3066	29.3023	29.3303	29.2692	29.4842	29.1065	29.2692	29.2193	29.0084	29.1724	29.099	29.1065	29.4571	29.4394	29.4492	29.2353	29.3388	29.3239	+	+
26.2481	26.1214	26.189	25.9628	26.1371	26.1352	26.2114	26.228	26.4938	26.433	26.3101	26.6458	26.0296	26.1273	25.989	25.6486	26.0813	26.1585	26.3695	26.1035	26.1871	26.2114	26.2058	26.1946	26.2151	26.239	26.0975	25.7796	25.8191	25.8385	26.0127	26.0254	26.0443	25.945	25.673	25.8528	25.8457	25.7594	25.8694	25.7695	25.7103	25.6622	26.1449	26.0169	26.0711	25.5926	25.6891	25.6811	+	+
28.0914	28.0453	27.8504	27.9146	27.9539	27.9595	27.9705	28.0137	27.7581	27.7708	27.9088	27.8264	27.9539	27.9316	27.8142	27.8081	27.8504	27.8142	28.0505	28.019	27.8741	27.8741	27.9146	27.9031	28.4433	28.4629	28.0711	28.0813	28.3023	28.3282	27.9923	28.0401	27.7064	27.7581	27.9484	28.0137	28.0453	28.1556	27.9705	27.8504	28.2123	28.1747	27.9923	28.0914	27.7833	27.8081	28.066	28.0557
30.0737	30.0349	29.8785	29.995	30.1115	30.0479	29.94	30.0864	29.7453	29.8697	29.995	29.9259	29.995	29.9814	29.94	30.0349	30.0349	29.9814	29.9259	29.9539	29.8829	29.8829	30.0864	30.0609	30.2308	30.2193	29.9117	29.9677	30.0349	29.94	29.7895	30.0217	29.747	29.6781	29.7645	29.6005	29.9259	30.0737	29.9814	29.9677	29.9539	30.0217	29.7533	29.9677	29.8279	29.673	29.8157	29.805
29.8974	29.9814	29.8035	29.8218	29.9259	29.8974	29.8234	29.8974	29.7389	29.6216	29.8959	29.9259	29.8697	29.94	29.7708	29.8974	30.099	29.8264	29.7113	29.5591	29.6981	29.7692	29.8945	29.837	30.0737	30.1724	29.8697	29.94	29.8974	29.8519	29.588	29.837	29.5951	29.6612	29.7581	29.588	29.7096	30.0479	29.9259	29.995	29.9539	29.9539	29.4334	29.7723	29.5222	29.6458	29.6713	29.524
27.8623	27.8858	27.6798	27.6527	27.8324	27.611	27.4707	27.5315	27.2714	27.3494	27.4629	27.1312	27.7195	27.4862	27.6998	27.5969	27.6595	27.3662	27.5165	27.5898	27.341	27.4707	27.4862	27.4938	28.3951	28.4512	28.019	28.0609	28.2216	28.1115	27.5682	27.6181	27.3494	27.4629	27.5315	27.5826	28.0914	28.0914	27.9814	27.8916	28.0137	28.0084	27.6527	27.7517	27.5463	27.3992	27.7064	27.7129	+	+
23.6096	23.6649	23.7182	23.7492	23.7995	23.654	23.9043	23.9584	23.7492	23.8288	23.8385	23.6865	23.6096	23.6757	23.6757	23.6649	23.7286	23.6971	23.8576	23.9933	23.7594	23.7895	23.8288	23.6757	23.5045	23.4676	23.6757	23.7389	23.6209	23.632	23.7594	23.6865	23.848	23.7594	23.7077	23.7695	23.7182	23.6649	23.4923	23.632	23.6096	23.6971	23.7594	23.7895	23.8093	23.6431	23.7594	23.7492
21.0951	21.0821	21.1332	21.4375	21.3376	21.3156	21.2419	21.2933	21.2989	21.3321	21.2707	21.3592	20.8113	20.7553	20.9316	21.1079	21.0224	20.714	21.3101	21.1581	21.1886	21.1581	21.2477	21.3266	20.9601	20.8727	21.2933	21.502	21.1332	21.0951	20.953	21.5213	21.265	21.1332	21.1642	21.1206	21.0088	21.002	20.9459	20.85	20.9024	21.0756	20.6714	21.2302	21.1886	21.2125	21.0292	21.1079		+
22.8073	22.6714	22.5522	22.48	22.5777	22.2736	22.8034	22.7715	22.5545	22.7634	22.5961	22.4349	22.5545	22.7574	22.821	22.5069	22.2961	22.3538	22.8385	22.9584	22.7756	22.4874	22.5522	22.5892	22.5356	22.4451	22.3725	22.2332	22.3045	22.3778	22.867	22.7856	22.6209	22.695	22.1079	22.4015	22.6518	22.6865	22.1946	22.5823	22.4947	22.6141	23.0359	22.9985	22.68	22.1946	22.4923	22.4751
22.019	22.2302	21.9388	21.8727	21.9777	22.1856	21.9742	21.8538	22.2933	22.1734	21.9707	22.5522	22.1174	21.5165	21.9812	21.7512	21.1143	22.0393	22.0359	21.7836	22.1946	22.0756	21.6843	22.1673	22.0723	21.343	22.5189	22.0983	21.9134	22.0156	22.6736	22.2214	22.8073	22.6096	22.7553	22.8689	20.7876	21.5823	21.6006	20.714	21.6096	21.1519	22.1765	21.8576	22.4092	22.5451	22.2736	21.9672		+
24.4488	24.3101	23.9672	23.8385	24.1642	24.3376	23.7492	24.5522	24.2821	24.0772	23.9847	24.0359	24.8093	24.9361	24.3376	24.2317	24.3645	24.5638	24.48	24.6431	24.5165	24.2961	24.1488	24.1015	24.2961	24.3975	24.1565	24.019	24.1871	24.3444	24.2607	24.4105	24.4298	24.1565	24.3778	24.417	24.5105	24.5165	23.8093	23.5869	24.4923	24.3511	24.5463	24.5345	24.4984	24.3975	25.002	24.8093		+
24.7543	24.9361	24.7945	25.0275	24.5812	24.9088	25.0233	24.867	24.9716	25.002	25.1795	25.1135	24.9933	24.9672	24.9043	24.867	24.9134	24.9977	24.989	24.945	25.1984	25.1488	25.2463	24.9803	24.7796	24.7895	24.5463	24.5812	24.5812	24.604	24.7745	24.6264	24.4738	24.632	24.6595	24.5696	24.9134	24.7492	24.6375	24.5638	24.4738	24.5225	24.8717	24.6971	24.7389	24.5522	24.6595	24.7695
23.5754	23.3645	23.2821	23.4041	23.1095	22.9985	23.0723	22.8365	23.1111	23.0789	22.5983	22.3211	23.2821	23.2821	22.6606	23.0224	23.214	22.58	23.3101	23.0459	22.5285	23.074	23.2535	23.2679	22.8708	22.7492	23.0224	22.7077	22.5823	22.3831	22.5731	22.5869	22.4015	23.2332	22.4015	23.2521	22.9152	22.5638	22.8093	22.3101	22.9171	22.6475	23.0691	21.9459	22.5451	22.0359	22.9459	22.3457	+
22.019	21.7756	22.2792	21.9061	21.8269	22.2821	21.2185	21.6628	21.4775	20.265	21.417	NaN	21.9024	21.8113	21.9024	21.9171	21.6276	21.4972	20.8576	21.4067	21.6006	21.3538	21.4067	21.8423	22.0789	21.8802	22.5961	22.3211	22.3565	21.928	NaN	21.4874	21.4825	21.4273	21.3376	20.3538	22.0789	21.0426	22.2506	21.4526	21.5869	21.5261	NaN	20.85	21.1079	21.9601	21.3321	21.5069	+	+
28.6831	28.7129	28.6424	28.6831	28.7581	28.7162	28.5203	28.7064	28.7031	28.5426	28.8593	28.6527	28.8294	28.8858	28.7129	28.8294	28.8081	28.7162	28.7227	28.5536	29.0737	28.9316	28.9595	28.9456	28.4551	28.4823	28.3869	28.4629	28.5128	28.4668	28.4938	28.6005	28.7645	28.6355	28.7549	28.6629	28.4938	28.5165	28.4512	28.4433	28.5933	28.6595	28.5203	28.673	28.7195	28.8593	28.8445	28.8504
25.1833	25.317	25.4738	25.3273	25.4583	25.558	25.5345	25.7389	25.6237	25.673	25.7796	25.5404	24.9495	25.1293	25.3745	25.1681	25.3679	25.3578	25.4266	25.5255	25.5374	25.3578	25.6403	25.5754	24.7945	24.9088	25.3612	25.3578	25.2535	25.2607	25.2679	25.3811	25.3679	25.239	25.3578	25.391	24.5869	24.6649	25.2856	25.1946	25.1371	25.2021	25.0567	25.0233	25.1908	25.1293	25.3745	25.2961	+	+
21.6671	21.7553	22.0526	21.8461	21.9207	21.6584	23.2214	22.8014	23.3101	23.1379	23.1158	23.2961	NaN	17.8947	21.3962	21.0292	21.2243	21.3156	22.4972	21.8651	22.6822	22.8876	22.3936	22.6186	20.9742	NaN	21.8987	21.3538	21.7715	22.002	23.3101	23.0224	23.0999	23.3101	22.969	23.1206	NaN	NaN	NaN	20.417	20.4874	20.3752	22.4923	22.4092	22.6757	21.9352	22.8014	22.1395	+	+
29.0813	29.0583	28.8682	28.965	28.8682	28.8264	28.7453	28.7421	28.2216	28.2979	28.3153	28.1652	29.1288	29.1065	28.9031	29.0164	28.7927	28.8112	28.55	28.6075	28.2847	28.1214	28.2216	28.203	28.8916	28.9316	28.5352	28.632	28.55	28.4862	28.0762	28.1214	27.726	27.604	27.6251	27.5165	29.0686	29.0057	28.4823	28.5754	28.5014	28.5315	28.0505	28.0813	27.5463	27.4862	27.5315	27.5682	+	+
26.632	26.632	26.7129	26.8019	26.673	26.6595	26.6181	26.5898	26.6181	26.8019	26.4738	26.6595	26.7517	26.8019	26.7517	26.7771	26.6595	26.673	26.6181	26.6458	26.5404	26.7517	26.5419	26.5754	26.8974	26.8142	26.8858	26.7771	26.8019	26.8142	26.7517	26.8019	26.726	26.8385	26.7895	26.9088	27.0505	26.9428	26.9088	26.8741	26.8504	26.8974	26.8858	26.9203	26.7517	26.8019	26.8019	26.7771
23.7796	23.9847	24.002	23.9672	24.0609	24.0443	23.9134	24.0772	23.8858	23.7796	24.002	23.3645	23.9495	24.1488	24.1015	24.0772	24.0443	23.7077	24.0275	24.1719	24.0359	23.8764	24.0359	24.0359	24.0691	24.1253	23.9406	24.2021	23.9933	24.0526	23.7995	24.1488	24.0854	23.9043	23.9933	23.9847	23.9406	23.9134	23.8858	23.7895	24.0691	23.9584	23.9933	24.1253	23.8764	23.8764	23.867	23.9225
20.7955	22.2419	22.4923	22.4298	22.9171	22.2361	22.4092	22.9619	23.0156	22.7533	23.0641	23.0821	22.4923	NaN	NaN	22.3129	21.7471	22.1206	NaN	22.4601	22.9777	22.937	23.0088	23.0707	22.5615	22.5662	22.5165	22.5237	22.5869	22.44	22.4324	22.1111	22.976	22.9584	23.155	23.1704	NaN	22.3403	NaN	22.0658	22.7223	22.7223	22.44	22.5165	22.895	23.1472	23.3511	22.8595	+	+
NaN	21.6929	21.6671	21.4118	21.3962	21.6628	22.0854	22.6736	22.6164	22.2849	22.0224	22.1426	21.2361	21.7389	21.8113	21.0426	NaN	NaN	22.4972	22.5869	22.1795	22.5545	22.2036	22.2332	21.6096	21.3484	21.4324	21.4676	21.6843	21.7013	22.5915	22.3936	21.6757	22.5451	22.0292	NaN	21.7348	21.6628	21.7307	21.1886	21.5731	21.6096	22.5069	22.5731	22.4576	NaN	22.2066	22.0393	+	+
22.1488	22.019	22.2185	22.1704	22.6074	22.0493	22.0691	21.8913	22.2273	22.2535	22.2419	21.4526	21.417	22.0459	21.9171	22.2036	22.1612	22.2877	21.5777	21.7471	21.9707	21.85	22.4923	21.714	22.417	22.2961	22.7935	22.8895	23.1269	22.7856	22.2332	22.4247	23.0139	22.4626	23.1795	22.8191	22.5708	22.848	22.6971	23.1673	22.8269	23.141	21.5404	22.4501	23.0088	22.7161	22.821	22.8152
23.5638	23.7182	23.5045	23.7182	23.7286	23.6865	23.5045	23.8288	23.8385	23.9134	24.0609	23.9134	23.4923	23.654	23.4298	23.6757	23.7695	23.417	23.7492	23.9933	24.1174	23.848	24.1795	24.141	23.0999	23.2243	23.2961	23.417	23.2375	23.2821	22.7816	23.0139	23.2961	23.4425	23.3511	23.1047	23.5754	23.6649	23.1457	23.2821	23.2961	23.2961	22.8346	22.8876	23.3376	23.5983	23.1886	23.4923		+
22.5404	22.3321	22.2707	22.2361	22.5045	22.4676	22.3211	22.4375	22.1238	22.0088	22.0756	22.741	22.2792	22.3752	22.2933	22.1015	22.2036	22.4118	22.3045	22.3184	22.0526	22.2006	21.9637	22.1642	22.2877	22.2096	22.1332	22.3484	22.3017	21.9352	22.2621	22.5117	22.4196	22.538	21.8152	22.2273	22.155	22.1079	22.0156	21.895	22.1946	22.3017	21.9882	22.0918	22.2036	22.3017	21.9707	21.9812
23.3645	23.0443	23.4298	23.4676	23.3778	23.4298	23.5165	23.654	23.9134	24.019	23.7594	24.217	23.2679	23.3511	23.3511	23.2535	23.2535	23.5404	23.867	23.7286	24.2463	23.895	23.7695	24.217	23.4298	23.3101	23.7077	23.2679	23.6096	23.5754	23.9672	23.7286	24.0275	23.9933	24.2607	24.3101	23.5165	23.2961	23.3376	23.0037	23.7492	23.4923	24.2243	24.0609	24.141	23.8764	24.3844	24.4676	+	+
27.4707	27.391	27.4551	27.3239	27.341	27.3745	27.2262	27.2535	27.3066	27.3153	27.2077	27.2891	27.4314	27.4314	27.524	27.4314	27.4629	27.4551	27.391	27.1214	27.1604	27.3153	27.3153	27.2714	27.391	27.4938	27.3324	27.2979	27.4073	27.3828	27.2262	27.17	27.0609	27.1015	27.1214	27.2535	27.3066	27.4073	27.4154	27.509	27.4707	27.4234	27.2077	27.2714	27.0813	27.1312	27.2353	27.141		+
20.9024	20.7796	21.5592	21.0691	21.6096	19.7092	20.7056	21.0426	21.3156	20.8876	20.3962	21.8839	20.7389	20.5823	20.9882	21.1765	21.4972	NaN	20.3538	20.0821	20.417	20.9171	21.7512	20.953	20.6364	21.68	22.6119	22.1946	21.7389	20.002	20.5823	22.1765	21.8614	21.2989	21.0359	NaN	19.209	22.0854	22.3073	22.8093	20.85	21.1395	19.7689	21.5213	21.7056	20.8191	21.5498	18.9262
23.2258	23.7286	23.9225	23.848	23.8858	23.3511	23.5638	23.7492	23.7492	23.3778	23.7796	23.2821	23.6865	24.0105	24.0691	23.8288	24.1332	23.895	23.4041	22.8404	24.2891	24.002	23.5638	23.8191	23.6971	24.217	24.5869	24.3778	24.3844	24.5165	23.8764	24.0275	24.1488	24.1015	24.3376	24.0935	23.7594	24.5285	24.4425	24.5522	24.4862	24.5225	23.6649	23.7492	23.9043	24.4551	24.317	24.3101		+
27.8799	27.8385	27.7581	27.7895	27.5682	27.7708	27.5014	27.4234	27.611	27.5389	27.5969	27.611	27.8858	27.8741	27.7581	27.8682	27.7129	27.8264	27.4629	27.2714	27.673	27.6931	27.5609	27.6181	27.726	27.6595	27.7771	27.8203	27.8564	27.8799	27.5898	27.509	27.5898	27.6663	27.6998	27.726	27.7958	27.7129	27.6865	27.6251	27.8081	27.7958	27.4938	27.5014	27.5898	27.5898	27.7645	27.7389	+	+
22.4947	22.3294	22.2273	22.4775	22.4476	22.4476	21.9134	22.0559	21.8764	21.9882	22.0292	22.1174	22.6387	22.5545	22.4676	22.5093	22.5189	22.5568	22.1612	21.9459	22.2214	22.3619	22.2096	22.1332	22.1734	22.2006	21.9777	21.9847	22.0821	22.0658	21.9707	21.7955	21.7876	21.8727	21.6671	21.8538	22.1976	22.2243	21.8191	22.2564	22.3017	22.2792	21.9637	22.0088	21.6671	22.0983	21.9423	22.0691	+	+
20.9812	22.2036	NaN	21.2125	20.9316	21.502	22.3045	21.2764	22.7856	21.4067	22.5285	22.0156	19.9742	NaN	NaN	22.3017	22.5915	NaN	22.4726	21.0559	22.7533	22.8307	22.4923	21.8727	21.6628	21.9742	NaN	22.2821	21.9812	21.3857	22.4324	22.5915	22.9171	22.5093	22.3565	22.8969	21.2006	22.0426	21.6051	22.265	22.2419	21.4015	22.1332	22.5333	22.6253	22.6693	22.714	22.6886	+
23.6096	23.5522	23.6431	23.7492	23.5754	23.5869	23.8385	23.8576	23.9316	23.976	23.8858	23.867	23.5869	23.6209	23.6096	23.6209	23.5869	23.5983	23.7594	23.8576	23.8385	23.8576	23.848	23.7995	23.3511	23.5522	23.654	23.5983	23.5045	23.654	24.0105	23.8858	23.895	23.9672	23.9316	23.9847	23.3645	23.5404	23.3511	23.5165	23.6096	23.4923	23.9933	23.9134	23.8093	23.9406	23.7389	23.895	+	+
23.5045	23.4923	23.7995	23.7389	23.8385	23.7895	24.019	23.8576	23.8858	23.9134	23.8858	23.8858	23.6096	23.4041	23.7182	23.5754	23.5754	23.7895	23.9043	23.8093	23.9584	23.9933	24.0359	24.019	23.6971	23.6865	23.7182	23.8858	23.848	23.9495	23.6431	23.7895	23.8191	23.7077	23.8764	24.019	23.9134	23.7695	23.7077	23.9316	23.8093	23.976	23.9225	24.0275	23.7995	23.9134	23.9584	23.9933	+	+
23.4923	23.3239	23.7895	23.8093	23.9043	23.8385	23.3376	23.2961	23.5869	23.6209	23.4425	23.3239	23.6096	23.8858	23.9134	23.8385	23.7286	23.8385	23.2961	23.48	23.5754	23.3645	23.4923	23.4676	23.5404	23.4425	23.7389	23.6971	23.6865	23.5754	23.4425	23.0967	22.5522	23.5045	23.3645	23.3778	23.7995	23.8191	23.632	23.6209	23.1426	24.0359	23.4298	23.2821	23.5983	23.5045	23.4923	23.5285	+	+
23.2821	22.8404	22.9933	22.8913	23.178	23.5522	22.6231	22.9298	22.695	22.3699	22.7935	NaN	22.68	22.3857	22.5498	22.9672	22.7223	NaN	22.5261	22.741	22.9171	22.848	22.9829	22.6736	22.3017	22.538	22.7995	22.8913	22.7307	22.5356	22.8727	22.6671	22.7035	22.8727	22.9707	22.1079	22.5045	22.7594	22.3699	22.654	22.7935	22.969	22.3672	22.8969	22.9916	22.1457	22.7182	22.8073	+
25.5898	25.7103	25.4738	25.4862	25.7129	25.5725	26.275	26.1946	25.9912	25.8433	26.0547	25.9293	25.4676	25.3712	25.4008	25.5255	25.7517	25.5225	26.4754	26.1194	25.9606	26.1135	26.1469	26.0401	25.895	25.9088	25.6998	25.7234	25.4583	25.3066	26.6865	26.7129	25.9316	25.9955	25.7517	25.7695	25.8215	25.8019	25.6181	25.5492	25.3239	25.2133	26.8974	26.8504	26.1135	25.9134	25.9847	25.8834	+	+
22.4923	22.4324	22.6029	22.8113	21.6497	22.6298	22.8073	22.019	22.2448	22.7856	21.9134	22.1395	NaN	23.2006	22.4375	21.7634	22.7675	21.8576	22.4923	22.6497	21.8876	22.8727	22.5823	22.4874	22.0122	21.4775	21.9777	22.5983	22.2361	22.3239	22.7203	22.5754	21.1886	21.7594	22.1111	22.6907	22.6671	22.2332	22.3403	20.6453	22.2155	21.953	22.6096	22.741	22.5869	NaN	22.7856	22.4247
26.3811	26.2243	26.2944	26.3861	26.3629	26.2353	26.2499	26.0955	26.3342	26.4661	26.1469	26.2679	26.425	26.4138	26.2874	26.3118	26.3307	26.3444	26.2372	26.275	26.2335	26.2408	26.2426	26.2499	26.5522	26.4154	26.4583	26.3562	26.2372	26.2335	26.2408	26.0443	26.4186	26.4645	26.2481	26.2821	26.7517	26.6865	26.346	26.4154	26.2732	26.2785	26.3959	26.2996	26.4362	26.3376	26.3049	26.3101
27.5315	27.524	27.8445	27.8142	27.976	27.611	26.9539	27.17	27.1115	27.3324	27.2714	27.019	27.5609	27.5014	27.5389	27.391	27.9088	27.3239	27.2803	27.2535	26.6181	27.4234	27.3745	27.5463	27.1312	27.2262	28.1507	27.5754	27.5315	27.4473	26.673	26.9977	26.6181	26.8019	26.9088	26.9977	26.5374	27.1015	27.524	27.3662	27.189	27.5315	26.9977	27.0711	27.3745	27.3828	27.217	25.7771	+	+
26.8019	26.726	26.726	26.7129	26.6595	26.673	26.9869	26.9539	27.0609	26.976	26.965	26.9203	26.673	26.6865	26.632	26.604	26.604	26.604	26.4488	26.4041	26.6865	26.632	26.5419	26.558	26.7129	26.7517	26.5711	26.4999	26.6595	26.6998	26.7517	26.7129	26.8142	26.8741	26.8504	26.8385	27.0401	26.8741	26.4969	26.5105	26.7771	26.6181	26.5374	26.5165	26.524	26.5285	26.7645	26.8019	+	+
27.3324	27.3992	27.2262	27.3662	27.189	27.2803	27.7325	27.7064	27.5826	27.4473	27.6595	27.509	27.2803	27.3745	27.2353	27.2353	27.1507	27.1312	27.1507	27.189	27.0914	27.1984	27.1984	27.2445	27.3066	27.2714	27.1214	27.1507	27.3662	27.3828	27.391	27.4073	27.341	27.4314	27.5463	27.5682	27.632	27.4314	27.1015	27.1795	27.3239	27.4073	27.2077	27.2979	27.0813	27.217	27.4473	27.3066	+	+
21.2066	21.5592	21.417	21.2477	21.5777	21.5261	21.5356	21.6096	NaN	21.1825	21.7265	21.5404	21.7265	21.4775	21.2989	21.6714	21.4476	21.4726	21.4874	20.9459	21.6497	21.5404	21.1704	21.4874	21.4626	21.4425	21.1143	21.2006	21.3101	21.2821	21.4626	21.5356	21.7594	21.5069	21.7634	NaN	21.1332	21.6714	21.417	21.4972	21.6051	21.4775	20.9459	21.3266	21.5823	21.8913	21.391	21.7098
22.5961	22.976	22.7836	22.8461	22.7098	22.7594	23.48	23.5983	23.1363	22.9899	23.3511	23.4676	22.5093	22.5638	22.7077	22.6453	22.9024	22.7492	23.6431	23.3511	23.3645	23.2125	23.3239	23.2273	22.4626	22.4701	22.3017	22.4825	22.1519	22.0559	23.6649	23.654	23.2434	22.848	22.4526	22.4923	22.5938	22.4726	22.3211	22.2302	22.0325	21.9882	23.2961	23.4041	22.7935	22.8987	22.48	22.6096	+	+
27.217	27.1115	27.2077	27.217	27.2803	27.217	26.6595	26.8858	27.0084	26.9088	27.0505	26.8741	26.8385	26.7895	26.9203	26.8974	26.9088	26.9088	26.632	26.5536	27.1507	27.019	26.965	26.9539	27.2891	27.2714	27.6181	27.5682	27.5682	27.5014	27.1312	27.1604	27.4551	27.3745	27.4314	27.3745	26.4645	26.4754	27.17	27.1015	27.2445	27.2445	27.0401	27.1312	27.3324	27.4785	27.5014	27.4707	+
26.0148	26.0105	26.1908	26.0275	25.7846	26.0588	26.0732	25.9338	26.1546	26.4089	25.9248	26.2299	26.2372	26.1852	26.2785	26.0894	26.2445	26.1075	26.3101	25.9977	25.8385	26.4488	26.1155	26.1449	25.9803	25.8093	26.3204	25.9225	26.0975	26.0401	25.9933	25.9628	25.9157	26.0691	25.9716	26.2643	26.2768	26.0062	26.1661	26.0588	26.0084	25.8191	26.1214	26.0127	25.9517	25.726	26.2926	25.6153
26.7771	26.6181	26.7645	26.8019	26.5522	26.5754	26.8858	26.7389	26.9428	26.965	26.6998	26.9316	26.9203	26.8504	26.8623	26.8858	26.8504	26.8385	26.9316	26.6998	26.726	26.976	26.8019	26.7895	26.8019	26.6181	26.7771	26.533	26.5754	26.4738	26.8504	26.6998	26.6865	26.8385	26.6458	26.433	27.0711	26.726	26.8019	26.6998	26.6998	26.574	26.8974	26.7895	26.6865	26.604	26.7645	26.632
23.2273	23.48	24.2961	24.1795	24.3239	24.7745	23.1363	23.632	22.695	21.6497	22.7614	22.5093	23.2679	23.2302	24.0772	23.867	24.0275	24.4234	22.6518	22.7265	22.8746	22.8152	22.8727	22.6409	23.4041	23.3376	24.2679	24.3578	24.002	24.2021	23.7182	23.9043	23.9406	23.4551	23.7182	23.7895	22.7471	22.8633	23.7077	23.7286	23.6757	23.9225	22.8461	23.1642	23.2679	23.1441	23.632	23.5165	+	+
22.2877	22.5638	22.7182	22.743	22.4825	22.3936	22.6387	22.7077	22.3699	21.5117	22.7348	22.5522	NaN	NaN	20.3962	22.2792	21.9024	NaN	22.7035	22.7756	22.741	22.3538	22.0493	22.0258	22.3962	22.7161	22.3752	22.6231	22.6364	22.2679	22.2933	22.4626	22.7182	20.2185	22.3725	20.9951	22.6562	22.5983	22.3017	NaN	NaN	22.0054	22.0756	22.4825	22.1395	22.5961	22.2302	22.417		+
18.9064	19.4296	20.3101	20.2066	19.09	20.8191	20.2764	NaN	20.6186	20.2535	19.6519	20.1825	NaN	20.0821	19.1981	20.1704	NaN	NaN	20.3857	21.1395	18.5284	19.8896	20.3101	20.1704	NaN	19.5645	20.1206	19.7098	19.4045	19.1147	NaN	20.0156	20.1704	20.1704	20.0951	20.2877	19.8269	NaN	NaN	NaN	19.6073	19.7752	21.6006	19.7992	19.4336	NaN	NaN	18.8585
25.7415	25.9203	25.6676	25.7389	25.6513	25.7517	25.1795	25.2207	25.3135	25.1253	25.3578	25.217	25.8997	25.9338	25.6703	25.8741	25.792	25.7389	25.2821	25.019	25.48	25.3477	25.2891	25.3645	25.7568	25.6838	25.6068	25.6998	25.6096	25.7077	25.0484	25.1908	25.2926	25.2207	25.3877	25.4073	25.7796	25.7155	25.7129	25.5225	25.7945	25.6458	25.002	25.1293	25.239	25.4362	25.5492	25.5783	+	+
24.6264	24.6811	24.654	24.8044	24.8288	24.945	24.989	25.1681	24.6703	24.5285	24.9977	24.7234	24.6865	24.8191	24.6264	24.558	24.7846	24.7645	25.2785	25.2926	25.1833	25.065	25.1449	25.0062	26.2589	26.2353	25.9912	26.143	25.8927	26.0711	26.5225	26.6181	26.673	26.4202	26.204	26.1174	26.0975	26.189	25.9134	25.8904	25.9781	25.9473	26.5565	26.6595	26.5374	26.8504	26.4877	26.5045
28.6181	28.6146	28.5014	28.4785	28.459	28.6285	28.4234	28.524	28.4629	28.5426	28.4629	28.49	28.6764	28.6898	28.4234	28.5718	28.5969	28.632	28.6527	28.579	28.4512	28.3992	28.4823	28.3452	28.509	28.4746	28.4113	28.49	28.3704	28.6216	28.5646	28.5862	28.5682	28.5426	28.3951	28.4707	28.611	28.5426	28.5646	28.2891	28.6663	28.5014	28.5426	28.5898	28.4938	28.8653	28.6527	28.6865
NaN	NaN	NaN	NaN	NaN	NaN	NaN	NaN	NaN	NaN	NaN	NaN	NaN	NaN	NaN	NaN	25.0975	NaN	NaN	NaN	NaN	NaN	NaN	NaN	NaN	NaN	NaN	NaN	NaN	NaN	NaN	NaN	NaN	NaN	NaN	NaN	NaN	24.9847	NaN	NaN	NaN	NaN	NaN	NaN	NaN	NaN	NaN	NaN
27.0084	27.4551	27.4394	27.5609	27.6181	27.2077	27.2979	27.3992	26.9088	26.8741	27.509	27.524	27.3992	27.3153	27.3239	27.7645	27.3324	27.5014	27.3153	26.9203	27.8504	27.3324	27.4394	27.7129	27.4314	27.6663	27.5826	27.524	27.4073	27.0401	27.17	27.632	27.8203	27.5754	27.7958	26.976	27.2353	27.7645	27.8019	27.9203	27.1115	27.9146	26.673	27.4154	27.5165	27.8081	27.2353	27.6931
28.4394	28.8564	28.8445	28.8916	28.8564	28.9088	29.1556	28.8264	28.8264	28.7292	28.8829	28.6005	28.509	28.8858	28.8081	28.6216	28.7708	28.5315	28.8858	28.9595	28.9539	28.8445	28.8887	28.8858	28.7096	28.7453	28.8142	28.726	28.6697	28.7325	28.6561	28.9372	28.7517	28.877	28.726	28.7453	28.8682	27.7895	28.7227	28.9484	28.8324	28.3704	28.6561	28.9567	28.6931	28.906	28.7708	28.2714
23.3376	23.0756	23.0122	23.3376	23.214	23.4425	23.2021	23.2961	23.3645	23.2821	23.3376	23.1269	23.2066	23.2821	23.2961	23.2492	23.0609	22.9829	23.3376	23.3778	23.1946	23.1901	23.3511	23.1519	23.0967	23.1642	23.1488	23.3778	23.1441	23.48	23.184	23.2679	23.3376	23.1253	23.1269	22.9584	22.976	22.6693	22.8404	23.119	23.211	22.882	23.1332	23.1565	23.4425	23.0821	23.3511	22.9298
22.0224	20.6186	NaN	NaN	21.3266	22.1047	21.9566	21.4375	NaN	22.3101	22.343	NaN	21.9985	NaN	22.0088	22.0625	NaN	NaN	21.9098	NaN	22.0156	22.1174	22.1704	22.4041	21.8764	21.3484	21.9672	22.0393	22.0224	NaN	21.7553	21.9847	21.5592	NaN	22.1642	NaN	NaN	21.4015	21.8614	21.0559	NaN	21.4324	21.7836	21.2419	21.4825	21.5961	NaN	21.5451
24.417	24.391	24.7543	24.6757	24.6595	24.6486	24.6153	24.4862	24.824	24.6971	24.6703	24.7995	24.4738	24.5045	24.8528	24.6703	24.6431	24.6971	24.5869	24.3444	24.6971	24.7543	24.824	24.7492	24.5812	24.5045	24.8528	24.824	24.895	24.8336	24.8385	24.8093	24.9361	25.1565	25.1293	25.1055	24.7895	24.7441	24.8811	24.9271	24.9628	24.8997	24.7234	24.8811	24.9406	25.0062	25.1946	25.1449
28.7064	28.4823	28.6697	28.5862	28.55	28.6181	27.965	28.1556	28.3153	28.4354	28.3452	28.6663	28.8415	28.6285	28.579	28.4433	28.7031	28.8534	28.362	28.4976	28.3282	28.0813	28.2445	28.4032	28.7292	29.0889	28.8916	28.6424	28.5898	28.6798	28.5052	28.1459	27.9428	28.3662	28.3282	28.3536	28.8324	28.8653	28.7096	28.4194	28.4194	28.6527	28.5463	28.3578	28.3662	28.1065	28.3578	28.217	+	+
27.5754	27.604	27.6865	27.7389	27.6931	27.6663	27.7645	27.8081	27.7581	27.7958	27.7771	27.6527	27.7064	27.7195	27.7895	27.8081	27.7517	27.7708	27.8203	27.8324	27.8682	27.8324	27.8203	27.7833	27.6931	27.6458	27.726	27.7708	27.6865	27.7771	27.726	27.7895	27.9088	27.8682	27.7325	27.7645	27.7645	27.726	27.8445	27.8081	27.8019	27.7833	27.8799	27.9316	27.9372	27.8799	27.8623	27.8385
26.1776	26.1738	26.3595	26.3256	26.3273	26.2891	27.2262	27.1312	27.2445	27.189	27.217	27.2535	26.3307	26.2821	26.3729	26.3729	26.3926	26.48	26.976	26.9428	27.0711	27.1312	27.1115	27.0609	25.9955	25.9428	26.2299	26.2891	26.2926	26.2408	27.4629	27.4707	27.341	27.3828	27.3992	27.3828	26.1035	26.1055	26.3376	26.3894	26.2961	26.3894	27.1604	27.1984	27.2353	27.1604	27.1984	27.2445	+	+
23.5285	23.7286	24.0105	23.8576	23.7796	24.002	23.9672	23.895	23.7594	24.2607	24.0443	24.002	23.7492	23.9225	24.0772	23.895	23.848	24.0359	23.9584	24.1015	23.8764	23.9933	23.9933	24.0609	23.8288	23.8576	23.9225	23.7895	23.7895	23.8288	24.1253	24.1871	24.1095	24.1642	24.1174	24.1253	23.7895	23.7594	24.1565	23.9495	23.8288	23.7594	24.2243	24.3307	24.3376	24.0935	24.217	24.0935
21.2006	21.502	21.7512	21.6843	21.8839	21.9316	21.2821	20.85	21.3211	NaN	20.8423	20.8034	21.5545	21.8576	21.9601	21.3484	22.0325	21.8191	22.2096	21.5777	20.6628	21.3538	20.7796	21.1269	20.3211	20.9243	21.0426	20.9459	20.9171	21.0156	20.9243	21.0426	20.2989	20.7876	20.3857	20.4775	21.5213	20.6628	21.8689	21.4726	21.343	21.1519	21.2419	21.3484	20.68	NaN	21.0756	20.4676	+	+
25.6375	25.7234	25.5165	25.5105	25.4614	25.5135	25.0854	25.1488	25.0233	25.0813	25.0401	24.8904	25.6458	25.6891	25.4488	25.5285	25.4105	25.3778	25.1871	25.1984	25.1332	25.1527	25.1135	25.0359	25.5315	25.604	25.4769	25.5492	25.48	25.4394	24.8904	25.0609	25.141	24.9539	25.0443	24.9628	25.7363	25.6431	25.4769	25.4105	25.4892	25.4266	24.945	25.0609	25.1332	25.0233	25.0813	25.0526	+	+
22.8461	22.5568	22.8132	22.8708	22.3045	22.8519	22.3988	22.5731	22.6475	22.6865	22.5685	23.0576	22.5731	22.8093	22.6409	22.3936	22.5045	22.5708	22.3592	22.3884	22.5592	22.7655	22.4701	22.6141	22.3752	23.074	22.8783	22.9423	23.0641	22.9968	23.0426	22.5777	22.6387	22.5498	23.0967	23.0493	22.6051	22.4898	22.6693	21.9637	22.6298	22.6074	22.7856	22.4849	22.882	22.8913	22.6562	22.6164
NaN	20.6971	NaN	NaN	NaN	NaN	20.9171	20.2535	20.1457	21.1015	20.714	20.3321	NaN	NaN	22.3725	NaN	NaN	NaN	19.2554	20.5069	21.1015	19.9882	19.763	20.5069	21.7995	NaN	21.7955	NaN	NaN	NaN	20.9243	20.7553	21.3376	20.3645	20.4576	NaN	20.4775	NaN	NaN	NaN	NaN	NaN	NaN	21.2821	21.6006	NaN	19.2513	21.4726
21.5309	21.5261	NaN	21.0156	21.2877	20.9388	21.7715	21.68	21.1581	21.3962	20.7056	NaN	21.0224	19.8232	NaN	20.8576	20.7307	NaN	21.2477	21.7512	21.4425	21.0821	21.502	21.5069	20.1581	19.5748	NaN	20.7553	NaN	NaN	21.1946	21.1079	20.9882	20.5356	19.9882	NaN	20.1581	19.3531	NaN	19.0024	NaN	NaN	21.1704	20.7634	20.6006	20.7056	NaN	20.4576		+
21.002	21.1704	20.5069	21.8152	20.9459	21.4118	21.4972	20.953	21.1079	NaN	21.4626	NaN	20.1206	20.85	21.1332	20.8576	20.9459	NaN	21.002	21.3538	21.1015	21.5356	21.2877	20.5451	20.9601	21.4726	21.4273	20.7307	20.7634	21.2989	20.5165	21.3857	21.0821	21.1886	21.7756	21.8423	21.5069	21.8913	21.1395	21.2419	21.3962	21.85	21.3156	21.4676	21.4118	21.9388	21.6584	21.5638		+
23.3239	23.4676	23.4923	23.632	23.7286	23.4551	23.6431	23.8385	23.2066	23.1426	23.3778	23.0476	23.211	23.1111	23.3376	23.4551	23.2332	22.9742	22.9548	23.074	23.2332	23.2405	23.6431	23.5285	23.2535	23.9316	23.4551	23.654	23.6865	23.6649	22.9985	23.5522	23.9584	23.155	23.9316	23.5983	23.2302	23.7796	23.48	23.7492	23.3511	23.8858	23.3101	23.5165	23.6649	23.417	23.5983	24.0854
23.3511	23.2535	23.4551	23.4298	23.417	23.4676	23.632	23.7286	23.5983	23.7286	23.7492	23.6865	23.48	23.4425	23.5165	23.6209	23.5638	23.5638	23.7695	23.6865	23.8576	23.7492	23.7077	23.6757	23.1565	23.1734	23.4041	23.3376	23.3645	23.5045	23.6757	23.6971	23.8764	23.9406	23.895	23.7695	23.391	23.5165	23.4298	23.4425	23.6431	23.5165	23.8093	23.8288	23.8385	24.0526	24.002	24.0691	+
25.3844	25.4425	25.3101	25.3204	25.3239	25.2961	25.5812	25.5609	25.3612	25.433	25.4645	25.2961	25.3376	25.3612	25.2499	25.3307	25.2714	25.2463	25.5869	25.5433	25.4394	25.4362	25.4953	25.4769	25.3645	25.417	25.3444	25.3811	25.3511	25.3239	25.3778	25.4831	25.48	25.4008	25.4298	25.3477	25.6237	25.5195	25.4008	25.5255	25.3745	25.4614	25.5667	25.6375	25.5374	25.4457	25.3612	25.5492
23.7695	23.5754	23.5285	23.214	23.2535	23.6757	24.1174	24.1174	23.9933	24.1795	23.7995	23.848	23.6209	23.6431	23.3645	23.1127	23.1488	23.3376	23.9406	24.0854	23.9316	23.9584	23.895	23.7695	24.2021	24.1871	24.3975	24.3844	24.3975	24.3101	24.895	24.7695	24.6918	24.7796	24.5983	24.6209	24.4551	24.2535	24.2021	24.2096	24.3376	24.2096	24.8044	24.8623	24.9043	24.6209	24.7695	24.7492	+	+
24.9847	24.9361	24.6096	24.5983	24.7182	24.6918	24.8385	24.7895	24.4488	24.5926	24.4676	24.5696	25.1332	25.0443	24.8623	24.654	24.3444	24.945	24.7796	24.9271	24.5754	24.6096	24.4984	24.2243	24.019	23.9847	23.6209	23.7594	23.6431	23.6865	24.217	23.8764	23.7492	23.6757	23.2036	23.417	24.4234	24.1871	23.654	23.6096	23.9043	23.5754	24.2317	23.9933	23.4923	23.5869	23.6431	23.6757
24.9316	24.4362	24.5638	25.0359	24.8997	24.848	24.2607	24.5045	24.6264	24.5696	24.6431	24.3778	24.895	24.9271	25.1946	24.9628	24.6209	24.6649	24.5696	24.5754	24.8385	24.7389	24.6865	24.9933	24.7796	24.7846	25.0609	25.0484	25.0609	24.7389	24.6264	24.4488	24.867	24.5345	25.0894	24.9495	25.0148	24.8433	24.7077	24.5404	25.1604	24.8191	24.6431	24.5165	24.7594	24.7234	25.0233	25.1795	+	+
25.4707	25.1984	25.7234	25.5463	25.5014	25.6865	25.2243	24.9539	25.4551	25.1332	25.7466	25.5926	25.3307	25.4831	25.3811	25.2679	25.6403	25.2996	25.3645	25.0443	25.5075	25.48	25.5983	25.7441	26.0609	26.3376	26.1814	25.989	26.1253	26.0443	25.8409	25.4266	25.5045	25.9157	26.0254	26.1155	25.9781	25.9203	26.0233	25.8019	26.067	25.9248	25.5754	25.4862	25.7594	25.6264	25.9248	25.9338
24.3645	24.1795	24.4676	24.6153	24.5696	24.6595	24.632	24.5983	24.8191	24.6971	24.6649	24.7645	23.867	23.895	24.4105	24.4923	24.417	24.5105	24.4551	24.4862	24.8288	24.7441	24.8142	24.7389	24.2463	24.2021	24.8191	24.9271	24.7129	24.7945	25.1135	24.9803	25.1795	25.2133	25.1293	25.1174	23.8858	23.8288	24.5812	24.6595	24.5345	24.6096	25.019	25.141	25.3342	25.2856	25.2317	25.1984	+	+
21.5404	20.8346	21.4221	21.2125	NaN	20.8034	21.0559	NaN	21.1642	20.6971	NaN	20.6971	21.502	21.632	20.6628	NaN	21.4425	21.2125	21.2877	NaN	20.8269	20.953	NaN	20.9882	21.1642	NaN	20.343	NaN	20.3321	20.9742	NaN	NaN	NaN	21.6051	NaN	20.4676	21.2593	NaN	20.8113	NaN	21.5961	21.0359	20.9024	NaN	NaN	20.4476	21.4526	NaN		+
NaN	NaN	NaN	20.0821	21.1143	20.343	NaN	20.6186	20.6364	20.3101	20.9812	21.1946	19.865	NaN	19.7951	NaN	19.6808	20.6186	20.1704	NaN	20.3538	20.5069	21.4576	20.9672	NaN	20.8113	19.5028	20.3321	20.4775	NaN	20.4576	21.0156	20.7796	20.2535	20.7796	NaN	NaN	NaN	18.765	19.48	NaN	NaN	19.9073	19.9742	19.5565	20.7056	NaN	21.1332		+
23.3239	23.4298	23.2679	23.3101	23.7695	23.9672	22.6276	22.8858	21.8073	23.4923	23.1363	23.4425	23.4551	23.632	23.1504	23.0476	23.4551	23.7594	23.141	23.0542	23.6971	23.6431	23.4923	23.5638	23.181	23.2821	23.5165	23.2199	23.8093	23.9225	23.3778	23.1596	23.6971	23.8858	23.5522	23.8385	22.5545	22.7614	23.5869	23.1916	23.632	23.417	23.417	23.3511	23.5754	24.1719	23.6209	24.1871	+	+
27.8741	27.8916	27.9705	28.019	27.9088	27.9372	27.7195	27.6389	27.7645	27.7581	27.7517	27.7064	27.9428	27.8974	28.003	28.0505	27.976	27.8974	27.6865	27.632	27.7517	27.7958	27.7958	27.7708	28.0762	28.0349	28.0609	28.0762	28.0401	27.9869	27.7195	27.7195	27.726	27.7771	27.8081	27.7771	28.0864	28.0401	28.0864	28.141	28.0401	28.0609	27.6527	27.7325	27.7389	27.6931	27.8142	27.7581	+	+
22.5522	22.9061	22.9441	23.0821	22.7119	22.882	23.119	22.821	22.8895	22.9061	23.1285	22.9043	22.6584	22.8651	23.074	23.2492	22.9061	22.8913	22.6276	22.8152	22.7975	23.0241	23.4298	23.2961	22.8651	22.343	22.7223	22.8932	22.9495	22.8651	23.3101	23.4298	23.2361	23.178	23.4923	23.2463	22.7995	22.632	22.8614	22.7512	23.0156	23.0071	23.2125	23.632	23.5404	23.5045	23.5754	23.391
25.4138	25.5285	25.5841	25.5165	25.5374	25.4645	25.4614	25.3444	25.6012	25.4583	25.5315	25.5667	25.4073	25.4394	25.4298	25.5075	25.5463	25.3943	25.4298	25.2426	25.4984	25.5195	25.5522	25.6012	25.4583	25.5014	25.5609	25.5492	25.5285	25.3645	25.2891	25.3778	25.3745	25.4041	25.4614	25.3844	25.4105	25.4202	25.5165	25.5374	25.4645	25.4707	25.2821	25.3239	25.3645	25.239	25.3239	25.3778
23.3511	23.3101	23.5285	23.4041	23.417	23.3511	23.5638	23.5045	23.7077	23.5869	23.5522	23.632	23.1426	23.1206	23.4923	23.3376	23.184	23.3778	23.3511	23.4676	23.4923	23.5285	23.4923	23.5638	23.4425	23.417	23.5165	23.5522	23.3239	23.3239	23.5045	23.4425	23.5522	23.5522	23.4676	23.2821	23.4041	23.2243	23.2961	23.1916	23.0088	23.1348	23.3645	23.391	23.5404	23.4425	23.2821	23.1886	+	+
22.8191	22.8895	22.8802	22.5285	22.9742	22.882	22.5451	22.8895	22.8858	22.8802	22.7553	22.9423	22.4996	22.6475	22.6164	22.7223	22.5117	22.4425	22.5754	22.5915	22.8171	22.7161	22.502	22.6387	22.44	23.0037	22.7244	22.8557	22.4196	22.7307	22.4947	22.7756	22.8595	22.4551	22.5545	22.7223	22.4898	22.6253	22.4067	22.5685	22.4349	22.7634	22.4626	22.937	22.7735	22.8249	22.6096	22.6562		+
25.0609	24.9495	25.2535	25.2021	25.1449	25.2058	24.7389	24.7077	24.8717	24.8528	24.8623	24.8336	24.7389	24.6971	25.002	25.0401	25.0443	24.9716	24.632	24.5522	24.7796	24.7594	24.7594	24.7543	24.558	24.604	25.0275	24.9539	25.0772	25.1214	24.6649	24.604	24.6865	24.6918	24.8191	24.7543	24.2679	24.2243	24.6595	24.6595	24.8997	24.9134	24.2821	24.2021	24.4923	24.3844	24.6757	24.6971	+
25.9066	25.867	25.989	26.0084	25.8576	25.9134	26.0547	25.9473	26.1719	26.2625	26.0914	26.0443	25.0526	25.1833	25.3342	25.2926	25.1449	25.0275	25.3844	25.4105	25.4041	25.5667	25.4738	25.4488	25.6012	25.4892	25.7492	25.6375	25.6125	25.6012	25.8433	25.9134	26.0401	26.1984	26.2133	26.2426	25.2821	24.9406	25.065	25.0975	25.019	25.0894	25.6292	25.5135	25.6375	25.7441	25.5492	25.5075		+
23.5404	23.5983	23.8858	23.5983	23.7895	23.4676	23.2821	23.4425	23.4041	23.4425	23.4041	23.4041	23.9316	23.632	23.5404	23.6431	23.8576	23.867	23.4923	23.632	23.1111	23.5404	23.4551	23.4551	23.7594	23.7492	23.5983	23.7182	23.5404	23.5869	23.4676	23.4425	23.1658	23.4425	23.3645	22.976	23.4676	23.6431	23.4041	23.6209	23.5285	23.6431	23.5165	23.3645	23.4041	23.0275	23.211	23.3239	+	+
24.5345	24.654	24.6918	24.8528	25.0854	24.6649	24.1253	24.4488	24.1565	24.275	24.1642	23.8385	24.6811	24.7895	24.7234	24.5522	24.6703	24.6431	24.3975	24.3444	24.4298	23.7895	24.2961	24.4738	24.8858	24.9271	24.4298	24.6971	24.2821	24.3712	24.2891	24.0854	23.8093	24.2317	24.1095	24.1642	24.3239	24.7796	24.5696	24.632	24.6918	24.7338	24.2535	24.0526	24.3844	24.3511	23.5754	24.1565	+	+
24.5812	24.6649	24.9088	24.8997	24.824	24.8433	24.8811	24.7895	25.1214	25.0854	25.0732	25.002	24.2317	24.1642	24.4488	24.4425	24.3844	24.417	24.0935	24.1565	24.5285	24.5404	24.5638	24.5045	24.4551	24.4488	24.8288	24.8288	24.8191	24.7846	25.1095	25.065	25.3975	25.4298	25.4008	25.4138	24.5522	24.5045	24.5812	24.5926	24.5225	24.5105	24.4362	24.5285	24.8576	24.8288	24.9088	24.9271		+
26.574	26.673	26.632	26.632	26.673	26.6458	26.3031	26.3662	26.346	26.2821	26.3427	26.2607	26.7771	26.7771	26.6865	26.7771	26.7517	26.6998	26.3359	26.3307	26.4661	26.3811	26.4073	26.3324	26.7129	26.7389	26.6865	26.6998	26.7389	26.7771	26.5492	26.5898	26.5898	26.5898	26.632	26.6458	26.976	27.0296	26.8019	26.8019	26.8858	26.8385	26.4551	26.6181	26.5725	26.5754	26.7129	26.7517	+	+
26.9539	27.0084	26.9428	26.8974	26.965	26.965	25.7466	25.7594	25.6153	25.5841	25.7182	25.6348	27.189	27.17	26.9428	26.9869	26.9977	26.9316	25.8717	25.6595	25.7695	25.7415	25.7208	25.8191	26.9088	26.9428	26.7129	26.604	26.673	26.673	25.141	25.2096	25.1015	25.1332	25.1293	25.217	27.189	27.1984	26.7389	26.7895	26.7771	26.6458	25.1488	25.2058	24.9628	25.2463	25.3066	25.3745	+	+
24.1871	24.1095	24.5225	24.4362	24.4984	24.4923	24.0105	23.8191	24.2463	24.2243	24.2317	24.2821	24.1795	24.1253	24.4614	24.3712	24.4041	24.4738	23.8288	23.848	24.275	24.2891	24.391	24.3101	24.8811	24.8623	25.1095	25.1681	25.1681	25.1984	24.5345	24.5165	24.989	24.9088	24.9933	24.9672	25.0401	24.9847	25.1055	25.0854	25.0691	25.0975	24.3778	24.5225	24.976	24.9043	24.9716	24.9628
26.0995	26.0995	25.8576	25.9225	26.0062	26.0464	27.1115	27.4785	26.9428	26.8974	27.0609	26.9428	26.1795	26.0975	25.8552	25.9716	26.0547	26.0691	27.1984	27.0084	26.976	26.8264	26.9428	26.9203	25.558	25.4769	25.3811	25.4394	25.3844	25.317	26.8858	27.0609	26.5898	26.5195	26.317	26.3049	25.5374	25.632	25.2856	25.0854	25.417	25.2996	26.6998	26.8142	26.3427	26.4378	26.4154	26.3545	+	+
24.6649	24.7077	24.4425	24.5165	24.4041	24.4614	25.2426	25.2856	25.0975	25.1135	25.0526	24.989	24.867	24.8576	24.558	24.604	24.5522	24.5638	25.2571	25.1908	25.2021	25.1449	25.0894	25.0609	24.6264	24.7338	24.3578	24.317	24.5983	24.5165	25.2426	25.2607	25.1833	25.1757	25.1214	25.1871	25.019	24.976	24.4614	24.5869	24.7389	24.7389	25.3778	25.3679	25.141	25.1795	25.2643	25.2856	+	+
27.6931	27.8264	27.4154	27.4785	27.3324	27.3578	27.9031	27.6458	27.8682	27.5898	27.8019	27.8799	27.9316	27.8504	27.4707	27.7958	27.8019	27.5609	27.8019	27.0711	27.8623	28.0243	27.8858	27.9923	28.0505	28.0243	27.8504	27.7325	27.7708	27.5609	28.1842	28.2123	27.9595	27.9977	28.0864	28.0914	28.267	28.3023	27.9146	27.8264	27.8385	27.6251	28.1015	28.0557	27.8682	28.0137	28.2123	28.0557	+
NaN	18.9061	19.5358	NaN	18.6952	20.2185	NaN	19.3888	NaN	NaN	18.926	19.2514	NaN	NaN	NaN	17.08	17.7493	NaN	19.3027	NaN	18.1251	NaN	NaN	NaN	NaN	NaN	NaN	NaN	NaN	19.9742	19.1968	18.934	20.1457	19.4011	NaN	NaN	NaN	NaN	NaN	19.5943	NaN	18.3955	NaN	19.8993	20.3538	20.4874	NaN	20.0951		+
22.9795	23.0983	22.4526	22.1363	22.6475	22.632	23.2448	23.4551	22.5846	22.8538	22.7013	22.6475	22.7836	22.8895	22.6141	22.0691	22.3672	22.9985	23.48	23.5869	22.7161	22.6497	22.5938	22.7492	23.2521	22.6029	22.7796	21.7307	22.0258	22.3565	23.5869	23.7695	23.2302	23.417	22.343	22.5093	23.2434	22.9777	22.48	22.3565	21.8461	21.9742	23.7077	23.7389	22.953	22.9777	22.4898	22.3156
NaN	NaN	NaN	NaN	NaN	NaN	NaN	NaN	NaN	NaN	NaN	NaN	NaN	NaN	NaN	NaN	NaN	22.1488	NaN	NaN	23.4676	NaN	NaN	NaN	NaN	NaN	NaN	NaN	NaN	NaN	NaN	NaN	23.3511	NaN	NaN	NaN	22.1946	NaN	21.9812	NaN	NaN	NaN	NaN	NaN	NaN	23.3645	NaN	22.9298
24.4362	24.3239	24.3975	24.5225	24.4676	24.4362	24.4234	24.4614	24.1719	23.9933	24.239	23.9933	24.6264	24.4984	24.417	24.5045	24.5285	24.6649	24.3645	24.1253	24.0772	24.1015	24.1488	24.0359	24.2463	24.2463	24.317	24.3844	24.4362	24.4298	24.3975	24.2821	23.895	24.019	23.7182	23.7594	24.0359	24.1565	24.2821	24.0275	24.4362	24.2535	24.2096	24.2821	23.8093	23.8191	23.7286	23.8385		+
25.0401	24.8997	25.3844	25.3975	25.4738	25.275	24.6757	24.6649	25.1371	25.0484	25.3101	25.3307	24.7695	24.824	25.1795	25.1565	25.2021	25.3204	24.7286	24.5754	25.2571	25.1757	25.2785	25.3778	24.8528	24.7695	25.2961	25.2679	25.2058	25.1015	24.9043	24.7234	25.0732	24.9225	25.0317	24.9316	24.5638	24.3307	24.8336	24.7995	24.8336	24.7182	24.6153	24.6757	24.895	24.918	24.989	25.0813
23.7594	23.7594	24.1719	24.0275	24.1795	24.4551	24.8528	25.065	25.3444	25.0772	25.1371	25.317	23.6209	23.7389	24.1946	24.0772	24.0359	23.895	24.7492	24.4614	25.2058	25.1253	25.0567	25.1449	23.5754	23.7895	24.0526	24.1253	24.0526	24.2607	25.2607	25.4138	25.5463	25.5105	25.4738	25.6431	23.2821	23.6757	23.6865	23.8385	24.0691	24.002	24.7338	25.0732	25.1908	25.4676	25.5869	25.3477	+	+
NaN	21.9423	21.6714	21.5261	21.1581	21.1457	21.4972	21.9566	21.7836	22.2125	22.1581	22.1856	21.6096	NaN	NaN	NaN	NaN	22.2477	21.8689	21.9777	21.6141	21.265	22.1581	21.8576	21.4626	21.6409	21.6141	22.1269	22.019	21.6757	22.1825	22.1363	22.1143	22.4349	22.0493	21.8423	21.2302	21.0088	21.5451	20.4775	20.1825	21.3484	22.2989	21.5961	22.1704	22.1916	21.7348	21.9985	+
21.7223	22.7035	22.8651	22.5823	23.1222	22.8346	22.6006	22.7735	22.9882	23.0691	22.7995	23.0854	NaN	22.7856	22.6051	22.4476	22.2448	23.6757	22.9388	22.4526	22.8595	22.8987	23.0592	22.882	22.6736	22.4849	22.8404	23.0459	23.1441	23.1976	23.0173	23.2535	22.6074	22.9024	23.0342	23.1991	22.5189	22.3936	22.3592	22.821	22.7574	22.9566	23.1174	22.8365	22.823	22.3129	23.2961	22.7675
25.6865	25.5696	25.6891	25.705	25.558	25.6838	25.6918	25.5869	26.1273	25.9847	25.8741	25.9088	25.7771	25.8576	25.4769	25.6264	26.0464	25.7645	25.7619	25.7995	26.2979	26.0813	26.1488	26.1642	24.6865	26.065	25.2463	25.5667	25.2891	25.5463	25.7024	25.9248	25.9383	25.9066	26.0233	26.0062	25.5812	25.705	25.2607	25.8142	26.0084	25.8215	25.7771	25.9584	25.772	25.8264	26.0464	26.0752
24.7077	24.9495	24.8528	25.0233	25.0772	24.9316	24.7234	24.7129	24.824	24.6096	24.918	24.632	24.7995	24.5345	24.9539	25.1871	24.8717	24.7441	24.7695	24.7182	25.0484	24.7846	24.918	24.9672	24.8904	25.0484	24.9584	24.9933	25.1253	24.9361	24.7182	25.0975	25.0975	25.019	25.2856	24.9716	24.6918	24.8997	25.0813	25.1719	25.0275	25.2607	24.7077	25.0526	25.1833	25.0105	25.2133	25.391
28.4274	28.3951	28.509	28.4629	28.4823	28.5128	28.3662	28.2935	28.3578	28.341	28.4032	28.4032	28.4194	28.4032	28.5682	28.5426	28.5014	28.5278	28.4113	28.3153	28.4707	28.4274	28.4976	28.3787	28.4194	28.459	28.4629	28.5278	28.4976	28.4551	28.4707	28.4862	28.49	28.459	28.5014	28.4785	28.4668	28.4707	28.604	28.6898	28.5389	28.5933	28.4746	28.524	28.5646	28.4314	28.5203	28.5389
28.4862	28.4551	28.4823	28.49	28.4113	28.524	27.9372	28.019	28.1065	28.1361	28.0864	27.9977	28.5315	28.5826	28.6865	28.6146	28.632	28.6146	28.1795	28.1115	28.019	28.1459	28.2847	28.1652	28.2216	28.1015	28.189	28.391	28.3023	28.4113	27.7833	27.9539	27.8203	27.9705	27.9814	28.0084	28.0965	28.17	28.459	28.4473	28.4512	28.3828	28.003	27.9259	27.976	27.9259	28.1459	27.9146	+	+
23.4425	24.1095	23.48	23.7695	23.7492	23.9134	23.0935	22.3376	23.7695	23.1379	23.4041	23.7389	23.9672	23.1047	23.5983	24.275	24.019	23.5869	23.0723	22.8764	23.8858	23.8576	23.5983	23.7594	22.9423	23.3778	23.4041	23.391	23.5638	22.6141	22.6907	NaN	22.2905	21.9171	22.9654	21.85	23.0054	22.7553	23.2961	23.1581	23.3511	23.1534	21.3376	21.6671	21.1765	22.0459	22.7182	22.7876	+	+
28.3787	28.4823	28.509	28.4473	28.4073	28.4354	28.2077	28.1604	28.217	28.3066	28.1459	28.0243	28.3869	28.4314	28.5426	28.3992	28.3704	28.3239	28.2445	28.0914	28.1795	28.217	28.17	28.0813	28.1652	28.258	28.1263	28.0965	28.2077	28.2625	27.6865	27.8504	27.7645	27.7581	27.8081	27.9146	28.0762	28.0965	28.2077	28.3196	28.2535	28.3324	27.7895	27.8741	27.8974	27.8504	27.8623	27.8623	+	+
25.9562	25.7821	26.3307	26.3444	26.3811	26.2625	25.4583	25.5285	26.0691	25.8504	26.0359	26.1871	25.8142	25.8069	26.1757	26.2021	26.1852	26.0484	25.6012	25.275	26.1927	26.0422	26.038	26.217	26.0148	26.0995	26.3894	26.3307	26.3444	26.2926	25.5374	25.4394	26.0401	25.797	26.0711	25.989	25.8215	25.8927	26.2262	26.141	26.2996	26.3528	25.3273	25.5841	25.9562	25.848	26.0526	25.9628	+
20.5545	22.0983	21.9882	22.5731	22.4324	22.3619	22.4775	22.2621	22.3884	21.3376	22.4324	22.2448	21.8191	21.9951	22.2477	22.3988	22.2066	21.3857	22.1704	22.3699	22.4898	22.5189	22.4425	22.3484	23.0805	23.48	23.2679	23.1688	23.0459	23.0542	22.7816	23.1795	23.5285	23.1095	23.2477	23.0393	22.9243	23.4923	23.1534	23.417	23.1795	23.0707	22.9098	23.2125	23.4676	23.5165	22.9672	23.2961
25.1015	25.0148	25.1015	25.141	25.1055	25.1135	25.4008	25.3307	25.1681	25.2607	25.2096	25.2207	25.5105	25.417	25.452	25.4923	25.4614	25.5345	25.5725	25.4645	25.4041	25.5315	25.5638	25.4953	24.918	24.867	24.8433	24.8336	25.1488	25.1214	25.3578	25.3612	25.1604	25.0975	25.4362	25.3811	25.317	25.2058	25.1833	25.2821	25.4234	25.4202	25.4676	25.5522	25.3101	25.3477	25.6181	25.452	+	+
20.6276	21.0359	20.9243	21.0088	21.0886	21.1015	20.6886	20.714	20.1704	20.0426	20.7715	20.4476	20.4067	20.8802	20.6453	20.9098	20.6276	20.3101	20.4067	20.4067	19.5352	20.2764	20.5356	20.6096	20.7715	20.5451	20.5638	20.5165	20.6006	20.6628	NaN	20.1206	18.8301	NaN	19.7712	19.5904	20.5823	20.3752	20.2302	20.0951	19.9459	20.5165	NaN	19.0565	18.7872	18.7991	18.8182	NaN	+
22.3266	NaN	22.5731	NaN	22.0292	21.6886	NaN	22.0156	NaN	NaN	21.8802	22.2214	NaN	NaN	NaN	21.6141	NaN	22.5545	21.4972	22.0559	20.5261	NaN	22.5237	22.0325	21.2125	21.8987	22.0054	22.0459	22.3017	22.2961	22.44	22.2006	21.8651	21.7995	21.502	NaN	22.0292	22.6843	21.5309	21.1946	NaN	22.2764	22.4349	22.0493	22.1047	NaN	NaN	21.265
28.3869	28.4073	28.2399	28.1263	28.3153	28.2891	27.141	27.17	27.2803	27.2445	27.4314	27.4473	28.3324	28.3282	28.2625	28.2308	28.3494	28.258	27.4234	27.141	27.3828	27.4394	27.5463	27.5609	27.9372	28.0137	27.9259	27.8741	27.9977	27.9977	26.673	26.6998	26.7517	26.7389	26.9088	26.8142	27.7064	27.8916	28.0137	28.0557	28.0137	28.0401	26.8858	26.8019	26.8741	26.8504	27.0296	26.9428	+	+
28.3951	28.6005	28.3869	28.5278	28.6697	28.524	28.066	28.2935	28.0296	28.1164	28.258	27.9203	28.4938	28.4473	28.3452	28.4785	28.4274	28.4234	28.1214	27.9146	28.2891	28.0349	28.362	28.3239	28.3452	28.2535	28.1556	28.17	28.4032	28.2445	27.8623	27.9316	27.9705	27.7771	28.0401	27.7833	28.003	28.1937	27.8799	28.4394	28.0965	28.3787	27.0914	27.8974	27.9031	27.3662	27.6663	27.4154	+	+
23.4298	23.1348	23.5522	23.3778	23.5983	23.4298	23.6209	23.7492	23.7796	23.848	23.7077	23.7286	23.0037	23.0691	22.9812	23.1719	23.3239	22.8876	23.5638	22.8576	23.7492	23.5754	23.5165	23.3239	22.7915	23.1047	23.0139	23.3645	23.2961	23.3101	23.6096	23.7077	24.0691	23.9847	23.6865	23.9134	21.2764	22.5731	22.4601	23.0037	23.0999	22.9459	23.141	23.5983	23.6649	23.5165	23.1704	23.8093	+	+
26.1833	26.2372	26.2891	26.2589	26.2317	26.3712	26.2714	26.4298	26.275	26.1908	26.4266	26.2463	26.5029	26.5448	26.4629	26.4583	26.4923	26.433	26.5507	26.4298	26.5565	26.5682	26.632	26.632	26.2096	26.3101	26.2553	26.2535	26.3342	26.5225	26.0338	26.4409	26.3729	26.3992	26.4769	26.3828	26.3376	26.4073	26.5105	26.3645	26.4969	26.5165	26.3662	26.4409	26.509	26.7129	26.6181	26.6181		+
21.8689	21.7796	21.4067	20.85	21.2006	20.9601	21.6757	22.1488	21.4375	21.895	21.8689	21.4425	21.6186	21.6714	NaN	21.2302	21.4775	21.5823	21.6276	21.7634	21.0559	21.7836	21.6584	21.6276	21.3321	20.8802	20.9243	20.7223	20.5356	21.2243	21.6886	21.3211	19.9045	21.3321	20.8727	21.5309	21.2361	NaN	NaN	20.8034	21.3156	20.9601	22.2961	21.714	21.5498	21.5165	21.5545	NaN	+
22.8191	24.6595	25.7846	25.9738	25.3444	25.5404	24.2096	23.9672	25.6068	25.1984	25.0401	25.2317	24.1642	24.2679	26.2335	25.8336	25.4862	NaN	23.6757	24.654	25.6891	25.989	24.9803	25.5725	24.8044	23.7695	25.5492	25.4614	25.6264	25.6971	24.3844	24.5522	24.4984	NaN	25.2785	25.0975	24.5404	24.604	25.0772	24.9271	25.8528	26.0793	24.3578	23.9847	24.8764	NaN	24.2021	25.6622
24.2821	24.391	24.002	23.8764	24.1015	24.0935	23.6971	23.9043	23.7182	23.7695	23.4041	23.6209	23.9043	23.9043	23.3511	23.632	23.6757	23.48	23.5404	23.6649	23.417	23.4425	23.2535	23.7995	24.2821	24.3101	24.2821	24.275	24.2463	24.1015	23.1627	23.7182	22.9933	23.2448	23.3376	23.3239	23.8093	23.848	24.0526	23.7389	24.1095	23.8385	23.3511	23.3511	23.1627	22.9601	23.4551	23.184	+
23.391	24.1015	23.1316	23.6209	23.8288	22.7492	24.2021	23.2679	24.217	23.6096	24.0854	24.6486	23.654	22.2302	22.8288	23.867	23.5522	NaN	24.1015	23.7077	24.5463	24.2317	24.2243	24.5754	24.3444	24.4676	24.2607	24.2535	24.002	23.2302	24.7077	24.5225	24.3511	24.0359	24.3031	24.0935	23.654	23.7995	23.8093	23.4298	23.6431	23.6971	24.3511	24.019	23.6096	23.4923	24.1332	24.2317	+	+
24.2243	24.3778	24.2021	23.848	NaN	22.1079	NaN	NaN	24.0609	24.2607	NaN	23.8288	24.4362	24.2096	24.558	NaN	24.3778	24.417	24.1488	NaN	23.7594	23.6971	NaN	NaN	NaN	25.3612	24.7441	NaN	NaN	22.6822	24.0935	NaN	26.2058	24.141	NaN	22.8423	23.9672	NaN	24.5165	NaN	24.4041	NaN	24.4425	NaN	NaN	24.6703	22.4092	24.1795		+
20.8727	21.1079	21.1581	21.1642	20.7223	20.8651	19.2336	19.4797	20.2419	NaN	NaN	20.6453	21.1519	21.5117	20.9601	19.902	21.2125	20.9098	20.1946	18.8303	22.0122	19.1863	19.8915	20.5451	20.6186	19.8754	20.7307	20.9098	20.4874	21.5915	NaN	20.3645	20.5451	19.7316	20.5731	NaN	20.3538	20.8346	21.2821	21.1079	20.8802	20.714	NaN	19.8185	20.9882	NaN	20.7634	20.5451	+	+
24.2961	24.3712	24.2243	24.239	24.1253	24.1332	25.2133	25.1015	24.9088	24.8811	24.7895	24.9043	24.2535	24.2535	24.2607	24.3031	24.0935	23.9316	25.1565	25.2021	24.632	24.945	24.8858	24.8433	24.6865	24.4425	24.4362	24.4105	24.48	24.3844	25.1719	25.141	24.8717	24.8385	24.8288	24.8904	24.8811	24.6757	24.2317	24.2463	24.3239	24.3712	25.2961	25.2535	24.918	24.6757	24.8142	24.6264	+	+
24.9977	25.0317	25.0233	24.9539	24.945	25.0526	24.6971	24.848	24.8433	24.8811	24.7645	24.8385	25.0233	25.0317	24.9716	24.9628	25.002	24.9977	24.8764	24.824	24.6703	24.7129	24.7543	24.6703	25.0062	24.895	25.0275	25.0401	25.065	25.0894	24.9495	25.0062	25.0609	25.0359	24.9406	25.1135	24.8142	24.824	25.002	24.9225	25.1371	24.9539	24.9672	24.9043	24.8764	24.867	25.0567	24.945	+	+
27.217	27.2625	27.1214	27.189	27.141	27.1214	27.7129	27.6663	27.4785	27.4938	27.524	27.5165	27.1984	27.2625	27.1214	27.1507	27.1115	27.0609	27.7389	27.5898	27.4394	27.5682	27.4394	27.4551	27.2262	27.2625	27.0401	26.9316	27.1795	27.1115	27.7517	27.7453	27.5315	27.509	27.4938	27.4707	27.4073	27.3239	27.019	27.0813	27.1507	27.2625	27.7645	27.7895	27.3662	27.2353	27.4394	27.5389	+	+
21.7223	21.7955	21.8727	21.7348	22.0723	22.0951	21.9951	21.953	22.0224	22.0493	22.1238	21.9352	21.8034	21.8269	21.6757	21.9171	21.9207	21.7955	22.002	21.9951	21.8152	21.8346	21.9098	21.9601	21.7634	21.6231	21.8385	21.8307	21.8385	21.7348	22.1856	22.0393	22.1673	22.2155	22.3129	22.4092	22.0258	21.9061	21.6929	21.9352	21.7915	21.9207	21.7756	21.9742	22.0526	21.9098	22.1015	22.0054		+
23.5869	23.6096	23.5285	23.2506	23.7695	23.7594	24.3101	24.2961	24.1946	24.3239	24.3645	24.3031	23.6209	23.6209	23.7077	24.0105	23.7389	23.8764	24.2021	24.275	23.8191	24.1871	24.3376	24.1015	23.5285	23.2361	23.6865	23.848	23.6971	23.3376	23.9672	24.3031	24.391	24.317	24.3031	24.4551	23.8764	23.7895	23.848	23.8288	23.6757	23.7796	24.2021	24.2607	24.275	24.3444	24.0854	24.3578	+	+
21.3592	21.1206	21.2593	21.2933	20.3962	21.6843	22.2214	21.7348	22.741	22.0886	22.2821	22.0983	21.5869	21.6051	20.7471	21.265	21.4972	21.4375	22.2006	21.7876	22.741	22.2096	22.6453	22.4726	19.9194	20.654	20.7553	21.0559	21.6364	21.2477	22.2006	22.2679	21.9098	22.2125	22.5777	22.5451	20.8876	NaN	20.3538	20.3321	21.7182	20.3962	22.44	22.0122	21.9061	21.5117	22.0983	22.4996	+	+
24.1871	23.895	24.5045	24.5345	24.1332	24.2821	23.9495	24.2679	24.7846	24.8717	24.7389	25.2926	24.1565	24.3239	24.3239	24.275	24.3376	24.4551	24.6971	24.7995	24.8997	24.8044	24.654	25.1253	24.4425	24.5165	24.6918	24.0691	24.4234	24.4923	24.8044	24.4362	24.6595	24.7594	25.1135	25.2996	24.1795	24.0275	24.239	23.8385	24.3444	24.2243	24.7796	24.7543	25.1527	24.6153	24.9134	24.9225	+
25.824	25.228	25.7286	25.8904	26.0041	25.9781	25.2926	25.4831	25.6375	25.7441	25.726	26.0464	25.6595	25.5667	25.7363	25.5983	25.6431	25.9361	25.3811	25.3975	25.7129	25.7543	25.7945	25.8623	25.4551	25.7517	25.8312	25.8069	25.8599	25.9111	25.2821	25.1055	25.3511	25.2607	25.4707	25.4234	24.8904	25.1757	25.3307	25.2643	25.867	25.726	25.2856	25.239	25.3376	25.5898	25.5754	25.4266
26.6595	26.5667	26.726	26.7129	26.673	26.6595	26.3444	26.2607	26.4645	26.5522	26.3795	26.3695	26.5682	26.5478	26.6998	26.6865	26.726	26.7517	26.4234	26.3679	26.4457	26.5195	26.4598	26.3695	26.4661	26.5404	26.6595	26.5898	26.632	26.6998	26.4298	26.2571	26.4105	26.4692	26.2874	26.3844	26.4908	26.5492	26.6998	26.8385	26.6998	26.6595	26.3943	26.2856	26.4504	26.3943	26.3342	26.3359	+	+
24.8336	24.7745	25.1055	24.9716	24.9933	25.0609	24.9088	24.867	24.8191	24.7995	24.7995	24.6209	24.9225	24.8623	25.0894	25.0359	25.1174	25.1908	24.945	25.002	24.8385	24.8385	24.8576	24.7846	24.654	24.632	24.9043	24.9672	24.9672	24.9933	25.0526	25.0275	25.0233	25.0317	24.8336	24.8044	24.5522	24.5696	25.0359	25.002	24.9539	24.8576	25.0526	25.0359	24.9716	24.9316	24.7492	24.7796		+
22.3778	22.2419	22.2125	21.9171	22.1581	22.4923	22.2006	22.0756	22.0789	22.7512	22.0292	22.2877	22.1795	22.1765	21.8727	22.2419	22.4221	22.1886	22.3831	21.953	22.1856	22.2125	22.1111	22.1642	21.2243	22.0983	22.0393	21.5731	22.0258	22.417	21.6186	21.6231	21.7836	21.7995	22.0493	22.0393	21.6051	21.6364	21.9388	21.4324	22.2506	21.9847	22.019	22.1856	21.3321	NaN	22.0658	21.6231
26.5754	26.2696	26.4218	26.6181	26.4488	26.4892	25.9562	26.2768	26.2262	26.4008	26.2768	26.726	26.6595	26.6181	26.3844	26.3324	26.2838	26.5404	26.2299	26.604	26.4394	26.2874	26.1946	26.512	26.673	26.9316	26.7895	26.4105	26.5595	26.7389	26.5565	26.2096	26.1174	26.3256	26.5754	26.6595	26.8264	26.8019	26.3926	26.2317	26.5754	26.6865	26.5898	26.632	26.6181	26.3427	26.3118	26.5478
26.8974	26.9088	26.6595	26.7517	26.6998	26.6998	26.8974	26.9088	26.6595	26.673	26.7517	26.6458	26.9316	26.965	26.673	26.7389	26.6181	26.6595	26.8623	26.9316	26.632	26.632	26.726	26.673	27.0401	26.9316	26.7129	26.7645	26.8385	26.8858	26.604	26.6458	26.6181	26.604	26.632	26.5551	27.3494	27.1984	26.726	26.7771	26.9088	26.965	26.6998	26.7771	26.604	26.574	26.632	26.6595
27.0813	27.0711	26.9539	26.9088	26.9539	26.9316	27.2535	27.217	27.1214	27.1984	27.1795	27.2077	26.8623	26.8858	26.7517	26.7389	26.8504	26.8264	27.0084	26.976	26.8858	26.976	27.0401	27.0084	26.8385	26.8385	26.5898	26.604	26.6865	26.6458	26.8142	26.8741	26.6181	26.7129	26.7517	26.7517	26.8504	26.7771	26.3894	26.4488	26.506	26.506	26.6865	26.6998	26.5374	26.4707	26.5898	26.604	+	+
29.3848	29.3109	29.2957	29.3473	29.4154	29.4053	28.9088	29.0788	29.1312	29.0057	29.21	28.9259	29.5128	29.4976	29.362	29.4976	29.4727	29.1115	29.1532	28.7453	29.4334	29.21	29.203	29.1435	29.4823	29.4294	29.4274	29.5682	29.5573	29.5682	29.1164	29.0322	29.393	29.3239	29.3641	29.2979	29.6764	29.6998	29.5481	29.5646	29.7129	29.6303	29.2123	29.2647	29.3001	29.1819	29.5933	29.3109	+	+
23.48	23.5285	23.391	23.3376	23.3511	23.3101	23.5869	23.7492	23.4298	23.5165	23.5638	23.417	23.2961	23.391	23.2535	23.0935	23.0674	23.0105	23.6649	23.6865	23.391	23.391	23.4923	23.4923	23.7995	23.8191	23.6649	23.7286	23.5285	23.5638	23.6757	23.6971	23.4551	23.4923	23.2535	23.3778	23.9406	23.9134	23.5522	23.5522	23.3778	23.4298	23.654	23.6209	23.3511	23.5045	23.2821	23.3645		+
NaN	NaN	NaN	NaN	NaN	NaN	NaN	NaN	NaN	NaN	NaN	17.8817	NaN	NaN	NaN	NaN	NaN	NaN	NaN	NaN	NaN	NaN	NaN	NaN	NaN	NaN	NaN	NaN	NaN	NaN	NaN	NaN	NaN	NaN	NaN	NaN	NaN	NaN	NaN	NaN	NaN	NaN	NaN	NaN	NaN	NaN	NaN	NaN
NaN	20.7389	19.5172	19.8484	19.9742	NaN	19.7128	19.9195	NaN	NaN	NaN	NaN	NaN	19.4036	NaN	19.2643	NaN	NaN	NaN	19.8657	NaN	NaN	NaN	NaN	20.4775	NaN	20.0426	NaN	NaN	NaN	NaN	19.0039	19.1947	NaN	NaN	NaN	20.2535	NaN	NaN	18.2799	NaN	17.7931	NaN	NaN	18.5656	NaN	NaN	NaN		+
23.6209	23.6096	23.4041	23.4923	23.3511	23.4923	25.3545	25.3844	25.0854	25.0975	25.0401	25.065	23.1612	22.9243	23.1111	23.1316	23.0393	23.1871	24.9225	24.848	24.558	24.5926	24.5522	24.5696	23.7286	23.6431	23.5983	23.5869	23.7895	23.8191	25.604	25.5725	25.3811	25.3712	25.1681	25.2821	23.0723	23.0476	23.2051	23.2199	23.7389	23.632	25.3679	25.4394	25.1371	25.1135	25.1055	25.0526	+	+
28.203	27.9316	28.4746	28.4862	28.4746	28.4938	27.341	27.4707	28.0505	28.003	27.9203	28.189	28.0762	28.0813	28.3992	28.2535	28.2353	28.2803	27.7453	27.4785	28.0557	28.1115	28.0243	28.17	28.0864	28.1164	28.4668	28.3153	28.3109	28.3239	27.7325	27.632	27.9428	27.8623	28.0762	28.0914	27.6998	27.6595	28.1312	27.9146	28.3109	28.2535	27.7195	27.7129	27.9146	27.9259	28.1747	28.0349	+	+
NaN	NaN	23.4923	23.2434	NaN	NaN	NaN	NaN	NaN	NaN	NaN	NaN	NaN	NaN	23.0493	NaN	NaN	NaN	23.1111	NaN	NaN	21.1457	NaN	NaN	NaN	NaN	NaN	NaN	NaN	NaN	NaN	NaN	NaN	23.5165	NaN	NaN	NaN	NaN	23.9672	NaN	NaN	NaN	NaN	NaN	NaN	NaN	NaN	NaN
30.2535	30.0864	29.843	29.8096	29.94	30.099	30.8974	30.7849	30.3515	30.6544	30.5203	30.6798	30.4134	30.2422	29.7958	29.8081	30.1483	30.2535	30.7849	30.7453	30.2077	30.341	30.4032	30.3724	30.4134	30.4134	30.0479	30.099	30.1604	30.3088	31.1901	31.1239	30.6198	30.8004	30.7533	30.7533	30.362	30.2979	29.94	30.1604	30.1724	30.1483	31.196	31.0414	30.5389	30.8004	30.6798	30.7453	+	+
27.2714	27.2625	27.3992	27.4473	27.2803	27.3494	27.6595	27.5682	27.9146	27.9595	27.632	27.8385	26.7389	26.7517	26.7895	26.7517	26.673	26.6595	26.8623	26.8385	27.1015	27.17	26.976	27.0505	27.1312	26.976	27.3828	27.2625	27.3745	27.391	27.9088	27.8385	28.0349	28.2077	28.2216	28.267	27.1507	27.0609	26.8974	26.8974	27.0296	27.0296	27.3662	27.2891	27.4314	27.3992	27.6181	27.5754	+	+
24.824	24.7895	24.7745	24.7745	24.7182	24.7945	25.0691	24.8904	24.7945	24.7995	24.654	24.7895	24.8385	24.7129	24.7234	24.6264	24.7543	24.8997	24.7492	24.7286	24.5869	24.6649	24.6209	24.6153	24.7645	24.5812	24.7182	24.5345	24.5522	24.604	25.0609	24.9406	24.4923	24.5522	24.3307	24.5285	24.7441	24.5754	24.4105	24.3712	24.4614	24.4614	24.9316	24.7182	24.3444	24.3307	24.417	24.3444
25.3204	25.3943	25.5135	25.5667	25.5374	25.5754	25.7234	25.7466	25.7415	25.7846	25.8118	25.6348	25.5225	25.5225	25.7024	25.6622	25.6944	25.6757	25.8927	25.8118	26.0484	26.0084	25.9383	25.9066	25.4457	25.4362	25.6757	25.6486	25.6486	25.6431	25.8288	25.824	25.9606	25.9539	25.9248	25.8191	25.632	25.6153	25.8264	25.7745	25.7466	25.7871	25.989	26.0588	26.1293	26.1214	26.0752	26.1135	+
23.4923	23.654	23.4551	23.5404	23.632	23.4298	23.2961	23.7594	23.6209	23.6649	23.6971	23.5522	23.5638	23.4425	23.391	NaN	23.4041	23.2821	23.6757	23.7182	NaN	23.5869	23.7895	23.6971	22.9968	23.5522	23.0821	23.2961	23.1426	23.0054	23.4298	NaN	NaN	23.3239	23.632	23.3376	23.3376	23.6865	23.1441	23.5638	22.9225	NaN	23.1749	23.4676	23.48	23.9584	23.4425	24.1719
21.3156	21.7307	21.4626	NaN	21.3592	21.654	21.7265	NaN	21.0625	20.4775	21.0821	21.4273	20.7955	21.2989	20.9388	20.7056	20.3857	NaN	21.6186	21.7471	20.9459	21.4324	21.6409	21.3211	21.6096	21.9459	21.4375	21.0359	21.6843	21.9134	21.4775	21.7182	21.4972	21.8152	21.3484	21.8876	21.4775	21.7634	21.2185	21.5961	20.4476	21.6051	NaN	21.6364	21.7265	20.5165	21.8269	NaN
22.0789	22.5333	21.6929	22.0559	21.6971	21.2361	19.55	19.6364	20.4676	NaN	20.0292	20.1581	22.4144	22.1111	22.8385	22.7553	22.2679	22.0526	21.0691	19.689	21.4015	21.4576	21.2989	20.8346	22.502	22.6671	21.7013	21.7876	22.2036	22.1395	20.7223	20.6364	20.2989	20.6886	21.5498	21.2185	22.4092	22.6843	22.3266	22.1946	22.2506	22.3294	21.6186	21.4576	21.0493	21.4775	22.0054	21.9388	+	+
25.848	25.6375	25.918	25.7568	25.5898	25.6703	25.5315	25.848	25.9955	26.1055	25.6486	26.1055	25.5898	25.5315	25.48	24.8433	25.3612	25.1908	26.0401	25.6513	25.5638	25.7771	25.0772	25.6431	27.4938	27.509	27.6527	27.4707	27.3992	27.3494	27.7389	27.4154	27.3992	27.3153	27.0084	27.2445	26.8974	26.5898	26.9539	26.5898	27.0813	27.0505	27.4314	27.3239	27.1115	26.976	26.9869	26.8504		+
24.8904	25.1293	25.1719	25.0275	25.0148	25.1055	25.0813	24.8997	25.3745	25.2891	25.2714	25.4041	25.1214	25.0359	25.3031	25.2714	25.2961	25.1604	25.1604	24.8288	25.4073	25.3031	25.4008	25.3578	25.0813	25.141	25.2426	25.1135	25.275	25.2207	25.3778	25.2679	25.3135	25.341	25.4202	25.4892	25.0567	25.0813	25.2856	25.3101	25.3943	25.2785	25.2996	25.2096	25.3066	25.239	25.4298	25.4738
24.019	24.2891	23.8191	23.8576	23.6865	23.6757	23.2821	23.48	23.155	23.1916	23.48	23.0258	24.8433	24.8717	24.7492	24.7234	24.7594	24.4488	23.7895	23.7995	23.4551	23.5045	23.6971	23.6865	24.8576	24.9225	24.2891	24.2679	24.2317	24.0275	22.5777	22.9477	22.5823	22.3101	22.4601	22.6029	24.4298	24.5696	24.7182	24.7846	24.5045	24.5345	23.087	23.2506	22.7013	23.0258	22.6164	22.7389	+	+
24.1253	24.1565	24.1642	24.217	24.3307	24.1332	23.1931	23.2961	23.002	21.7836	23.2021	22.9777	23.8288	24.0609	24.0691	24.1565	24.0609	24.0526	23.3101	23.5404	23.2258	23.1395	23.1316	23.0886	23.6757	23.6431	24.0359	23.9584	24.0691	23.976	22.867	23.1063	23.2448	23.0559	23.1063	23.1658	23.8858	23.895	23.848	24.002	23.7796	24.0443	23.0756	23.3101	23.391	22.8802	23.0821	23.0886	+	+
22.1795	22.6096	22.6497	22.5069	22.6971	22.5708	22.0122	21.9243	21.654	21.7553	21.654	21.7223	21.3045	21.3484	21.9061	22.0723	22.1301	21.6971	21.1015	21.5545	20.9171	21.3045	21.343	21.5261	21.7594	21.7715	22.3884	22.4501	22.2821	22.3672	21.6929	21.1143	21.2593	20.2066	20.5731	20.8034	NaN	NaN	20.1946	20.3538	20.7307	20.5356	20.6186	20.2302	20.5638	20.6186	20.8802	NaN	+
20.6886	20.5638	20.6628	20.6006	20.3211	20.0292	18.8848	17.8346	NaN	18.3545	18.4205	20.1581	20.5915	20.6714	20.2989	20.654	20.2764	21.0359	NaN	NaN	17.6968	18.2337	17.4096	18.3742	20.8651	20.5356	20.7796	20.4775	20.8651	20.85	NaN	18.9608	17.7738	18.1012	19.2822	19.106	21.0224	20.68	20.5261	19.3395	20.6006	20.5165	18.2467	17.8448	18.5359	17.8774	18.615	18.8983	+	+
25.8974	25.9066	25.8457	25.8858	25.7466	25.7821	26.1194	26.0874	26.1604	26.3031	26.0464	26.2445	25.8336	25.8623	25.8881	25.8647	25.8361	25.7745	26.1293	26.0338	26.1661	26.1908	26.0359	26.1469	26.0711	26.0854	26.0793	26.002	26.1449	26.0894	26.3427	26.2696	26.1757	26.275	26.3187	26.2979	26.0317	25.9495	26.0752	26.143	26.1273	26.141	26.4661	26.3562	26.2785	26.2891	26.2661	26.2571	+	+
20.1704	21.2933	20.4676	19.9459	20.6186	20.4972	23.895	22.8895	23.9225	22.8269	23.7492	23.7492	18.3142	NaN	NaN	20.3321	20.8802	NaN	23.5165	22.8858	23.5869	23.5404	23.5754	23.8385	18.7026	21.1457	20.4874	21.0088	21.1332	21.002	23.8858	23.9495	23.6757	23.5522	23.7286	23.6649	19.9601	20.7634	19.7641	19.5827	20.002	NaN	23.7594	23.6096	23.2821	23.2821	23.4923	23.417	+	+
22.6231	22.2933	22.4273	20.9388	20.9388	21.1269	21.1519	22.654	21.8876	21.6929	21.7013	21.6929	22.5498	22.4651	22.2621	21.0886	21.8727	22.0918	22.3073	21.9098	22.0258	21.5117	22.0886	20.8269	21.6364	22.0983	22.2419	21.6051	21.9951	21.5213	21.3321	21.1642	21.3592	NaN	20.8727	19.9316	21.7348	21.5498	21.0559	19.7292	21.7013	20.9171	21.2006	22.3045	20.3752	21.6497	20.2764	NaN
26.9088	26.6865	26.4953	26.6595	26.7517	26.632	25.7745	26.0275	26.1155	26.2625	26.0874	26.4218	26.5898	26.673	26.3222	26.1565	26.2909	26.3629	26.3135	26.2188	26.2517	26.1795	26.1391	26.3828	26.3959	26.4073	26.1115	25.7695	25.9716	25.989	25.3578	25.417	25.7389	25.6125	25.9825	25.9869	25.8019	25.9066	25.5433	25.3975	25.7568	25.7338	25.6012	25.6068	25.7517	25.7363	25.8927	25.9361	+	+
25.8881	25.6096	25.5045	25.5195	25.4425	25.3975	24.4234	24.7492	24.9316	24.9803	24.976	25.3239	25.6891	25.5696	25.1871	24.9539	25.3273	25.3031	25.0732	24.7543	25.1015	24.9847	24.8385	25.2463	25.4298	25.4394	25.1174	24.5983	24.848	24.8433	24.2607	24.1174	24.3307	24.5105	24.7895	24.6811	24.9406	24.9628	24.6918	24.2535	24.654	24.1719	24.3578	24.4488	24.48	24.6865	24.6264	24.4984	+	+
NaN	21.6584	21.1581	21.5261	21.3101	NaN	21.2361	20.895	21.7756	21.6096	21.5309	20.8727	NaN	NaN	NaN	21.5356	NaN	21.5961	NaN	21.5356	20.8651	21.7182	21.743	21.6186	21.7634	21.7675	22.239	22.2214	22.3294	NaN	21.7876	22.0526	20.9812	22.1642	22.265	21.9388	22.3101	21.9707	22.2036	21.8876	NaN	21.9812	21.7876	21.6886	21.6231	21.3857	22.1457	21.9024
22.3457	22.0156	21.9916	22.0951	22.0951	22.0493	22.1079	21.8034	22.0625	22.3565	22.2905	22.1581	22.1301	21.9024	21.8802	21.9951	21.6843	21.5915	22.0691	21.5869	21.8113	22.0359	22.0789	22.3211	22.2905	21.9777	22.3239	22.3857	22.3752	22.2989	22.2448	22.2332	22.155	22.417	22.2448	22.3129	22.0723	22.3752	22.1363	22.2933	22.4726	22.4273	22.3592	22.1946	22.3936	22.1488	22.3403	22.58		+
24.0526	24.002	24.0526	23.8764	24.1642	23.9847	24.5345	24.8336	24.4862	24.4862	24.5638	24.5225	23.8191	23.9043	23.9225	23.8385	23.7796	23.9225	24.6431	24.7338	24.7024	24.4614	24.6096	24.5404	23.632	23.8288	23.8288	23.7895	23.7182	23.5869	24.3511	24.4614	24.7338	24.4614	24.391	24.4425	23.391	23.7796	23.7492	23.8576	23.8288	23.7182	24.3239	24.558	24.5983	24.5522	24.5285	24.5165	+	+
22.9916	23.417	23.239	23.3239	23.3376	23.3376	23.417	23.6096	23.1642	23.2679	23.1395	23.0983	23.3239	23.4298	23.5522	23.48	23.0886	22.5892	23.8385	23.7895	23.4425	23.6865	23.391	23.5638	23.5285	23.6649	23.2961	23.5165	23.7182	23.632	23.3101	23.0918	23.3778	23.0342	23.1143	23.2821	23.6096	23.7796	23.4298	23.3239	23.7796	23.4676	23.417	23.3376	23.1063	23.5285	23.5869	23.4923
NaN	16.7533	NaN	16.9075	17.4985	NaN	16.3683	16.8578	NaN	NaN	17.0348	NaN	NaN	NaN	NaN	NaN	NaN	NaN	NaN	15.6722	16.8458	16.5967	16.1888	16.5148	NaN	16.6399	NaN	NaN	16.4983	16.4225	NaN	NaN	16.2151	17.2977	17.3235	17.895	NaN	NaN	NaN	15.862	NaN	17.3755	NaN	NaN	NaN	16.5048	17.2148	17.785
27.1115	27.141	27.3239	27.3578	27.3066	27.3662	27.3324	27.2891	27.5315	27.3992	27.4551	27.3324	27.2714	27.2803	27.391	27.4234	27.5014	27.4234	27.391	27.3066	27.5609	27.5014	27.5014	27.4785	27.1604	27.0711	27.217	27.2535	27.2353	27.3324	27.2445	27.2891	27.3992	27.4629	27.3828	27.391	27.2714	27.141	27.2803	27.2979	27.3153	27.2979	27.3066	27.391	27.4154	27.4314	27.4073	27.391
25.9933	25.7155	26.019	25.8552	NaN	25.9584	26.2499	25.7492	26.1035	26.17	26.0338	25.9584	26.1055	25.9111	25.9781	25.9043	26.1604	26.2353	26.2058	25.6676	25.9716	26.2625	25.8927	26.0629	25.8811	25.5725	25.8409	25.7492	25.4862	25.9977	26.1776	26.0793	26.1527	26.4122	25.9157	25.9869	25.9316	25.6595	26.0212	25.7745	26.0874	25.6998	26.0317	25.8191	25.7995	25.8409	26.1135	25.9517
25.1488	25.0062	25.2961	25.2891	25.0443	25.1055	25.4105	25.2463	25.3877	25.4953	25.3612	25.4041	25.3204	25.2996	25.239	25.0691	25.4457	25.4041	25.4583	25.0484	25.3204	25.5225	25.341	25.2821	25.0567	24.9847	25.0772	24.9716	25.0567	25.1719	25.3612	25.2607	25.2856	25.4583	25.317	25.3679	25.2058	25.1681	25.2133	25.228	25.3273	24.5165	25.1527	25.2133	25.0935	25.3376	25.3712	25.2926	+
21.1079	21.4221	22.0224	21.9098	21.8152	22.2477	21.8385	21.4726	21.9388	21.6584	21.0951	21.5309	21.5069	NaN	21.5545	21.5309	22.019	21.6886	21.4324	21.2933	21.3805	21.1946	20.9098	21.0292	21.5451	21.1886	22.0854	22.3266	21.4972	21.7836	21.8346	21.9134	21.9916	22.019	21.1519	21.9352	20.3857	NaN	21.3156	21.1765	21.4273	21.5356	21.5731	21.8113	21.7512	21.4015	21.5685	21.5451
25.8044	25.558	25.7208	25.8457	25.8694	25.9955	26.3153	26.574	25.9694	25.9495	26.3975	26.2207	25.8044	25.7338	25.6918	25.6622	25.6153	25.8312	26.0833	26.2021	26.2463	26.0567	26.4008	26.4024	25.452	25.4769	25.3778	25.4234	25.3778	25.3066	25.9869	26.0084	25.945	25.772	25.8264	25.6757	24.4298	24.6096	25.2607	25.0691	25.3066	25.2785	25.9111	26.0813	25.9043	26.1833	25.9088	26.0062	+	+
21.895	22.6006	22.8783	22.4849	22.3619	22.3884	22.0691	22.3266	NaN	22.2764	21.953	21.4221	22.1143	20.6886	22.4849	22.3403	NaN	21.8764	22.1143	21.9061	21.8689	22.6298	22.2006	22.4092	22.2066	22.58	22.9777	22.6051	22.8839	22.654	22.1111	22.6141	21.9024	NaN	22.3619	22.6276	21.654	21.7098	22.7975	22.3884	23.1206	21.7634	22.1457	22.6671	22.2877	22.3266	22.4425	21.9459	+
25.4138	25.2243	25.2785	25.3975	25.417	25.5045	25.6209	25.918	25.3307	25.452	25.8093	25.7024	25.3844	25.1757	25.2891	25.3376	25.2133	25.7415	25.6348	25.5754	25.6676	25.5609	25.8044	25.8647	25.1604	25.1681	25.1332	25.217	25.1174	25.275	25.4707	25.5404	25.4614	25.3877	25.4676	25.2996	24.654	24.6375	24.8336	24.824	25.1214	25.065	25.48	25.5225	25.3943	25.6375	25.5135	25.5696	+	+
23.7995	23.7182	23.8288	23.7182	23.9672	23.7995	23.4298	23.5404	23.5638	23.6096	23.5285	23.4298	23.632	23.5754	23.7286	23.5522	23.6971	23.417	23.4923	23.48	23.417	23.5045	23.5404	23.48	23.3645	23.391	23.5404	23.5754	23.7995	23.848	23.3511	23.391	23.3511	23.3778	23.5165	23.5045	23.5285	23.5045	23.3645	23.5754	23.5045	23.6971	23.4676	23.3645	23.3511	23.1565	23.4425	23.391	+
22.7995	23.7077	23.6971	23.1976	23.3376	23.391	24.0359	23.6209	24.1565	23.6757	23.9933	24.1253	23.5522	23.9316	23.5754	23.7077	24.0691	23.3376	24.002	23.7182	24.0105	24.217	24.1174	24.0359	23.3511	23.2199	23.5522	23.3778	23.417	23.5045	24.0526	23.8576	23.7492	24.0935	23.9406	24.0854	23.2961	23.3511	23.2961	23.6096	23.654	23.4923	24.1719	23.7796	23.8191	23.7796	24.0854	23.9316	+
24.3444	24.5404	24.2821	24.2535	24.2679	24.3031	24.019	23.9316	23.6971	23.5165	23.6431	23.6431	24.1488	24.1719	23.8191	24.1642	24.3031	24.2021	23.654	23.8191	23.632	23.5754	23.6649	23.2679	24.4425	24.0935	24.3307	24.4362	24.3239	24.275	23.5522	23.3778	23.7077	23.3511	23.3101	23.6209	24.7286	24.1095	24.1565	24.0443	24.0935	24.1174	23.3778	23.0426	23.3511	22.8651	23.654	22.6714	+	+
22.714	22.6628	22.7223	22.5961	22.1946	22.6907	21.8727	NaN	21.9847	21.5915	NaN	22.2535	22.8269	22.6074	22.6209	NaN	22.1047	22.538	21.9985	NaN	NaN	21.7995	NaN	21.7098	22.7492	22.3457	22.6865	22.3211	22.0854	22.6606	22.2155	21.502	NaN	21.7594	NaN	21.9847	21.9916	22.2564	22.6253	NaN	22.5237	22.3484	21.8113	NaN	NaN	21.8802	22.002	NaN	+	+
25.2856	25.2961	25.1371	25.0813	25.0567	24.9803	24.5869	24.5105	24.1946	24.1719	24.3444	24.2317	24.8997	25.0062	24.7338	24.7645	24.7389	24.6153	24.3645	24.48	23.9316	24.141	24.2535	24.275	24.5463	24.6153	24.7995	24.6209	25.0732	25.019	23.2125	23.4425	23.1143	23.2821	23.9043	23.6865	24.5926	24.417	24.4041	24.3376	24.8044	24.7895	23.7895	23.654	23.5045	23.1031	23.9584	23.8858	+	+
26.7895	26.8741	26.9203	26.8385	26.6595	26.8019	26.8623	26.6181	26.7895	26.673	26.7645	26.8264	26.7771	26.8264	26.8623	26.8741	26.9088	26.6998	26.6595	26.3494	26.6595	26.7771	26.6998	26.726	26.4186	26.4234	26.4089	26.2996	26.5029	26.4457	26.3528	26.3712	26.0233	26.2589	26.2553	26.1946	26.6595	26.5725	26.4362	26.509	26.3975	26.3877	26.3562	26.4073	26.1253	26.1273	26.1546	26.1371
23.7594	23.4923	23.6649	23.6431	23.4425	22.9672	24.9803	25.1681	24.9495	24.8717	24.6865	24.7895	23.9495	23.7695	23.7286	22.937	23.5869	23.9406	25.5869	25.2243	24.945	25.2891	24.9672	24.9977	23.5045	24.0526	23.8858	23.6971	23.848	24.019	25.4831	25.4298	24.9716	25.0233	24.6209	24.5754	23.3778	23.3645	23.7077	24.2096	24.239	23.9847	25.4298	25.6891	25.2499	25.0691	24.867	24.6703	+	+
24.8093	24.8576	24.7492	24.6918	24.6486	24.7846	25.0148	24.918	24.8576	24.9539	24.8764	24.824	24.8764	24.9361	24.945	24.8385	24.9539	24.9088	24.9847	25.1135	24.8093	24.9672	24.895	24.8811	24.2679	24.4234	24.4984	24.5638	24.6757	24.6757	24.7543	24.6918	24.5754	24.6757	24.7182	24.7182	24.4425	24.417	24.6375	24.6595	24.7286	24.7182	24.7182	24.8433	24.7182	24.4738	24.7286	24.6649
26.6595	26.7129	26.6595	26.6998	26.6458	26.632	26.0935	26.2535	26.1585	26.0105	26.1776	26.0084	26.726	26.726	26.7129	26.8142	26.6458	26.673	26.1719	26.2335	26.2732	26.2225	26.2661	26.1965	26.965	27.019	26.8264	26.8858	26.8019	26.8623	26.2299	26.425	26.3393	26.2891	26.3595	26.3778	27.1795	27.2445	26.8858	26.8264	26.8974	26.9088	26.3031	26.452	26.391	26.3612	26.5433	26.5711	+	+
24.4234	24.3031	24.4105	24.4105	24.2961	24.3307	23.9316	23.8385	23.7695	23.9134	23.8576	23.848	24.3101	24.4234	24.3239	24.4425	24.3031	24.3307	24.0691	23.8858	23.9584	23.9225	23.9406	24.0105	24.217	24.1795	24.2679	24.239	24.3578	24.3307	23.5165	23.6209	23.4041	23.4676	23.5165	23.5045	24.1174	24.1253	24.317	24.2463	24.2821	24.2821	23.6431	23.5404	23.5869	23.8191	23.6431	23.6096	+	+
23.1047	23.3778	23.1961	23.2961	23.3239	23.4041	22.8113	22.5356	22.6822	22.7895	22.5545	22.4701	23.3376	22.9459	23.0756	22.6971	23.214	23.3645	22.1916	22.654	21.9601	21.9243	22.9637	22.5961	22.9171	22.9134	23.1222	22.895	23.0674	23.0207	22.5638	22.502	21.8987	21.8576	21.9985	22.2332	22.9672	22.823	22.6714	22.7348	22.8538	22.4324	22.5475	21.8576	21.5261	21.1395	21.6453	22.1426	+	+
23.2961	23.3645	23.391	23.4676	23.654	23.5285	24.0609	24.1565	23.9584	23.5285	23.9933	23.976	23.4041	23.3101	23.3239	23.5754	23.2961	23.1472	24.0772	24.2535	24.019	23.9406	24.1174	24.0105	23.3239	23.6757	23.3239	23.4041	23.5983	23.3778	23.9043	24.2317	24.217	24.0105	24.217	23.7895	23.4425	23.6096	23.2679	23.6431	23.5285	23.5869	24.1719	24.317	24.1946	24.1015	23.9847	24.4105	+	+
23.7594	23.9225	23.9316	23.8191	23.8288	23.9847	23.7995	23.5983	23.4425	23.9672	23.5522	NaN	23.654	23.9933	23.9847	24.0105	23.7995	NaN	23.654	23.6209	23.3645	23.5285	23.3511	23.48	24.002	23.7594	23.895	23.7594	23.9043	23.1363	NaN	23.417	23.3376	23.3239	23.2821	23.5754	23.8764	23.848	24.0275	23.8093	23.8764	23.9933	23.6431	23.5522	23.4425	23.2821	23.5638	23.4676
23.1825	23.4425	23.3239	23.4425	23.2535	23.6209	23.1704	23.5165	23.1596	23.4041	23.391	23.391	23.5869	23.5869	23.2961	23.2961	23.2821	23.3778	23.4298	23.5638	23.6096	23.4041	23.5522	23.7286	23.2155	23.3778	23.4676	23.3778	23.2961	23.2961	23.5404	23.6757	23.8288	23.6649	23.7895	23.7492	23.0071	23.2679	23.178	22.9406	23.2821	23.2821	23.4923	23.632	23.6757	23.6096	23.8191	23.7895
22.9847	22.9459	22.5093	22.5938	22.6006	22.5568	NaN	NaN	NaN	21.2419	NaN	NaN	22.6453	22.4825	22.0918	22.7244	22.44	22.3619	NaN	21.8423	20.6886	21.2877	NaN	NaN	22.8876	22.6298	22.4676	NaN	22.5475	22.5915	NaN	NaN	NaN	NaN	22.1332	20.8269	22.3538	NaN	21.417	21.3211	22.3831	22.5731	NaN	NaN	NaN	NaN	20.5069	21.5165
21.5356	21.2707	20.9243	21.1143	21.2989	20.9951	21.4273	21.714	21.6006	21.5638	21.2185	21.9061	21.0224	21.2877	20.6276	20.8423	21.2933	21.1581	21.2477	21.9459	21.2185	21.3266	21.1457	21.1642	20.417	20.654	20.8034	20.8113	20.3101	21.1886	21.5309	21.1269	21.5356	21.6671	20.895	21.4375	20.4775	20.5451	20.5451	19.4905	21.0756	20.7307	21.4676	21.4015	21.2006	21.68	21.5451	21.5823	+	+
26.3359	26.5075	26.4598	26.4877	26.5754	26.48	26.6181	26.7645	26.3795	26.2768	26.5165	26.3578	26.0609	26.1449	26.2714	26.2874	26.3645	26.1984	26.4738	26.3324	26.3066	26.2151	26.2408	26.3049	26.1814	26.2856	26.1661	26.2517	26.1155	26.1135	26.0833	26.3204	25.8361	25.824	25.7182	25.6153	25.7286	25.9293	26.019	25.9781	25.7024	25.8361	25.9428	26.1194	25.7208	25.8385	25.4923	25.4457		+
21.8576	20.9098	22.1015	22.2707	22.2905	22.1269	21.3538	21.9243	22.3592	22.7935	22.3017	22.7286	21.2006	21.7307	21.6714	21.2593	21.9812	21.9777	22.3699	22.2933	22.4551	22.5237	22.3073	22.8932	21.9742	22.0658	22.2125	21.8034	22.0493	21.9495	21.7265	21.6497	22.2125	22.2477	22.3484	22.6029	21.3484	21.7915	21.0821	21.2535	21.7915	21.2419	22.3403	22.3857	22.6074	22.2361	22.2066	22.2961		+
18.9115	21.8269	20.8269	21.0426	20.8727	20.7634	22.6387	22.5451	22.1206	22.3484	22.4451	22.1269	21.1704	NaN	20.7389	20.9882	19.9882	NaN	21.8423	22.265	21.4526	22.4576	22.4067	22.3239	NaN	NaN	NaN	21.2243	20.9171	NaN	22.0224	22.1976	22.1332	22.0258	22.1332	22.2477	NaN	20.9812	NaN	19.7145	NaN	21.5777	21.85	21.6364	22.1047	20.5069	21.9024	21.5823	+	+
24.8811	24.9134	24.8717	24.9134	24.8044	24.8336	25.1449	25.0772	24.7182	24.7441	24.7846	24.7077	25.0359	25.0105	24.9803	24.9271	24.8044	24.7995	24.9933	24.9847	24.7338	24.7695	24.8576	24.8142	24.7796	24.6811	24.6209	24.5696	24.6431	24.5754	24.7441	24.7945	24.4923	24.5345	24.4298	24.3444	24.9933	24.848	24.6918	24.7182	24.632	24.6649	24.7796	24.8764	24.5696	24.3578	24.5045	24.48
25.3612	25.2571	24.7543	24.8142	24.7796	24.7745	27.3239	27.341	26.5045	26.673	26.6458	26.6595	25.3645	25.2821	24.8044	24.824	24.7945	24.8528	27.3324	27.3239	26.4138	26.518	26.6998	26.7129	24.8528	24.6649	24.275	24.2317	24.3031	24.0609	26.7771	26.8264	26.0359	26.0062	25.9248	25.7745	24.7895	24.5926	24.4488	24.3031	24.2243	24.2679	26.9539	26.976	26.1469	26.002	25.8997	25.7895	+	+
NaN	NaN	NaN	NaN	NaN	NaN	24.0359	22.7369	23.4676	22.8614	22.9298	23.4425	NaN	NaN	NaN	NaN	NaN	NaN	23.6757	22.58	23.0691	23.217	22.5938	NaN	NaN	21.6141	NaN	NaN	NaN	NaN	23.6209	23.3376	22.7634	23.1269	NaN	22.9134	NaN	21.0625	NaN	NaN	NaN	NaN	23.5638	23.0999	22.4476	NaN	22.4676	22.6779
NaN	20.8802	20.002	NaN	19.5517	19.265	NaN	19.6081	NaN	NaN	NaN	NaN	NaN	NaN	18.936	NaN	NaN	NaN	NaN	19.5511	NaN	17.7507	NaN	NaN	NaN	19.0728	NaN	NaN	NaN	20.002	NaN	19.5141	19.466	NaN	NaN	19.9742	18.5833	19.0768	NaN	NaN	NaN	19.6298	NaN	20.1704	NaN	NaN	19.7371	NaN
23.9406	23.6865	23.7077	23.9043	23.7182	23.7286	24.7389	24.6649	24.6865	24.6811	24.604	24.48	23.8093	23.848	23.8191	23.6865	23.867	23.6649	24.5045	24.4488	24.5345	24.6209	24.4984	24.5165	23.654	23.5754	23.7594	23.6431	23.7796	23.7995	24.6865	24.7024	24.7441	24.8385	24.8385	24.7645	23.8191	23.6431	23.6757	23.5404	23.8191	23.6971	24.6649	24.6486	24.6865	24.5754	24.6096	24.5638	+	+
24.6649	24.2891	24.2021	23.9225	24.1719	23.3645	24.3578	23.9316	23.9584	23.9316	24.5404	21.5915	24.654	24.019	23.9584	24.4105	23.9933	NaN	24.2096	24.7895	22.9334	24.317	24.6209	24.2317	24.391	22.58	24.1871	24.2243	24.0691	24.1488	NaN	23.9672	NaN	23.8764	23.848	23.8093	24.239	24.1174	24.1719	NaN	24.0105	23.2821	23.867	23.9134	NaN	NaN	23.5638	23.848
24.2535	24.275	25.1214	25.6012	25.1681	24.632	25.1253	24.9134	25.8409	25.4073	25.5345	NaN	24.0443	24.6264	25.3877	NaN	NaN	NaN	24.6486	25.1055	25.797	25.7208	25.3745	25.5165	24.7286	24.6918	24.9539	25.4362	25.1871	24.8576	NaN	24.9977	25.2714	25.1371	24.989	24.6811	24.2317	25.0691	NaN	NaN	25.3444	25.3204	NaN	24.7338	25.1293	NaN	NaN	25.5315	+	+
23.6096	23.6649	23.5522	23.7182	23.6757	23.6209	23.2199	23.0707	22.8969	22.48	22.714	22.538	23.1047	23.0275	23.2821	23.5285	23.1795	23.3101	22.9006	22.7244	22.3884	22.3672	22.976	22.5983	23.7995	23.7182	23.7895	23.976	23.9134	23.8576	22.7056	23.1519	22.6757	22.714	22.9899	22.343	23.6971	23.5165	23.5638	23.632	23.5404	23.8191	22.2066	22.7471	22.654	22.3538	22.4144	22.7796	+	+
24.2535	24.0359	24.217	24.1946	24.4041	24.2607	23.848	24.2243	24.1253	24.1488	24.0691	24.1795	24.0935	24.1719	24.019	23.8858	23.9134	24.0526	24.2679	24.317	24.4234	24.0526	24.0691	24.3712	23.895	24.0772	24.0105	23.8385	23.7995	23.8191	23.8093	23.8576	24.0359	23.8191	23.976	24.1095	23.4923	23.5983	23.4551	23.3101	23.5754	23.6649	23.867	23.9933	23.9933	24.141	24.1332	23.9495
NaN	NaN	NaN	NaN	NaN	NaN	14.7266	NaN	NaN	17.3579	NaN	17.2595	NaN	NaN	NaN	NaN	NaN	NaN	NaN	NaN	17.6935	16.4127	NaN	17.5101	NaN	NaN	NaN	NaN	NaN	NaN	17.523	16.4766	16.7625	NaN	NaN	NaN	NaN	NaN	NaN	NaN	NaN	NaN	16.6452	16.5806	NaN	16.9786	NaN	17.3908
26.0588	26.0212	25.8409	25.8927	25.7645	25.792	25.6891	25.5812	25.4769	25.433	25.3376	25.317	26.17	26.0914	25.9383	25.9428	25.9428	25.8881	25.7286	25.7492	25.4984	25.5955	25.4614	25.4362	26.239	26.2058	25.9628	25.9495	26.0752	26.065	25.8191	25.7995	25.5135	25.5374	25.6237	25.6865	26.3578	26.2243	25.9628	25.9203	26.1527	26.1352	25.8599	25.9111	25.5955	25.6486	25.797	25.7543	+	+
18.7742	19.001	17.9397	18.291	18.281	17.621	18.7394	17.4674	18.1219	17.8627	18.5396	18.634	18.1188	17.6544	17.8198	18.9533	18.5624	18.2864	18.8279	17.4374	17.9546	17.5424	18.3996	18.3215	20.002	19.3243	18.6248	18.8719	18.6771	18.0082	19.1183	19.1002	18.7617	18.7035	18.6732	18.5321	19.5726	18.9328	18.5296	19.1436	18.5511	18.1264	19.1054	18.7681	18.4089	NaN	18.5921	18.4493
23.4298	23.48	23.3778	23.5045	23.3645	23.3511	24.9225	24.9088	25.2096	25.1833	24.9361	25.391	23.4923	23.6431	23.417	23.5285	23.4425	23.3511	25.2607	25.0484	25.1095	25.2021	25.1015	25.2856	23.2679	23.3511	23.5285	23.3511	23.7995	23.7077	25.3444	25.1332	25.3877	25.3031	25.4008	25.4923	23.2243	23.0443	23.4923	23.1285	23.8288	23.7182	25.3778	25.1293	25.2643	25.317	25.5165	25.4041	+	+
26.2021	26.2625	26.0588	26.1174	26.0212	26.0105	26.604	26.673	26.4846	26.4536	26.506	26.3645	26.2243	26.2996	26.1115	26.1015	26.0169	25.9361	26.3662	26.2679	26.2803	26.2002	26.2535	26.2732	26.2714	26.2535	25.9803	26.0275	26.2785	26.2625	26.3645	26.4218	26.3645	26.2553	26.5419	26.515	26.3679	26.2768	26.0275	26.002	26.3612	26.3511	26.1738	26.2732	26.2317	26.1546	26.4041	26.4923	+	+
27.0609	27.17	27.1604	27.2445	27.1604	27.1312	26.8741	26.8385	26.9088	26.8385	26.9316	26.8142	27.1015	27.0813	27.17	27.217	27.1214	27.1214	26.8385	26.8741	26.965	26.965	26.9869	26.9539	27.3324	27.2803	27.3494	27.3828	27.341	27.2979	26.7389	26.8504	26.9203	26.9203	26.9977	26.965	27.1115	27.0505	27.189	27.189	27.1312	27.1795	26.7389	26.8741	26.9088	26.8504	26.9977	27.0084	+	+
23.5522	23.5983	23.8288	23.8288	23.7182	23.6431	23.9043	23.8385	23.9134	24.1795	23.9406	23.867	23.632	23.7995	23.8858	23.8093	23.8764	23.9043	23.7995	23.9933	23.848	24.1174	24.002	24.0105	23.2679	23.3511	23.5638	23.6096	23.5285	23.6757	23.8385	23.8764	23.9225	23.9495	23.9847	23.9847	23.4551	23.417	23.5638	23.417	23.7389	23.6971	23.895	23.8288	23.9495	23.9406	23.9406	23.9584	+
24.2607	24.275	24.1488	24.1719	24.1095	24.1253	23.9495	23.895	23.8288	23.9043	23.867	23.8385	23.976	24.0609	24.002	24.019	24.019	23.9495	23.9134	23.8191	23.7077	23.867	23.8191	23.7695	24.5285	24.4488	24.4676	24.3712	24.4425	24.4362	24.0105	24.1332	23.9406	24.0772	24.0105	23.9672	24.217	24.141	24.2317	24.1719	24.2821	24.3031	24.0443	23.9584	23.895	23.895	23.7895	23.8385	+
23.1488	23.2821	23.1961	23.2821	23.0105	23.1348	22.9243	23.0207	22.9334	23.5165	23.0951	23.4923	22.8876	22.9829	23.2477	23.1316	23.0592	22.7895	22.823	22.8288	22.7035	23.0342	22.9742	23.0054	23.4551	23.7389	23.5285	23.5045	23.5983	23.4551	22.9098	23.1158	23.1269	23.1916	21.6364	23.0838	22.9352	23.3101	23.3239	23.4676	23.2961	23.3239	23.2506	22.9316	22.5189	23.1379	22.9352	23.119
21.2419	21.8461	21.3962	21.1825	21.0821	21.3962	22.502	22.0951	22.4015	22.3348	22.343	22.2593	21.4015	21.6971	21.8614	21.8576	21.7796	21.2821	22.7077	22.4451	22.8113	22.7013	22.5522	22.5731	21.1825	20.7634	21.3592	21.6051	21.1269	21.1825	22.2243	22.0393	22.0951	21.7594	21.8913	21.6671	21.2361	21.5356	21.3645	21.1457	21.3045	21.0691	22.1581	22.5093	21.9061	22.1642	21.8913	21.895	+	+
23.7995	23.9225	24.019	23.5754	23.654	23.6649	24.8811	24.5522	24.317	24.1253	24.5105	23.895	NaN	23.6209	24.391	23.5754	23.6757	24.0854	24.7995	25.002	24.5812	24.6811	24.1871	24.5522	23.895	23.6757	24.1332	23.5983	24.1565	24.0691	24.945	25.0732	24.3578	24.9134	24.7492	24.7745	24.2463	23.6431	24.2463	23.3778	24.2821	24.1332	25.2643	25.2207	24.8142	24.4234	24.8576	24.6375	+	+
NaN	22.58	21.4273	21.5961	NaN	22.7975	21.7915	20.6453	NaN	NaN	NaN	22.0559	NaN	22.2361	21.1457	22.9043	22.976	23.0723	NaN	NaN	NaN	22.4067	NaN	NaN	NaN	NaN	21.6006	20.7307	22.7836	22.4041	NaN	NaN	NaN	NaN	NaN	NaN	21.9916	21.5261	21.3376	NaN	22.3988	NaN	NaN	NaN	NaN	NaN	NaN	NaN		+
28.8593	29.0505	29.326	29.2602	29.4649	29.3217	28.6764	28.6075	28.6181	28.5052	28.6998	28.5278	29.0583	29.094	29.2147	29.3282	29.2557	29.3023	28.3452	28.2759	28.7195	28.6424	28.7389	28.3452	28.9174	28.9923	29.2216	29.1819	29.2803	29.3196	28.2714	28.4707	28.611	28.5862	28.8474	28.6831	29.0137	29.1459	29.196	29.2957	29.2285	29.3869	27.9539	28.2847	28.4707	28.8324	28.6146	28.8142	+	+
23.4041	23.2332	22.9116	22.6671	NaN	22.8288	22.5568	22.3936	NaN	21.9423	21.7876	21.6231	23.5869	23.632	22.8727	22.6886	23.3778	22.867	22.6518	22.4451	22.937	21.8802	21.632	22.3511	22.8461	NaN	22.9513	22.8895	22.8519	22.9654	22.7634	23.087	NaN	22.7471	22.6779	22.4626	23.4298	23.0838	22.9298	22.2621	22.7533	22.7223	23.0789	22.7955	22.4849	22.743	22.5892	22.5309	+	+
26.4999	26.3031	26.5754	26.5135	26.5898	26.604	25.5754	25.7821	25.6348	25.5075	25.5075	25.4425	26.5522	26.604	26.5536	26.5653	26.6458	26.5898	25.9361	25.8118	25.7771	25.7182	25.8528	25.7234	26.4057	26.3376	26.3612	26.3562	26.5075	26.6998	25.5463	25.4425	24.976	24.9584	25.1488	25.2353	25.7103	25.6568	26.2058	26.1293	26.6998	26.4999	25.6096	25.7645	25.2714	25.391	25.6595	25.5638	+	+
23.7594	23.7594	23.7796	23.6865	23.7695	23.8191	23.1363	23.1565	23.391	23.417	23.3376	23.2434	23.7182	23.895	23.7077	23.7594	23.867	23.7286	23.1825	23.3511	23.3101	23.391	23.4676	23.4041	23.9043	23.9134	23.9495	23.9316	23.9316	24.0275	23.1673	23.2535	23.4041	23.417	23.3376	23.5165	24.1015	24.0609	23.9847	23.9584	24.0772	23.9406	23.3101	23.3239	23.4551	23.5165	23.5638	23.417	+	+
21.2243	20.9243	21.1206	21.1079	NaN	21.4375	NaN	NaN	NaN	20.5823	19.5911	21.1457	19.7941	21.2125	21.3484	20.4067	NaN	21.1015	NaN	19.9459	NaN	NaN	NaN	NaN	NaN	19.9742	20.7553	NaN	20.5069	21.2125	20.4676	NaN	NaN	NaN	20.2419	20.8576	NaN	NaN	NaN	NaN	21.4726	20.3538	NaN	NaN	NaN	NaN	NaN	NaN	+
22.0886	21.953	22.1301	22.4196	22.7369	22.4118	23.2199	23.391	22.9477	23.1095	23.3376	23.2679	21.8651	21.7634	22.2821	22.4067	21.85	22.8113	22.8461	22.7512	22.239	22.632	23.1749	23.2302	20.6006	21.7634	22.3484	22.1976	22.0559	22.0854	22.8249	23.2679	23.0493	23.0821	23.1301	22.4825	21.8461	21.6671	21.9916	22.2155	21.9812	22.4676	22.4726	22.8288	23.0854	NaN	22.2933	22.2214	+	+
22.1047	22.5592	22.4375	22.0258	22.5427	22.3321	22.4324	22.5045	22.3884	22.1886	22.4898	22.2185	21.7796	22.0459	21.7013	21.9495	21.4067	21.9566	22.3017	22.5117	22.4551	22.44	22.3778	22.2535	22.1916	22.3129	22.2066	21.6671	21.8802	21.7836	22.1332	22.1143	22.4144	21.8876	21.8307	21.7995	21.9352	21.895	21.4972	22.2006	21.4015	21.5592	21.9672	22.3376	22.1734	22.0459	21.4273	21.953		+
NaN	NaN	21.6276	21.4273	22.1301	21.0493	21.1581	21.2419	21.9951	NaN	NaN	21.0821	NaN	NaN	NaN	20.3321	NaN	NaN	NaN	21.3538	21.5451	NaN	NaN	NaN	20.3538	NaN	21.5823	21.0559	21.4375	21.1704	NaN	20.5451	21.4874	NaN	NaN	NaN	NaN	NaN	19.46	NaN	NaN	NaN	NaN	NaN	21.0156	NaN	NaN	NaN
22.928	22.8764	23.391	23.1519	23.0173	23.0805	23.5165	23.4923	23.5754	23.6096	23.417	23.2821	22.538	22.8054	22.9334	22.9584	23.0071	22.4425	23.2821	23.2961	22.928	23.3101	23.1441	23.1426	23.087	23.141	23.4551	23.3778	23.4923	23.5754	23.7492	23.7695	23.8191	23.9134	23.632	23.9134	23.0443	22.8404	23.2679	23.0376	23.417	23.2434	23.5045	23.4676	23.5285	23.4676	23.5404	23.4551	+	+
23.3645	22.848	23.2185	23.214	23.0935	23.002	23.391	22.976	23.5522	23.3645	22.8689	23.4551	23.2679	22.937	22.9916	22.9298	22.9584	23.1688	23.5045	22.9654	23.1426	23.1719	22.9098	22.9637	23.1472	23.3778	23.3645	23.2961	23.4676	23.48	23.7796	23.5869	23.7077	23.7389	23.3778	23.6431	23.4041	23.3778	23.1961	23.391	23.1704	23.4298	23.6865	23.48	23.3645	23.4425	23.5165	23.3101
23.7182	23.8385	23.9134	23.9406	23.8764	23.895	23.7995	23.7182	23.9406	23.9847	23.8385	23.8288	23.7182	23.7895	23.867	23.7995	23.8858	23.7995	23.9316	23.9134	24.002	23.9316	23.867	23.9225	23.9847	23.8858	24.0105	24.0443	24.0275	24.1332	23.895	23.8764	23.9406	24.0275	23.895	23.867	23.867	23.8858	24.1015	24.1095	24.1253	24.019	23.9672	23.9134	23.9134	23.9316	23.895	24.0609
23.632	23.5869	23.6865	23.5869	23.5754	23.417	22.9916	23.019	22.9043	22.6453	22.8404	23.1395	23.632	23.5754	23.5165	23.7995	23.5285	23.3778	22.6929	22.9864	22.6096	23.1301	22.8651	22.8746	23.4676	23.4425	23.5165	23.4041	23.3376	23.2051	23.1488	22.7013	22.3805	22.7161	22.8171	22.8913	23.3511	23.4923	23.2821	23.2679	23.2961	23.3778	22.6119	22.6693	22.5309	22.7369	22.7203	22.3699	+	+
21.0625	21.714	21.3962	20.5356	21.2764	20.895	21.9024	21.4923	22.1612	22.0756	21.654	20.714	21.3211	22.1946	19.9223	21.0224	22.2821	21.6006	21.9243	21.5731	21.5404	21.5309	21.8802	22.155	21.4874	21.343	21.3376	21.2877	20.4576	21.5915	22.4651	21.8727	21.3211	21.9024	22.2707	22.0625	20.6628	21.265	20.8113	20.2877	21.8576	20.2185	22.4324	21.6886	21.3321	20.5823	22.0359	21.2066	+
25.0894	25.1565	24.9361	24.989	25.0148	24.9088	25.3844	25.2821	25.1371	25.1214	25.1984	25.1135	25.0813	25.1371	25.0148	24.9584	24.9803	25.0401	25.4394	25.4831	25.1946	25.2856	25.2679	25.228	25.1984	25.1253	25.0105	25.0105	25.0975	25.1015	25.1604	25.141	25.141	25.141	25.1332	25.0894	25.2058	25.2207	25.0526	25.0894	25.2571	25.1527	25.3031	25.228	25.1055	25.1946	25.1946	25.1946	+
26.019	26.0854	25.9361	25.8528	26.0148	25.945	26.0609	26.0914	25.6971	25.6865	25.8927	25.7338	26.0547	26.0629	25.867	25.976	25.9495	25.8927	26.0148	26.0084	26.0317	25.8191	25.9248	25.9606	26.2926	26.3222	25.9955	26.0526	25.9869	25.8997	25.6264	25.9338	25.8142	25.5926	25.6068	25.5255	26.1871	26.346	26.0084	26.0894	25.8312	25.9606	25.6012	25.9134	25.7389	25.8974	25.6292	25.7492
27.2714	27.3153	27.3153	27.3239	27.2803	27.2714	27.632	27.673	27.4551	27.391	27.4938	27.4314	27.1795	27.1795	27.217	27.1984	27.1312	27.1312	27.5463	27.4938	27.3745	27.3992	27.3745	27.3828	27.1604	27.2262	27.1507	27.141	27.0505	27.0505	27.2535	27.3578	27.0505	27.0813	26.9977	26.9539	27.0296	27.1115	27.0813	27.0813	27.0084	26.9977	27.1604	27.2353	27.0084	27.0914	26.8741	26.9316	+	+
21.3211	21.4576	21.743	21.5685	20.9388	21.7756	NaN	20.9742	21.0821	21.0493	20.7389	20.8802	21.2764	21.6364	21.5869	21.5309	21.8839	20.6886	21.0224	NaN	NaN	21.2006	21.6006	20.5545	21.0493	21.5213	21.5545	21.7265	21.6929	21.7389	21.2006	NaN	NaN	20.9388	21.0224	21.0224	21.4874	20.0559	21.7675	21.632	21.7056	21.8913	20.2302	NaN	20.9171	20.4775	21.002	NaN	+	+
21.1206	NaN	NaN	20.6971	20.6628	20.6971	NaN	20.5261	20.9024	20.7715	20.953	20.8423	21.1206	21.0493	21.0691	21.2933	20.8727	20.6006	20.7634	20.895	20.7796	NaN	21.2593	20.9243	NaN	20.4273	20.1206	21.0493	20.417	NaN	21.1395	20.8034	20.7955	21.0156	21.0156	21.1642	NaN	21.1642	20.5545	20.654	21.1269	19.9182	21.2185	20.654	20.953	21.2302	20.9171	21.2764
24.0935	24.019	24.1095	24.0275	24.0105	24.0935	24.6595	24.9043	24.989	24.8528	24.7846	24.8093	24.1332	24.1565	24.2317	24.2317	24.2821	24.5105	24.8191	24.7796	25.0317	24.7182	24.8385	24.7796	24.002	24.1642	24.141	24.1642	24.2535	24.4488	24.9134	24.9043	25.2679	24.8336	24.9672	25.0105	23.9225	24.1253	24.3645	24.2243	24.4105	24.3844	24.7286	24.8336	24.8142	24.7895	25.0148	25.1253	+	+
22.6074	22.4551	22.7286	21.2764	22.9672	22.9043	NaN	23.239	23.6757	23.7796	23.1825	23.0173	NaN	22.7935	22.7655	21.5309	22.9951	NaN	23.5285	22.9847	23.4551	23.3239	23.0542	23.2821	22.5708	22.3884	23.0309	22.3988	23.0609	23.087	23.2006	23.0359	23.5638	23.6431	22.9882	23.5983	22.6074	22.7975	23.184	22.3752	23.2125	22.8171	23.3239	23.2679	23.5983	NaN	23.6096	23.391	+	+
NaN	23.5754	NaN	NaN	23.417	NaN	NaN	24.8142	NaN	NaN	24.4234	NaN	NaN	NaN	23.654	23.3511	NaN	23.2821	NaN	23.9225	24.417	24.2317	24.2243	24.1332	NaN	23.074	NaN	22.8746	NaN	NaN	NaN	NaN	23.6649	23.9043	NaN	NaN	NaN	22.85	NaN	22.7594	NaN	23.0342	NaN	23.7389	23.2821	23.7594	NaN	23.6757	+	+
21.4972	21.7955	21.4874	20.4067	21.9637	20.85	22.0054	22.1795	22.2036	22.1363	21.3266	22.0658	20.3752	NaN	NaN	22.7119	NaN	20.5545	21.9171	20.9098	20.9243	21.9882	22.3831	21.8307	20.265	22.8557	NaN	NaN	20.8876	21.4273	22.2477	21.928	20.0951	20.5545	20.4476	21.5165	20.1704	22.2593	NaN	21.9024	23.0292	20.0559	NaN	20.9098	22.9933	22.68	20.6006	21.3962	+	+
22.6714	NaN	NaN	22.4324	22.6649	22.1206	22.5545	22.6074	NaN	NaN	NaN	22.7035	22.5285	NaN	22.6562	NaN	NaN	NaN	NaN	NaN	NaN	NaN	22.8152	22.5823	22.7915	NaN	22.2506	21.1946	NaN	22.8191	NaN	22.9495	NaN	21.8191	22.4501	22.6387	21.4825	22.5708	21.8269	22.3988	NaN	22.2621	NaN	22.2096	22.5662	22.6409	22.1395	22.7203
[truncated: 8,156 more rows]
[truncated: 70 more columns]

## Sheet: Hclust (5B)
Cluster ID	Z(row):WT_ctrl_scrbl_01	Z(row):WT_ctrl_scrbl_02	Z(row):WT_ctrl_scrbl_05	Z(row):WT_ctrl_scrbl_06	Z(row):WT_ctrl_scrbl_03	Z(row):WT_ctrl_scrbl_04	Z(row):WT_ctrl_AFG3L2_01	Z(row):WT_ctrl_AFG3L2_02	Z(row):WT_ctrl_AFG3L2_03	Z(row):WT_ctrl_AFG3L2_04	Z(row):WT_ctrl_AFG3L2_05	Z(row):WT_ctrl_AFG3L2_06	Z(row):TMBIM5KO_ctrl_scrbl_01	Z(row):TMBIM5KO_ctrl_scrbl_02	Z(row):TMBIM5KO_ctrl_scrbl_03	Z(row):TMBIM5KO_ctrl_scrbl_05	Z(row):TMBIM5KO_ctrl_scrbl_04	Z(row):TMBIM5KO_ctrl_scrbl_06	Z(row):TMBIM5KO_ctrl_AFG3L2_01	Z(row):TMBIM5KO_ctrl_AFG3L2_02	Z(row):TMBIM5KO_ctrl_AFG3L2_05	Z(row):TMBIM5KO_ctrl_AFG3L2_06	Z(row):TMBIM5KO_ctrl_AFG3L2_03	Z(row):TMBIM5KO_ctrl_AFG3L2_04	TMBIM5KO_ctrl_AFG3L2_01	TMBIM5KO_ctrl_AFG3L2_02	TMBIM5KO_ctrl_AFG3L2_03	TMBIM5KO_ctrl_AFG3L2_04	TMBIM5KO_ctrl_AFG3L2_05	TMBIM5KO_ctrl_AFG3L2_06	TMBIM5KO_ctrl_scrbl_01	TMBIM5KO_ctrl_scrbl_02	TMBIM5KO_ctrl_scrbl_03	TMBIM5KO_ctrl_scrbl_04	TMBIM5KO_ctrl_scrbl_05	TMBIM5KO_ctrl_scrbl_06	WT_ctrl_AFG3L2_01	WT_ctrl_AFG3L2_02	WT_ctrl_AFG3L2_03	WT_ctrl_AFG3L2_04	WT_ctrl_AFG3L2_05	WT_ctrl_AFG3L2_06	WT_ctrl_scrbl_01	WT_ctrl_scrbl_02	WT_ctrl_scrbl_03	WT_ctrl_scrbl_04	WT_ctrl_scrbl_05	WT_ctrl_scrbl_06	C: Student's T-test Significant TMBIM5KO_ctrl_AFG3L2_TMBIM5KO_ctrl_scrbl
[truncated: 117 more rows]
[truncated: 73 more columns]

[truncated: 1 more sheets: Hclust (6F)]
