# Supplementary material for: Regulation of mitochondrial proteostasis by the proton gradient
Source: EMBO J. 2022 Aug 1;41(16):e110476. doi: 10.15252/embj.2021110476 (PMC9379554; doi:10.15252/embj.2021110476)
Supplement: Supplementary file 9 — Dataset EV7 [file EMBJ-41-e110476-s015.xlsx]

## Sheet: Description
TMBIM5-/- and WT HeLa Cells treated with DMSO or Oligomycin (16h)
PRIDE ID	PXD030095
PRIDE Project ID	0107
Analysis Software	DiaNN 1.7
Statistical Testing:	Two-sided t-test and permutation-based FDR estimation (s0=0.1)
Factors
Genotype	WT, TMBIM5
Treatment	Oligomycin / Control
Column Name	Column Description
WT_ctrl_01	Log2 transformed MaxLFQ intensities from the pg output of DIA-NN 1.7
WT_ctrl_02
WT_ctrl_03
WT_ctrl_04
WT_ctrl_05
WT_olig16H_01
WT_olig16H_02
WT_olig16H_03
WT_olig16H_04
WT_olig16H_05
TMBIM5_ctrl_01
TMBIM5_ctrl_02
TMBIM5_ctrl_03
TMBIM5_ctrl_04
TMBIM5_ctrl_05
TMBIM5_olig16H_01
TMBIM5_olig16H_02
TMBIM5_olig16H_03
TMBIM5_olig16H_04
TMBIM5_olig16H_05
GOBP name	Uniprot Gene Ontology annotations
GOMF name
GOCC name
MitoCarta3.0_List	MitoCarta 3.0 Annotations
MitoCarta3.0_Evidence
MitoCarta3.0_SubMitoLocalization
MitoCarta3.0_MitoPathways
Significant TMBIM5_olig16H_TMBIM5_ctrl	A "+" sign indicates FDR < 0.05
Significant WT_olig16H_WT_ctrl
Significant TMBIM5_ctrl_WT_ctrl
Significant TMBIM5_olig16H_WT_olig16H
-Log p-value TMBIM5_olig16H_TMBIM5_ctrl	Statistical test results (two-sided t-test and permutation based q-value estimation (Perseus software))
q-value TMBIM5_olig16H_TMBIM5_ctrl
log2FC TMBIM5_olig16H_TMBIM5_ctrl
Test statistic TMBIM5_olig16H_TMBIM5_ctrl
-Log p-value WT_olig16H_WT_ctrl
q-value WT_olig16H_WT_ctrl
log2FC WT_olig16H_WT_ctrl
Test statistic WT_olig16H_WT_ctrl
-Log p-value TMBIM5_ctrl_WT_ctrl
q-value TMBIM5_ctrl_WT_ctrl
log2FC TMBIM5_ctrl_WT_ctrl
Test statistic TMBIM5_ctrl_WT_ctrl
-Log p-value TMBIM5_olig16H_WT_olig16H
q-value TMBIM5_olig16H_WT_olig16H
log2FC TMBIM5_olig16H_WT_olig16H
Test statistic TMBIM5_olig16H_WT_olig16H
Protein.Ids	Protein Group Information
Protein.Group
Gene name

## Sheet: Data
WT_ctrl_01	WT_ctrl_02	WT_ctrl_03	WT_ctrl_04	WT_ctrl_05	WT_olig16H_01	WT_olig16H_02	WT_olig16H_03	WT_olig16H_04	WT_olig16H_05	TMBIM5_ctrl_01	TMBIM5_ctrl_02	TMBIM5_ctrl_03	TMBIM5_ctrl_04	TMBIM5_ctrl_05	TMBIM5_olig16H_01	TMBIM5_olig16H_02	TMBIM5_olig16H_03	TMBIM5_olig16H_04	TMBIM5_olig16H_05	GOBP name	GOMF name	GOCC name	MitoCarta3.0_List	MitoCarta3.0_Evidence	MitoCarta3.0_SubMitoLocalization	MitoCarta3.0_MitoPathways	Significant TMBIM5_olig16H_TMBIM5_ctrl	Significant WT_olig16H_WT_ctrl	Significant TMBIM5_ctrl_WT_ctrl	Significant TMBIM5_olig16H_WT_olig16H	-Log p-value TMBIM5_olig16H_TMBIM5_ctrl	q-value TMBIM5_olig16H_TMBIM5_ctrl	log2FC TMBIM5_olig16H_TMBIM5_ctrl	Test statistic TMBIM5_olig16H_TMBIM5_ctrl	-Log p-value WT_olig16H_WT_ctrl	q-value WT_olig16H_WT_ctrl	log2FC WT_olig16H_WT_ctrl	Test statistic WT_olig16H_WT_ctrl	-Log p-value TMBIM5_ctrl_WT_ctrl	q-value TMBIM5_ctrl_WT_ctrl	log2FC TMBIM5_ctrl_WT_ctrl	Test statistic TMBIM5_ctrl_WT_ctrl	-Log p-value TMBIM5_olig16H_WT_olig16H	q-value TMBIM5_olig16H_WT_olig16H	log2FC TMBIM5_olig16H_WT_olig16H	Test statistic TMBIM5_olig16H_WT_olig16H	Protein.Ids	Protein.Group	Gene name
22.6693	22.6562	22.5869	22.6276	22.7307	22.6971	22.4898	22.4451	22.3403	22.417	22.6253	22.7013	22.6971	22.6006	22.6253	22.8113	22.8093	22.7077	22.7182	22.7816	biological regulation;calcium-mediated signaling;cellular metabolic process;cellular nitrogen compound metabolic process;cellular process;cellular response to stimulus;cyclic nucleotide metabolic process;cyclic-nucleotide-mediated signaling;establishment of localization;establishment of localization in cell;inositol phosphate metabolic process;intracellular signal transduction;intracellular trans…	binding;catalytic activity;cation binding;diphosphoinositol-polyphosphate diphosphatase activity;hydrolase activity;hydrolase activity, acting on acid anhydrides;hydrolase activity, acting on acid anhydrides, in phosphorus-containing anhydrides;ion binding;metal ion binding;nucleic acid binding;pyrophosphatase activity;RNA binding;snoRNA binding	cell part;cytoplasmic part;cytosol;intracellular;intracellular part								+	2.29098	0.344127	0.115657	0.887576	1.58921	0.127466	-0.176268	-1.07147	0.0469049	0.960688	-0.00418129	-0.0318008	2.69847	0.00949942	0.287743	1.75513	A0A024RBG1;Q9NZJ9	A0A024RBG1	NUDT4
25.4266	25.4202	25.3204	25.4202	25.4073	25.4707	25.4298	25.3679	25.4394	25.4738	25.341	25.2714	25.3066	25.2571	25.2996	25.3545	25.3101	25.2961	25.3204	25.3204												0.725832	0.842589	0.0251724	0.214254	0.672055	0.6144	0.0373611	0.292808	2.52908	0.13272	-0.103814	-0.832771	3.19661	0.0838275	-0.116003	-0.955312	A0A0B4J2D5;P0DPI2	A0A0B4J2D5;P0DPI2
24.4425	24.4041	24.3712	24.4551	24.4041	24.6486	24.632	24.6209	24.5754	24.6153	24.6971	24.6865	24.6209	24.6153	24.7024	24.7234	24.7594	24.7389	24.7024	24.6971	establishment of localization;establishment of localization in cell;establishment of RNA localization;intracellular transport;mRNA export from nucleus;mRNA transport;nuclear export;nuclear transport;nucleic acid transport;nucleobase-containing compound transport;nucleocytoplasmic transport;poly(A)+ mRNA export from nucleus;RNA export from nucleus;RNA transport;transport	binding;cation binding;ion binding;metal ion binding							+	+		1.55313	0.612048	0.0598209	0.489005	5.22859	0.0383398	0.203032	1.70124	5.14722	0.00505318	0.249026	2.003	3.63809	0.0969794	0.105814	0.906199	O75152;A0A1B0GTU1	A0A1B0GTU1;O75152	ZC3H11A
25.1214	25.3031	25.4394	25.4425	25.2679	24.6264	24.9628	NaN	24.9271	24.6595	NaN	24.2317	24.5165	24.3975	NaN	NaN	NaN	NaN	24.4488	NaN									+	+		NaN	1	0	NaN	2.84153	0.00849	-0.520908	-2.57038	4.06575	5.66802e-05	-0.932932	-4.66455	NaN	1	0	NaN	A0A1B0GUW6	A0A1B0GUW6
20.6276	20.6628	20.5165	20.4067	20.5261	20.2764	20.4476	20.2764	20.2419	20.4067	20.3645	20.4067	20.1206	20.002	20.4375	20.2877	20.5915	20.2066	20.3538	20.3752										+		0.402573	0.628561	0.096711	0.465451	2.14488	0.0734892	-0.218135	-1.35579	1.69116	0.0234529	-0.281683	-1.42519	0.17104	0.75295	0.0331631	0.188333	A0A1B0GUY1	A0A1B0GUY1
25.3778	25.2679	25.4892	25.4551	25.5492	25.48	25.7517	25.7745	25.417	25.7312	25.7024	25.4583	25.8623	25.6348	25.604	25.8312	25.9316	25.797	25.6568	25.3811										+		0.23795	0.756881	0.0671883	0.311158	1.27114	0.127878	0.203044	1.06997	1.59444	0.0403014	0.224499	1.23399	0.312655	0.455209	0.0886429	0.400021	A0A1B0GVN3	A0A1B0GVN3
25.1871	25.1604	25.1908	25.1565	25.1946	25.1719	25.1253	25.0854	25.019	25.0609	25.3477	25.3612	25.4041	25.3273	25.3679	25.3679	25.3712	25.2426	25.3975	25.3943	catabolic process;cellular catabolic process;cellular macromolecule catabolic process;cellular macromolecule metabolic process;cellular metabolic process;cellular process;cellular protein metabolic process;macromolecule catabolic process;macromolecule metabolic process;macromolecule modification;metabolic process;modification-dependent macromolecule catabolic process;modification-dependent protei…	adenyl nucleotide binding;adenyl ribonucleotide binding;ATP binding;binding;catalytic activity;FAT10 activating enzyme activity;nucleotide binding;purine nucleotide binding;purine ribonucleoside triphosphate binding;purine ribonucleotide binding;ribonucleotide binding;small protein activating enzyme activity	cell part;cytoplasm;cytoplasmic part;cytosol;intracellular part							+	+	0.0806931	0.96284	-0.00692902	-0.0527656	1.83715	0.272891	-0.0853909	-0.669738	5.73575	0.0143068	0.183744	1.5977	3.83567	0.00689633	0.262206	1.88798	A0AVT1	A0AVT1	UBA6
25.2926	25.2996	25.4202	25.452	25.239	25.3204	25.4105	25.5255	25.5609	25.3745	25.4831	25.3545	25.4769	25.5345	25.3645	25.4831	25.3877	25.5551	25.5195	25.341	cellular component organization;cellular component organization or biogenesis;cellular membrane organization;cellular process;endocytosis;establishment of localization;lipid transport;membrane invagination;membrane organization;organic substance transport;transport;vesicle-mediated transport	alcohol binding;amine binding;binding;calcium ion binding;calcium-dependent phospholipid binding;cation binding;identical protein binding;ion binding;lipid binding;metal ion binding;phosphatidylcholine binding;phosphatidylethanolamine binding;phosphatidylinositol binding;phospholipid binding;protein binding;quaternary ammonium group binding	cell part;cytoplasmic part;endoplasmic reticulum part;extrinsic to internal side of plasma membrane;extrinsic to membrane;extrinsic to plasma membrane;integral to membrane;integral to plasma membrane;intracellular organelle part;intracellular part;intrinsic to endoplasmic reticulum membrane;intrinsic to membrane;intrinsic to organelle membrane;intrinsic to plasma membrane;membrane;membrane part;o…									0.100905	0.931523	0.014584	0.0949098	0.829954	0.313227	0.097694	0.606794	1.02127	0.220708	0.101997	0.662635	0.116975	0.851237	0.0188873	0.117484	A0FGR8	A0FGR8	ESYT2
21.0951	21.1143	21.0426	20.9171	21.0625	21.0691	20.9742	21.0088	21.002	20.7876	21.3645	21.2821	21.2707	21.3376	21.3857	21.2243	21.1946	21.2066	21.4726	21.4375										+	+	0.122427	0.908029	-0.021006	-0.127416	0.65211	0.405152	-0.077977	-0.49044	3.87063	0.00514732	0.281821	1.99438	2.62958	0.00662	0.338792	1.91044	A0JNW5	A0JNW5	UHRF1BP1L
25.0105	24.9933	25.019	24.9933	25.0567	24.945	24.9803	24.9225	24.9134	24.989	25.3031	25.2317	25.2891	25.2856	25.2891	25.2499	25.2643	25.1908	25.317	25.239	axon guidance;biological regulation;chemotaxis;locomotion;regulation of biological process;regulation of cellular process;regulation of establishment of cell polarity;regulation of establishment or maintenance of cell polarity;response to chemical stimulus;response to external stimulus;response to stimulus;taxis		axon part;axonal growth cone;cell part;cell projection part;growth cone;site of polarized growth							+	+	0.550893	0.834327	-0.0275311	-0.222333	2.01815	0.362886	-0.0645287	-0.541934	6.54551	0.00254429	0.265138	2.26613	5.64669	0.00206012	0.302135	2.4104	A0MZ66	A0MZ66	KIAA1598
23.2434	23.2821	23.1765	23.2051	23.0292	23.4551	23.6209	23.3778	23.4041	23.417	23.1079	23.3511	23.1596	23.2506	23.1749	23.3511	23.1395	23.4923	23.4041	23.5522			cell part;integral to membrane;intrinsic to membrane;membrane part						+			1.20404	0.303516	0.178981	0.979363	2.6235	0.0420808	0.267746	1.66028	0.1364	0.835145	0.0216019	0.134556	0.353304	0.500704	-0.0671627	-0.366443	A0PJW6	A0PJW6	TMEM223
21.6276	21.8461	21.8839	22.0122	21.8269	21.5356	21.343	21.6671	21.7836	21.3266	20.0292	18.6368	20.4273	20.1704	NaN	NaN	NaN	NaN	20.002	19.1441	carbohydrate metabolic process;cellular carbohydrate metabolic process;cellular macromolecule metabolic process;cellular metabolic process;cellular process;cellular protein metabolic process;glycosylation;macromolecule glycosylation;macromolecule metabolic process;macromolecule modification;metabolic process;O-glycan processing;primary metabolic process;protein glycosylation;protein metabolic pro…	catalytic activity;transferase activity;transferase activity, transferring glycosyl groups;transferase activity, transferring pentosyl groups;UDP-glycosyltransferase activity;UDP-xylosyltransferase activity;xylosyltransferase activity	cell part;integral to membrane;intrinsic to membrane;membrane part							+	+	0.13643	0.75801	-0.242881	-0.320786	1.65766	0.0598603	-0.308154	-1.47644	3.10019	6.03448e-05	-2.02344	-4.40212	3.0959	0.000279476	-1.95817	-5.26765	A0PJZ3	A0PJZ3	GXYLT2
20.5545	20.2764	20.7955	20.7876	20.8651	20.6006	20.2185	20.8269	20.6886	20.7876	21.1015	20.5823	NaN	19.8275	20.6364	20.2877	20.6886	20.85	20.6453	20.85			cell part;integral to membrane;intrinsic to membrane;membrane part									0.194952	0.719541	0.127342	0.354451	0.0741138	0.838464	-0.0314072	-0.123834	0.177876	0.57628	-0.118867	-0.328248	0.0986547	0.790775	0.0398819	0.159655	A0PK00	A0PK00	TMEM120B
21.2477	21.2185	21.1395	21.2989	21.4273	21.2821	21.2535	21.1886	21.1519	21.1457	21.4775	21.5117	21.7675	21.5498	21.4825	21.5638	21.5961	21.6628	21.3805	21.4923	apoptosis;biological regulation;cell death;cellular component organization;cellular component organization at cellular level;cellular component organization or biogenesis;cellular component organization or biogenesis at cellular level;cellular process;cellular response to stimulus;cytoskeleton organization;death;intracellular signal transduction;negative regulation of apoptosis;negative regulatio…	enzyme activator activity;enzyme regulator activity;GTPase activator activity;GTPase regulator activity;nucleoside-triphosphatase regulator activity	cell part;cytoplasmic part;cytosol;intracellular part;membrane;perinuclear region of cytoplasm;plasma membrane							+	+	0.0956134	0.921506	-0.0187252	-0.108628	0.533862	0.496044	-0.062019	-0.400013	2.42886	0.0109352	0.291438	1.69341	3.51029	0.00391211	0.334732	2.15392	A1A4S6	A1A4S6	ARHGAP10
NaN	20.7223	NaN	NaN	21.5592	NaN	NaN	NaN	NaN	NaN	NaN	NaN	NaN	NaN	21.8191	NaN	NaN	NaN	NaN	NaN		binding;cation binding;ion binding;metal ion binding;transition metal ion binding;zinc ion binding	cell part;cytoplasmic mRNA processing body;cytoplasmic part;intracellular membrane-bounded organelle;intracellular non-membrane-bounded organelle;intracellular organelle;intracellular part;macromolecular complex;membrane-bounded organelle;non-membrane-bounded organelle;nucleus;organelle;ribonucleoprotein complex;RNA granule									NaN	1	0	NaN	NaN	1	0	NaN	NaN	1	0	NaN	NaN	1	0	NaN	A1L020	A1L020	MEX3A
24.4425	24.3778	24.4105	24.4862	24.391	24.5105	24.5522	24.5165	24.5696	24.5105	24.4041	24.3578	24.2021	24.4488	24.3844	24.4738	24.4362	24.5105	24.4923	24.5404		binding;catalytic activity;cation binding;coenzyme binding;cofactor binding;ion binding;magnesium ion binding;metal ion binding;thiamine pyrophosphate binding;transferase activity;vitamin binding	cell part;integral to membrane;intrinsic to membrane;membrane;membrane part									1.68824	0.336485	0.131185	0.901339	2.8661	0.175344	0.110258	0.89651	0.664267	0.449614	-0.0621586	-0.424754	1.04873	0.536171	-0.0412315	-0.339811	A1L0T0	A1L0T0	ILVBL
22.4996	22.6757	22.1581	22.4849	22.4221	22.2477	22.6096	22.4144	22.4996	22.1734	NaN	NaN	NaN	20.9459	19.7896	20.2989	NaN	NaN	20.343	19.2849										+	+	0.242491	0.596942	-0.392147	-0.54443	0.205078	0.635757	-0.0591385	-0.273928	2.79164	9.55631e-05	-2.08033	-4.76513	3.92494	0	-2.41334	-6.45285	A1L170	A1L170	C1orf226
22.9654	23.0207	22.9189	22.9777	22.9985	22.9388	22.8932	22.8708	22.8576	22.8327	22.7735	22.8708	22.5638	22.7451	22.6409	22.7286	22.7203	22.7675	22.6907	22.6606		enzyme regulator activity;GTPase regulator activity;guanyl-nucleotide exchange factor activity;nucleoside-triphosphatase regulator activity;Ras guanyl-nucleotide exchange factor activity;Rho guanyl-nucleotide exchange factor activity;small GTPase regulator activity								+	+	0.0327663	0.978769	-0.00529861	-0.033901	2.36288	0.21625	-0.0976562	-0.782328	2.75302	0.0122693	-0.25743	-1.65	3.71942	0.0299442	-0.165073	-1.31586	A1L390	A1L390	PLEKHG3
23.2214	23.391	23.3645	23.3645	23.2821	23.2821	23.3511	23.2961	23.4425	23.1825	23.1472	23.0609	23.2961	23.4041	23.2405	23.1488	22.9006	23.2821	23.2125	23.1395	adipose tissue development;anatomical structure development;biological regulation;bone development;cell differentiation;cellular component assembly;cellular component disassembly;cellular component disassembly at cellular level;cellular component organization;cellular component organization at cellular level;cellular component organization or biogenesis;cellular component organization or biogenes…	binding;lipid binding;phosphatidylinositol binding;phosphatidylinositol-3,5-bisphosphate binding;phosphatidylinositol-3-phosphate binding;phosphatidylinositol-4-phosphate binding;phosphatidylinositol-5-phosphate binding;phospholipid binding;protein binding;protein domain specific binding;SH2 domain binding	cell junction;cell part;cell projection;cytoplasm;cytoskeletal part;intracellular non-membrane-bounded organelle;intracellular organelle;intracellular organelle part;intracellular part;macromolecular complex;non-membrane-bounded organelle;organelle;organelle part;podosome;protein complex									0.497003	0.605399	-0.0930634	-0.496414	0.0961981	0.883854	-0.0138309	-0.0903018	0.709292	0.294737	-0.0949554	-0.567943	1.26696	0.0772496	-0.174188	-0.982892	A1X283	A1X283	SH3PXD2B
21.8689	NaN	21.2185	21.9098	21.9171	22.1856	22.0258	21.6843	21.9812	21.9672	20.9601	20.895	21.5823	21.2361	21.2877	21.5261	20.5823	21.2302	21.7876	21.2821										+	+	0.145968	0.795169	0.089399	0.266162	0.670593	0.184545	0.240265	0.871824	1.46087	0.00983953	-0.536288	-1.75835	1.88076	0.00381208	-0.687154	-2.1701	A1XBS5	A1XBS5	FAM92A1
23.0054	23.2961	23.1379	23.2961	23.0838	23.2155	23.0838	23.2361	23.2155	23.0854	23.2066	23.1688	23.0509	23.1765	23.1488	23.1976	22.8987	23.2535	23.1916	23.181	biological regulation;catabolic process;cellular catabolic process;cellular macromolecule catabolic process;cellular macromolecule metabolic process;cellular metabolic process;cellular nitrogen compound metabolic process;cellular process;establishment of localization;establishment of localization in cell;Golgi vesicle transport;intracellular transport;macromolecule catabolic process;macromolecule…		cell part;cytoplasm;cytoplasmic part;Golgi apparatus;intracellular membrane-bounded organelle;intracellular non-membrane-bounded organelle;intracellular organelle;intracellular organelle part;intracellular part;membrane;membrane-bounded organelle;non-membrane-bounded organelle;nuclear membrane;nuclear part;nucleolus;organelle;organelle membrane;organelle part									0.0296994	0.978187	-0.00582733	-0.0346681	0.0171932	0.973762	0.00337334	0.0201776	0.0772663	0.900231	-0.0135475	-0.0827345	0.120381	0.83053	-0.0227482	-0.132785	A2RRP1	A2RRP1	NBAS
26.8019	26.6998	27.17	26.7645	26.9428	26.8264	26.8142	26.7129	27.2262	27.2979	26.9316	26.8385	26.3307	27.1604	27.5389	26.5374	27.2445	26.6595	26.9203	27.5165	amine metabolic process;amino acid activation;biosynthetic process;carboxylic acid metabolic process;cellular amine metabolic process;cellular amino acid metabolic process;cellular biosynthetic process;cellular ketone metabolic process;cellular macromolecule biosynthetic process;cellular macromolecule metabolic process;cellular metabolic process;cellular nitrogen compound metabolic process;cellul…	adenyl nucleotide binding;adenyl ribonucleotide binding;aminoacyl-tRNA ligase activity;ATP binding;binding;catalytic activity;identical protein binding;ligase activity;ligase activity, forming aminoacyl-tRNA and related compounds;ligase activity, forming carbon-oxygen bonds;nucleotide binding;protein binding;protein dimerization activity;protein homodimerization activity;purine nucleotide binding…	actin cytoskeleton;cell part;cytoplasm;cytoplasmic part;cytoskeleton;cytosol;extracellular membrane-bounded organelle;extracellular organelle;extracellular region part;extracellular vesicular exosome;intracellular non-membrane-bounded organelle;intracellular organelle;intracellular part;membrane-bounded organelle;membrane-bounded vesicle;non-membrane-bounded organelle;organelle;vesicle									0.0199434	0.971968	0.0156181	0.042331	0.290204	0.490655	0.0997383	0.406141	0.15132	0.65663	0.0842278	0.267173	0.000166357	0.998436	0.000107574	0.000339096	A2RTX5;P26639	A2RTX5;P26639	TARS;TARSL2
20.8576	20.9098	20.6006	20.8346	20.8269	21.2125	21.2066	21.1457	21.1079	21.1015	20.7389	20.6714	20.8034	20.7553	20.6186	21.0756	20.8346	20.7389	20.9742	20.9388			cell part;integral to membrane;intrinsic to membrane;membrane part						+		+	1.72141	0.215716	0.194884	1.17041	3.48258	0.0156606	0.348954	2.2042	0.70994	0.318014	-0.0883411	-0.543752	2.3246	0.0188293	-0.242411	-1.49061	A2RU67	A2RU67	KIAA1467
21.9601	21.7876	21.68	21.7796	21.5404	22.1519	21.9388	21.5117	22.5915	22.0526	21.7915	20.6971	21.0224	21.9916	21.5823	21.1765	21.2877	21.4825	22.0122	21.5451	biological regulation;catabolic process;cellular catabolic process;cellular macromolecule catabolic process;cellular macromolecule metabolic process;cellular metabolic process;cellular process;cellular protein catabolic process;cellular protein metabolic process;endosome to lysosome transport;endosome transport;establishment of localization;establishment of localization in cell;intracellular tran…	enzyme regulator activity;GTPase regulator activity;guanyl-nucleotide exchange factor activity;nucleoside-triphosphatase regulator activity;Rab guanyl-nucleotide exchange factor activity;Ras guanyl-nucleotide exchange factor activity;small GTPase regulator activity									+	0.11146	0.837564	0.0837906	0.219565	0.829686	0.133649	0.299757	1.04366	0.65173	0.0942098	-0.332531	-0.945508	1.38411	0.01127	-0.548498	-1.68327	A2RUS2	A2RUS2	DENND3
21.4273	21.4972	21.1269	21.4576	21.5823	21.4015	21.2933	21.0886	21.5823	21.4015	21.8307	21.6409	21.4425	21.7223	21.2707	21.4526	21.3321	21.5869	21.1332	21.3752	biological regulation;cell surface receptor linked signaling pathway;cellular process;cellular response to stimulus;negative regulation of biological process;negative regulation of canonical Wnt receptor signaling pathway;negative regulation of cell activation;negative regulation of cell communication;negative regulation of cell proliferation;negative regulation of cellular process;negative regul…		cell part;cytoplasm;cytoplasmic part;endoplasmic reticulum;integral to membrane;intracellular membrane-bounded organelle;intracellular organelle;intracellular part;intrinsic to membrane;membrane;membrane part;membrane-bounded organelle;organelle;plasma membrane									0.857046	0.329858	-0.205432	-0.912929	0.237844	0.5998	-0.0648251	-0.305931	0.631182	0.185636	0.163173	0.719782	0.074391	0.866338	0.0225662	0.10746	A2VDJ0	A2VDJ0	KIAA0922
24.3444	24.3031	24.2821	24.2961	24.239	24.3307	24.2607	24.2463	24.2463	24.2607	23.8576	23.9495	23.7286	23.867	23.8576	23.8576	23.8576	23.9043	23.7796	23.8093		adenyl nucleotide binding;adenyl ribonucleotide binding;ATP binding;ATPase activity;binding;catalytic activity;hydrolase activity;hydrolase activity, acting on acid anhydrides;hydrolase activity, acting on acid anhydrides, in phosphorus-containing anhydrides;nucleoside-triphosphatase activity;nucleotide binding;purine nucleotide binding;purine ribonucleoside triphosphate binding;purine ribonucleo…	cell part;cytoplasmic part;extracellular region;intracellular membrane-bounded organelle;intracellular organelle;intracellular part;membrane-bounded organelle;mitochondrion;organelle	MitoCarta3.0	APEX_matrix, targetP signal, mito protein domain, coexpression+, MS/MS++	Matrix	0			+	+	0.0924171	0.947717	-0.0103924	-0.0734738	0.479971	0.741609	-0.0240051	-0.19484	5.45096	0.000481781	-0.440889	-3.16619	6.62622	0.000586047	-0.427276	-3.37103	A3KMH1	A3KMH1	VWA8
23.4551	23.48	23.417	23.4041	23.3778	23.3101	23.3101	23.1688	23.2463	23.2051	23.4923	23.632	23.4041	23.5165	23.4923	23.4425	23.417	23.4923	23.3645	23.5045	biological regulation;regulation of biological process;regulation of biosynthetic process;regulation of cellular biosynthetic process;regulation of cellular macromolecule biosynthetic process;regulation of cellular metabolic process;regulation of cellular process;regulation of gene expression;regulation of macromolecule biosynthetic process;regulation of macromolecule metabolic process;regulation…										+	0.712781	0.652947	-0.0632732	-0.437579	3.15483	0.075491	-0.178735	-1.33868	1.07614	0.290989	0.0806297	0.572406	3.06505	0.0225377	0.196092	1.42113	A3KN83	A3KN83	SBNO1
23.8093	23.8093	23.7286	23.7182	23.8576	23.7895	23.7695	23.6971	23.7492	23.7796	23.654	23.7286	23.5754	23.48	23.7077	23.6971	23.7492	23.632	23.5983	23.8385	cellular component biogenesis;cellular component biogenesis at cellular level;cellular component organization or biogenesis;cellular component organization or biogenesis at cellular level;cellular process;ribonucleoprotein complex biogenesis;ribosome biogenesis	binding;catalytic activity;cation binding;GTP binding;GTPase activity;guanyl nucleotide binding;guanyl ribonucleotide binding;hydrolase activity;hydrolase activity, acting on acid anhydrides;hydrolase activity, acting on acid anhydrides, in phosphorus-containing anhydrides;ion binding;magnesium ion binding;metal ion binding;nucleoside-triphosphatase activity;nucleotide binding;purine nucleotide b…	cell part;chromosome;cytoplasmic part;intracellular membrane-bounded organelle;intracellular non-membrane-bounded organelle;intracellular organelle;intracellular organelle part;intracellular part;membrane-bounded organelle;mitochondrion;non-membrane-bounded organelle;nuclear part;nucleolus;organelle;organelle part	MitoCarta3.0	APEX_matrix, yeast mito homolog+, Rickettsial homolog, mito protein domain	Matrix	Mitochondrial central dogma > Translation > Mitochondrial ribosome assembly					0.565919	0.63986	0.0738739	0.454395	0.39563	0.721618	-0.0276039	-0.210392	1.72811	0.076775	-0.155445	-1.01686	0.565134	0.49555	-0.0539669	-0.370233	A4D1E9	A4D1E9	GTPBP10
21.7013	21.9672	21.8802	21.8913	21.9916	21.8576	21.9061	21.8913	21.8307	21.7796	21.9566	21.823	21.4576	21.5731	21.8538	21.8987	21.5777	21.8073	21.4576	21.8538												0.0380897	0.95562	-0.0137768	-0.0607949	0.246406	0.717229	-0.033268	-0.213633	0.728891	0.172865	-0.15351	-0.744127	0.773365	0.174424	-0.134019	-0.710876	A4D1P6	A4D1P6	WDR91
24.2243	24.0935	23.8764	24.5754	24.3444	23.867	24.2607	23.9847	24.4298	24.4862	23.9134	24.1015	23.7796	24.4105	24.2891	23.8093	23.8764	24.2463	24.3101	24.4738	cell projection organization;cellular component movement;cellular component organization;cellular component organization at cellular level;cellular component organization or biogenesis;cellular component organization or biogenesis at cellular level;cellular process;cilium movement;microtubule-based movement;microtubule-based process		axoneme;cell part;cell projection;cell projection part;centriole;cilium;cytoplasmic part;cytoskeletal part;intracellular non-membrane-bounded organelle;intracellular organelle;intracellular organelle part;intracellular part;microtubule organizing center part;non-membrane-bounded organelle;organelle;organelle part									0.0945439	0.882987	0.0443542	0.162337	0.0353717	0.917767	-0.0171257	-0.0636621	0.323895	0.397621	-0.123973	-0.467554	0.134885	0.699634	-0.0624935	-0.225687	A5D8V7	A5D8V7	CCDC151
23.4676	23.4923	23.5983	23.48	23.5045	23.2434	23.3511	23.48	23.3645	23.4298	23.3239	23.3376	23.2679	23.3101	23.3101	23.1749	23.1991	23.3376	23.211	23.1565	cellular macromolecule metabolic process;cellular metabolic process;cellular process;cellular protein metabolic process;macromolecule metabolic process;macromolecule modification;metabolic process;primary metabolic process;protein metabolic process;protein modification by small protein conjugation;protein modification by small protein conjugation or removal;protein modification process;protein ub…	acid-amino acid ligase activity;binding;catalytic activity;enzyme binding;ligase activity;ligase activity, forming carbon-nitrogen bonds;protein binding;small conjugating protein ligase activity;ubiquitin protein ligase binding	cell part;cytoplasm;cytoplasmic part;endoplasmic reticulum membrane;endoplasmic reticulum part;integral to membrane;intracellular organelle part;intracellular part;intrinsic to membrane;membrane;membrane part;organelle membrane;organelle part							+		1.61532	0.462185	-0.0940575	-0.702236	1.7088	0.166587	-0.134774	-0.921251	4.21211	0.0152022	-0.198647	-1.57608	1.82522	0.0644731	-0.15793	-1.0448	A5PLL7	A5PLL7	TMEM189
21.3211	21.3376	20.4972	NaN	NaN	21.1015	NaN	21.0292	20.654	21.0088	21.3752	21.1457	NaN	21.1079	21.391	NaN	21.1143	NaN	20.9243	21.2764												0.559908	0.492043	-0.149941	-0.673886	0.150314	0.626793	-0.103574	-0.287231	0.346035	0.294447	0.202986	0.582834	0.47886	0.230406	0.156619	0.637019	A5PLN9	A5PLN9	TRAPPC13
24.6153	24.5812	24.5522	24.5926	24.5463	24.5926	24.5463	24.4923	24.5345	24.5345	24.5638	24.5869	24.5463	24.5522	24.5345	24.5225	24.5345	24.48	24.5165	24.5345	biological regulation;biosynthetic process;catabolic process;cellular biosynthetic process;cellular catabolic process;cellular macromolecule biosynthetic process;cellular macromolecule catabolic process;cellular macromolecule metabolic process;cellular metabolic process;cellular nitrogen compound metabolic process;cellular process;developmental process;gene expression;gene silencing;gene silencin…	armadillo repeat domain binding;binding;estrogen receptor binding;hormone receptor binding;nuclear hormone receptor binding;protein binding;protein complex scaffold;protein domain specific binding;receptor binding;retinoic acid receptor binding;steroid hormone receptor binding;structural molecule activity;transcription factor binding	CCR4-NOT complex;cell part;cytoplasmic mRNA processing body;cytoplasmic part;cytosol;extracellular region part;extracellular space;intracellular membrane-bounded organelle;intracellular non-membrane-bounded organelle;intracellular organelle;intracellular organelle part;intracellular part;macromolecular complex;membrane;membrane-bounded organelle;microbody;microbody membrane;microbody part;non-mem…									1.71386	0.727569	-0.0391342	-0.345076	0.977171	0.593956	-0.0374832	-0.310972	0.657668	0.776437	-0.0207748	-0.179695	0.568991	0.752514	-0.0224258	-0.188588	A5YKK6	A5YKK6	CNOT1
20.9601	NaN	20.953	NaN	21.1825	NaN	20.9951	NaN	NaN	NaN	21.0625	21.0691	NaN	NaN	21.1825	21.343	21.0088	21.4118	NaN	21.6971	biological regulation;biosynthetic process;cellular biosynthetic process;cellular macromolecule biosynthetic process;cellular macromolecule metabolic process;cellular metabolic process;cellular nitrogen compound metabolic process;cellular process;gene expression;macromolecule biosynthetic process;macromolecule metabolic process;metabolic process;nitrogen compound metabolic process;nucleic acid me…	binding;chromatin binding;DNA binding;nucleic acid binding	cell part;cytoplasm;intracellular membrane-bounded organelle;intracellular organelle;intracellular organelle part;intracellular part;membrane-bounded organelle;nuclear part;nucleoplasm;nucleus;organelle;organelle part									0.7283	0.321291	0.260485	0.963251	NaN	1	0	NaN	0.357401	0.504318	0.0727952	0.393876	NaN	1	0	NaN	A6H8Y1	A6H8Y1	BDP1
23.4923	23.6757	23.48	23.5285	23.8093	22.976	22.7876	22.937	22.8614	23.0805	23.8288	24.0691	23.8385	23.7492	23.9134	23.7796	23.6096	23.7389	23.9495	23.9672	autophagic vacuole assembly;autophagy;catabolic process;cell communication;cellular catabolic process;cellular component assembly;cellular component assembly at cellular level;cellular component organization;cellular component organization at cellular level;cellular component organization or biogenesis;cellular component organization or biogenesis at cellular level;cellular metabolic process;cell…	binding;cytoskeletal protein binding;lipid binding;microtubule binding;phosphatidylethanolamine binding;phospholipid binding;protein binding;tubulin binding	autophagic vacuole;autophagic vacuole membrane;axoneme;cell part;cell projection part;cytoplasmic part;cytoplasmic vesicle;cytoskeletal part;cytosol;endomembrane system;endosome;extrinsic to membrane;intracellular;intracellular membrane-bounded organelle;intracellular organelle;intracellular organelle part;intracellular part;late endosome;macromolecular complex;membrane;membrane part;membrane-bou…						+	+	+	0.361453	0.698509	-0.0708286	-0.380392	4.46801	0.000881356	-0.668697	-3.6995	2.02281	0.0168754	0.282624	1.54145	5.2363	0	0.880492	4.79332	A6NCE7;Q9H492;Q9GZQ8	A6NCE7;Q9GZQ8	MAP1LC3A;MAP1LC3B;MAP1LC3B2
20.5451	20.7223	20.7223	20.6096	20.6453	20.2764	20.4775	20.6096	20.2877	20.3752	20.7471	20.654	20.2877	20.2989	20.7389	20.895	20.7056	20.9812	20.9171	20.8727	biological regulation;BMP signaling pathway;cell surface receptor linked signaling pathway;cellular process;cellular response to stimulus;enzyme linked receptor protein signaling pathway;regulation of biological process;regulation of cellular process;response to stimulus;signal transduction;transmembrane receptor protein serine/threonine kinase signaling pathway		cell part;cytoplasmic part;cytosol;intracellular membrane-bounded organelle;intracellular organelle;intracellular part;membrane-bounded organelle;nucleus;organelle								+	1.69418	0.115709	0.328959	1.53823	2.04226	0.0652798	-0.243645	-1.42301	0.429189	0.36796	-0.103587	-0.494227	3.51093	0.00134317	0.469017	2.64063	A6ND36	A6ND36	FAM83G
25.8264	25.9293	25.673	25.7492	25.8904	25.726	25.7568	25.7024	25.5492	25.7415	25.3578	25.4707	25.2821	25.1984	25.4041	25.4202	25.4202	25.1984	25.4073	25.3778	carbohydrate metabolic process;cellular macromolecule metabolic process;cellular metabolic process;cellular process;cellular protein metabolic process;dephosphorylation;macromolecule metabolic process;macromolecule modification;metabolic process;peptidyl-tyrosine dephosphorylation;phosphate-containing compound metabolic process;phosphorus metabolic process;primary metabolic process;protein dephos…	binding;catalytic activity;cation binding;hydrolase activity;hydrolase activity, acting on ester bonds;ion binding;magnesium ion binding;metal ion binding;phosphatase activity;phosphoglycolate phosphatase activity;phosphoprotein phosphatase activity;phosphoric ester hydrolase activity;protein tyrosine phosphatase activity								+	+	0.133077	0.902663	0.0221733	0.135593	1.08064	0.235048	-0.118478	-0.741235	3.98763	0.000853293	-0.471059	-2.83039	3.41086	0.00433704	-0.330408	-2.10986	A6NDG6	A6NDG6	PGP
24.3578	24.3578	24.3101	24.2535	24.1565	24.3239	24.239	24.1015	24.1095	24.1719	24.4862	24.5463	24.4234	24.4298	24.5345	24.4551	24.4362	24.5225	24.4551	24.2891										+	+	0.538022	0.716309	-0.0524063	-0.3584	0.918611	0.300643	-0.0980064	-0.626535	2.58777	0.0289022	0.19687	1.35133	2.56138	0.016165	0.242471	1.54576	A6NDU8	A6NDU8	C5orf51
22.1916	22.1457	22.3184	22.1704	22.1047	22.1581	22.2155	22.2036	22.0983	22.1079	21.85	21.6929	21.85	21.8802	21.8346	21.9707	21.9847	21.8614	21.9134	22.0426			cell part;cytoplasm;intracellular part;membrane;plasma membrane							+	+	1.72501	0.328613	0.133046	0.915528	0.288039	0.726943	-0.0294769	-0.205709	4.14178	0.00176915	-0.364636	-2.44891	3.06074	0.0208033	-0.202113	-1.45185	A6NED2	A6NED2	RCCD1
20.9742	21.3101	20.9742	21.1519	21.2006	21.3266	21.1079	21.0224	21.265	20.9024	20.6006	20.8346	20.6971	20.2535	20.8113	20.7471	20.3857	21.0559	20.714	21.0886	biological regulation;biosynthetic process;cellular biosynthetic process;cellular macromolecule biosynthetic process;cellular macromolecule metabolic process;cellular metabolic process;cellular nitrogen compound metabolic process;cellular process;macromolecule biosynthetic process;macromolecule metabolic process;metabolic process;nitrogen compound metabolic process;nucleic acid metabolic process;…	binding;cation binding;DNA binding;ion binding;metal ion binding;nucleic acid binding	cell part;intracellular membrane-bounded organelle;intracellular organelle;intracellular part;membrane-bounded organelle;nucleus;organelle							+	+	0.435398	0.533723	0.15886	0.596931	0.00891264	0.981089	0.00267067	0.0132428	2.33843	0.00340017	-0.482786	-2.15527	1.21191	0.03097	-0.326597	-1.30537	A6NFI3	A6NFI3	ZNF316
22.4874	22.6409	22.9243	22.2564	22.0821	21.9171	22.4041	22.4375	23.1332	22.8913	22.4298	22.6096	22.1976	23.2821	23.0342	21.9459	22.6628	22.5189	22.3565	22.9423	cellular component assembly;cellular component assembly at cellular level;cellular component organization;cellular component organization at cellular level;cellular component organization or biogenesis;cellular component organization or biogenesis at cellular level;cellular macromolecular complex assembly;cellular macromolecular complex subunit organization;cellular process;cellular protein compl…	binding;catalytic activity;GTP binding;GTPase activity;guanyl nucleotide binding;guanyl ribonucleotide binding;hydrolase activity;hydrolase activity, acting on acid anhydrides;hydrolase activity, acting on acid anhydrides, in phosphorus-containing anhydrides;nucleoside-triphosphatase activity;nucleotide binding;purine nucleotide binding;purine ribonucleoside triphosphate binding;purine ribonucleo…	cell part;cytoplasm;cytoskeletal part;intracellular organelle part;intracellular part;macromolecular complex;microtubule;organelle part;protein complex									0.389319	0.509028	-0.225381	-0.629344	0.11451	0.707782	0.0784069	0.219528	0.427989	0.214709	0.232454	0.670878	0.0984985	0.745414	-0.0713348	-0.193671	A6NHL2	A6NHL2	TUBAL3
30.2077	30.196	30.2535	30.1724	30.3088	30.0737	30.0864	30.0864	30.0217	30.1361	30.3515	30.1724	30.393	30.1842	30.341	30.3088	30.3196	30.1483	30.2759	30.2979	biological regulation;blood coagulation;cell activation;cell cycle;cell cycle process;cell division;cellular component assembly;cellular component assembly at cellular level;cellular component organization;cellular component organization at cellular level;cellular component organization or biogenesis;cellular component organization or biogenesis at cellular level;cellular macromolecular complex a…	binding;catalytic activity;double-stranded RNA binding;enzyme binding;GTP binding;GTPase activity;guanyl nucleotide binding;guanyl ribonucleotide binding;hydrolase activity;hydrolase activity, acting on acid anhydrides;hydrolase activity, acting on acid anhydrides, in phosphorus-containing anhydrides;nucleic acid binding;nucleoside-triphosphatase activity;nucleotide binding;protein binding;purine…	cell part;cytoplasm;cytoplasmic microtubule;cytoplasmic part;cytoskeletal part;cytosol;endosome;extracellular membrane-bounded organelle;extracellular organelle;extracellular region;extracellular region part;extracellular vesicular exosome;intracellular membrane-bounded organelle;intracellular organelle;intracellular organelle part;intracellular part;macromolecular complex;membrane-bounded organe…								+	0.125203	0.91444	-0.0183392	-0.117939	2.8919	0.117187	-0.146814	-1.12663	0.560997	0.479388	0.0607582	0.40018	3.09711	0.0247977	0.189233	1.38907	A6NHL2;P68363;Q71U36;Q9NY65;Q9BQE3;P0DPH8;P68366;P0DPH7	A6NHL2;P68366;Q9BQE3	TUBA1A;TUBA1B;TUBA1C;TUBA4A;TUBA8;TUBAL3
24.976	24.945	24.945	25.0105	24.9134	25.019	25.065	25.0484	25.0813	25.0526	24.989	24.9803	24.918	25.0062	25.002	25.002	24.976	25.0526	25.0275	25.0813	biological regulation;cellular component organization;cellular component organization at cellular level;cellular component organization or biogenesis;cellular component organization or biogenesis at cellular level;cellular process;chromosome organization;dosage compensation;dosage compensation, by inactivation of X chromosome;inactivation of X chromosome by DNA methylation;organelle organization;…	adenyl nucleotide binding;adenyl ribonucleotide binding;ATP binding;binding;nucleotide binding;purine nucleotide binding;purine ribonucleoside triphosphate binding;purine ribonucleotide binding;ribonucleotide binding	Barr body;cell part;chromosome;intracellular non-membrane-bounded organelle;intracellular organelle;intracellular organelle part;intracellular part;non-membrane-bounded organelle;nuclear chromosome;nuclear part;organelle;organelle part;sex chromosome;X chromosome									1.09176	0.687032	0.0487568	0.391869	2.92965	0.208837	0.0952732	0.797959	0.415954	0.785118	0.0211132	0.171775	0.57804	0.721849	-0.0254032	-0.209671	A6NHR9	A6NHR9	SMCHD1
21.391	21.417	21.3645	21.4576	21.5731	NaN	21.2477	21.2877	20.85	21.417	21.1079	21.3538	21.2821	NaN	21.5823	NaN	NaN	21.3645	21.2302	NaN												0.0786495	0.905236	-0.0341454	-0.134952	1.12181	0.120279	-0.240061	-1.11581	0.535033	0.307402	-0.109133	-0.557606	0.197964	0.55625	0.0967832	0.335992	A6NHX0	A6NHX0	GATSL2
23.0674	23.1673	23.1143	23.1095	23.1174	22.9298	23.1269	22.9951	22.9725	23.0658	23.0258	22.9672	23.0275	22.7161	23.0088	23.0691	23.0674	22.9152	23.0772	23.178	anatomical structure morphogenesis;biological regulation;cell communication;cell part morphogenesis;cell projection morphogenesis;cell projection organization;cell-cell signaling;cellular component morphogenesis;cellular component organization;cellular component organization at cellular level;cellular component organization or biogenesis;cellular component organization or biogenesis at cellular l…	binding;lipid binding	cell part;cell projection;cell projection part;centrosome;ciliary transition zone;cilium;cilium part;cytoplasmic part;cytoskeletal part;cytosol;extracellular region part;intercellular bridge;intracellular non-membrane-bounded organelle;intracellular organelle;intracellular organelle part;intracellular part;microtubule organizing center;non-membrane-bounded organelle;organelle;organelle part;prima…									0.794232	0.495272	0.11232	0.650618	1.45112	0.254933	-0.0971813	-0.70193	1.57274	0.0739758	-0.166108	-1.02953	0.346367	0.61976	0.0433941	0.280515	A6NIH7;Q13432	A6NIH7	UNC119;UNC119B
23.2199	23.3239	23.1457	23.1627	23.2961	23.0393	23.1472	23.0393	23.0105	23.2679	23.087	23.2821	23.0443	23.1961	23.2288	23.0838	23.1426	23.1441	22.9334	23.1206	cellular macromolecule metabolic process;cellular metabolic process;cellular nitrogen compound metabolic process;cellular process;macromolecule metabolic process;macromolecule methylation;macromolecule modification;metabolic process;methylation;ncRNA metabolic process;ncRNA processing;nitrogen compound metabolic process;nucleic acid metabolic process;nucleobase-containing compound metabolic proce…	catalytic activity;methyltransferase activity;N-methyltransferase activity;RNA methyltransferase activity;rRNA (cytosine) methyltransferase activity;rRNA (cytosine-N4-)-methyltransferase activity;rRNA methyltransferase activity;S-adenosylmethionine-dependent methyltransferase activity;transferase activity;transferase activity, transferring one-carbon groups		MitoCarta3.0	APEX_matrix, Rickettsial homolog, coexpression	Matrix	Mitochondrial central dogma > mtRNA metabolism > mt-rRNA modifications					0.697448	0.590989	-0.0827503	-0.519316	1.20667	0.20468	-0.128841	-0.807969	0.514592	0.484367	-0.0620293	-0.395854	0.0949636	0.87807	-0.0159382	-0.098388	A6NJ78	A6NJ78	METTL15
21.9672	22.0224	21.8538	21.9243	22.1886	21.743	21.4626	21.417	21.1079	21.823	22.0493	22.44	21.9951	21.6186	22.1332	22.2125	21.9423	21.743	21.928	21.9316	anatomical structure development;cerebral cortex development;developmental process		apical junction complex;cell junction;cell-cell junction;occluding junction;tight junction						+		+	0.263013	0.698594	-0.0957447	-0.380281	2.05878	0.0219233	-0.480548	-2.00719	0.150759	0.706918	0.0559731	0.229852	1.75466	0.00894	0.440777	1.77806	A6NKD9	A6NKD9	CCDC85C
23.5165	23.3645	23.391	23.3778	23.5754	23.4425	23.4298	23.4041	23.211	23.4676	23.5165	23.3645	23.3101	23.3778	23.5404	23.5404	23.4923	23.2961	23.4551	23.4041	cell cycle phase;cell cycle process;cell division;cellular component organization;cellular component organization at cellular level;cellular component organization or biogenesis;cellular component organization or biogenesis at cellular level;cellular process;mitosis;nuclear division;organelle fission;organelle organization		cell part;cytoplasm;cytoplasmic part;cytoskeletal part;intracellular non-membrane-bounded organelle;intracellular organelle;intracellular organelle part;intracellular part;microtubule organizing center;non-membrane-bounded organelle;organelle;organelle part;spindle									0.0943693	0.93018	0.0157291	0.097374	0.383259	0.567879	-0.0540485	-0.332202	0.143964	0.823126	-0.0231934	-0.143211	0.322477	0.609997	0.0465843	0.287054	A6NKF1	A6NKF1	SAC3D1
24.9088	24.7338	NaN	24.8288	24.7846	24.7796	24.9803	NaN	NaN	NaN	NaN	24.7338	NaN	25.0609	24.8997	NaN	NaN	25.0691	NaN	NaN	cellular process;establishment of localization;establishment of localization in cell;establishment of protein localization;establishment of protein localization in Golgi;establishment of protein localization to organelle;Golgi vesicle transport;intracellular protein transport;intracellular transport;intra-Golgi vesicle-mediated transport;protein targeting;protein targeting to Golgi;protein transp…											NaN	1	0	NaN	0.327024	0.551021	0.0659504	0.360537	0.40357	0.440006	0.0840947	0.441717	NaN	1	0	NaN	Q7Z3J3;A6NKT7	A6NKT7;Q7Z3J3	RGPD3;RGPD4
30.7771	30.995	30.8004	30.6964	31.2193	30.6881	30.6964	30.5481	30.2308	30.6022	30.846	30.8234	30.3724	30.611	30.8157	30.8682	30.7211	30.5754	30.6881	30.8682	axon guidance;biological regulation;cell cycle;cell cycle phase;cell cycle process;cell division;cell killing;cell migration;cell motility;cellular component assembly;cellular component assembly at cellular level;cellular component movement;cellular component organization;cellular component organization at cellular level;cellular component organization or biogenesis;cellular component organizatio…	binding;catalytic activity;double-stranded RNA binding;enzyme binding;GTP binding;GTPase activity;guanyl nucleotide binding;guanyl ribonucleotide binding;hydrolase activity;hydrolase activity, acting on acid anhydrides;hydrolase activity, acting on acid anhydrides, in phosphorus-containing anhydrides;MHC class I protein binding;MHC protein binding;nucleic acid binding;nucleoside-triphosphatase ac…	axon;axon part;cell body;cell part;cell periphery;cell projection;cell projection part;cilium;cytoplasm;cytoplasmic part;cytoskeletal part;cytoskeleton;cytosol;dendrite;extracellular membrane-bounded organelle;extracellular organelle;extracellular region part;extracellular vesicular exosome;internode region of axon;intracellular membrane-bounded organelle;intracellular non-membrane-bounded organe…									0.187948	0.815483	0.0505066	0.244307	1.57606	0.055083	-0.34449	-1.51767	0.802193	0.113374	-0.203921	-0.883425	1.00933	0.0858658	0.191076	0.945983	Q3ZCM7;Q9BUF5;Q13509;Q9BVA1;P07437;P68371;A6NNZ2;Q13885;P04350	A6NNZ2;P04350;P07437;P68371;Q13509;Q13885;Q9BUF5	TUBB;TUBB2A;TUBB2B;TUBB3;TUBB4A;TUBB4B;TUBB6;TUBB8
27.4938	27.5463	27.4862	27.341	27.632	27.3662	27.019	26.9539	26.9539	27.3494	27.4551	27.3828	26.9977	27.3066	27.6595	27.341	27.3662	27.189	27.2979	27.5754	biological regulation;cell cycle;cell cycle process;cell division;cell killing;cell migration;cell motility;cellular component assembly;cellular component assembly at cellular level;cellular component movement;cellular component organization;cellular component organization at cellular level;cellular component organization or biogenesis;cellular component organization or biogenesis at cellular lev…	binding;catalytic activity;double-stranded RNA binding;enzyme binding;GTP binding;GTPase activity;guanyl nucleotide binding;guanyl ribonucleotide binding;hydrolase activity;hydrolase activity, acting on acid anhydrides;hydrolase activity, acting on acid anhydrides, in phosphorus-containing anhydrides;MHC class I protein binding;MHC protein binding;nucleic acid binding;nucleoside-triphosphatase ac…	axon part;cell body;cell part;cell projection;cell projection part;cilium;cytoplasm;cytoplasmic part;cytoskeletal part;cytoskeleton;cytosol;extracellular membrane-bounded organelle;extracellular organelle;extracellular region part;extracellular vesicular exosome;internode region of axon;intracellular membrane-bounded organelle;intracellular non-membrane-bounded organelle;intracellular organelle;i…						+			0.0176506	0.983383	-0.00644684	-0.0286364	2.10161	0.0309472	-0.371339	-1.8055	0.566951	0.236704	-0.13951	-0.639944	1.08369	0.0625453	0.225382	1.0553	Q3ZCM7;Q9BUF5;Q9BVA1;P07437;P68371;A6NNZ2;Q13885;P04350	A6NNZ2;P04350;P07437;P68371;Q13885;Q9BUF5	TUBB;TUBB2A;TUBB2B;TUBB4A;TUBB4B;TUBB6;TUBB8
29.7047	29.5481	29.6163	29.5147	29.6492	29.611	29.6005	29.5128	29.3282	29.4862	29.7031	29.7195	29.6848	29.4938	29.6407	29.7195	29.7453	29.4668	29.5933	29.5296	biological regulation;cell cycle;cell cycle process;cell division;cell killing;cell migration;cell motility;cellular component assembly;cellular component assembly at cellular level;cellular component movement;cellular component organization;cellular component organization at cellular level;cellular component organization or biogenesis;cellular component organization or biogenesis at cellular lev…	binding;catalytic activity;double-stranded RNA binding;enzyme binding;GTP binding;GTPase activity;guanyl nucleotide binding;guanyl ribonucleotide binding;hydrolase activity;hydrolase activity, acting on acid anhydrides;hydrolase activity, acting on acid anhydrides, in phosphorus-containing anhydrides;MHC class I protein binding;MHC protein binding;nucleic acid binding;nucleoside-triphosphatase ac…	cell body;cell part;cytoplasm;cytoplasmic part;cytoskeletal part;cytoskeleton;cytosol;extracellular membrane-bounded organelle;extracellular organelle;extracellular region part;extracellular vesicular exosome;intracellular membrane-bounded organelle;intracellular non-membrane-bounded organelle;intracellular organelle;intracellular organelle part;intracellular part;macromolecular complex;membrane-…									0.226323	0.833412	-0.0374287	-0.22359	0.835687	0.309886	-0.0988873	-0.612657	0.34131	0.64965	0.0417477	0.272397	0.697568	0.252051	0.103206	0.593123	Q3ZCM7;Q9H4B7;Q9BVA1;P07437;P68371;A6NNZ2;Q13885	A6NNZ2;P07437;P68371;Q13885	TUBB;TUBB1;TUBB2A;TUBB2B;TUBB4B;TUBB8
23.5638	23.9847	23.6431	23.4551	24.0105	23.7389	23.3645	23.3239	23.1719	23.3645	23.2679	23.5869	22.9225	23.2434	23.4676	23.0309	22.9207	22.9619	23.1991	23.4676										+	+	0.57867	0.445926	-0.181615	-0.723197	1.30509	0.0709947	-0.338696	-1.37404	1.57606	0.011706	-0.43379	-1.66904	1.10879	0.0454605	-0.27671	-1.16823	A6ZKI3	A6ZKI3	FAM127A
25.1449	25.2243	24.945	24.989	25.2133	25.0567	24.8764	24.7338	24.7645	24.9539	24.6486	24.848	24.604	24.4862	24.8142	24.48	24.4551	24.275	24.4923	24.654										+	+	1.30504	0.243166	-0.208908	-1.09743	1.5835	0.0925054	-0.226255	-1.23594	2.85284	0.00275874	-0.423123	-2.24289	2.85688	0.00360515	-0.405775	-2.19472	Q9BWD3;Q17RB0;A6ZKI3	A6ZKI3;Q9BWD3	FAM127A;FAM127B;FAM127C
21.2361	21.3752	21.1269	21.5498	21.265	21.1519	21.1825	21.1886	21.0756	21.4626	21.6671	21.7512	21.1332	21.7265	21.7265	21.3645	21.391	21.3266	21.4923	21.7512		binding;cation binding;ion binding;metal ion binding;transition metal ion binding;zinc ion binding								+	+	0.441178	0.55426	-0.135771	-0.564594	0.466501	0.398416	-0.0983418	-0.498524	1.16563	0.0418672	0.290313	1.22058	1.43579	0.0353314	0.252884	1.2584	A7E2V4	A7E2V4	ZSWIM8
24.3645	24.7286	24.5345	24.5926	24.6649	24.3712	24.4488	24.3844	24.3844	24.3645	24.2535	24.5285	24.275	24.417	24.4984	24.2535	24.275	24.5404	24.0359	24.5105	establishment of localization;establishment of protein localization;establishment of RNA localization;mRNA transport;nucleic acid transport;nucleobase-containing compound transport;protein transport;RNA transport;transport		cell part;cytoplasmic part;endoplasmic reticulum membrane;endoplasmic reticulum part;intracellular organelle part;intracellular part;macromolecular complex;membrane;membrane part;nuclear membrane;nuclear part;nuclear pore;organelle membrane;organelle part;pore complex;protein complex									0.276685	0.729417	-0.0714184	-0.342553	1.703	0.115099	-0.18634	-1.13484	1.20999	0.0820006	-0.182553	-0.991799	0.307981	0.524517	-0.0676311	-0.348721	A8CG34	A8CG34	POM121C
23.7695	23.7895	23.8288	23.8764	23.8385	23.7594	23.867	23.9316	23.7895	23.9672	23.8093	23.8385	23.8093	23.8093	23.8093	23.8093	23.7995	23.7995	23.8385	23.8191	biological regulation;biosynthetic process;carbohydrate metabolic process;carbohydrate transport;cell cycle;cell cycle process;cell surface receptor linked signaling pathway;cellular biosynthetic process;cellular component disassembly;cellular component disassembly at cellular level;cellular component organization;cellular component organization at cellular level;cellular component organization o…		cell part;cytoplasmic part;endoplasmic reticulum membrane;endoplasmic reticulum part;envelope;intracellular organelle part;intracellular part;macromolecular complex;membrane;membrane part;nuclear envelope;nuclear membrane;nuclear part;nuclear pore;organelle envelope;organelle membrane;organelle part;pore complex;protein complex									0.077179	0.98776	-0.00198288	-0.018135	0.439049	0.613093	0.0423939	0.294331	0.102082	0.944436	-0.00540924	-0.0451924	0.595756	0.517518	-0.049786	-0.354404	Q6PJE2;Q96HA1;A8CG34	A8CG34;Q96HA1	POM121;POM121C;POMZP3
22.2477	20.68	22.0723	22.0426	21.3538	21.5592	21.4923	21.85	21.3156	22.0756	22.3348	22.0292	21.6453	21.5356	22.2214	22.0821	22.2593	21.6364	21.9207	21.7836	cell cycle;cellular metabolic process;cellular nitrogen compound metabolic process;cellular process;metabolic process;nitrogen compound metabolic process;nucleobase-containing compound metabolic process;primary metabolic process	adenyl nucleotide binding;adenyl ribonucleotide binding;ATP binding;ATPase activity;ATPase activity, coupled;ATP-dependent DNA helicase activity;ATP-dependent helicase activity;binding;catalytic activity;DNA binding;DNA helicase activity;DNA-dependent ATPase activity;helicase activity;hydrolase activity;hydrolase activity, acting on acid anhydrides;hydrolase activity, acting on acid anhydrides, i…	cell part;intracellular membrane-bounded organelle;intracellular non-membrane-bounded organelle;intracellular organelle;intracellular organelle part;intracellular part;membrane-bounded organelle;non-membrane-bounded organelle;nuclear part;nucleolus;nucleus;organelle;organelle part									0.0305918	0.958793	-0.0168446	-0.057834	0.0221729	0.936654	-0.0207695	-0.0491619	0.363125	0.241037	0.273966	0.633947	0.827714	0.070514	0.277891	1.01461	A8MPP1;Q92771	A8MPP1	DDX11L8;DDX12P
23.2679	23.417	23.2506	23.1901	23.3511	23.155	23.0071	22.9334	22.9441	23.1174	23.2535	23.3511	23.4923	23.2535	23.2679	23.1332	23.2477	22.9601	23.0935	23.0658	biological regulation;cell cycle process;cellular component organization;cellular component organization at cellular level;cellular component organization or biogenesis;cellular component organization or biogenesis at cellular level;cellular macromolecule metabolic process;cellular metabolic process;cellular nitrogen compound metabolic process;cellular process;cellular protein metabolic process;c…	4 iron, 4 sulfur cluster binding;adenyl nucleotide binding;adenyl ribonucleotide binding;ATP binding;ATPase activity;ATPase activity, coupled;ATP-dependent DNA helicase activity;ATP-dependent helicase activity;binding;catalytic activity;cation binding;DNA binding;DNA helicase activity;DNA-dependent ATPase activity;double-stranded DNA binding;helicase activity;hydrolase activity;hydrolase activity…	cell part;chromatin;chromosomal part;cytoplasm;cytoskeletal part;extracellular membrane-bounded organelle;extracellular organelle;extracellular region part;extracellular vesicular exosome;intracellular membrane-bounded organelle;intracellular non-membrane-bounded organelle;intracellular organelle;intracellular organelle part;intracellular part;membrane-bounded organelle;membrane-bounded vesicle;m…						+			2.03689	0.160662	-0.223587	-1.35086	2.63586	0.0428845	-0.263923	-1.64851	0.184598	0.779884	0.0283165	0.176116	0.493649	0.434358	0.0686531	0.416382	A8MPP1;Q96FC9	A8MPP1;Q96FC9	DDX11;DDX11L8
22.3884	22.6453	22.3129	22.5117	22.6364	22.8764	22.6584	22.6907	22.821	22.7307	21.8576	22.3129	NaN	21.9916	22.3129	22.1457	22.1825	22.4601	22.1704	22.5356			cell part;cytoplasmic part;integral to membrane;intracellular organelle part;intracellular part;intrinsic to membrane;membrane;membrane part;mitochondrial membrane;mitochondrial part;organelle membrane;organelle part							+	+	0.633847	0.426691	0.180149	0.757617	1.96737	0.0625852	0.256521	1.44422	1.71059	0.0121363	-0.380207	-1.68213	2.96172	0.00226316	-0.456578	-2.37982	A8MTT3	A8MTT3	CEBPZOS
24.1253	23.9672	24.1332	24.0854	24.0443	24.0526	24.0935	24.0359	24.2021	24.0275	24.5105	24.4425	24.8191	24.6431	24.5345	24.4862	24.604	24.6153	24.632	24.5983	biological regulation;cellular macromolecule metabolic process;cellular metabolic process;cellular nitrogen compound metabolic process;cellular process;cellular protein metabolic process;macromolecule metabolic process;macromolecule modification;metabolic process;mRNA metabolic process;mRNA processing;nitrogen compound metabolic process;nucleic acid metabolic process;nucleobase-containing compoun…	adenyl nucleotide binding;adenyl ribonucleotide binding;ATP binding;binding;catalytic activity;cation binding;cyclin binding;cyclin-dependent protein kinase activity;ion binding;kinase activity;metal ion binding;nucleotide binding;phosphotransferase activity, alcohol group as acceptor;protein binding;protein kinase activity;protein serine/threonine kinase activity;purine nucleotide binding;purine…	cell part;cyclin-dependent protein kinase holoenzyme complex;intracellular membrane-bounded organelle;intracellular non-membrane-bounded organelle;intracellular organelle;intracellular organelle part;intracellular part;macromolecular complex;membrane-bounded organelle;non-membrane-bounded organelle;nuclear body;nuclear cyclin-dependent protein kinase holoenzyme complex;nuclear part;nuclear speck;…							+	+	0.0134108	0.987698	-0.00277901	-0.0162837	0.093812	0.899631	0.0112316	0.0779009	4.01787	0.000704425	0.518854	3.00878	5.73918	0.000458221	0.504843	3.57573	Q9NYV4;A8MW92	A8MW92;Q9NYV4	CDK12;PHF20L1
27.9539	28.0243	28.0084	28.003	28.003	27.9869	27.965	27.9869	28.0711	28.1263	27.9595	28.0609	27.976	28.1115	28.141	28.0505	28.1263	28.1015	28.0864	28.1507	biosynthetic process;cellular biosynthetic process;cellular component assembly;cellular component assembly at cellular level;cellular component organization;cellular component organization at cellular level;cellular component organization or biogenesis;cellular component organization or biogenesis at cellular level;cellular macromolecular complex assembly;cellular macromolecular complex subunit o…	binding;nucleic acid binding;RNA binding	catalytic step 2 spliceosome;cell part;cytoplasmic part;cytosol;intracellular organelle part;intracellular part;macromolecular complex;methylosome;methyltransferase complex;nuclear part;nucleoplasm;organelle part;protein complex;ribonucleoprotein complex;small nuclear ribonucleoprotein complex;small nucleolar ribonucleoprotein complex;SMN-Sm protein complex;spliceosomal complex;U1 snRNP;U12-type …									0.662998	0.698167	0.0533329	0.381437	0.388375	0.714349	0.0286861	0.215818	0.671647	0.515012	0.0512161	0.37154	1.20015	0.278267	0.0758629	0.561245	A8MWD9;P62308	A8MWD9;P62308	SNRPG;SNRPGP15
24.0275	24.0359	24.002	24.019	24.0691	23.9316	23.7995	23.7182	23.8093	23.848	24.3031	24.4298	24.0854	24.275	24.2679	24.1871	24.141	24.1015	24.1332	24.2243		binding;catalytic activity;cation binding;hydrolase activity;ion binding;metal ion binding;protein binding;receptor binding	cell part;cytoplasmic part;intracellular membrane-bounded organelle;intracellular organelle;intracellular part;membrane-bounded organelle;microbody;mitochondrion;organelle;peroxisome	MitoCarta3.0	APEX_matrix, targetP signal, mito protein domain, induction	Matrix	Metabolism > Metals and cofactors > Coenzyme A metabolism			+	+	1.05349	0.448379	-0.114803	-0.721163	3.36302	0.0534057	-0.209381	-1.53424	2.58045	0.0167122	0.241538	1.54619	4.44329	0.00225369	0.336116	2.38531	A8MXV4	A8MXV4	NUDT19
24.275	24.317	24.1332	24.2679	24.417	23.7895	23.9316	23.8093	23.654	23.9495	23.9134	23.9406	22.9243	24.0609	24.1642	23.848	23.7796	23.6096	23.6971	23.9672	biological regulation;cell surface receptor linked signaling pathway;cellular process;cellular response to chemical stimulus;cellular response to cytokine stimulus;cellular response to organic substance;cellular response to stimulus;cytokine-mediated signaling pathway;establishment of localization;establishment of localization in cell;establishment of protein localization;intracellular protein tr…	protein transporter activity;substrate-specific transporter activity;transporter activity	cell part;cytoplasmic part;cytosol;intracellular organelle part;intracellular part;nuclear part;nucleoplasm;organelle part						+	+		0.0305064	0.955784	-0.0203701	-0.0613718	3.70577	0.00710828	-0.455215	-2.66985	1.16748	0.0208461	-0.481326	-1.46635	0.233201	0.657047	-0.0464813	-0.25597	A9QM74	A9QM74	KPNA7
NaN	20.3752	21.2243	21.1886	20.5545	NaN	21.3266	21.1519	19.9742	20.7223	21.2593	20.9882	21.2477	21.0691	20.7389	21.2764	20.7223	21.2125	21.6006	21.2125	acyl-CoA biosynthetic process;acyl-CoA metabolic process;acylglycerol biosynthetic process;acylglycerol metabolic process;anatomical structure development;biological regulation;biomineral tissue development;biosynthetic process;carboxylic acid biosynthetic process;carboxylic acid metabolic process;cell differentiation;cellular biosynthetic process;cellular component assembly;cellular component as…	3-hydroxyacyl-CoA dehydratase activity;binding;carbon-oxygen lyase activity;catalytic activity;enzyme binding;hydro-lyase activity;hydroxyapatite binding;lyase activity;protein binding	cell part;cytoplasmic part;endoplasmic reticulum;endoplasmic reticulum membrane;endoplasmic reticulum part;integral to membrane;intracellular membrane-bounded organelle;intracellular organelle;intracellular organelle part;intracellular part;intrinsic to membrane;membrane;membrane part;membrane-bounded organelle;organelle;organelle membrane;organelle part									0.375952	0.577707	0.144253	0.534288	0.0390969	0.887348	-0.0418797	-0.0888315	0.468952	0.197126	0.224973	0.703969	0.648104	0.0743025	0.411105	1.00556	B0YJ81	B0YJ81	HACD1
23.6757	23.5754	23.654	23.48	23.6209	23.5285	23.654	23.6431	23.5522	23.7492	23.5522	23.7796	23.5404	22.6074	23.7492	23.5983	23.5404	23.7492	23.6096	23.632			cell part;intracellular membrane-bounded organelle;intracellular organelle;intracellular part;membrane-bounded organelle;nucleus;organelle									0.364089	0.552243	0.180174	0.566637	0.181842	0.794387	0.0241768	0.158452	0.304473	0.373585	-0.155478	-0.488879	0.00334708	0.994509	0.000519562	0.00341057	B3EWF7	B3EWF7	EPM2A
21.6096	21.3857	21.2243	21.1269	21.3857	21.6006	21.343	21.5823	21.0359	21.0951	20.9951	20.9024	20.714	19.9601	20.6886	21.2243	20.5451	21.002	21.1457	20.5823										+	+	0.502283	0.428062	0.247847	0.748814	0.0366759	0.920393	-0.0150997	-0.0619071	2.0753	0.00237178	-0.694439	-2.31506	1.32232	0.0176296	-0.431492	-1.51612	P0DPB3;B3KU38	B3KU38;P0DPB3
22.2679	22.2506	22.1856	22.4144	22.3129	22.2933	22.3619	22.2792	22.5892	22.5117	22.3565	22.3017	22.0789	22.3778	22.3699	22.2036	22.2621	22.2593	22.3484	22.3321	biological regulation;cation homeostasis;cellular cation homeostasis;cellular chemical homeostasis;cellular homeostasis;cellular ion homeostasis;cellular monovalent inorganic cation homeostasis;cellular process;cellular response to stimulus;chemical homeostasis;establishment of localization;establishment of protein localization;homeostatic process;intracellular pH reduction;ion homeostasis;monova…	anion channel activity;anion transmembrane transporter activity;channel activity;gated channel activity;ion channel activity;ion transmembrane transporter activity;molecular transducer activity;passive transmembrane transporter activity;signal transducer activity;substrate-specific channel activity;substrate-specific transmembrane transporter activity;substrate-specific transporter activity;trans…	cell part;cytoplasmic part;cytoplasmic vesicle membrane;cytoplasmic vesicle part;Golgi apparatus part;Golgi cisterna membrane;Golgi membrane;Golgi-associated vesicle membrane;integral to membrane;intracellular organelle part;intracellular part;intrinsic to membrane;membrane;membrane part;organelle membrane;organelle part;vesicle membrane									0.094387	0.930525	-0.0158592	-0.0978774	0.876402	0.254955	0.120812	0.701477	0.056271	0.923616	0.0106991	0.0637711	1.01627	0.152037	-0.125972	-0.754926	B7ZAQ6;P0CG08	B7ZAQ6;P0CG08	GPR89A;GPR89B
22.6606	22.9637	22.6276	22.6779	22.9043	22.7695	22.8614	22.7836	22.417	22.6714	22.7695	22.7695	22.6992	22.5141	22.7655	22.7471	22.7056	22.6119	22.6714	22.8633	actin cytoskeleton organization;actin filament organization;actin filament-based process;actin nucleation;Arp2/3 complex-mediated actin nucleation;biological regulation;cellular component disassembly;cellular component disassembly at cellular level;cellular component organization;cellular component organization at cellular level;cellular component organization or biogenesis;cellular component org…	alpha-tubulin binding;binding;cytoskeletal protein binding;enzyme binding;protein binding;tubulin binding;ubiquitin protein ligase binding	autophagic vacuole;cell part;cell projection;centriole;cytoplasmic part;cytoplasmic vesicle;cytoskeletal part;early endosome;early endosome membrane;endosomal part;endosome;endosome membrane;filopodium;intracellular membrane-bounded organelle;intracellular non-membrane-bounded organelle;intracellular organelle;intracellular organelle part;intracellular part;invadopodium;lamellipodium;late endosom…									0.0926606	0.931349	0.0162857	0.098828	0.266907	0.576867	-0.0662197	-0.325117	0.320095	0.556276	-0.0632217	-0.341648	0.0800284	0.872565	0.0192837	0.102667	A8K0Z3;C4AMC7;Q6VEQ5	C4AMC7;Q6VEQ5	WASH1;WASH2P;WASH3P
28.5969	28.5536	28.6216	28.6355	28.5969	28.4473	28.4512	28.362	28.3452	28.4354	28.5609	28.5898	28.4862	28.5315	28.5609	28.5646	28.611	28.611	28.4473	28.4938	anatomical structure development;anatomical structure morphogenesis;biological regulation;biosynthetic process;cardiac chamber development;cardiac ventricle development;cellular biosynthetic process;cellular macromolecule biosynthetic process;cellular macromolecule metabolic process;cellular metabolic process;cellular nitrogen compound metabolic process;cellular process;cellular protein metabolic…	binding;DNA binding;nucleic acid binding;protein binding;protein binding transcription factor activity;TBP-class protein binding;transcription coactivator activity;transcription cofactor activity;transcription factor binding;transcription factor binding transcription factor activity	cell part;cytoplasm;cytoplasmic part;extracellular membrane-bounded organelle;extracellular organelle;extracellular region part;extracellular vesicular exosome;intracellular membrane-bounded organelle;intracellular organelle;intracellular part;macromolecular complex;membrane-bounded organelle;membrane-bounded vesicle;nascent polypeptide-associated complex;nucleus;organelle;protein complex;vesicle									0.00278701	0.997823	-0.00030632	-0.00223534	4.05732	0.0544191	-0.192677	-1.52244	1.40278	0.41899	-0.05504	-0.449639	2.06757	0.0772008	0.137331	0.983161	Q13765;E9PAV3	E9PAV3;Q13765	NACA
21.1581	20.8269	21.1642	20.8423	20.7634	20.2877	21.1143	20.6276	21.0426	20.895	20.8576	21.1825	18.4984	21.2989	21.2066	20.1457	20.9171	20.4067	20.1206	21.1886	anatomical structure development;anatomical structure morphogenesis;biological regulation;biosynthetic process;cardiac chamber development;cardiac ventricle development;cellular biosynthetic process;cellular macromolecule biosynthetic process;cellular macromolecule metabolic process;cellular metabolic process;cellular nitrogen compound metabolic process;cellular process;cellular protein metabolic…	binding;DNA binding;nucleic acid binding;protein binding;protein binding transcription factor activity;TBP-class protein binding;transcription coactivator activity;transcription cofactor activity;transcription factor binding;transcription factor binding transcription factor activity	cell part;cytoplasm;cytoplasmic part;extracellular membrane-bounded organelle;extracellular organelle;extracellular region part;extracellular vesicular exosome;intracellular membrane-bounded organelle;intracellular organelle;intracellular part;macromolecular complex;membrane-bounded organelle;membrane-bounded vesicle;nascent polypeptide-associated complex;nucleus;organelle;protein complex;vesicle									0.0321826	0.94315	-0.0530926	-0.0787749	0.405494	0.339087	-0.157549	-0.573844	0.264486	0.326525	-0.342173	-0.53476	0.408744	0.204447	-0.237716	-0.657285	Q9H009;Q13765;E9PAV3;Q9BZK3	E9PAV3;Q13765;Q9H009	NACA;NACA2;NACAP1
25.5105	25.4676	25.6012	25.5045	25.4676	25.3975	25.5285	25.5926	25.5522	25.5638	25.4738	25.5315	25.5255	25.6068	25.5754	25.4676	25.5433	25.5754	25.5522	25.6513												0.16041	0.918983	0.0153519	0.111842	0.154394	0.84721	0.0166607	0.117471	0.442565	0.689155	0.0323406	0.242476	0.292534	0.715286	0.0310318	0.214025	E9PRG8	E9PRG8	C11orf98
NaN	22.8152	NaN	NaN	22.6779	22.5045	22.821	NaN	22.6298	23.0476	22.5117	22.9985	22.0526	22.8132	NaN	NaN	22.6164	22.6231	22.5869	NaN												0.0204044	0.972063	0.0147905	0.0429352	0.00753325	0.980093	0.00418663	0.014816	0.186351	0.53466	-0.152523	-0.369701	0.445316	0.26606	-0.141919	-0.590211	L0R6Q1	L0R6Q1	SLC35A4
23.4425	23.48	23.2679	23.2821	23.4551	23.391	23.2821	23.2317	23.1285	23.3239	23.2535	23.3239	23.4551	23.0393	23.2155	23.2405	23.2317	23.0886	23.1031	23.2036												0.525758	0.62009	-0.083963	-0.478595	0.957444	0.256857	-0.11409	-0.697629	0.804314	0.194604	-0.128065	-0.703691	0.951392	0.221561	-0.0979382	-0.632583	L0R819	L0R819	ASNSD1
24.0691	24.1642	24.0443	24.019	24.141	24.0105	24.2317	24.1642	24.0772	24.2317	23.632	23.8858	23.4923	23.632	23.9225	23.7492	23.8576	23.8385	23.8576	24.0526										+	+	0.858445	0.392842	0.158157	0.806395	0.501697	0.532467	0.0555504	0.365897	2.58706	0.00504498	-0.374607	-2.00371	2.47407	0.0124303	-0.272001	-1.63793	L0R8F8	L0R8F8	SMCR7L
23.6096	23.5754	23.5869	23.654	23.848	23.9316	23.8385	23.9406	23.9847	24.0854	23.7182	23.6209	23.1795	23.7389	23.8191	23.848	23.9316	23.8288	23.9406	23.8093	catabolic process;cell differentiation;cellular catabolic process;cellular developmental process;cellular macromolecule catabolic process;cellular macromolecule metabolic process;cellular metabolic process;cellular nitrogen compound metabolic process;cellular process;developmental process;DNA catabolic process;DNA catabolic process, endonucleolytic;DNA fragmentation involved in apoptotic nuclear …	binding;catalytic activity;deoxyribonuclease activity;deoxyribonuclease II activity;DNA binding;endodeoxyribonuclease activity;endodeoxyribonuclease activity, producing 3'-phosphomonoesters;endonuclease activity;endonuclease activity, active with either ribo- or deoxyribonucleic acids and producing 3'-phosphomonoesters;hydrolase activity;hydrolase activity, acting on ester bonds;nuclease activity…	cell part;cytoplasmic part;extracellular membrane-bounded organelle;extracellular organelle;extracellular region part;extracellular vesicular exosome;intracellular;intracellular membrane-bounded organelle;intracellular organelle;intracellular part;lysosome;lytic vacuole;membrane-bounded organelle;membrane-bounded vesicle;organelle;vacuole;vesicle						+			1.22804	0.210397	0.256349	1.18345	2.80722	0.0291797	0.301315	1.83474	0.120185	0.779648	-0.0395031	-0.176334	0.924393	0.271759	-0.0844692	-0.569245	O00115	O00115	DNASE2
26.3187	26.2909	26.4298	26.4008	26.3528	26.3745	26.4441	26.5638	26.5492	26.5225	26.4692	26.4504	26.512	26.5898	26.5551	26.4089	26.5029	26.604	26.5345	26.5638	biosynthetic process;cellular biosynthetic process;cellular lipid metabolic process;cellular metabolic process;cellular process;ether lipid biosynthetic process;ether lipid metabolic process;glycerol ether biosynthetic process;glycerol ether metabolic process;glycerolipid biosynthetic process;glycerolipid metabolic process;lipid biosynthetic process;lipid metabolic process;metabolic process;organ…	alkylglycerone-phosphate synthase activity;binding;catalytic activity;coenzyme binding;cofactor binding;FAD binding;flavin adenine dinucleotide binding;oxidoreductase activity;oxidoreductase activity, acting on CH-OH group of donors;oxidoreductase activity, acting on the CH-OH group of donors, NAD or NADP as acceptor;transferase activity;transferase activity, transferring alkyl or aryl (other tha…	cell part;cytoplasmic part;intracellular membrane-bounded organelle;intracellular non-membrane-bounded organelle;intracellular organelle;intracellular organelle lumen;intracellular organelle part;intracellular part;membrane;membrane-bounded organelle;membrane-enclosed lumen;microbody;microbody lumen;microbody membrane;microbody part;mitochondrion;non-membrane-bounded organelle;nuclear part;nucleo…									0.0644731	0.962697	0.00753441	0.0530652	1.77646	0.167128	0.132238	0.919048	2.58317	0.0518865	0.156692	1.14852	0.276652	0.714031	0.0319878	0.215266	O00116	O00116	AGPS
21.0493	21.002	21.0493	21.1395	21.2933	21.4015	20.953	21.0691	21.1642	21.2707	21.2989	21.1143	21.1143	21.2707	NaN	21.3592	21.3266	21.0821	21.1642	21.1079	catabolic process;cellular catabolic process;cellular macromolecule catabolic process;cellular macromolecule metabolic process;cellular metabolic process;cellular process;ER-associated protein catabolic process;fertilization;macromolecule catabolic process;macromolecule metabolic process;metabolic process;modification-dependent macromolecule catabolic process;modification-dependent protein catabo…		cell part;cytoplasmic part;endoplasmic reticulum part;integral to endoplasmic reticulum membrane;integral to membrane;integral to organelle membrane;intracellular organelle part;intracellular part;intrinsic to endoplasmic reticulum membrane;intrinsic to membrane;intrinsic to organelle membrane;membrane part;organelle part									0.0379186	0.967348	0.00846882	0.0476264	0.295951	0.563592	0.0650455	0.336331	0.612536	0.32729	0.0928854	0.536815	0.14502	0.757197	0.0363087	0.184911	O00124	O00124	UBXN8
24.7129	24.7129	24.6811	24.7441	24.6486	24.6918	24.7234	24.6865	24.7182	24.6649	24.7024	24.7129	24.5404	24.7286	24.6971	24.7389	24.6971	24.7543	24.7286	24.7695	anatomical structure development;antigen processing and presentation;antigen processing and presentation of exogenous antigen;antigen processing and presentation of exogenous peptide antigen;antigen processing and presentation of exogenous peptide antigen via MHC class II;antigen processing and presentation of peptide antigen;antigen processing and presentation of peptide antigen via MHC class II…	adenyl nucleotide binding;adenyl ribonucleotide binding;ATP binding;ATPase activity;binding;catalytic activity;hydrolase activity;hydrolase activity, acting on acid anhydrides;hydrolase activity, acting on acid anhydrides, in phosphorus-containing anhydrides;microtubule motor activity;motor activity;nucleoside-triphosphatase activity;nucleotide binding;purine nucleotide binding;purine ribonucleos…	cell part;centrosome;cytoplasmic part;cytoskeletal part;cytosol;intracellular non-membrane-bounded organelle;intracellular organelle;intracellular organelle part;intracellular part;kinesin complex;macromolecular complex;membrane;microtubule;microtubule associated complex;microtubule organizing center;non-membrane-bounded organelle;organelle;organelle part;protein complex;spindle pole									0.881918	0.641751	0.0614059	0.449773	0.0543096	0.968288	-0.00297394	-0.0248904	0.258354	0.786036	-0.0236389	-0.171245	1.4293	0.522613	0.040741	0.350228	O00139	O00139	KIF2A
23.7286	23.8576	23.9043	23.5522	23.9495	NaN	24.0105	24.0526	24.2607	24.002	24.3307	24.3307	24.3645	24.5165	24.2961	24.239	24.4923	24.417	24.275	24.3444	anatomical structure development;antigen processing and presentation;antigen processing and presentation of exogenous antigen;antigen processing and presentation of exogenous peptide antigen;antigen processing and presentation of exogenous peptide antigen via MHC class II;antigen processing and presentation of peptide antigen;antigen processing and presentation of peptide antigen via MHC class II…	adenyl nucleotide binding;adenyl ribonucleotide binding;ATP binding;ATPase activity;binding;catalytic activity;centromeric DNA binding;cytoskeletal protein binding;DNA binding;hydrolase activity;hydrolase activity, acting on acid anhydrides;hydrolase activity, acting on acid anhydrides, in phosphorus-containing anhydrides;microtubule binding;microtubule motor activity;microtubule plus-end binding…	cell part;centrosome;chromosomal part;chromosome, centromeric region;condensed chromosome kinetochore;cytoplasmic part;cytoskeletal part;cytoskeleton;cytosol;intracellular membrane-bounded organelle;intracellular non-membrane-bounded organelle;intracellular organelle;intracellular organelle part;intracellular part;kinesin complex;kinetochore;macromolecular complex;membrane;membrane-bounded organe…							+	+	0.0864585	0.937817	-0.0142155	-0.0886931	1.64345	0.0659003	0.283027	1.43429	3.9396	0.000577603	0.569325	3.13564	2.08097	0.016743	0.272082	1.5568	Q99661;O00139	O00139;Q99661	KIF2A;KIF2C
26.6595	26.7389	26.8264	26.8504	26.965	26.6998	26.7389	26.7129	26.673	26.8264	26.8142	26.726	26.0955	26.9539	26.9977	26.7645	26.7895	26.8142	26.7645	26.9316	biological regulation;cellular macromolecule metabolic process;cellular metabolic process;cellular nitrogen compound metabolic process;cellular process;cellular response to stimulus;cellular response to stress;establishment of localization;establishment of localization in cell;establishment of RNA localization;intracellular transport;macromolecule metabolic process;metabolic process;mRNA export f…	adenyl nucleotide binding;adenyl ribonucleotide binding;ATP binding;ATPase activity;ATPase activity, coupled;ATP-dependent helicase activity;ATP-dependent RNA helicase activity;binding;catalytic activity;helicase activity;hydrolase activity;hydrolase activity, acting on acid anhydrides;hydrolase activity, acting on acid anhydrides, in phosphorus-containing anhydrides;nucleoside-triphosphatase act…	cell part;cytoplasm;intracellular membrane-bounded organelle;intracellular non-membrane-bounded organelle;intracellular organelle;intracellular organelle part;intracellular part;macromolecular complex;membrane;membrane-bounded organelle;non-membrane-bounded organelle;nuclear part;nucleolus;nucleus;organelle;organelle part;ribonucleoprotein complex;spliceosomal complex									0.235863	0.715834	0.0953968	0.35885	0.663757	0.403466	-0.0778393	-0.492448	0.214311	0.566006	-0.0905926	-0.334375	1.11441	0.25605	0.0826435	0.587339	O00148	O00148	DDX39A
28.9622	28.9841	28.9146	28.9567	28.8682	29.0583	29.0557	29.0349	29.094	29.0864	29.0762	29.1164	28.9512	29.0453	29.0965	29.0634	29.1459	29.189	29.0634	29.2123	biological regulation;cellular component assembly;cellular component assembly at cellular level;cellular component organization;cellular component organization at cellular level;cellular component organization or biogenesis;cellular component organization or biogenesis at cellular level;cellular macromolecular complex assembly;cellular macromolecular complex subunit organization;cellular macromol…	adenyl nucleotide binding;adenyl ribonucleotide binding;ATP binding;ATPase activity;ATPase activity, coupled;ATP-dependent helicase activity;ATP-dependent protein binding;ATP-dependent RNA helicase activity;binding;catalytic activity;helicase activity;hydrolase activity;hydrolase activity, acting on acid anhydrides;hydrolase activity, acting on acid anhydrides, in phosphorus-containing anhydrides…	cell part;cytoplasm;intracellular membrane-bounded organelle;intracellular non-membrane-bounded organelle;intracellular organelle;intracellular organelle part;intracellular part;macromolecular complex;membrane;membrane-bounded organelle;non-membrane-bounded organelle;nuclear body;nuclear part;nuclear speck;nucleolus;nucleoplasm;nucleoplasm part;nucleus;organelle;organelle part;protein complex;rib…									0.98002	0.567478	0.0776836	0.5453	3.25798	0.133738	0.128663	1.04388	2.0118	0.113009	0.119953	0.884902	1.16106	0.318181	0.0689735	0.519161	Q13838;O00148	O00148;Q13838	DDX39A;DDX39B
24.3975	24.5225	24.6486	24.604	24.604	24.6264	24.3101	24.4425	24.5285	24.5165	24.6865	24.7796	24.895	24.6971	24.8044	24.7895	24.7234	24.8904	24.604	24.5522	biological regulation;regulation of biological process;regulation of biosynthetic process;regulation of cellular biosynthetic process;regulation of cellular macromolecule biosynthetic process;regulation of cellular metabolic process;regulation of cellular process;regulation of gene expression;regulation of macromolecule biosynthetic process;regulation of macromolecule metabolic process;regulation…	binding;cation binding;ion binding;metal ion binding;protein binding transcription factor activity;transcription coactivator activity;transcription cofactor activity;transcription factor binding transcription factor activity;transition metal ion binding;zinc ion binding	adherens junction;anchoring junction;cell junction;cell part;cell-substrate adherens junction;cell-substrate junction;cytoplasm;cytoskeleton;focal adhesion;intracellular non-membrane-bounded organelle;intracellular organelle;intracellular organelle part;intracellular part;macromolecular complex;non-membrane-bounded organelle;nuclear part;nucleoplasm part;organelle;organelle part;protein complex;t…							+	+	0.37083	0.719416	-0.0606148	-0.351928	0.474289	0.477789	-0.0705055	-0.417662	2.2245	0.0276458	0.217189	1.36981	1.64214	0.0355217	0.22708	1.25616	O00151	O00151	PDLIM1
26.4202	26.425	26.3926	26.417	26.3118	26.4024	26.3307	26.1795	26.3066	26.1871	26.6865	26.726	26.6595	26.7645	26.6865	26.7389	26.632	26.6458	26.6181	26.6181	biosynthetic process;carboxylic acid biosynthetic process;carboxylic acid catabolic process;carboxylic acid metabolic process;catabolic process;cellular biosynthetic process;cellular catabolic process;cellular ketone metabolic process;cellular lipid catabolic process;cellular lipid metabolic process;cellular metabolic process;cellular nitrogen compound metabolic process;cellular process;coenzyme …	acyl-CoA thioesterase activity;binding;carboxylic acid binding;carboxylic ester hydrolase activity;catalytic activity;CoA hydrolase activity;coenzyme binding;cofactor binding;fatty acid binding;fatty-acyl-CoA binding;hydrolase activity;hydrolase activity, acting on ester bonds;identical protein binding;lipid binding;monocarboxylic acid binding;palmitoyl-CoA hydrolase activity;protein binding;prot…	cell body;cell part;cell projection;cytoplasm;cytoplasmic part;cytosol;extracellular membrane-bounded organelle;extracellular organelle;extracellular region part;extracellular vesicular exosome;intracellular membrane-bounded organelle;intracellular organelle;intracellular organelle part;intracellular part;membrane-bounded organelle;membrane-bounded vesicle;mitochondrion;neuron projection;nuclear …	MitoCarta3.0	targetP signal+, mito protein domain, induction	Matrix	Metabolism > Lipid metabolism			+	+	0.994187	0.668793	-0.0539921	-0.417987	1.32303	0.226984	-0.112068	-0.757605	5.41777	0.00193155	0.311232	2.43173	4.19831	0.00182803	0.369308	2.48483	O00154	O00154	ACOT7
26.065	26.019	26.1194	26.0935	25.9406	26.0772	26.1234	26.2372	26.2571	26.0874	26.7517	26.6865	26.673	26.726	26.5433	26.7895	26.673	26.8142	26.7895	26.632	biological regulation;cellular component organization;cellular component organization or biogenesis;defense response;establishment of localization;establishment of localization in cell;establishment of protein localization;establishment of RNA localization;immune response;immune system process;innate immune response;intracellular protein transport;intracellular transport;membrane organization;mRN…	actin-dependent ATPase activity;adenyl nucleotide binding;adenyl ribonucleotide binding;ATP binding;ATPase activity;ATPase activity, coupled;binding;catalytic activity;enzyme binding;GTPase binding;hydrolase activity;hydrolase activity, acting on acid anhydrides;hydrolase activity, acting on acid anhydrides, in phosphorus-containing anhydrides;motor activity;nucleoside-triphosphatase activity;nuc…	basal plasma membrane;brush border;cell part;cell projection;cell projection membrane;cell projection part;cytoplasm;cytoplasmic membrane-bounded vesicle;cytoplasmic part;cytoplasmic vesicle;cytoskeletal part;cytosol;extracellular membrane-bounded organelle;extracellular organelle;extracellular region part;extracellular vesicular exosome;filamentous actin;intracellular membrane-bounded organelle;…							+	+	0.602067	0.668907	0.0635593	0.420244	1.23608	0.240296	0.108971	0.72986	5.96977	6.73077e-05	0.628625	4.25179	5.4078	0.000333333	0.583213	3.82171	O00159	O00159	MYO1C
24.4425	24.3778	24.3645	24.3712	24.4298	24.5463	24.4862	24.558	24.5285	24.4984	24.7441	24.7895	24.7129	24.6431	24.6375	24.824	24.6757	24.7695	24.8904	24.5869	amine transport;biological regulation;cellular component assembly;cellular component assembly at cellular level;cellular component organization;cellular component organization at cellular level;cellular component organization or biogenesis;cellular component organization or biogenesis at cellular level;cellular macromolecular complex assembly;cellular macromolecular complex subunit organization;c…	binding;protein binding;SNAP receptor activity;SNARE binding;syntaxin binding	adherens junction;anchoring junction;azurophil granule;cell junction;cell part;cell projection;cell-substrate adherens junction;cell-substrate junction;cytoplasm;cytoplasmic membrane-bounded vesicle;cytoplasmic part;cytoplasmic vesicle;extracellular membrane-bounded organelle;extracellular organelle;extracellular region part;extracellular vesicular exosome;focal adhesion;intracellular membrane-bo…							+	+	0.306708	0.788575	0.0438759	0.27226	3.46792	0.134077	0.126288	1.04189	4.80895	0.00235606	0.308252	2.31009	2.4486	0.0207837	0.22584	1.45306	O00161	O00161	SNAP23
23.6431	23.7286	23.6865	23.654	23.6971	23.9672	23.976	23.9847	24.0609	24.1015	23.8093	23.9134	23.7182	23.8288	23.9043	23.9933	24.0609	23.9495	23.976	24.2679	biological regulation;cellular component organization;cellular component organization or biogenesis;cellular process;cellular response to chemical stimulus;cellular response to cytokine stimulus;cellular response to organic substance;cellular response to stimulus;negative regulation of apoptosis;negative regulation of biological process;negative regulation of cell death;negative regulation of cel…	binding;cytokine binding;growth factor binding;interleukin-1 binding;protein binding;protein N-terminus binding	actin cytoskeleton;apical plasma membrane;cell part;cell projection;clathrin-coated vesicle;coated vesicle;cytoplasmic membrane-bounded vesicle;cytoplasmic part;cytoplasmic vesicle;cytoskeleton;endoplasmic reticulum;envelope;intracellular membrane-bounded organelle;intracellular non-membrane-bounded organelle;intracellular organelle;intracellular organelle part;intracellular part;lamellipodium;ma…						+			1.88055	0.178161	0.214707	1.2803	5.35588	0.00805587	0.336189	2.5701	2.372	0.0599334	0.152946	1.10242	0.198219	0.747043	0.0314644	0.192447	O00165	O00165	HAX1
25.0691	25.1604	25.0567	25.0894	25.1719	25.0813	24.9933	24.9539	24.8904	24.9933	25.3031	25.2679	25.228	25.3578	25.3679	25.217	25.2353	25.1946	25.2317	25.239	biological regulation;cellular macromolecule metabolic process;cellular metabolic process;cellular process;cellular protein metabolic process;cellular response to stimulus;establishment of localization;establishment of localization in cell;establishment of protein localization;establishment of protein localization in mitochondrion;establishment of protein localization to organelle;intracellular p…	binding;GAF domain binding;molecular transducer activity;protein binding;protein binding transcription factor activity;protein domain specific binding;signal transducer activity;transcription coactivator activity;transcription cofactor activity;transcription factor binding;transcription factor binding transcription factor activity;unfolded protein binding	cell part;cytoplasm;cytoplasmic part;cytosol;intracellular organelle part;intracellular part;membrane;nuclear part;nucleoplasm;organelle part							+	+	1.72547	0.504897	-0.0814186	-0.637436	1.93015	0.169598	-0.127027	-0.913105	3.23567	0.0224749	0.195443	1.44126	4.16228	0.00796667	0.241051	1.82462	O00170	O00170	AIP
24.1332	24.1719	24.2463	24.2535	24.1946	24.1795	24.2021	24.2096	24.1642	24.1565	23.6757	23.6865	23.5983	23.6649	23.6649	23.7695	23.654	23.654	23.7895	23.8093	biological regulation;cellular process;cellular response to stimulus;immune response;immune system process;metabolic process;positive regulation of biological process;positive regulation of catabolic process;positive regulation of cellular catabolic process;positive regulation of cellular metabolic process;positive regulation of cellular process;positive regulation of macromolecule metabolic proc…	binding;catalytic activity;GTP binding;GTPase activity;guanyl nucleotide binding;guanyl ribonucleotide binding;hydrolase activity;hydrolase activity, acting on acid anhydrides;hydrolase activity, acting on acid anhydrides, in phosphorus-containing anhydrides;nucleoside-triphosphatase activity;nucleotide binding;purine nucleotide binding;purine ribonucleoside triphosphate binding;purine ribonucleo…	cell part;cytoplasmic exosome (RNase complex);cytoplasmic part;cytosol;exosome (RNase complex);intracellular part;macromolecular complex;membrane;protein complex							+	+	1.14759	0.555129	0.0772167	0.563069	0.299123	0.816983	-0.0175079	-0.140157	7.34563	6.69856e-05	-0.541818	-4.25138	5.84717	0.000564655	-0.447094	-3.30427	O00178	O00178	GTPBP1
22.8727	22.8839	22.8764	22.8171	22.9116	22.8269	22.8423	22.9495	22.848	22.7915	22.4375	22.3511	21.8839	22.2506	22.1206	22.4726	22.4576	22.5261	22.3266	22.0691	biological regulation;cation transport;cell communication;cell-cell signaling;cellular chemical homeostasis;cellular homeostasis;cellular ion homeostasis;cellular potassium ion transport;cellular process;chemical homeostasis;establishment of localization;homeostatic process;ion homeostasis;ion transmembrane transport;ion transport;metal ion transport;monovalent inorganic cation transport;potassiu…	cation channel activity;cation transmembrane transporter activity;channel activity;gated channel activity;inorganic cation transmembrane transporter activity;inward rectifier potassium channel activity;ion channel activity;ion transmembrane transporter activity;leak channel activity;ligand-gated channel activity;ligand-gated ion channel activity;metal ion transmembrane transporter activity;monova…	apical plasma membrane;brush border membrane;cation channel complex;cell part;cell projection membrane;cell projection part;cytoplasmic part;endosome;integral to membrane;integral to plasma membrane;intracellular membrane-bounded organelle;intracellular organelle;intracellular part;intrinsic to membrane;intrinsic to plasma membrane;ion channel complex;macromolecular complex;membrane;membrane part…							+	+	0.621977	0.45497	0.161674	0.712184	0.286617	0.794255	-0.0206989	-0.158579	3.84586	0.000364486	-0.663612	-3.35037	3.2806	0.00149184	-0.48124	-2.5833	O00180	O00180	KCNK1
23.7594	23.6865	23.7492	23.7995	23.7077	23.848	23.7895	23.8764	24.002	23.867	23.8576	23.7594	23.8858	23.9225	23.8288	23.8764	23.9134	23.9933	23.9584	23.8191	anatomical structure development;biological adhesion;biological regulation;blood coagulation;brain development;carbohydrate transport;cell activation;cell activation involved in immune response;cell adhesion;cell-cell adhesion;cellular component assembly;cellular component organization;cellular component organization or biogenesis;cellular process;coagulation;developmental process;establishment o…	binding;protein binding;SNARE binding;syntaxin binding	apical plasma membrane;basolateral plasma membrane;cell part;cytoplasmic membrane-bounded vesicle;cytoplasmic part;cytoplasmic vesicle;cytosol;extracellular membrane-bounded organelle;extracellular organelle;extracellular region part;extracellular vesicular exosome;intracellular membrane-bounded organelle;intracellular organelle;intracellular part;membrane;membrane part;membrane-bounded organelle…									0.75744	0.654824	0.0613201	0.434335	2.02773	0.151824	0.136167	0.972157	1.92759	0.136392	0.110376	0.823524	0.332675	0.676219	0.0355293	0.24286	O00186	O00186	STXBP3
22.0821	22.2989	22.391	22.4972	22.44	22.5915	22.4349	22.3484	22.6886	22.0526	22.3511	22.3778	22.6253	22.5846	22.7451	22.4526	22.7307	22.5356	22.2243	22.1734	cellular component organization;cellular component organization or biogenesis;cellular process;endosome transport;establishment of localization;establishment of localization in cell;establishment of protein localization;Golgi to endosome transport;Golgi vesicle transport;intracellular protein transport;intracellular transport;membrane organization;post-Golgi vesicle-mediated transport;protein tra…	transporter activity	AP-type membrane coat adaptor complex;cell part;clathrin adaptor complex;coated pit;cytoplasmic part;endosomal part;endosome lumen;extracellular membrane-bounded organelle;extracellular organelle;extracellular region part;extracellular vesicular exosome;Golgi apparatus part;Golgi cisterna;Golgi membrane;Golgi trans cisterna;intracellular organelle lumen;intracellular organelle part;intracellular …									0.399921	0.6046	-0.113462	-0.499548	0.256358	0.548199	0.0813526	0.350993	1.00307	0.0919202	0.194951	0.952939	0.00030444	0.998269	0.000136185	0.00054408	O00189	O00189	AP4M1
21.6186	22.0625	20.8651	21.9316	21.6231	21.8764	21.2419	NaN	21.8346	NaN	20.9812	20.5731	21.1581	21.5592	21.3592	21.1581	20.5731	21.4476	21.4476	20.68	biological adhesion;calcium-dependent cell-cell adhesion;cell adhesion;cell-cell adhesion;cellular process;developmental process;multicellular organismal development;multicellular organismal process		cell junction;cell part;cytoplasm;intracellular;intracellular organelle part;intracellular part;membrane;nuclear part;nucleoplasm;organelle part;plasma membrane							+	+	0.0954604	0.865388	-0.0648705	-0.184755	0.0337386	0.904867	0.0307925	0.0742415	0.991008	0.0294389	-0.49404	-1.34389	1.05612	0.0201917	-0.589703	-1.5137	O00192	O00192	ARVCF
25.6125	25.6513	25.3376	25.4138	25.4923	25.918	25.4984	25.3444	25.452	25.604	25.3307	25.7441	25.5135	25.3943	25.5315	25.7363	25.6403	25.705	25.6944	25.6209												1.35479	0.28015	0.176585	1.01468	0.219575	0.61884	0.061866	0.288655	0.00492181	0.990198	0.00134315	0.0069891	0.552137	0.262858	0.116062	0.57953	O00193	O00193	SMAP
22.3831	22.3699	22.2361	22.2877	22.1976	21.9098	22.0224	22.0292	22.4324	22.1395	21.9777	21.743	21.6886	22.0592	21.8876	21.9207	21.6714	21.5309	21.9459	22.0258	biological regulation;cellular process;cellular response to stimulus;establishment of localization;establishment of localization in cell;establishment of melanosome localization;establishment of organelle localization;establishment of pigment granule localization;establishment of protein localization;establishment of vesicle localization;intracellular protein transport;intracellular signal transd…	binding;catalytic activity;cytoskeletal protein binding;GDP binding;GTP binding;GTPase activity;guanyl nucleotide binding;guanyl ribonucleotide binding;hydrolase activity;hydrolase activity, acting on acid anhydrides;hydrolase activity, acting on acid anhydrides, in phosphorus-containing anhydrides;myosin binding;myosin V binding;nucleoside-triphosphatase activity;nucleotide binding;protein bindi…	apical plasma membrane;cell part;clathrin-coated vesicle;coated vesicle;cytoplasmic membrane-bounded vesicle;cytoplasmic part;cytoplasmic vesicle;cytoplasmic vesicle membrane;cytoplasmic vesicle part;endosomal part;endosome membrane;extracellular membrane-bounded organelle;extracellular organelle;extracellular region part;extracellular vesicular exosome;Golgi apparatus part;Golgi stack;Golgi-asso…							+	+	0.177127	0.818146	-0.0522858	-0.241673	1.06388	0.155709	-0.188234	-0.958993	3.18959	0.00204661	-0.42364	-2.37391	1.24912	0.0355116	-0.287691	-1.25606	O00194	O00194	RAB27B
23.1472	22.8987	23.1301	23.2679	23.0854	22.9495	23.0821	22.8708	23.0393	23.0723	22.8461	23.0258	22.44	23.0409	22.9707	22.6822	22.5498	22.8651	22.821	23.0609	antigen processing and presentation;biological regulation;blood coagulation;cell activation;cell activation involved in immune response;cell differentiation;cellular developmental process;cellular localization;cellular macromolecule metabolic process;cellular metabolic process;cellular process;cellular protein metabolic process;cellular response to stimulus;coagulation;cytotoxic T cell degranulat…	binding;catalytic activity;cytoskeletal protein binding;GDP binding;GTP binding;GTPase activity;guanyl nucleotide binding;guanyl ribonucleotide binding;hydrolase activity;hydrolase activity, acting on acid anhydrides;hydrolase activity, acting on acid anhydrides, in phosphorus-containing anhydrides;myosin binding;myosin V binding;nucleoside-triphosphatase activity;nucleotide binding;protein bindi…	apical plasma membrane;cell part;cell projection;cilium;clathrin-coated vesicle;coated vesicle;cytoplasmic membrane-bounded vesicle;cytoplasmic part;cytoplasmic vesicle;cytoplasmic vesicle membrane;cytoplasmic vesicle part;dendrite;endosomal part;endosome;endosome membrane;exocytic vesicle;extracellular membrane-bounded organelle;extracellular organelle;extracellular region part;extracellular ves…									0.194945	0.77861	-0.0689106	-0.285838	0.716777	0.320176	-0.103051	-0.598044	1.02965	0.0663523	-0.241141	-1.06391	1.20946	0.0617726	-0.207	-1.05961	P51159;O00194	O00194;P51159	RAB27A;RAB27B
25.239	25.2607	25.2961	25.275	25.3066	25.239	25.1795	25.1795	25.2535	25.1871	25.2353	25.1984	25.2891	25.2571	25.2096	25.1719	25.1795	25.1871	25.2021	25.1833	anterograde axon cargo transport;anterograde synaptic vesicle transport;antigen processing and presentation;antigen processing and presentation of exogenous antigen;antigen processing and presentation of lipid antigen via MHC class Ib;antigen processing and presentation via MHC class Ib;antigen processing and presentation, exogenous lipid antigen via MHC class Ib;axon cargo transport;biological r…	binding;enzyme binding;GTP-dependent protein binding;phosphatase binding;protein binding;protein phosphatase binding;transporter activity	AP-3 adaptor complex;AP-type membrane coat adaptor complex;cell part;clathrin coated vesicle membrane;coated vesicle;coated vesicle membrane;COPI-coated vesicle;cytoplasm;cytoplasmic membrane-bounded vesicle;cytoplasmic part;cytoplasmic vesicle;cytoplasmic vesicle membrane;cytoplasmic vesicle part;Golgi apparatus;Golgi apparatus part;Golgi-associated vesicle;intracellular membrane-bounded organel…									1.83488	0.640521	-0.0531284	-0.453592	2.01608	0.345214	-0.0677719	-0.564537	0.989505	0.596864	-0.0375877	-0.312227	0.683281	0.741949	-0.0229443	-0.196566	Q13367;O00203	O00203	AP3B1;AP3B2
19.4445	19.4939	18.9751	19.3079	19.1067	19.1294	18.869	NaN	18.9746	17.6717	NaN	18.6537	19.1586	17.4283	18.3382	NaN	NaN	18.4923	NaN	NaN	anatomical structure morphogenesis;apoptosis;associative learning;axon guidance;axonogenesis;behavior;biological regulation;biosynthetic process;cell cycle arrest;cell cycle process;cell death;cell migration;cell motility;cell part morphogenesis;cell projection morphogenesis;cell projection organization;cellular biosynthetic process;cellular component morphogenesis;cellular component movement;cel…	beta-amyloid binding;binding;chromatin binding;histone binding;proline-rich region binding;protein binding;transcription factor binding	cell part;cell projection;cell projection part;cytoplasm;growth cone;intracellular membrane-bounded organelle;intracellular organelle;intracellular organelle part;intracellular part;lamellipodium;membrane;membrane-bounded organelle;nuclear body;nuclear part;nuclear speck;nucleoplasm part;nucleus;organelle;organelle part;plasma membrane;site of polarized growth;synapse							+		NaN	1	0	NaN	1.01885	0.0632661	-0.604441	-1.45949	1.43303	0.00577217	-0.870907	-1.98566	NaN	1	0	NaN	O00213	O00213	APBB1
23.976	24.217	24.019	24.2021	24.1488	24.2679	23.9225	24.0105	24.1795	24.1174	23.7492	24.0609	23.7492	23.8385	23.5983	23.7492	23.8764	23.8385	23.7895	23.7594	cellular component assembly;cellular component assembly at cellular level;cellular component biogenesis;cellular component organization;cellular component organization at cellular level;cellular component organization or biogenesis;cellular component organization or biogenesis at cellular level;cellular macromolecular complex assembly;cellular macromolecular complex subunit organization;cellular …	4 iron, 4 sulfur cluster binding;binding;catalytic activity;cation binding;ion binding;iron-sulfur cluster binding;metal cluster binding;metal ion binding;NADH dehydrogenase (quinone) activity;NADH dehydrogenase (ubiquinone) activity;NADH dehydrogenase activity;oxidoreductase activity;oxidoreductase activity, acting on NADH or NADPH;oxidoreductase activity, acting on NADH or NADPH, quinone or sim…	cell part;cytoplasmic part;intracellular membrane-bounded organelle;intracellular organelle;intracellular organelle part;intracellular part;macromolecular complex;membrane;membrane part;membrane-bounded organelle;mitochondrial inner membrane;mitochondrial membrane;mitochondrial membrane part;mitochondrial part;mitochondrial respiratory chain complex I;mitochondrion;NADH dehydrogenase complex;orga…	MitoCarta3.0	literature, APEX_matrix, targetP signal, Rickettsial homolog, mito protein domain, induction, coexpression++, MS/MS++	MIM	Metabolism > Metals and cofactors > Fe-S-containing proteins;OXPHOS > Complex I > CI subunits;OXPHOS > OXPHOS subunits			+	+	0.0145641	0.986859	0.0033989	0.0189163	0.0595656	0.905245	-0.013007	-0.0730387	2.07431	0.0123668	-0.313369	-1.64692	2.71601	0.0086006	-0.296963	-1.79383	O00217	O00217	NDUFS8
21.1015	21.1079	20.8113	21.002	20.9742	21.4425	21.1015	21.1079	20.9024	21.1765	20.9742	21.2707	20.6364	20.9098	21.3484	21.4874	21.2243	21.2477	21.2419	21.5213	activation of caspase activity;activation of NF-kappaB-inducing kinase activity;activation of protein kinase activity;apoptosis;biological regulation;cell death;cell surface receptor linked signaling pathway;cellular process;cellular response to abiotic stimulus;cellular response to external stimulus;cellular response to mechanical stimulus;cellular response to stimulus;death;induction of apoptos…	binding;death receptor activity;enzyme binding;molecular transducer activity;protease binding;protein binding;receptor activity;signal transducer activity;signaling receptor activity;TRAIL binding;transcription factor binding;transmembrane signaling receptor activity	cell part;cell surface;integral to membrane;intrinsic to membrane;membrane;membrane part;plasma membrane									1.22295	0.174841	0.316632	1.29486	0.721851	0.24226	0.146793	0.725145	0.0740911	0.855277	0.02854	0.119096	0.973623	0.0851698	0.19838	0.949169	O00220	O00220	TNFRSF10A
26.2607	26.228	26.2133	26.1852	26.2803	26.143	26.1927	26.189	25.9977	26.1332	26.1927	26.2077	26.2553	26.0629	26.2133	26.1391	26.1449	26.0401	26.065	26.1293	activation of immune response;activation of innate immune response;anaphase-promoting complex-dependent proteasomal ubiquitin-dependent protein catabolic process;antigen processing and presentation;antigen processing and presentation of exogenous antigen;antigen processing and presentation of exogenous peptide antigen;antigen processing and presentation of exogenous peptide antigen via MHC class …		cell part;cytoplasmic part;cytosol;extracellular membrane-bounded organelle;extracellular organelle;extracellular region part;extracellular vesicular exosome;intracellular membrane-bounded organelle;intracellular organelle;intracellular organelle part;intracellular part;macromolecular complex;membrane;membrane-bounded organelle;membrane-bounded vesicle;nuclear part;nucleoplasm;nucleus;organelle;o…									1.17702	0.535454	-0.0827137	-0.595223	1.50623	0.237685	-0.10239	-0.735335	0.628973	0.551548	-0.0471138	-0.34469	0.279063	0.745079	-0.0274372	-0.194066	O00231	O00231	PSMD11
26.0212	26.0148	26.0711	25.9781	26.0212	26.0169	26.0505	26.0793	25.9847	26.065	25.9584	26.0148	25.9803	25.9672	26.0254	25.9584	26.0629	25.9338	25.9361	26.0105	activation of immune response;activation of innate immune response;anaphase-promoting complex-dependent proteasomal ubiquitin-dependent protein catabolic process;antigen processing and presentation;antigen processing and presentation of exogenous antigen;antigen processing and presentation of exogenous peptide antigen;antigen processing and presentation of exogenous peptide antigen via MHC class …		cell part;cytoplasmic part;cytosol;extracellular membrane-bounded organelle;extracellular organelle;extracellular region part;extracellular vesicular exosome;intracellular organelle part;intracellular part;macromolecular complex;membrane;membrane-bounded organelle;membrane-bounded vesicle;nuclear part;nucleoplasm;organelle;organelle part;proteasome accessory complex;proteasome complex;proteasome …									0.118945	0.950224	-0.0088726	-0.0692532	0.347184	0.807571	0.018	0.146767	0.839869	0.656138	-0.0320595	-0.267543	1.0628	0.391217	-0.0589321	-0.452735	O00232	O00232	PSMD12
24.7286	24.9043	24.8764	24.7441	25.0813	24.7492	24.6431	24.6209	24.3975	24.7024	24.918	25.1135	24.9977	24.8044	25.1984	24.9977	25.0062	25.0443	24.9316	25.0317	activation of immune response;activation of innate immune response;anaphase-promoting complex-dependent proteasomal ubiquitin-dependent protein catabolic process;antigen processing and presentation;antigen processing and presentation of exogenous antigen;antigen processing and presentation of exogenous peptide antigen;antigen processing and presentation of exogenous peptide antigen via MHC class …	bHLH transcription factor binding;binding;protein binding;protein binding transcription factor activity;transcription coactivator activity;transcription cofactor activity;transcription factor binding;transcription factor binding transcription factor activity	cell part;cytoplasm;cytoplasmic part;cytosol;intracellular membrane-bounded organelle;intracellular organelle;intracellular organelle part;intracellular part;macromolecular complex;membrane-bounded organelle;nuclear part;nucleoplasm;nucleus;organelle;organelle part;proteasome regulatory particle;protein complex								+	0.0193666	0.985733	-0.00408211	-0.0236857	1.6171	0.0821929	-0.244318	-1.29904	0.748627	0.187126	0.139441	0.716837	3.47145	0.00271016	0.379676	2.31947	O00233	O00233	PSMD9
22.6074	22.7935	23.0983	23.1015	22.5189	22.6714	22.743	22.9423	23.0576	22.4118	23.2961	23.2961	23.5165	23.2434	22.9985	23.4041	23.0641	23.5522	23.4298	22.9899	anatomical structure development;anatomical structure morphogenesis;appendage morphogenesis;axon guidance;biological adhesion;biological regulation;biosynthetic process;BMP signaling pathway;bone morphogenesis;cartilage condensation;cell adhesion;cell development;cell surface receptor linked signaling pathway;cell-cell adhesion;cellular biosynthetic process;cellular developmental process;cellular…	adenyl nucleotide binding;adenyl ribonucleotide binding;ATP binding;binding;catalytic activity;cation binding;ion binding;kinase activity;metal ion binding;molecular transducer activity;nucleotide binding;phosphotransferase activity, alcohol group as acceptor;protein binding;protein kinase activity;protein serine/threonine kinase activity;purine nucleotide binding;purine ribonucleoside triphospha…	cell part;integral to membrane;integral to plasma membrane;intrinsic to membrane;intrinsic to plasma membrane;macromolecular complex;membrane;membrane part;plasma membrane;plasma membrane part;protein complex;receptor complex							+	+	0.0458133	0.946183	0.0178738	0.0752134	0.135963	0.704729	-0.0586861	-0.2215	1.79694	0.00816391	0.446215	1.80962	1.98267	0.00509798	0.522775	2.03368	O00238	O00238	BMPR1B
24.2679	24.2961	24.0609	24.2096	24.4234	24.2463	23.7895	23.8093	23.895	23.9225	24.0691	24.317	24.3307	24.0443	24.3101	24.141	24.1565	24.0609	24.1332	24.0526	biological regulation;cation homeostasis;cation transport;cellular cation homeostasis;cellular chemical homeostasis;cellular copper ion homeostasis;cellular homeostasis;cellular ion homeostasis;cellular process;chemical homeostasis;copper ion homeostasis;copper ion transport;establishment of localization;establishment of localization in cell;homeostatic process;intracellular copper ion transport;…	binding;cation binding;cation transmembrane transporter activity;copper chaperone activity;copper ion binding;copper ion transmembrane transporter activity;copper-dependent protein binding;inorganic cation transmembrane transporter activity;ion binding;ion transmembrane transporter activity;metal ion binding;metal ion transmembrane transporter activity;metallochaperone activity;protein binding;su…	cell part;cytoplasmic part;cytosol;intracellular part						+			0.795606	0.511012	-0.105394	-0.627107	1.8648	0.0485579	-0.319025	-1.58434	0.166878	0.749883	-0.0373318	-0.199079	1.14197	0.0845163	0.1763	0.952318	O00244	O00244	ATOX1
23.3101	23.2506	23.3239	23.3376	23.3645	23.1063	23.217	23.239	23.1015	23.2679	23.2961	23.3101	23.2096	23.3239	23.4041	23.2535	23.1825	23.3376	23.3101	23.3101	anatomical structure development;anatomical structure morphogenesis;biological regulation;biosynthetic process;brain development;cell cycle arrest;cell cycle process;cell development;cell fate commitment;cell surface receptor linked signaling pathway;cellular biosynthetic process;cellular component organization;cellular component organization at cellular level;cellular component organization or b…	binding;binding, bridging;chromatin binding;DNA binding;DNA secondary structure binding;double-stranded DNA binding;four-way junction DNA binding;nucleic acid binding;protein binding;protein binding, bridging;protein N-terminus binding;regulatory region DNA binding;regulatory region nucleic acid binding;R-SMAD binding;sequence-specific DNA binding;SMAD binding;structure-specific DNA binding;trans…	cell division site part;cell part;chromatin;chromosomal part;cleavage furrow;cytoplasm;cytoplasmic part;cytosol;histone methyltransferase complex;intracellular membrane-bounded organelle;intracellular organelle;intracellular organelle part;intracellular part;macromolecular complex;membrane-bounded organelle;methyltransferase complex;nuclear matrix;nuclear part;nucleoplasm;nucleoplasm part;nucleus…									0.30843	0.844732	-0.0299942	-0.211805	1.97709	0.16043	-0.131011	-0.939401	0.0865175	0.924136	-0.00858955	-0.0629738	1.15183	0.216061	0.0924274	0.640449	O00255	O00255	MEN1
23.0723	23.0156	23.1348	23.155	23.0241	23.3511	23.48	23.5285	23.632	23.5165	23.0493	23.0071	22.9388	23.1238	23.0789	23.1581	23.0071	23.3239	23.2463	23.1946	biological regulation;biosynthetic process;cellular biosynthetic process;cellular component organization;cellular component organization at cellular level;cellular component organization or biogenesis;cellular component organization or biogenesis at cellular level;cellular macromolecule biosynthetic process;cellular macromolecule metabolic process;cellular metabolic process;cellular nitrogen comp…	acid-amino acid ligase activity;binding;catalytic activity;chromatin binding;DNA binding;enzyme binding;ligase activity;ligase activity, forming carbon-nitrogen bonds;nucleic acid binding;protein binding;protein binding transcription factor activity;regulatory region DNA binding;regulatory region nucleic acid binding;RNA binding;single-stranded RNA binding;small conjugating protein binding;small …	cell part;intracellular membrane-bounded organelle;intracellular organelle;intracellular organelle part;intracellular part;macromolecular complex;membrane-bounded organelle;nuclear body;nuclear part;nuclear speck;nucleoplasm;nucleoplasm part;nucleus;organelle;organelle part;PcG protein complex;PRC1 complex;protein complex						+		+	1.35402	0.332948	0.146434	0.907164	4.31656	0.00609589	0.42126	2.74629	0.439511	0.631554	-0.040818	-0.28672	2.72283	0.00737187	-0.315644	-1.86234	O00257	O00257	CBX4
26.4154	26.6181	26.4661	26.4536	26.4831	26.7389	26.5135	26.6865	26.5898	26.8019	26.7645	27.1604	26.9316	26.8385	26.9203	27.0084	27.0084	27.17	27.1015	26.965	axon guidance;chemotaxis;locomotion;response to chemical stimulus;response to external stimulus;response to stimulus;taxis	binding;cation binding;heme binding;ion binding;iron ion binding;lipid binding;metal ion binding;steroid binding;tetrapyrrole binding;transition metal ion binding	cell part;cytoplasmic part;endoplasmic reticulum;endoplasmic reticulum membrane;endoplasmic reticulum part;extracellular membrane-bounded organelle;extracellular organelle;extracellular region part;extracellular vesicular exosome;integral to membrane;intracellular membrane-bounded organelle;intracellular non-membrane-bounded organelle;intracellular organelle;intracellular organelle part;intracell…							+	+	0.876264	0.445466	0.127621	0.723863	1.68816	0.12051	0.178891	1.10352	3.39638	0.00168539	0.435792	2.48979	3.51053	0.00256107	0.384522	2.34978	O00264	O00264	PGRMC1
23.4923	24.3239	23.8093	23.6649	23.976	23.7796	23.7895	23.7594	23.3511	23.4041	23.6649	23.8576	23.3239	23.6757	23.7077	23.5285	23.6649	23.4923	23.5285	23.7895	axon guidance;biological regulation;cellular process;cellular response to chemical stimulus;cellular response to endogenous stimulus;cellular response to hormone stimulus;cellular response to organic substance;cellular response to steroid hormone stimulus;cellular response to stimulus;chemotaxis;hormone-mediated signaling pathway;locomotion;regulation of biological process;regulation of cellular …	binding;cation binding;heme binding;ion binding;iron ion binding;ligand-dependent nuclear receptor activity;lipid binding;metal ion binding;molecular transducer activity;receptor activity;signal transducer activity;signaling receptor activity;steroid binding;steroid hormone receptor activity;tetrapyrrole binding;transition metal ion binding	cell part;cytoplasmic part;endomembrane system;endoplasmic reticulum;endoplasmic reticulum membrane;endoplasmic reticulum part;extracellular membrane-bounded organelle;extracellular organelle;extracellular region part;extracellular vesicular exosome;integral to membrane;intracellular membrane-bounded organelle;intracellular non-membrane-bounded organelle;intracellular organelle;intracellular orga…									0.170858	0.834983	-0.0452038	-0.221794	0.681743	0.184013	-0.236541	-0.86728	0.602709	0.157565	-0.207318	-0.776455	0.0501995	0.908454	-0.0159809	-0.0750975	O15173;O00264	O00264;O15173	PGRMC1;PGRMC2
24.8623	24.8623	24.8717	24.8433	24.8142	24.9088	24.8764	24.9406	24.9672	24.8717	24.9672	25.0233	24.8576	24.9803	24.9716	25.0359	24.9933	25.0894	25.0526	25.0317	biological regulation;biosynthetic process;cell cycle;cellular biosynthetic process;cellular component organization;cellular component organization at cellular level;cellular component organization or biogenesis;cellular component organization or biogenesis at cellular level;cellular macromolecule biosynthetic process;cellular macromolecule metabolic process;cellular metabolic process;cellular ni…	binding;chromatin binding;enzyme binding;protein binding;protein dimerization activity;protein heterodimerization activity	cell part;DSIF complex;intracellular membrane-bounded organelle;intracellular organelle;intracellular organelle part;intracellular part;macromolecular complex;membrane-bounded organelle;nuclear part;nucleoplasm;nucleoplasm part;nucleus;organelle;organelle part;protein complex;transcription elongation factor complex									1.4675	0.523942	0.0806042	0.612552	1.73849	0.386162	0.062188	0.513786	2.23456	0.128015	0.109224	0.844608	3.13583	0.0678376	0.127641	1.02854	O00267	O00267	SUPT5H
22.6051	22.58	22.502	22.4651	22.5568	22.6276	22.6518	22.6714	22.6029	22.6671	22.3645	22.4118	22.0526	22.2593	22.3645	22.3511	22.1612	22.4144	22.4751	22.4651	biological regulation;biosynthetic process;cellular biosynthetic process;cellular macromolecule biosynthetic process;cellular macromolecule metabolic process;cellular metabolic process;cellular nitrogen compound metabolic process;cellular process;gene expression;macromolecule biosynthetic process;macromolecule metabolic process;metabolic process;nitrogen compound metabolic process;nucleic acid me…	binding;DNA binding;nucleic acid binding;nucleic acid binding transcription factor activity;protein binding transcription factor activity;sequence-specific DNA binding transcription factor activity;transcription coactivator activity;transcription cofactor activity;transcription factor binding transcription factor activity	cell part;cytoplasm;histone acetyltransferase complex;histone methyltransferase complex;intracellular organelle part;intracellular part;macromolecular complex;methyltransferase complex;MLL1 complex;nuclear part;nucleoplasm;nucleoplasm part;organelle part;protein complex;SAGA-type complex;transcription factor complex;transcription factor TFIID complex;transcription factor TFTC complex							+	+	0.436868	0.647701	0.0828293	0.444404	2.13455	0.209874	0.102324	0.795093	2.16803	0.0199963	-0.251286	-1.4831	2.75591	0.0107425	-0.270781	-1.70454	O00268	O00268	TAF4
24.1946	24.5225	24.2463	24.3645	24.3645	24.4676	24.019	24.1332	24.0526	24.1015	24.0275	24.2535	24.2891	23.9847	24.1488	23.9933	24.0854	23.9134	24.1332	23.9847	apoptosis;biological regulation;catabolic process;cell death;cellular catabolic process;cellular component disassembly;cellular component disassembly at cellular level;cellular component disassembly involved in apoptosis;cellular component organization;cellular component organization at cellular level;cellular component organization or biogenesis;cellular component organization or biogenesis at c…		cell part;chromatin;chromosomal part;cytoplasm;cytoplasmic part;cytosol;intracellular membrane-bounded organelle;intracellular organelle;intracellular organelle part;intracellular part;membrane-bounded organelle;nuclear chromatin;nuclear chromosome part;nuclear part;nucleoplasm;nucleus;organelle;organelle part									0.867673	0.468411	-0.118713	-0.692041	1.00225	0.165328	-0.183705	-0.924949	1.36119	0.0630574	-0.197773	-1.08318	0.753305	0.179813	-0.132782	-0.700461	O00273	O00273	DFFA
20.4972	20.714	20.1946	20.4067	20.9024	20.1825	20.6971	20.5069	20.1079	20.5451	19.9882	19.9601	19.6664	19.6967	20.1704	19.8426	19.9459	19.7971	19.9459	20.3321	biological regulation;positive regulation of biological process;positive regulation of biosynthetic process;positive regulation of cellular biosynthetic process;positive regulation of cellular metabolic process;positive regulation of cellular process;positive regulation of gene expression;positive regulation of macromolecule biosynthetic process;positive regulation of macromolecule metabolic proc…	binding;DNA binding;nucleic acid binding;nucleic acid binding transcription factor activity;protein binding transcription factor activity;sequence-specific DNA binding transcription factor activity;transcription coactivator activity;transcription cofactor activity;transcription factor binding transcription factor activity	cell part;intracellular membrane-bounded organelle;intracellular organelle;intracellular part;membrane-bounded organelle;nucleus;organelle							+	+	0.233555	0.744043	0.0763943	0.32658	0.356188	0.391075	-0.135063	-0.50706	2.50577	0.00160141	-0.646627	-2.53527	1.74316	0.00928812	-0.43517	-1.76274	O00287	O00287	RFXAP
22.7223	22.8327	22.7915	22.7512	23.0037	22.7915	22.895	22.9847	22.7307	22.9601	23.1581	23.0707	23.239	23.1856	23.1931	23.1127	23.1348	23.1795	23.1795	23.0292	activation of caspase activity;apoptosis;biological regulation;biosynthetic process;cell death;cell differentiation;cellular biosynthetic process;cellular component assembly;cellular component assembly at cellular level;cellular component organization;cellular component organization at cellular level;cellular component organization or biogenesis;cellular component organization or biogenesis at ce…	binding;clathrin binding;lipid binding;phosphatidylinositol binding;phospholipid binding;protein binding;structural constituent of cytoskeleton;structural molecule activity	cell part;clathrin coated vesicle membrane;clathrin-coated vesicle;coated vesicle;coated vesicle membrane;cytoplasm;cytoplasmic membrane-bounded vesicle;cytoplasmic part;cytoplasmic vesicle;cytoplasmic vesicle membrane;cytoplasmic vesicle part;cytoskeleton;Golgi apparatus;intracellular membrane-bounded organelle;intracellular non-membrane-bounded organelle;intracellular organelle;intracellular or…							+	+	0.502338	0.765065	-0.0421661	-0.302713	0.323875	0.598272	0.0521179	0.307601	3.55996	0.00282447	0.348996	2.22585	2.72471	0.0125383	0.254712	1.63242	O00291	O00291	HIP1
28.1507	28.1115	28.1015	28.0401	28.1459	28.1065	28.1015	28.0296	27.9146	28.1164	28.2353	28.2535	27.9869	28.1842	28.3452	28.2399	28.3066	28.1115	28.1984	28.258	anion transport;biological adhesion;biological regulation;cell adhesion;cell-cell adhesion;cellular chemical homeostasis;cellular homeostasis;cellular ion homeostasis;cellular process;cellular response to stimulus;chemical homeostasis;chloride transport;establishment of localization;homeostatic process;homotypic cell-cell adhesion;inorganic anion transport;ion homeostasis;ion transport;platelet a…	anion channel activity;anion transmembrane transporter activity;channel activity;chloride channel activity;gated channel activity;ion channel activity;ion transmembrane transporter activity;passive transmembrane transporter activity;substrate-specific channel activity;substrate-specific transmembrane transporter activity;substrate-specific transporter activity;transmembrane transporter activity;t…	blood microparticle;brush border;cell part;cell projection;chloride channel complex;cytoplasm;cytoplasmic part;envelope;extracellular membrane-bounded organelle;extracellular organelle;extracellular region part;extracellular space;extracellular vesicular exosome;intracellular membrane-bounded organelle;intracellular organelle;intracellular organelle part;intracellular part;ion channel complex;mac…									0.121372	0.905915	0.0218437	0.130041	0.644562	0.50424	-0.0562187	-0.393334	0.73344	0.302265	0.0910877	0.559642	2.0071	0.0513952	0.16915	1.12582	O00299	O00299	CLIC1
26.1352	26.2262	26.1035	26.3444	26.3049	26.2517	25.9225	26.0422	26.1965	26.1738	26.1391	26.3528	26.2225	26.2096	26.2926	26.1681	26.2096	26.0752	26.2317	26.2151	biological regulation;biosynthetic process;cellular biosynthetic process;cellular component assembly;cellular component assembly at cellular level;cellular component organization;cellular component organization at cellular level;cellular component organization or biogenesis;cellular component organization or biogenesis at cellular level;cellular macromolecular complex assembly;cellular macromolec…	binding;catalytic activity;cysteine-type peptidase activity;hydrolase activity;nucleic acid binding;peptidase activity;peptidase activity, acting on L-amino acid peptides;RNA binding;small conjugating protein-specific protease activity;translation factor activity, nucleic acid binding;translation initiation factor activity;ubiquitin-specific protease activity	cell part;cytoplasmic part;cytosol;eukaryotic 43S preinitiation complex;eukaryotic 48S preinitiation complex;eukaryotic translation initiation factor 3 complex;intracellular part;macromolecular complex;membrane;protein complex;ribonucleoprotein complex;translation preinitiation complex									0.682669	0.655673	-0.0633858	-0.43344	0.697091	0.317947	-0.105479	-0.60042	0.131691	0.842477	0.020499	0.128695	0.431325	0.485924	0.0625927	0.377163	O00303	O00303	EIF3F
21.9812	21.8651	21.9352	22.1206	21.7756	21.9601	21.7955	21.4425	21.4273	21.6453	21.7836	22.391	21.8385	21.6671	21.6929	21.3699	21.9061	22.0459	21.654	22.3129	biological regulation;catabolic process;cellular catabolic process;cellular chemical homeostasis;cellular homeostasis;cellular ion homeostasis;cellular macromolecule catabolic process;cellular macromolecule metabolic process;cellular metabolic process;cellular process;cellular protein metabolic process;chemical homeostasis;entry into cell of other organism involved in symbiotic interaction;entry …	acid-amino acid ligase activity;binding;catalytic activity;ligase activity;ligase activity, forming carbon-nitrogen bonds;protein binding;RNA polymerase II transcription factor binding;small conjugating protein ligase activity;transcription factor binding;ubiquitin-protein ligase activity	cell part;cytoplasm;extracellular membrane-bounded organelle;extracellular organelle;extracellular region part;extracellular vesicular exosome;intracellular membrane-bounded organelle;intracellular organelle;intracellular part;macromolecular complex;membrane;membrane-bounded organelle;membrane-bounded vesicle;nucleus;organelle;protein complex;ubiquitin ligase complex;vesicle									0.0278542	0.961209	-0.0168385	-0.0544273	1.35916	0.0831402	-0.281393	-1.29286	0.164367	0.682413	-0.0609386	-0.24895	0.496235	0.181158	0.203616	0.698225	O00308	O00308	WWP2
24.4041	24.4041	24.1565	24.2243	24.4041	24.3031	24.3444	24.2463	24.1795	24.3975	24.3975	24.4862	24.2535	24.1946	24.391	24.4362	24.4425	24.4105	24.417	24.4488	biological regulation;carboxylic acid metabolic process;cellular ketone metabolic process;cellular metabolic process;cellular process;metabolic process;monocarboxylic acid metabolic process;organic acid metabolic process;oxoacid metabolic process;pyruvate metabolic process;regulation of acetyl-CoA biosynthetic process from pyruvate;regulation of biological process;regulation of biosynthetic proce…	catalytic activity;transferase activity;transferase activity, transferring acyl groups	cell part;cytoplasmic part;intracellular organelle lumen;intracellular organelle part;intracellular part;membrane-enclosed lumen;mitochondrial matrix;mitochondrial part;organelle lumen;organelle part	MitoCarta3.0	literature, APEX_matrix, targetP signal, yeast mito homolog+, Rickettsial homolog, mito protein domain+, induction, coexpression++, MS/MS+	Matrix	Metabolism > Carbohydrate metabolism > Pyruvate metabolism					0.842713	0.554718	0.0864597	0.563871	0.143536	0.806925	-0.0244541	-0.147765	0.131555	0.817026	0.0259495	0.148184	2.12079	0.0762329	0.136863	0.987364	O00330	O00330	PDHX
23.0983	23.1612	23.2679	22.9672	23.2679	23.0292	22.9189	22.9024	23.0105	22.9243	23.181	23.0526	23.1673	22.9899	23.1658	23.0559	22.969	22.9742	23.0224	22.969	antigen processing and presentation;antigen processing and presentation of exogenous antigen;antigen processing and presentation of exogenous peptide antigen;antigen processing and presentation of exogenous peptide antigen via MHC class II;antigen processing and presentation of peptide antigen;antigen processing and presentation of peptide antigen via MHC class II;antigen processing and presentat…		cell part;centrosome;chromosomal part;condensed chromosome kinetochore;cytoplasmic part;cytoskeletal part;cytosol;dynactin complex;intracellular non-membrane-bounded organelle;intracellular organelle;intracellular organelle part;intracellular part;kinetochore;macromolecular complex;microtubule associated complex;microtubule organizing center;non-membrane-bounded organelle;organelle;organelle part…									1.56272	0.39585	-0.113222	-0.797093	1.85876	0.098523	-0.195398	-1.20419	0.249432	0.687175	-0.0411591	-0.244654	0.641399	0.573892	0.0410172	0.312051	O00399	O00399	DCTN6
22.9968	22.7695	23.0838	22.953	22.8727	23.3239	23.2679	23.211	23.3511	23.4298	23.0156	22.7451	23.3239	23.3511	23.0967	23.2243	23.0902	23.1581	23.4041	23.1269	acetyl-CoA transport;biological regulation;BMP signaling pathway;cation transport;cell surface receptor linked signaling pathway;cellular process;cellular response to stimulus;coenzyme transport;cofactor transport;enzyme linked receptor protein signaling pathway;establishment of localization;hydrogen transport;ion transport;monovalent inorganic cation transport;proton transport;regulation of biol…	acetyl-CoA transporter activity;active transmembrane transporter activity;cation transmembrane transporter activity;coenzyme transporter activity;cofactor transporter activity;ion transmembrane transporter activity;secondary active transmembrane transporter activity;solute:cation symporter activity;solute:hydrogen symporter activity;substrate-specific transmembrane transporter activity;substrate-…	cell part;cytoplasmic part;endoplasmic reticulum membrane;endoplasmic reticulum part;Golgi apparatus part;Golgi membrane;integral to membrane;integral to plasma membrane;intracellular organelle part;intracellular part;intrinsic to membrane;intrinsic to plasma membrane;membrane;membrane part;organelle membrane;organelle part;plasma membrane part						+			0.328858	0.667992	0.0942471	0.420778	3.41656	0.0127815	0.381585	2.30928	0.695013	0.161681	0.171322	0.767548	0.920356	0.182315	-0.116015	-0.695982	O00400	O00400	SLC33A1
23.7389	23.8858	23.6865	23.7594	23.6865	23.7594	23.6865	23.5165	23.5638	23.5983	23.7182	24.0105	23.9225	23.9043	23.848	23.9316	23.6757	23.8858	23.7492	24.002	actin cytoskeleton organization;actin filament organization;actin filament-based movement;actin filament-based process;actin polymerization or depolymerization;axon guidance;biological regulation;biosynthetic process;cell cycle phase;cell cycle process;cell division;cell surface receptor linked signaling pathway;cellular biosynthetic process;cellular component assembly;cellular component movement…	enzyme regulator activity;GTPase regulator activity;nucleoside-triphosphatase regulator activity	actin cap;actin cytoskeleton;cell cortex part;cell part;cell projection;cytoplasmic membrane-bounded vesicle;cytoplasmic part;cytoplasmic vesicle;cytoplasmic vesicle membrane;cytoplasmic vesicle part;cytoskeletal part;cytoskeleton;cytosol;endocytic vesicle membrane;extracellular membrane-bounded organelle;extracellular organelle;extracellular region part;extracellular vesicular exosome;intracellu…								+	0.161505	0.868923	-0.03186	-0.180128	1.24466	0.205442	-0.12649	-0.806159	1.1853	0.144188	0.129305	0.805335	1.78424	0.0326276	0.223935	1.28677	O00401	O00401	WASL
22.3831	22.5754	22.3101	22.0625	22.1395	22.1206	22.2506	22.3511	21.6409	21.9777	22.1143	21.5961	22.239	21.3645	21.8191	22.0325	21.8191	21.5592	21.7955	21.8113	acetyl-CoA catabolic process;acetyl-CoA metabolic process;anatomical structure development;biological regulation;blood coagulation;calcium ion transmembrane transport;calcium ion transport;cAMP catabolic process;cAMP metabolic process;cAMP-mediated signaling;carboxylic acid metabolic process;catabolic process;cation homeostasis;cation transport;cell development;cell differentiation;cellular catab…	3',5'-cyclic-nucleotide phosphodiesterase activity;4 iron, 4 sulfur cluster binding;aconitate hydratase activity;adenyl nucleotide binding;adenyl ribonucleotide binding;AMP binding;binding;calcium channel activity;cAMP binding;carbon-oxygen lyase activity;catalytic activity;cation binding;cation channel activity;cation transmembrane transporter activity;cGMP binding;cGMP-stimulated cyclic-nucleot…	axon;cell part;cell projection;cytoplasm;cytoplasmic part;cytosol;dendrite;endoplasmic reticulum;extracellular membrane-bounded organelle;extracellular organelle;extracellular region part;extracellular vesicular exosome;Golgi apparatus;intracellular membrane-bounded organelle;intracellular organelle;intracellular organelle lumen;intracellular organelle part;intracellular part;membrane;membrane-bo…	MitoCarta3.0	literature	MIM	Signaling > cAMP-PKA signaling			+		0.0457755	0.940959	-0.0230671	-0.083043	0.74603	0.176622	-0.225938	-0.890992	1.45098	0.0125967	-0.467529	-1.64052	0.978748	0.0582268	-0.264658	-1.08108	O00408;P21399	O00408;P21399	ACO1;PDE2A
27.2535	27.3324	27.17	27.1795	27.2979	27.1984	27.2077	27.141	26.9977	27.1795	27.0296	27.1312	26.8019	26.9428	27.0914	27.0296	27.1015	26.8741	26.9539	27.1507	biological regulation;cellular process;cellular response to acid;cellular response to amine stimulus;cellular response to amino acid stimulus;cellular response to chemical stimulus;cellular response to endogenous stimulus;cellular response to organic nitrogen;cellular response to organic substance;cellular response to stimulus;establishment of localization;establishment of localization in cell;es…	binding;enzyme binding;enzyme inhibitor activity;enzyme regulator activity;GTPase binding;GTPase inhibitor activity;GTPase regulator activity;nucleoside-triphosphatase regulator activity;protein binding;protein transporter activity;Ran GTPase binding;Ras GTPase binding;small GTPase binding;substrate-specific transporter activity;transporter activity	cell part;cytoplasm;cytoplasmic part;Golgi apparatus;intracellular membrane-bounded organelle;intracellular non-membrane-bounded organelle;intracellular organelle;intracellular organelle part;intracellular part;macromolecular complex;membrane;membrane part;membrane-bounded organelle;non-membrane-bounded organelle;nuclear membrane;nuclear part;nuclear pore;nucleolus;nucleoplasm;nucleus;organelle;o…							+		0.109706	0.907909	0.0225677	0.127538	1.117	0.267632	-0.101816	-0.678514	2.21788	0.0200281	-0.247259	-1.4819	1.06264	0.152253	-0.122875	-0.754246	O00410	O00410	IPO5
26.6595	26.9428	26.6458	26.515	26.9088	26.9088	26.6458	26.527	26.452	26.4707	26.3992	26.7389	26.4938	26.1833	26.3926	26.4234	26.5507	26.4707	26.3679	26.604	biological regulation;cellular process;cellular response to acid;cellular response to amine stimulus;cellular response to amino acid stimulus;cellular response to chemical stimulus;cellular response to endogenous stimulus;cellular response to organic nitrogen;cellular response to organic substance;cellular response to stimulus;establishment of localization;establishment of localization in cell;es…	binding;enzyme binding;enzyme inhibitor activity;enzyme regulator activity;GTPase binding;GTPase inhibitor activity;GTPase regulator activity;nucleoside-triphosphatase regulator activity;protein binding;protein transporter activity;Ran GTPase binding;Ras GTPase binding;small GTPase binding;substrate-specific transporter activity;transporter activity	cell part;cytoplasm;cytoplasmic part;Golgi apparatus;intracellular membrane-bounded organelle;intracellular non-membrane-bounded organelle;intracellular organelle;intracellular organelle part;intracellular part;macromolecular complex;membrane;membrane part;membrane-bounded organelle;non-membrane-bounded organelle;nuclear membrane;nuclear part;nuclear pore;nucleolus;nucleoplasm;nucleus;organelle;o…							+		0.163784	0.846883	0.0417721	0.209325	0.538618	0.309678	-0.133517	-0.613422	1.36541	0.0316299	-0.292828	-1.31927	0.606314	0.242654	-0.117539	-0.605139	O60518;O00410	O00410;O60518	IPO5;RANBP6
23.9495	24.1253	24.1332	24.019	24.1174	24.0105	24.2021	24.275	24.1095	24.2821	23.848	23.9672	23.8858	23.8576	23.8764	23.9043	24.1174	24.1795	24.002	24.1795	biosynthetic process;cellular biosynthetic process;cellular component organization;cellular component organization at cellular level;cellular component organization or biogenesis;cellular component organization or biogenesis at cellular level;cellular macromolecule biosynthetic process;cellular macromolecule metabolic process;cellular metabolic process;cellular nitrogen compound metabolic process…	binding;catalytic activity;DNA binding;DNA-directed RNA polymerase activity;nucleic acid binding;nucleotidyltransferase activity;RNA polymerase activity;transferase activity;transferase activity, transferring phosphorus-containing groups	cell part;cytoplasmic part;intracellular membrane-bounded organelle;intracellular non-membrane-bounded organelle;intracellular organelle;intracellular organelle lumen;intracellular organelle part;intracellular part;membrane-bounded organelle;membrane-enclosed lumen;mitochondrial matrix;mitochondrial nucleoid;mitochondrial part;mitochondrion;non-membrane-bounded organelle;nucleoid;organelle;organe…	MitoCarta3.0	literature, APEX_matrix, targetP signal, yeast mito homolog++, mito protein domain+, coexpression++, MS/MS	Matrix	Mitochondrial central dogma > mtDNA maintenance > mtDNA nucleoid;Mitochondrial central dogma > mtDNA maintenance > mtDNA replication;Mitochondrial central dogma > mtRNA metabolism > Transcription			+		1.94706	0.202548	0.18953	1.20034	0.8885	0.282237	0.106929	0.65509	2.59806	0.03541	-0.1819	-1.28061	0.656601	0.272416	-0.0992992	-0.568345	O00411	O00411	POLRMT
24.0854	24.3031	24.1015	24.1174	24.1795	24.0105	23.7895	23.417	23.7182	23.632	23.7492	23.7594	23.5869	23.6865	23.7077	23.4676	23.4923	23.0805	23.2821	23.5285	biological regulation;biosynthetic process;cell surface receptor linked signaling pathway;cellular biosynthetic process;cellular macromolecule biosynthetic process;cellular macromolecule metabolic process;cellular metabolic process;cellular process;cellular protein metabolic process;cellular response to chemical stimulus;cellular response to endogenous stimulus;cellular response to hormone stimul…	adenyl nucleotide binding;adenyl ribonucleotide binding;ATP binding;binding;calcium ion binding;calmodulin binding;calmodulin-dependent protein kinase activity;catalytic activity;cation binding;elongation factor-2 kinase activity;ion binding;kinase activity;metal ion binding;nucleic acid binding;nucleotide binding;phosphotransferase activity, alcohol group as acceptor;protein binding;protein kina…	cell part;cytoplasm;cytoplasmic part;cytosol;intracellular part						+	+	+	2.1956	0.0860356	-0.32773	-1.72971	2.54158	0.0157838	-0.443938	-2.16627	4.77986	0.000669104	-0.45946	-3.05708	1.54949	0.0182951	-0.343252	-1.50286	O00418	O00418	EEF2K
25.792	25.7129	25.797	25.7846	25.6918	25.8433	25.9203	25.9157	25.9111	25.9672	25.867	25.7796	25.7871	25.8694	25.895	25.8069	25.7492	25.8647	25.848	25.8288	biological regulation;biosynthetic process;cellular biosynthetic process;cellular component organization;cellular component organization at cellular level;cellular component organization or biogenesis;cellular component organization or biogenesis at cellular level;cellular macromolecule biosynthetic process;cellular macromolecule metabolic process;cellular metabolic process;cellular nitrogen comp…	protein binding transcription factor activity;transcription cofactor activity;transcription corepressor activity;transcription factor binding transcription factor activity	cell part;chromatin remodeling complex;cytoplasm;histone deacetylase complex;intracellular organelle part;intracellular part;macromolecular complex;nuclear body;nuclear part;nuclear speck;nucleoplasm;nucleoplasm part;organelle part;protein complex									0.272569	0.892394	-0.0201012	-0.153536	3.11126	0.0990537	0.155846	1.20172	1.50016	0.240547	0.0839535	0.634626	1.94018	0.170795	-0.0919941	-0.717618	O00422	O00422	SAP18
22.1015	22.1886	22.4451	22.2332	21.9985	21.8913	21.9024	22.2989	22.1612	22.3184	22.0122	22.0224	22.0821	22.2419	22.2736	22.0088	21.8913	22.343	22.1976	21.9495	anatomical structure development;brain development;cell cycle process;cell differentiation;cell proliferation;cellular component organization;cellular component organization at cellular level;cellular component organization or biogenesis;cellular component organization or biogenesis at cellular level;cellular developmental process;cellular process;cytoskeleton organization;developmental process;h…	binding;calcium ion binding;cation binding;cytoskeletal protein binding;ion binding;metal ion binding;microtubule binding;protein binding;tubulin binding	cell part;cytoplasmic part;cytoskeletal part;cytosol;intracellular organelle part;intracellular part;macromolecular complex;microtubule;microtubule associated complex;organelle part;perinuclear region of cytoplasm;protein complex									0.192084	0.817913	-0.0484001	-0.241556	0.278713	0.538505	-0.0789143	-0.360104	0.308632	0.547991	-0.0669132	-0.347095	0.108711	0.788738	-0.0363991	-0.161671	O00423	O00423	EML1
26.1273	26.1194	26.0711	26.1371	26.1352	26.1852	26.2317	26.189	26.2225	26.1507	25.8118	25.8142	25.8811	25.8528	25.7995	25.9225	25.8599	25.976	25.976	25.9157	anatomical structure morphogenesis;biological regulation;biosynthetic process;cellular biosynthetic process;cellular macromolecule biosynthetic process;cellular macromolecule metabolic process;cellular metabolic process;cellular process;cellular protein metabolic process;developmental process;establishment of localization;establishment of RNA localization;gene expression;macromolecule biosyntheti…	binding;mRNA 3'-UTR binding;mRNA 5'-UTR binding;mRNA binding;nucleic acid binding;nucleotide binding;RNA binding;translation regulator activity	cell part;cytoplasm;cytoplasmic part;cytosol;intracellular membrane-bounded organelle;intracellular organelle;intracellular part;membrane-bounded organelle;nucleus;organelle							+	+	2.22289	0.4132	0.0981472	0.775996	2.4743	0.282583	0.0777908	0.654298	6.34694	0.00194014	-0.286153	-2.39535	5.13489	0.00434313	-0.265797	-2.10844	O00425	O00425	IGF2BP3
26.7129	26.8385	26.7517	26.7389	26.8385	26.8504	26.8264	26.8385	26.9316	26.8858	26.604	26.604	26.6595	26.6865	26.632	26.673	26.6998	26.6998	26.5754	26.673	anatomical structure morphogenesis;biological regulation;biosynthetic process;cellular biosynthetic process;cellular macromolecule biosynthetic process;cellular macromolecule metabolic process;cellular metabolic process;cellular nitrogen compound metabolic process;cellular process;cellular protein metabolic process;CRD-mediated mRNA stabilization;developmental process;establishment of localizatio…	binding;mRNA 3'-UTR binding;mRNA 5'-UTR binding;mRNA binding;nucleic acid binding;nucleotide binding;RNA binding;translation regulator activity	axon;cell part;cell projection;cell projection part;CRD-mediated mRNA stability complex;cytoplasm;cytoplasmic part;cytoskeleton;cytosol;dendritic spine;filopodium;growth cone;intracellular membrane-bounded organelle;intracellular non-membrane-bounded organelle;intracellular organelle;intracellular part;lamellipodium;macromolecular complex;membrane-bounded organelle;neuron projection;neuron spine;…								+	0.439454	0.845576	0.0270115	0.210968	1.62803	0.264956	0.0904182	0.682891	2.70949	0.0666614	-0.138915	-1.06254	3.85061	0.0156604	-0.202322	-1.55809	O00425;Q9Y6M1;Q9NZI8	O00425;Q9NZI8	IGF2BP1;IGF2BP2;IGF2BP3
25.4488	25.4923	25.4425	25.3778	25.4738	25.452	25.4008	25.3645	25.1871	25.3204	25.5165	25.5374	25.4488	25.4008	25.4645	25.4831	25.4923	25.4457	25.3975	25.4202	anatomical structure morphogenesis;apoptosis;apoptotic mitochondrial changes;biological regulation;cell death;cell part morphogenesis;cellular component assembly;cellular component assembly at cellular level;cellular component disassembly;cellular component disassembly at cellular level;cellular component disassembly involved in apoptosis;cellular component morphogenesis;cellular component organi…	binding;catalytic activity;enzyme binding;GTP binding;GTPase activity;guanyl nucleotide binding;guanyl ribonucleotide binding;hydrolase activity;hydrolase activity, acting on acid anhydrides;hydrolase activity, acting on acid anhydrides, in phosphorus-containing anhydrides;identical protein binding;lipid binding;nucleoside-triphosphatase activity;nucleotide binding;protein binding;protein dimeriz…	cell junction;cell part;clathrin coated vesicle membrane;coated pit;coated vesicle membrane;cytoplasm;cytoplasmic part;cytoplasmic vesicle membrane;cytoplasmic vesicle part;cytoskeletal part;cytosol;Golgi apparatus;intracellular membrane-bounded organelle;intracellular organelle;intracellular organelle part;intracellular part;macromolecular complex;membrane;membrane part;membrane-bounded organell…	MitoCarta3.0	literature, yeast mito homolog+, mito protein domain, induction	MOM	Mitochondrial dynamics and surveillance > Fission					0.377766	0.85522	-0.0258587	-0.198375	1.14977	0.263636	-0.102095	-0.685091	0.377147	0.745282	0.0265591	0.202406	1.17536	0.184218	0.102795	0.692325	O00429	O00429	DNM1L
25.8361	25.797	25.8834	25.8433	25.8741	25.9383	25.9869	25.9738	25.8974	25.8361	25.9338	26.1352	25.9869	25.9847	25.965	26.0105	26.1681	26.0567	26.0212	26.1214	cellular macromolecule metabolic process;cellular metabolic process;cellular nitrogen compound metabolic process;cellular process;macromolecule metabolic process;metabolic process;nitrogen compound metabolic process;nucleic acid metabolic process;nucleobase-containing compound metabolic process;primary metabolic process;RNA metabolic process;RNA processing	adenyl nucleotide binding;adenyl ribonucleotide binding;ATP binding;binding;catalytic activity;cyclase activity;ligase activity;ligase activity, forming phosphoric ester bonds;nucleic acid binding;nucleotide binding;purine nucleotide binding;purine ribonucleoside triphosphate binding;purine ribonucleotide binding;ribonucleotide binding;RNA binding;RNA-3'-phosphate cyclase activity	cell part;intracellular membrane-bounded organelle;intracellular organelle;intracellular organelle part;intracellular part;membrane-bounded organelle;nuclear part;nucleoplasm;nucleus;organelle;organelle part									0.839281	0.59724	0.0744686	0.50976	1.45741	0.313532	0.0797047	0.606494	2.43675	0.0569926	0.154336	1.1179	2.19172	0.0618558	0.1491	1.05915	O00442	O00442	RTCA
22.9619	22.9225	22.9388	22.9152	23.0342	22.937	22.8708	22.8288	22.85	22.7675	23.1688	23.2961	23.1627	23.0935	23.155	23.178	23.1269	23.0789	23.1111	23.1719	adaptive immune response;biological regulation;biosynthetic process;cell activation;cell chemotaxis;cell migration;cell motility;cell surface receptor linked signaling pathway;cellular biosynthetic process;cellular component assembly;cellular component assembly at cellular level;cellular component movement;cellular component organization;cellular component organization at cellular level;cellular …	1-phosphatidylinositol-3-kinase activity;adenyl nucleotide binding;adenyl ribonucleotide binding;ATP binding;binding;catalytic activity;inositol or phosphatidylinositol kinase activity;kinase activity;lipid binding;lipid kinase activity;nucleotide binding;phosphatidylinositol 3-kinase activity;phosphatidylinositol binding;phosphatidylinositol kinase activity;phosphatidylinositol phosphate kinase …	cell part;clathrin-coated vesicle;coated vesicle;cytoplasm;cytoplasmic membrane-bounded vesicle;cytoplasmic part;cytoplasmic vesicle;cytosol;cytosolic part;extracellular membrane-bounded organelle;extracellular organelle;extracellular region part;extracellular vesicular exosome;Golgi apparatus;intracellular membrane-bounded organelle;intracellular organelle;intracellular part;macromolecular compl…							+	+	0.519083	0.764435	-0.0418755	-0.303423	1.74482	0.222263	-0.10373	-0.768484	3.28878	0.014907	0.220688	1.58249	4.54105	0.00422133	0.282542	2.11897	O00443	O00443	PIK3C2A
21.9672	21.8764	22.0393	22.0821	21.9777	23.7796	23.9043	23.7594	23.895	23.9134	22.4221	22.6096	22.44	22.5451	22.6209	23.9316	23.895	24.0609	24.019	24.002	adult somatic muscle development;anatomical structure development;cell fate determination;cellular developmental process;cellular process;developmental process;multicellular organismal development;multicellular organismal process;muscle structure development;myoblast cell fate determination;somatic muscle development		cell part;intracellular membrane-bounded organelle;intracellular organelle;intracellular part;membrane-bounded organelle;nucleus;organelle					+	+	+		8.5865	0	1.45414	9.61128	9.64772	0	1.86179	12.555	5.04627	0.000230366	0.539006	3.49286	1.71979	0.0968207	0.131355	0.906737	O00458	O00458	IFRD1
22.9548	22.8385	22.7856	22.8913	22.9742	22.8034	22.7533	22.6497	22.7451	22.8365	23.141	23.0376	23.2185	23.2155	23.1095	23.1976	22.9298	23.087	23.1749	23.0983	activation of immune response;antigen receptor-mediated signaling pathway;biological regulation;biosynthetic process;blood coagulation;carbohydrate homeostasis;cell migration;cell motility;cell surface receptor linked signaling pathway;cellular biosynthetic process;cellular chemical homeostasis;cellular component movement;cellular glucose homeostasis;cellular homeostasis;cellular lipid metabolic …	1-phosphatidylinositol-3-kinase regulator activity;binding;enzyme binding;enzyme regulator activity;kinase regulator activity;phosphatase binding;phosphatidylinositol 3-kinase regulator activity;protein binding;protein dimerization activity;protein heterodimerization activity;protein phosphatase binding;receptor binding;receptor tyrosine kinase binding	cell part;cytoplasmic part;cytosol;cytosolic part;intracellular membrane-bounded organelle;intracellular organelle;intracellular part;macromolecular complex;membrane-bounded organelle;nucleus;organelle;phosphatidylinositol 3-kinase complex;protein complex							+	+	0.353861	0.76981	-0.0468903	-0.296644	1.61275	0.176774	-0.131285	-0.890437	3.09247	0.0102197	0.255526	1.71488	3.48514	0.00382245	0.339921	2.16851	O00459	O00459	PIK3R2
25.317	25.4041	25.341	25.3745	25.3645	25.2961	25.2856	25.2679	25.2891	25.3273	25.2679	25.3679	25.2714	25.2607	25.1908	25.1984	25.1095	25.2714	25.1174	25.1135	establishment of localization;transport		cell part;cis-Golgi network;cytoplasmic membrane-bounded vesicle;cytoplasmic part;cytoplasmic vesicle;endocytic vesicle;endosomal part;endosome membrane;Golgi apparatus;Golgi apparatus part;Golgi cisterna membrane;Golgi lumen;Golgi membrane;integral to membrane;intracellular membrane-bounded organelle;intracellular organelle;intracellular organelle lumen;intracellular organelle part;intracellular…									1.48282	0.41851	-0.109702	-0.769235	2.27072	0.341816	-0.0670059	-0.569245	1.619	0.214675	-0.0884769	-0.670976	2.36073	0.077157	-0.131173	-0.983461	O00461	O00461	GOLIM4
22.7327	22.6714	22.4825	22.7492	22.7492	22.6276	22.5892	22.6757	22.9134	22.4196	22.5638	22.4551	22.8746	22.9043	22.6865	22.7182	21.8576	22.6562	22.882	22.8171	carbohydrate catabolic process;carbohydrate metabolic process;catabolic process;cell wall macromolecule catabolic process;cell wall macromolecule metabolic process;cell wall organization or biogenesis;cell wall polysaccharide metabolic process;cellodextrin metabolic process;cellular carbohydrate catabolic process;cellular carbohydrate metabolic process;cellular catabolic process;cellular cell wal…	beta-mannosidase activity;catalytic activity;hydrolase activity;hydrolase activity, acting on glycosyl bonds;hydrolase activity, hydrolyzing O-glycosyl compounds;mannosidase activity	cell part;cytoplasmic part;intracellular membrane-bounded organelle;intracellular organelle;intracellular part;lysosome;lytic vacuole;membrane-bounded organelle;organelle;vacuole									0.218187	0.71313	-0.110621	-0.362055	0.128202	0.786032	-0.0319012	-0.16401	0.0713731	0.880542	0.0198479	0.0989645	0.108568	0.744905	-0.0588718	-0.194524	O00462	O00462	MANBA
24.2679	24.239	24.2679	24.1332	24.2317	24.0275	24.2021	24.1642	23.9584	24.1253	24.5285	24.3376	24.0854	24.3444	24.4298	24.5165	24.3844	24.3578	24.3975	24.4298	amine metabolic process;aminoglycan biosynthetic process;aminoglycan catabolic process;aminoglycan metabolic process;axon guidance;biological regulation;biosynthetic process;carbohydrate biosynthetic process;carbohydrate catabolic process;carbohydrate metabolic process;catabolic process;cell surface receptor linked signaling pathway;cellular component organization;cellular component organization …	acetylcholine receptor regulator activity;binding;calcium ion binding;carbohydrate binding;cation binding;chondroitin sulfate binding;dystroglycan binding;extracellular matrix binding;glycoprotein binding;glycosaminoglycan binding;heparan sulfate proteoglycan binding;ion binding;laminin binding;metal ion binding;monosaccharide binding;pattern binding;polysaccharide binding;protein binding;proteog…	basal lamina;cell junction;cell part;cell surface;cytoplasm;cytoplasmic part;extracellular matrix;extracellular matrix part;extracellular membrane-bounded organelle;extracellular organelle;extracellular region;extracellular region part;extracellular space;extracellular vesicular exosome;Golgi apparatus part;Golgi lumen;integral to membrane;intracellular organelle lumen;intracellular organelle par…								+	0.414153	0.67857	0.0721092	0.403905	1.48618	0.18187	-0.132414	-0.874974	0.770323	0.222829	0.117203	0.659697	3.54409	0.00435397	0.321726	2.10775	O00468	O00468	AGRN
26.2408	26.3629	26.4536	26.4473	26.275	26.2372	26.3894	26.5522	26.509	26.3342	26.1312	25.9066	26.1738	26.2021	26.0148	26.0975	25.9293	26.2838	26.2188	25.9781	cellular component organization;cellular component organization at cellular level;cellular component organization or biogenesis;cellular component organization or biogenesis at cellular level;cellular macromolecule metabolic process;cellular metabolic process;cellular process;cellular protein metabolic process;extracellular matrix organization;extracellular structure organization;macromolecule me…	binding;carboxylic acid binding;catalytic activity;cation binding;ion binding;iron ion binding;L-ascorbic acid binding;metal ion binding;oxidoreductase activity;oxidoreductase activity, acting on paired donors, with incorporation or reduction of molecular oxygen;oxidoreductase activity, acting on paired donors, with incorporation or reduction of molecular oxygen, 2-oxoglutarate as one donor, and …	cell part;cytoplasmic part;endoplasmic reticulum;endoplasmic reticulum membrane;endoplasmic reticulum part;extracellular membrane-bounded organelle;extracellular organelle;extracellular region part;extracellular vesicular exosome;intracellular membrane-bounded organelle;intracellular organelle;intracellular organelle part;intracellular part;membrane;membrane part;membrane-bounded organelle;membra…							+	+	0.0651738	0.939678	0.0158249	0.0844937	0.284275	0.626605	0.0484718	0.281845	2.31519	0.0146522	-0.270203	-1.58866	2.03489	0.0137674	-0.30285	-1.60389	O00469	O00469	PLOD2
24.0691	24.3376	24.0854	24.2891	24.3645	24.5225	23.9134	24.0935	24.317	24.239	23.1856	23.6649	23.4425	23.3376	23.4676	23.2679	23.3376	23.2081	23.2361	23.391	anatomical structure development;anatomical structure formation involved in morphogenesis;anatomical structure morphogenesis;angiogenesis;biological regulation;cell development;cellular developmental process;cellular process;definitive hemopoiesis;developmental process;hemopoiesis;hemopoietic or lymphoid organ development;lens morphogenesis in camera-type eye;megakaryocyte development;negative re…	binding;chromatin binding;core promoter proximal region DNA binding;core promoter proximal region sequence-specific DNA binding;DNA binding;nucleic acid binding;nucleic acid binding transcription factor activity;regulatory region DNA binding;regulatory region nucleic acid binding;RNA polymerase II core promoter proximal region sequence-specific DNA binding;RNA polymerase II core promoter proximal…	cell part;intracellular membrane-bounded organelle;intracellular organelle;intracellular organelle part;intracellular part;macromolecular complex;membrane-bounded organelle;nuclear part;nucleoplasm part;nucleus;organelle;organelle part;protein complex;transcription factor complex							+	+	0.786127	0.457589	-0.131527	-0.708066	0.0348408	0.931001	-0.0120506	-0.0546091	4.36198	9.0566e-05	-0.809493	-4.02498	4.58446	0.000131148	-0.928969	-4.46356	O00470	O00470	MEIS1
24.5404	24.5869	24.5696	24.654	24.5463	24.558	24.5522	24.4862	24.5345	24.3975	24.7338	24.7895	24.6811	24.8191	24.7338	24.7995	24.5696	24.7492	24.7286	24.632	cellular component organization;cellular component organization at cellular level;cellular component organization or biogenesis;cellular component organization or biogenesis at cellular level;cellular macromolecule metabolic process;cellular metabolic process;cellular process;cellular protein metabolic process;establishment of localization;establishment of localization in cell;establishment of pr…	binding;enzyme binding;GTPase binding;protein binding;Ral GTPase binding;Ras GTPase binding;small GTPase binding	cell part;cytoplasm;cytoplasmic part;cytosol;intracellular part							+	+	0.552233	0.702947	-0.0556755	-0.37595	1.12167	0.362976	-0.0737873	-0.54194	3.214	0.0328035	0.172003	1.30723	2.22637	0.0354004	0.190115	1.25726	O00471	O00471	EXOC5
21.1519	21.4324	21.0359	21.3376	20.895	21.3752	20.9098	21.0493	20.5069	20.8576	21.502	21.7265	21.8191	21.9098	21.6497	21.7307	21.8191	21.8423	21.7915	21.743	biological regulation;biosynthetic process;cellular biosynthetic process;cellular macromolecule biosynthetic process;cellular macromolecule metabolic process;cellular metabolic process;cellular nitrogen compound metabolic process;cellular process;macromolecule biosynthetic process;macromolecule metabolic process;metabolic process;nitrogen compound metabolic process;nucleic acid metabolic process;…		cell part;centrosome;cytoplasm;cytoplasmic part;cytoskeletal part;intracellular non-membrane-bounded organelle;intracellular organelle;intracellular organelle part;intracellular part;macromolecular complex;microtubule organizing center;non-membrane-bounded organelle;nuclear part;nucleoplasm;nucleoplasm part;organelle;organelle part;protein complex;transcription elongation factor complex							+	+	0.38853	0.710884	0.063916	0.36877	0.667686	0.188868	-0.230825	-0.850553	2.74501	0.00166933	0.550854	2.50117	3.4593	0.000517588	0.845595	3.48776	O00472	O00472	ELL2
25.3101	25.2679	25.3712	25.4073	25.1984	25.4234	25.4234	25.433	25.5898	25.433	25.433	25.5014	25.4738	25.6622	25.5225	25.4488	25.341	25.7077	25.6811	25.5812		binding;DNA binding;nucleic acid binding	cell part;chromatin;chromosomal part;intracellular membrane-bounded organelle;intracellular organelle;intracellular organelle part;intracellular part;membrane-bounded organelle;nucleus;organelle;organelle part							+		0.163181	0.865765	0.033353	0.185554	1.794	0.143913	0.149572	1.00246	2.32128	0.0289647	0.207644	1.35081	0.572037	0.320443	0.0914246	0.517162	O00479	O00479	HMGN4
24.8717	25.0105	24.9539	24.9584	24.9539	24.8142	24.6649	24.5983	24.8576	24.7895	24.4425	24.5225	24.632	24.5638	24.6918	24.275	24.2679	24.5045	24.3578	24.4298	cellular metabolic process;cellular process;electron transport chain;generation of precursor metabolites and energy;metabolic process;mitochondrial electron transport, NADH to ubiquinone;oxidation-reduction process;respiratory electron transport chain;small molecule metabolic process	binding;catalytic activity;NADH dehydrogenase (quinone) activity;NADH dehydrogenase (ubiquinone) activity;NADH dehydrogenase activity;oxidoreductase activity;oxidoreductase activity, acting on NADH or NADPH;oxidoreductase activity, acting on NADH or NADPH, quinone or similar compound as acceptor;protein binding;protein complex binding	cell part;cytoplasmic part;extracellular membrane-bounded organelle;extracellular organelle;extracellular region part;extracellular vesicular exosome;intracellular membrane-bounded organelle;intracellular organelle;intracellular organelle part;intracellular part;macromolecular complex;membrane;membrane part;membrane-bounded organelle;membrane-bounded vesicle;mitochondrial inner membrane;mitochond…	MitoCarta3.0	literature, mito protein domain, coexpression++, MS/MS++	MIM	OXPHOS > Complex IV > CIV subunits;OXPHOS > OXPHOS subunits			+	+	1.93195	0.186866	-0.203551	-1.25165	2.29775	0.0761962	-0.204783	-1.33403	4.28597	0.00154708	-0.37916	-2.55274	3.3317	0.00317148	-0.377927	-2.26906	O00483	O00483	NDUFA4
26.2589	26.4346	26.2679	26.2317	26.2768	26.3545	26.2961	26.3307	26.3256	26.2661	26.2114	26.4105	26.002	26.0148	26.239	26.1585	26.4122	26.2151	26.1469	26.521	activation of immune response;activation of innate immune response;anaphase-promoting complex-dependent proteasomal ubiquitin-dependent protein catabolic process;antigen processing and presentation;antigen processing and presentation of exogenous antigen;antigen processing and presentation of exogenous peptide antigen;antigen processing and presentation of exogenous peptide antigen via MHC class …	binding;catalytic activity;cation binding;endopeptidase activator activity;endopeptidase regulator activity;enzyme activator activity;enzyme regulator activity;hydrolase activity;ion binding;metal ion binding;metallopeptidase activity;peptidase activator activity;peptidase activity;peptidase activity, acting on L-amino acid peptides;peptidase regulator activity;proteasome binding;protein binding;…	cell part;cytoplasmic part;cytosol;extracellular membrane-bounded organelle;extracellular organelle;extracellular region part;extracellular vesicular exosome;intracellular membrane-bounded organelle;intracellular organelle;intracellular organelle part;intracellular part;macromolecular complex;membrane-bounded organelle;membrane-bounded vesicle;nuclear part;nucleoplasm;nucleus;organelle;organelle …									0.505409	0.56071	0.115189	0.556954	0.21357	0.806065	0.0206463	0.148458	0.703203	0.235274	-0.118421	-0.64229	0.117904	0.826784	-0.0238785	-0.13546	O00487	O00487	PSMD14
24.8528	24.6811	24.6209	24.7995	24.654	24.2463	24.3101	24.2463	24.2891	24.141	24.4425	24.5638	24.2317	24.4041	24.4923	24.1095	24.0935	24.1332	24.141	24.2679	biological regulation;biosynthetic process;cellular biosynthetic process;cellular macromolecule biosynthetic process;cellular macromolecule metabolic process;cellular metabolic process;cellular nitrogen compound metabolic process;cellular process;macromolecule biosynthetic process;macromolecule metabolic process;metabolic process;negative regulation of biological process;negative regulation of bi…	binding;cation binding;DNA binding;ion binding;metal ion binding;nucleic acid binding;protein binding transcription factor activity;transcription cofactor activity;transcription corepressor activity;transcription factor binding transcription factor activity	cell part;intracellular membrane-bounded organelle;intracellular non-membrane-bounded organelle;intracellular organelle;intracellular organelle part;intracellular part;membrane-bounded organelle;non-membrane-bounded organelle;nuclear part;nucleolus;nucleus;organelle;organelle part						+	+		2.62147	0.08952	-0.277876	-1.69816	4.70705	0.00285437	-0.475106	-3.1011	2.48601	0.0100242	-0.294777	-1.72133	1.2949	0.188132	-0.0975468	-0.684693	O00488	O00488	ZNF593
24.7645	24.8336	24.6486	24.5926	24.7796	24.7745	24.7594	24.7129	24.417	24.7645	24.9847	25.0275	25.019	24.7695	24.976	25.0854	24.8576	25.0854	25.019	25.002	biological regulation;cell differentiation;cell proliferation;cellular component assembly;cellular component assembly at cellular level;cellular component organization;cellular component organization at cellular level;cellular component organization or biogenesis;cellular component organization or biogenesis at cellular level;cellular developmental process;cellular macromolecular complex assembly…	binding;cytoskeletal protein binding;enzyme binding;identical protein binding;protein binding;RNA polymerase binding;tau protein binding	actin cytoskeleton;axon;axon part;axon terminus;cell part;cell projection;cell projection part;cerebellar mossy fiber;clathrin-coated vesicle;coated vesicle;contractile fiber part;cytoplasm;cytoplasmic membrane-bounded vesicle;cytoplasmic part;cytoplasmic vesicle;cytoskeleton;I band;initial segment;intracellular membrane-bounded organelle;intracellular non-membrane-bounded organelle;intracellular…							+	+	0.383816	0.738055	0.0545258	0.334152	0.185934	0.721773	-0.0381084	-0.210206	2.12867	0.0251791	0.231564	1.40252	2.44268	0.00838378	0.324198	1.80357	O00499	O00499	BIN1
24.2317	24.3031	24.1795	24.1642	24.3376	24.2463	24.2891	24.2243	24.0854	24.2317	24.0772	24.1488	24.0772	23.895	24.0359	23.9847	24.0526	24.1015	23.9933	24.0935	biological regulation;cell surface receptor linked signaling pathway;cellular component assembly;cellular component organization;cellular component organization or biogenesis;cellular process;cellular response to chemical stimulus;cellular response to cytokine stimulus;cellular response to organic substance;cellular response to stimulus;cytokine-mediated signaling pathway;entry into cell of other…	binding;nuclear localization sequence binding;peptide binding;protein transporter activity;signal sequence binding;substrate-specific transporter activity;transporter activity	cell part;cytoplasmic part;cytosol;intracellular organelle part;intracellular part;macromolecular complex;membrane part;nuclear part;nuclear pore;nucleoplasm;organelle part;pore complex;protein complex							+	+	0.0121548	0.990749	-0.00173607	-0.0116799	0.236917	0.752191	-0.0278606	-0.18793	2.17883	0.0359295	-0.196373	-1.27511	2.42672	0.0418333	-0.170248	-1.19761	O00505	O00505	KPNA3
25.6431	25.5404	25.5696	25.0443	25.8927	25.8694	25.4488	25.9628	25.7234	26.1527	25.9088	25.6292	25.8576	25.8504	25.8599	25.9248	26.1527	25.5955	25.767	25.6458	biological regulation;cell surface receptor linked signaling pathway;cellular component assembly;cellular component organization;cellular component organization or biogenesis;cellular process;cellular response to chemical stimulus;cellular response to cytokine stimulus;cellular response to organic substance;cellular response to stimulus;cytokine-mediated signaling pathway;entry into cell of other…	binding;nuclear localization sequence binding;peptide binding;protein transporter activity;signal sequence binding;substrate-specific transporter activity;transporter activity	cell part;cytoplasmic part;cytosol;extracellular membrane-bounded organelle;extracellular organelle;extracellular region part;extracellular vesicular exosome;intracellular organelle part;intracellular part;macromolecular complex;membrane part;membrane-bounded organelle;membrane-bounded vesicle;nuclear part;nuclear pore;nucleoplasm;organelle;organelle part;pore complex;protein complex;vesicle									0.0122682	0.986814	-0.00405464	-0.0190755	0.837516	0.134194	0.293398	1.04087	1.0482	0.0518686	0.283187	1.14834	0.0318571	0.932308	-0.0142651	-0.0557793	O00629;O00505	O00505;O00629	KPNA3;KPNA4
21.6453	21.4324	21.6006	21.4775	21.5592	21.7553	21.502	21.3211	21.3266	NaN	21.343	21.3538	21.3484	21.6096	21.714	21.4273	21.417	20.8034	21.3699	21.8346	activation of protein kinase activity;biological regulation;cellular component assembly;cellular component assembly at cellular level;cellular component organization;cellular component organization at cellular level;cellular component organization or biogenesis;cellular component organization or biogenesis at cellular level;cellular localization;cellular macromolecule metabolic process;cellular m…	adenyl nucleotide binding;adenyl ribonucleotide binding;ATP binding;binding;catalytic activity;cation binding;identical protein binding;ion binding;kinase activity;metal ion binding;nucleotide binding;phosphotransferase activity, alcohol group as acceptor;protein binding;protein dimerization activity;protein homodimerization activity;protein kinase activity;protein serine/threonine kinase activit…	cell part;cytoplasm;cytoplasmic part;extracellular membrane-bounded organelle;extracellular organelle;extracellular region part;extracellular vesicular exosome;Golgi apparatus;intracellular membrane-bounded organelle;intracellular organelle;intracellular part;membrane-bounded organelle;membrane-bounded vesicle;organelle;vesicle									0.231613	0.712373	-0.103337	-0.365862	0.278952	0.567954	-0.0667098	-0.333552	0.344069	0.518676	-0.0692242	-0.368743	0.204093	0.531907	-0.105851	-0.344649	O00506	O00506	STK25
25.3545	25.6264	25.6068	25.3342	25.4953	25.5841	25.3811	25.4923	24.5105	25.452	25.4202	25.5404	24.7389	25.4457	25.4551	25.3545	25.1565	25.5255	25.217	25.0854	activation of protein kinase activity;apoptosis;biological regulation;cell death;cell projection assembly;cell projection organization;cellular component assembly;cellular component assembly at cellular level;cellular component disassembly;cellular component disassembly at cellular level;cellular component disassembly involved in apoptosis;cellular component organization;cellular component organi…	adenyl nucleotide binding;adenyl ribonucleotide binding;ATP binding;binding;catalytic activity;cation binding;identical protein binding;ion binding;kinase activity;magnesium ion binding;metal ion binding;nucleotide binding;phosphotransferase activity, alcohol group as acceptor;protein binding;protein dimerization activity;protein homodimerization activity;protein kinase activity;protein serine/th…	apical plasma membrane;cell part;cell periphery;centrosome;cytoplasm;cytoplasmic membrane-bounded vesicle;cytoplasmic part;cytoplasmic vesicle;cytoskeletal part;cytosol;extracellular membrane-bounded organelle;extracellular organelle;extracellular region part;extracellular vesicular exosome;Golgi apparatus;Golgi apparatus part;Golgi membrane;Golgi-associated vesicle;intracellular membrane-bounded…									0.118559	0.856377	-0.0522919	-0.196434	0.443641	0.282952	-0.199454	-0.653009	0.476293	0.243231	-0.16338	-0.631029	0.0265688	0.936964	-0.0162182	-0.0521264	Q9P289;O00506	O00506;Q9P289	STK25;STK26
25.9338	26.038	25.8599	25.8858	26.2188	26.0084	25.8694	25.8552	25.8019	25.8788	25.8974	26.0422	25.9088	25.8528	25.9293	25.9361	25.8834	25.9847	25.9134	26.0484	activation of protein kinase activity;apoptosis;biological regulation;cell death;cell projection assembly;cell projection organization;cellular component assembly;cellular component assembly at cellular level;cellular component disassembly;cellular component disassembly at cellular level;cellular component disassembly involved in apoptosis;cellular component organization;cellular component organi…	adenyl nucleotide binding;adenyl ribonucleotide binding;ATP binding;binding;catalytic activity;cation binding;identical protein binding;ion binding;kinase activity;magnesium ion binding;metal ion binding;nucleotide binding;phosphotransferase activity, alcohol group as acceptor;protein binding;protein dimerization activity;protein homodimerization activity;protein kinase activity;protein serine/th…	apical plasma membrane;cell part;cell periphery;centrosome;cytoplasm;cytoplasmic membrane-bounded vesicle;cytoplasmic part;cytoplasmic vesicle;cytoskeletal part;cytosol;extracellular membrane-bounded organelle;extracellular organelle;extracellular region part;extracellular vesicular exosome;Golgi apparatus;Golgi apparatus part;Golgi membrane;Golgi-associated vesicle;intracellular membrane-bounded…									0.263616	0.862814	0.0271061	0.189705	0.711766	0.317277	-0.104536	-0.60159	0.372395	0.538735	-0.0611671	-0.354297	0.812399	0.351743	0.0704754	0.486837	Q9P289;Q9Y6E0;O00506	O00506;Q9P289;Q9Y6E0	STK24;STK25;STK26
22.265	NaN	22.0918	22.3619	NaN	NaN	22.2419	22.002	NaN	22.3073	22.2214	22.1395	21.5356	22.5356	22.3805	22.2506	22.3017	NaN	22.3239	22.4144	biological regulation;BMP signaling pathway;catabolic process;cell migration;cell motility;cell surface receptor linked signaling pathway;cellular catabolic process;cellular component movement;cellular macromolecule catabolic process;cellular macromolecule metabolic process;cellular metabolic process;cellular process;cellular protein metabolic process;cellular response to stimulus;enzyme linked r…	binding;catalytic activity;co-SMAD binding;cysteine-type endopeptidase activity;cysteine-type peptidase activity;endopeptidase activity;hydrolase activity;peptidase activity;peptidase activity, acting on L-amino acid peptides;protein binding;SMAD binding;small conjugating protein-specific protease activity;ubiquitin-specific protease activity	cell part;cytoplasm;intracellular part									0.355672	0.574099	0.160138	0.540957	0.173529	0.67658	-0.0558395	-0.251673	0.122543	0.710703	-0.0770397	-0.22999	0.76068	0.169708	0.138938	0.740684	O00507	O00507	USP9Y
25.5105	25.5165	25.4923	25.4457	25.4457	25.4923	25.452	25.4041	25.3066	25.4298	25.6012	25.6264	25.3943	25.4923	25.5754	25.5696	25.5783	25.4202	25.4738	25.5812	anatomical structure arrangement;anatomical structure development;axon extension;biological regulation;biosynthetic process;BMP signaling pathway;catabolic process;cell cycle phase;cell cycle process;cell division;cell growth;cell migration;cell motility;cell surface receptor linked signaling pathway;cellular biosynthetic process;cellular catabolic process;cellular component movement;cellular com…	binding;catalytic activity;co-SMAD binding;cysteine-type endopeptidase activity;cysteine-type peptidase activity;endopeptidase activity;hydrolase activity;peptidase activity;peptidase activity, acting on L-amino acid peptides;protein binding;SMAD binding;small conjugating protein-specific protease activity;ubiquitin-specific protease activity	apical part of cell;cell part;cell projection part;cytoplasm;cytoplasmic part;cytosol;growth cone;intracellular part;membrane;site of polarized growth									0.0911659	0.939347	-0.0132839	-0.08646	1.01078	0.411254	-0.065189	-0.483761	0.59965	0.498945	0.0557785	0.384374	1.35006	0.158387	0.107684	0.74123	O00507;Q93008	O00507;Q93008	USP9X;USP9Y
26.1075	26.0772	26.065	26.0691	26.0975	26.0443	26.1585	26.1155	26.065	26.1469	25.7129	25.8552	25.6292	25.7695	25.8215	25.6891	25.8044	25.7517	25.7182	25.8528	biological regulation;cell proliferation;cellular component biogenesis;cellular component biogenesis at cellular level;cellular component organization;cellular component organization at cellular level;cellular component organization or biogenesis;cellular component organization or biogenesis at cellular level;cellular localization;cellular macromolecule localization;cellular macromolecule metabol…	binding;ribonucleoprotein binding	cell part;chromosome;condensed chromosome;cytoplasm;intracellular membrane-bounded organelle;intracellular non-membrane-bounded organelle;intracellular organelle;intracellular organelle part;intracellular part;macromolecular complex;membrane;membrane-bounded organelle;non-membrane-bounded organelle;nuclear part;nucleolar part;nucleolus;nucleoplasm;nucleus;organelle;organelle part;PeBoW complex;pr…							+	+	0.0392004	0.975504	0.0055706	0.0371868	0.434294	0.758577	0.0227501	0.183706	4.33806	0.00235383	-0.325573	-2.30934	4.82449	0.00176293	-0.342752	-2.50185	O00541	O00541	PES1
25.1681	25.0484	25.1371	25.1293	25.1253	24.867	24.7441	24.6431	24.7645	24.6703	24.7745	24.7796	24.8385	24.8093	24.6918	24.7441	24.6757	24.5045	24.6486	24.5105	actin cytoskeleton organization;actin filament-based process;axon guidance;biological regulation;cell communication;cell projection assembly;cell projection organization;cell surface receptor linked signaling pathway;cell-cell signaling;cellular component assembly;cellular component assembly at cellular level;cellular component organization;cellular component organization at cellular level;cellul…	binding;binding, bridging;cytokine receptor binding;cytoskeletal adaptor activity;cytoskeletal protein binding;frizzled binding;G-protein-coupled receptor binding;growth factor receptor binding;identical protein binding;interleukin-5 receptor binding;protein binding;protein binding, bridging;protein dimerization activity;protein heterodimerization activity;protein N-terminus binding;receptor bind…	adherens junction;anchoring junction;blood microparticle;cell junction;cell part;cell-substrate adherens junction;cell-substrate junction;cytoplasm;cytoplasmic membrane-bounded vesicle;cytoplasmic part;cytoplasmic vesicle;cytoskeleton;cytosol;endoplasmic reticulum membrane;endoplasmic reticulum part;extracellular membrane-bounded organelle;extracellular organelle;extracellular region part;extrace…						+	+		1.79715	0.258928	-0.162071	-1.05767	4.62951	0.00710692	-0.383855	-2.66479	5.34294	0.00122829	-0.34291	-2.60673	1.07426	0.153972	-0.121126	-0.750142	O00560	O00560	SDCBP
21.8614	22.1395	22.0854	21.9352	22.1704	21.7471	22.0393	21.895	21.7265	21.6671	22.6971	22.8132	22.8895	22.6843	22.7056	22.6475	22.5592	22.6929	22.68	22.7776	anatomical structure development;biological regulation;brain development;cellular process;cellular response to stimulus;detection of abiotic stimulus;detection of external stimulus;detection of light stimulus;detection of stimulus;developmental process;establishment of localization;establishment of protein localization;lipid metabolic process;lipid transport;metabolic process;organ development;or…	binding;cation binding;ion binding;lipid transporter activity;metal ion binding;phosphatidylinositol transporter activity;phospholipid transporter activity;substrate-specific transporter activity;transporter activity	cell division site part;cell part;cleavage furrow;cytoplasm;cytoplasmic part;endoplasmic reticulum membrane;endoplasmic reticulum part;Golgi apparatus part;Golgi cisterna membrane;Golgi membrane;intracellular organelle part;intracellular part;lipid particle;membrane;membrane part;midbody;organelle membrane;organelle part							+	+	0.840617	0.554468	-0.0865234	-0.563752	1.41561	0.106369	-0.223336	-1.17401	5.06348	6.22222e-05	0.719596	4.18051	5.45471	0	0.856409	4.86175	O00562	O00562	PITPNM1
24.002	23.976	24.0772	24.0526	24.1253	24.0609	24.1565	24.1253	24.0772	24.2021	24.019	24.1332	24.1174	24.0691	24.0854	24.0105	24.1642	24.0443	24.0935	24.1565	biological regulation;cellular macromolecule metabolic process;cellular metabolic process;cellular nitrogen compound metabolic process;cellular process;macromolecule metabolic process;maturation of SSU-rRNA;metabolic process;ncRNA metabolic process;ncRNA processing;negative regulation of catalytic activity;negative regulation of hydrolase activity;negative regulation of molecular function;negativ…		cell part;chromosome;intracellular non-membrane-bounded organelle;intracellular organelle;intracellular organelle part;intracellular part;macromolecular complex;Mpp10 complex;non-membrane-bounded organelle;nuclear part;nucleolar part;nucleolus;organelle;organelle part;preribosome;protein complex;ribonucleoprotein complex;small nucleolar ribonucleoprotein complex;small-subunit processome									0.0912101	0.952701	0.00897827	0.0659007	1.16046	0.342424	0.0777954	0.567544	0.546665	0.631435	0.038205	0.286673	0.333978	0.708634	-0.0306122	-0.219034	O00566	O00566	MPHOSPH10
26.6998	26.7389	26.6998	26.6865	26.6998	26.7895	26.8741	26.8623	26.8623	26.8974	26.5898	26.5898	26.4754	26.6595	26.5898	26.632	26.6595	26.5898	26.6181	26.7129	cellular macromolecule metabolic process;cellular metabolic process;cellular nitrogen compound metabolic process;cellular process;macromolecule metabolic process;macromolecule modification;metabolic process;ncRNA metabolic process;ncRNA processing;nitrogen compound metabolic process;nucleic acid metabolic process;nucleobase-containing compound metabolic process;primary metabolic process;RNA metab…	binding;nucleic acid binding;RNA binding;snoRNA binding	box C/D snoRNP complex;cell part;cytoplasm;intracellular non-membrane-bounded organelle;intracellular organelle;intracellular organelle part;intracellular part;macromolecular complex;membrane;non-membrane-bounded organelle;nuclear part;nucleolar part;nucleolus;nucleoplasm;organelle;organelle part;preribosome;pre-snoRNP complex;ribonucleoprotein complex;small nucleolar ribonucleoprotein complex;sm…								+	0.894058	0.640679	0.0616138	0.452206	4.18438	0.0875943	0.152192	1.2669	2.41109	0.0934156	-0.124087	-0.947778	4.26934	0.011301	-0.214664	-1.68201	O00567	O00567	NOP56
27.6527	27.6181	27.6931	27.6798	27.6389	27.6251	27.611	27.604	27.5898	27.632	27.7958	27.726	27.6998	27.8264	27.8081	27.7833	27.7833	27.7645	27.8081	27.7895	biological regulation;biosynthetic process;cellular biosynthetic process;cellular component assembly;cellular component assembly at cellular level;cellular component organization;cellular component organization at cellular level;cellular component organization or biogenesis;cellular component organization or biogenesis at cellular level;cellular macromolecular complex assembly;cellular macromolec…	adenyl nucleotide binding;adenyl ribonucleotide binding;ATP binding;ATPase activity;ATPase activity, coupled;ATP-dependent DNA helicase activity;ATP-dependent helicase activity;ATP-dependent RNA helicase activity;binding;catalytic activity;CTPase activity;DNA binding;DNA helicase activity;DNA-dependent ATPase activity;eukaryotic initiation factor 4E binding;GTPase activity;helicase activity;hydro…	cell part;cytoplasm;cytoplasmic part;extracellular membrane-bounded organelle;extracellular organelle;extracellular region part;extracellular vesicular exosome;intracellular membrane-bounded organelle;intracellular non-membrane-bounded organelle;intracellular organelle;intracellular organelle part;intracellular part;macromolecular complex;membrane;membrane-bounded organelle;membrane-bounded vesic…								+	0.232301	0.914937	0.0145527	0.115839	1.66489	0.515262	-0.0441319	-0.382061	2.44873	0.109409	0.114684	0.894968	6.81504	0.0148935	0.173368	1.57229	O00571;O15523	O00571	DDX3X;DDX3Y
28.94	29.0375	28.9174	29.0057	29.0111	28.8203	28.7708	28.7031	28.8081	28.7771	29.0217	28.9512	28.9117	29.094	29.1239	29.0813	29.0737	29.0557	29.0401	29.0813	biological regulation;biosynthetic process;cell growth;cellular biosynthetic process;cellular component assembly;cellular component assembly at cellular level;cellular component organization;cellular component organization at cellular level;cellular component organization or biogenesis;cellular component organization or biogenesis at cellular level;cellular macromolecular complex assembly;cellula…	adenyl nucleotide binding;adenyl ribonucleotide binding;androgen receptor binding;ATP binding;ATPase activity;ATPase activity, coupled;ATP-dependent DNA helicase activity;ATP-dependent helicase activity;ATP-dependent RNA helicase activity;binding;catalytic activity;CTPase activity;DNA binding;DNA helicase activity;DNA-dependent ATPase activity;estrogen receptor binding;eukaryotic initiation facto…	catalytic step 2 spliceosome;cell part;cytoplasm;cytoplasmic part;extracellular membrane-bounded organelle;extracellular organelle;extracellular region part;extracellular vesicular exosome;intracellular membrane-bounded organelle;intracellular non-membrane-bounded organelle;intracellular organelle;intracellular organelle part;intracellular part;macromolecular complex;membrane;membrane-bounded org…						+		+	0.526225	0.744723	0.0459442	0.325271	3.83457	0.0486471	-0.206472	-1.58061	0.361225	0.665236	0.0381443	0.260467	5.99318	0.00224805	0.29056	2.38238	Q92841;O00571;O15523;P17844	O00571;P17844;Q92841	DDX17;DDX3X;DDX3Y;DDX5
NaN	NaN	NaN	NaN	NaN	NaN	NaN	19.6756	NaN	20.895	20.4476	NaN	19.4544	NaN	NaN	19.9601	19.575	20.5261	NaN	NaN	catabolic process;cellular catabolic process;cellular macromolecule catabolic process;cellular macromolecule metabolic process;cellular metabolic process;cellular nitrogen compound metabolic process;cellular process;macromolecule catabolic process;macromolecule metabolic process;metabolic process;nitrogen compound metabolic process;nucleic acid metabolic process;nucleobase-containing compound met…	binding;catalytic activity;endonuclease activity;endonuclease activity, active with either ribo- or deoxyribonucleic acids and producing 3'-phosphomonoesters;endoribonuclease activity;endoribonuclease activity, producing 3'-phosphomonoesters;hydrolase activity;hydrolase activity, acting on ester bonds;nuclease activity;nucleic acid binding;ribonuclease activity;ribonuclease T2 activity;RNA binding	cell part;cytoplasmic part;endoplasmic reticulum lumen;endoplasmic reticulum part;extracellular membrane-bounded organelle;extracellular organelle;extracellular region;extracellular region part;extracellular space;extracellular vesicular exosome;intracellular membrane-bounded organelle;intracellular organelle;intracellular organelle lumen;intracellular organelle part;intracellular part;lysosomal …									0.0452275	0.92247	0.0694291	0.113083	NaN	1	0	NaN	NaN	1	0	NaN	0.168956	0.497707	-0.264909	-0.390919	O00584	O00584	RNASET2
26.7895	26.4266	26.2372	26.3528	26.2944	26.8974	26.5898	26.4583	26.4892	26.4266	27.0505	26.8741	26.5711	26.604	26.6458	27.0813	26.9428	26.9316	26.8623	26.7771	anatomical structure development;anatomical structure formation involved in morphogenesis;biological adhesion;biological regulation;cell adhesion;cell development;cell migration;cell motility;cellular component movement;cellular developmental process;cellular process;developmental process;epithelial cell development;epithelial tube formation;glomerular epithelial cell development;glomerular visce…		apical plasma membrane;cell body;cell part;cell projection;cell projection membrane;cell projection part;cytoplasm;extracellular membrane-bounded organelle;extracellular organelle;extracellular region part;extracellular space;extracellular vesicular exosome;filopodium;integral to membrane;integral to plasma membrane;intracellular part;intrinsic to membrane;intrinsic to plasma membrane;lamellipodi…							+	+	0.841242	0.379359	0.169911	0.829015	0.560401	0.277957	0.152143	0.66181	1.39961	0.0250467	0.328992	1.40473	2.08581	0.00983333	0.346761	1.7392	O00592	O00592	PODXL
22.3073	21.9495	22.1426	21.8385	22.2361	23.5522	23.5983	23.7286	23.5165	23.8093	23.6431	23.6865	23.2961	23.1395	23.417	24.7234	24.7441	24.4105	24.3307	24.2535	anatomical structure development;anatomical structure formation involved in morphogenesis;anatomical structure morphogenesis;angiogenesis;apoptosis;apoptosis involved in heart morphogenesis;apoptosis involved in morphogenesis;atrial septum morphogenesis;atrioventricular valve morphogenesis;biological adhesion;biological regulation;blood vessel development;cardiac septum development;cardiac septum…	binding;carbohydrate binding;extracellular matrix binding;glycosaminoglycan binding;heparin binding;integrin binding;pattern binding;polysaccharide binding;protein binding;protein complex binding;receptor binding	extracellular matrix;extracellular region part;proteinaceous extracellular matrix					+	+	+	+	4.07073	0.0014	1.05602	4.31163	6.39115	0	1.5462	7.58734	5.03696	0	1.34164	5.69485	4.10066	0.000301471	0.851464	3.94714	O00622	O00622	CYR61
25.6918	25.8288	25.8385	25.7568	25.7846	25.7234	25.6125	25.6153	25.6458	25.604	25.5725	25.6971	25.5783	25.705	25.8019	25.5638	25.6348	25.4862	25.6125	25.726	biological regulation;biosynthetic process;cell differentiation;cellular biosynthetic process;cellular developmental process;cellular macromolecule biosynthetic process;cellular macromolecule metabolic process;cellular metabolic process;cellular nitrogen compound metabolic process;cellular process;developmental process;leukocyte differentiation;macromolecule biosynthetic process;macromolecule met…	binding;catalytic activity;cation binding;dioxygenase activity;ion binding;metal ion binding;oxidoreductase activity;oxidoreductase activity, acting on single donors with incorporation of molecular oxygen;oxidoreductase activity, acting on single donors with incorporation of molecular oxygen, incorporation of two atoms of oxygen;protein binding transcription factor activity;quercetin 2,3-dioxygen…	cell part;cytoplasm;intracellular membrane-bounded organelle;intracellular organelle;intracellular part;membrane-bounded organelle;nucleus;organelle									0.537084	0.669716	-0.0663406	-0.418303	2.43763	0.13423	-0.139912	-1.04031	1.19677	0.183812	-0.10911	-0.724027	0.341632	0.6737	-0.0355392	-0.244584	O00625	O00625	PIR
25.1681	25.1055	24.9271	25.0732	25.1015	25.1604	25.1055	25.1795	25.0975	25.0935	25.3511	25.452	25.4298	25.3135	25.2891	25.5075	25.4583	25.5955	25.4583	25.4202	biological regulation;cell surface receptor linked signaling pathway;cellular process;cellular response to chemical stimulus;cellular response to cytokine stimulus;cellular response to organic substance;cellular response to stimulus;cytokine-mediated signaling pathway;establishment of localization;establishment of localization in cell;establishment of protein localization;intracellular protein tr…	protein transporter activity;substrate-specific transporter activity;transporter activity	cell part;cytoplasmic part;cytosol;extracellular membrane-bounded organelle;extracellular organelle;extracellular region part;extracellular vesicular exosome;intracellular organelle part;intracellular part;membrane-bounded organelle;membrane-bounded vesicle;nuclear part;nucleoplasm;organelle;organelle part;vesicle							+	+	1.60026	0.374404	0.120826	0.839329	0.571469	0.53618	0.0522099	0.362865	3.34204	0.00604954	0.292062	1.93101	5.16053	0.00125441	0.360678	2.66992	O00629	O00629	KPNA4
23.1457	23.2679	23.4041	23.3511	23.1316	23.0658	23.417	23.3511	23.2821	23.2535	22.9352	22.882	23.002	22.823	22.9423	22.8727	22.9899	22.9171	23.002	22.9134	anatomical structure development;anatomical structure morphogenesis;anterior commissure morphogenesis;axon guidance;axonogenesis;biological regulation;biosynthetic process;cell differentiation;cell part morphogenesis;cell projection morphogenesis;cell projection organization;cellular biosynthetic process;cellular component morphogenesis;cellular component organization;cellular component organizat…	binding;core promoter proximal region DNA binding;core promoter proximal region sequence-specific DNA binding;DNA binding;double-stranded DNA binding;nucleic acid binding;nucleic acid binding transcription factor activity;protein binding transcription factor activity;regulatory region DNA binding;regulatory region nucleic acid binding;RNA polymerase II core promoter proximal region sequence-speci…	axon;cell part;cell projection;cerebellar mossy fiber;intracellular membrane-bounded organelle;intracellular non-membrane-bounded organelle;intracellular organelle;intracellular organelle part;intracellular part;membrane-bounded organelle;neuron projection;non-membrane-bounded organelle;nuclear part;nucleolus;nucleoplasm;nucleus;organelle;organelle part							+	+	0.232124	0.886557	0.0221012	0.159061	0.0616965	0.901366	0.0138226	0.0766739	3.25861	0.00381163	-0.343168	-2.11816	3.09551	0.00506837	-0.334889	-2.04008	O00712	O00712	NFIB
23.6649	23.5983	23.5045	23.5983	23.5045	23.6431	23.5045	23.5404	23.5165	23.5404	23.6209	23.7077	22.8404	23.5165	23.5522	23.6649	23.654	23.5165	23.5404	23.7182	cell cycle process;cellular macromolecule metabolic process;cellular metabolic process;cellular process;cellular protein metabolic process;dephosphorylation;G1/S transition of mitotic cell cycle;macromolecule metabolic process;macromolecule modification;metabolic process;phosphate-containing compound metabolic process;phosphorus metabolic process;primary metabolic process;protein dephosphorylatio…	binding;catalytic activity;cation binding;hydrolase activity;hydrolase activity, acting on ester bonds;ion binding;metal ion binding;phosphatase activity;phosphoprotein phosphatase activity;phosphoric ester hydrolase activity;protein serine/threonine phosphatase activity	cell part;cytoplasmic part;cytosol;intracellular part									0.500901	0.49069	0.171284	0.658823	0.265988	0.763588	-0.0251362	-0.180227	0.349659	0.372343	-0.126576	-0.490035	0.781277	0.360128	0.0698444	0.479163	O00743	O00743	PPP6C
22.1332	21.9171	21.4726	21.7955	21.85	21.7307	21.6628	21.4726	21.7348	21.895	20.5731	20.9672	20.7223	20.7056	20.3645	20.6186	20.68	19.9009	20.2419	19.8852	biological regulation;biosynthetic process;cellular biosynthetic process;cellular metabolic process;cellular nitrogen compound biosynthetic process;cellular nitrogen compound metabolic process;cellular process;CTP biosynthetic process;CTP metabolic process;establishment of localization;GTP biosynthetic process;GTP metabolic process;heterocycle biosynthetic process;heterocycle metabolic process;li…	adenyl nucleotide binding;adenyl ribonucleotide binding;ATP binding;binding;catalytic activity;cation binding;ion binding;kinase activity;lipid binding;metal ion binding;nucleobase-containing compound kinase activity;nucleoside diphosphate kinase activity;nucleotide binding;phosphotransferase activity, phosphate group as acceptor;purine nucleotide binding;purine ribonucleoside triphosphate bindin…	cell part;cytoplasmic part;cytosol;intracellular membrane-bounded organelle;intracellular organelle;intracellular organelle lumen;intracellular organelle part;intracellular part;membrane;membrane-bounded organelle;membrane-enclosed lumen;mitochondrial inner membrane;mitochondrial intermembrane space;mitochondrial matrix;mitochondrial membrane;mitochondrial part;mitochondrion;organelle;organelle e…	MitoCarta3.0	APEX_matrix, GFP, targetP signal, Rickettsial homolog, mito protein domain, MS/MS	MIM	Metabolism > Nucleotide metabolism > Nucleotide synthesis and processing			+	+	1.12462	0.160398	-0.401223	-1.35471	0.494645	0.323967	-0.134497	-0.592761	4.36694	0	-1.16712	-4.75291	4.29909	0	-1.43384	-5.071	O00746	O00746	NME4
23.2492	22.7203	23.1658	23.1301	22.9225	23.0951	22.8519	23.0443	23.178	22.9079	22.5237	22.3805	NaN	22.2764	21.9916	22.5141	22.5545	22.3645	22.155	21.9316	adaptive immune response;biological regulation;biosynthetic process;cell activation;cell chemotaxis;cell migration;cell motility;cellular biosynthetic process;cellular component movement;cellular lipid metabolic process;cellular macromolecule metabolic process;cellular metabolic process;cellular process;cellular protein metabolic process;cellular response to chemical stimulus;cellular response to…	1-phosphatidylinositol-3-kinase activity;adenyl nucleotide binding;adenyl ribonucleotide binding;ATP binding;binding;catalytic activity;inositol or phosphatidylinositol kinase activity;kinase activity;lipid binding;lipid kinase activity;nucleotide binding;phosphatidylinositol 3-kinase activity;phosphatidylinositol binding;phosphatidylinositol kinase activity;phosphatidylinositol phosphate kinase …	cell part;cytoplasm;cytoplasmic membrane-bounded vesicle;cytoplasmic part;cytoplasmic vesicle;cytosol;cytosolic part;endocytic vesicle;endoplasmic reticulum;intracellular membrane-bounded organelle;intracellular organelle;intracellular part;macromolecular complex;membrane;membrane-bounded organelle;membrane-bounded vesicle;nucleus;organelle;phosphatidylinositol 3-kinase complex;plasma membrane;pr…							+	+	0.0226313	0.972495	0.0108894	0.0410931	0.0707511	0.864255	-0.0221317	-0.103882	2.83859	0.000813725	-0.744501	-3.0154	3.20521	0.000715564	-0.71148	-3.07959	O00750	O00750	PIK3C2B
23.0476	23.1719	23.1976	23.2243	23.2258	22.9742	23.1901	23.1363	23.2679	23.2051	23.141	23.1642	23.2535	23.1222	23.1931	23.1285	23.0821	23.2021	23.2419	23.214	alcohol metabolic process;carbohydrate metabolic process;cellular carbohydrate metabolic process;cellular macromolecule metabolic process;cellular metabolic process;cellular process;cellular protein metabolic process;hexose metabolic process;macromolecule metabolic process;macromolecule modification;mannose metabolic process;metabolic process;monosaccharide metabolic process;primary metabolic pro…	alpha-mannosidase activity;binding;carbohydrate binding;catalytic activity;cation binding;hydrolase activity;hydrolase activity, acting on glycosyl bonds;hydrolase activity, hydrolyzing O-glycosyl compounds;ion binding;mannosidase activity;metal ion binding;transition metal ion binding;zinc ion binding	cell part;cytoplasmic part;extracellular membrane-bounded organelle;extracellular organelle;extracellular region part;extracellular vesicular exosome;intracellular membrane-bounded organelle;intracellular organelle;intracellular part;lysosome;lytic vacuole;membrane-bounded organelle;membrane-bounded vesicle;organelle;vacuole;vesicle									0.00978477	0.993356	-0.00107918	-0.00785096	0.118257	0.847387	-0.0187374	-0.117334	0.0114616	0.987108	0.00135384	0.00965705	0.124349	0.84689	0.0190121	0.120415	O00754	O00754	MAN2B1
23.2463	23.4676	22.8969	23.5404	23.5285	23.1174	22.5356	22.3156	22.6779	22.6843	23.3239	23.632	23.4923	23.4551	23.5754	23.1627	23.2302	22.8442	23.2096	23.1627	activation of anaphase-promoting complex activity;anaphase-promoting complex-dependent proteasomal ubiquitin-dependent protein catabolic process;biological regulation;catabolic process;cell cycle;cell cycle checkpoint;cell cycle process;cell division;cellular catabolic process;cellular component assembly;cellular component assembly at cellular level;cellular component organization;cellular compon…	acid-amino acid ligase activity;adenyl nucleotide binding;adenyl ribonucleotide binding;ATP binding;binding;catalytic activity;enzyme binding;ligase activity;ligase activity, forming carbon-nitrogen bonds;nucleotide binding;protein binding;purine nucleotide binding;purine ribonucleoside triphosphate binding;purine ribonucleotide binding;ribonucleotide binding;small conjugating protein ligase acti…	anaphase-promoting complex;cell part;cullin-RING ubiquitin ligase complex;cytoplasm;cytoplasmic part;cytosol;intracellular organelle part;intracellular part;macromolecular complex;nuclear part;nuclear ubiquitin ligase complex;nucleoplasm;organelle part;protein complex;ubiquitin ligase complex						+		+	2.54335	0.0548649	-0.373869	-1.98542	2.24431	0.0108493	-0.669753	-2.40027	0.579263	0.204917	0.159814	0.686256	1.8066	0.00788294	0.455698	1.83028	O00762	O00762	UBE2C
26.7389	26.8019	26.9088	26.673	26.6998	26.6998	26.726	26.8385	26.5315	26.5624	26.8019	26.673	26.8504	26.5898	26.6458	26.7771	26.7771	26.632	26.6998	26.6181	biosynthetic process;cell proliferation;cellular biosynthetic process;cellular metabolic compound salvage;cellular metabolic process;cellular process;coenzyme biosynthetic process;coenzyme metabolic process;cofactor biosynthetic process;cofactor metabolic process;heterocycle metabolic process;metabolic process;pyridoxal 5'-phosphate salvage;pyridoxal phosphate biosynthetic process;pyridoxal phosp…	adenyl nucleotide binding;adenyl ribonucleotide binding;alkali metal ion binding;ATP binding;binding;catalytic activity;cation binding;cofactor binding;identical protein binding;ion binding;kinase activity;lithium ion binding;magnesium ion binding;metal ion binding;nucleotide binding;phosphotransferase activity, alcohol group as acceptor;potassium ion binding;protein binding;protein dimerization …	cell part;cytoplasm;cytoplasmic part;cytosol;extracellular membrane-bounded organelle;extracellular organelle;extracellular region part;extracellular vesicular exosome;intracellular membrane-bounded organelle;intracellular organelle;intracellular organelle part;intracellular part;membrane-bounded organelle;membrane-bounded vesicle;nuclear part;nucleoplasm;nucleus;organelle;organelle part;vesicle									0.0689421	0.949092	-0.0114094	-0.0714398	0.652796	0.359319	-0.0928867	-0.545701	0.354791	0.588903	-0.0522995	-0.317682	0.174709	0.769426	0.0291779	0.176075	O00764	O00764	PDXK
25.5898	25.5869	25.7594	25.7182	25.5696	24.9495	24.945	25.065	25.2133	25.1642	25.3101	25.1642	25.5075	25.6811	25.4425	24.8044	24.824	24.8576	24.9628	24.7389	biosynthetic process;carboxylic acid biosynthetic process;carboxylic acid metabolic process;cellular biosynthetic process;cellular ketone metabolic process;cellular lipid metabolic process;cellular metabolic process;cellular process;fatty acid biosynthetic process;fatty acid metabolic process;lipid biosynthetic process;lipid metabolic process;metabolic process;monocarboxylic acid metabolic proces…	binding;catalytic activity;cation binding;CoA desaturase activity;ion binding;iron ion binding;metal ion binding;oxidoreductase activity;oxidoreductase activity, acting on paired donors, with incorporation or reduction of molecular oxygen;oxidoreductase activity, acting on paired donors, with oxidation of a pair of donors resulting in the reduction of molecular oxygen to two molecules of water;st…	cell part;cytoplasmic part;endoplasmic reticulum;endoplasmic reticulum membrane;endoplasmic reticulum part;integral to membrane;intracellular membrane-bounded organelle;intracellular organelle;intracellular organelle part;intracellular part;intrinsic to membrane;membrane;membrane part;membrane-bounded organelle;organelle;organelle membrane;organelle part					+	+		+	3.55532	0.00814286	-0.583558	-2.99088	4.5888	0.00168571	-0.577383	-3.45511	1.31718	0.0528977	-0.223694	-1.14122	2.08797	0.0249643	-0.229869	-1.3863	O00767	O00767	SCD
16.0531	NaN	NaN	NaN	NaN	18.4423	17.9145	13.4636	18.0977	NaN	14.6783	NaN	18.3206	NaN	17.161	NaN	18.0362	18.6404	17.7194	18.5481	activation of protein kinase activity;activation of protein kinase C activity by G-protein coupled receptor protein signaling pathway;androgen receptor signaling pathway;biological regulation;biosynthetic process;cell migration;cell motility;cell surface receptor linked signaling pathway;cellular biosynthetic process;cellular component movement;cellular lipid metabolic process;cellular macromolec…	catalytic activity;hydrolase activity;hydrolase activity, acting on ester bonds;phosphatase activity;phosphatidate phosphatase activity;phosphoric ester hydrolase activity	cell part;extracellular membrane-bounded organelle;extracellular organelle;extracellular region part;extracellular vesicular exosome;integral to membrane;integral to plasma membrane;intrinsic to membrane;intrinsic to plasma membrane;membrane;membrane part;membrane-bounded organelle;membrane-bounded vesicle;organelle;plasma membrane;plasma membrane part;vesicle									0.780336	0.151215	1.51607	1.46486	NaN	1	0	NaN	NaN	1	0	NaN	0.475906	0.0851392	1.25653	0.968806	O14494	O14494	PPAP2A
23.9672	24.0275	23.848	23.9225	23.976	24.0105	24.002	24.0359	23.9316	24.0526	24.019	24.0609	24.0443	23.9584	24.0275	24.0526	24.0609	24.1253	24.0772	24.0443	anatomical structure development;anatomical structure formation involved in morphogenesis;androgen receptor signaling pathway;ATP-dependent chromatin remodeling;biological regulation;biosynthetic process;blood vessel development;cardiac chamber development;cellular biosynthetic process;cellular component disassembly;cellular component disassembly at cellular level;cellular component organization;…	binding;DNA binding;ligand-dependent nuclear receptor binding;nucleic acid binding;protein binding;protein binding transcription factor activity;receptor binding;transcription coactivator activity;transcription cofactor activity;transcription factor binding transcription factor activity	cell part;chromatin;chromatin remodeling complex;chromosomal part;intracellular membrane-bounded organelle;intracellular organelle;intracellular organelle part;intracellular part;macromolecular complex;membrane-bounded organelle;nBAF complex;npBAF complex;nuclear chromatin;nuclear chromosome part;nuclear part;nucleoplasm;nucleus;organelle;organelle part;protein complex;SWI/SNF complex;SWI/SNF-typ…									1.2377	0.675321	0.0500553	0.408204	0.824519	0.467808	0.0582638	0.426618	1.17528	0.314173	0.0737595	0.547231	1.49526	0.314484	0.065551	0.523231	O14497	O14497	ARID1A
23.3376	23.1379	23.3645	23.2535	23.4425	23.3376	23.4551	23.4676	23.3778	23.6096	23.4676	23.4425	23.7492	23.5285	23.5983	23.654	23.632	23.5754	23.6096	23.3645	anatomical structure development;anatomical structure formation involved in morphogenesis;androgen receptor signaling pathway;ATP-dependent chromatin remodeling;biological regulation;biosynthetic process;blood vessel development;cardiac chamber development;cellular biosynthetic process;cellular component disassembly;cellular component disassembly at cellular level;cellular component organization;…	binding;DNA binding;ligand-dependent nuclear receptor binding;nucleic acid binding;protein binding;protein binding transcription factor activity;receptor binding;transcription coactivator activity;transcription cofactor activity;transcription factor binding transcription factor activity	cell part;chromatin;chromatin remodeling complex;chromosomal part;cytoplasm;intracellular membrane-bounded organelle;intracellular organelle;intracellular organelle part;intracellular part;macromolecular complex;membrane-bounded organelle;nBAF complex;npBAF complex;nuclear chromatin;nuclear chromosome part;nuclear part;nucleoplasm;nucleus;organelle;organelle part;protein complex;SWI/SNF complex;S…							+		0.0459871	0.960082	0.00989265	0.0562384	1.11855	0.193203	0.142352	0.837821	1.96603	0.0236147	0.250031	1.42303	0.87891	0.184893	0.117572	0.69108	O14497;Q8NFD5	O14497;Q8NFD5	ARID1A;ARID1B
21.9951	21.5731	21.85	21.6409	22.1457	22.0122	22.0526	22.0983	22.2419	22.3266	22.2821	22.0393	22.1519	22.1976	22.391	21.8576	22.1581	22.0886	21.8764	22.1704	biological regulation;biosynthetic process;cell cycle;cellular biosynthetic process;cellular macromolecule biosynthetic process;cellular macromolecule metabolic process;cellular metabolic process;cellular nitrogen compound metabolic process;cellular process;DNA metabolic process;DNA replication;DNA-dependent DNA replication;macromolecule biosynthetic process;macromolecule metabolic process;metabo…	binding;DNA polymerase binding;enzyme binding;protein binding	cell part;cytoplasmic part;intracellular membrane-bounded organelle;intracellular organelle;intracellular part;membrane-bounded organelle;nucleus;organelle;perinuclear region of cytoplasm							+		1.10414	0.31366	-0.182158	-0.956681	1.43033	0.0709768	0.305388	1.3737	1.7924	0.0116765	0.371427	1.67093	0.628766	0.238715	-0.116119	-0.609747	O14519;O75956	O14519	CDK2AP1;CDK2AP2
23.0854	23.2679	22.9298	23.1991	23.3645	23.3101	23.3101	23.155	23.4041	23.417	23.1749	23.3239	22.5045	23.3376	23.2125	23.1472	23.4676	23.5285	23.2821	23.4425	acetyl-CoA catabolic process;acetyl-CoA metabolic process;biological regulation;catabolic process;cellular catabolic process;cellular metabolic process;cellular process;cellular response to chemical stimulus;cellular response to hypoxia;cellular response to oxygen levels;cellular response to stimulus;cellular response to stress;coenzyme catabolic process;coenzyme metabolic process;cofactor catabo…	binding;catalytic activity;cation binding;cofactor binding;electron carrier activity;heme binding;ion binding;iron ion binding;metal ion binding;oxidoreductase activity;oxidoreductase activity, acting on the CH-CH group of donors;quinone binding;succinate dehydrogenase activity;tetrapyrrole binding;transition metal ion binding;ubiquinone binding	cell part;cytoplasmic part;envelope;fumarate reductase complex;integral to membrane;intracellular membrane-bounded organelle;intracellular organelle;intracellular organelle part;intracellular part;intrinsic to membrane;macromolecular complex;membrane;membrane part;membrane-bounded organelle;mitochondrial envelope;mitochondrial inner membrane;mitochondrial membrane;mitochondrial membrane part;mito…	MitoCarta3.0	literature, targetP signal, yeast mito homolog++, Rickettsial homolog, mito protein domain+, induction, coexpression++, MS/MS+	MIM	Metabolism > Carbohydrate metabolism > TCA cycle;Metabolism > Metals and cofactors > Heme-containing proteins;OXPHOS > Complex II > CII subunits;OXPHOS > OXPHOS subunits					0.796008	0.306065	0.262921	0.974771	0.888972	0.209685	0.149916	0.794848	0.129616	0.726538	-0.0586525	-0.215589	0.271094	0.597613	0.054353	0.295408	O14521	O14521	SDHD
NaN	16.8004	17.3127	NaN	16.6766	17.4752	15.8925	15.7415	17.7124	NaN	17.0072	17.6362	17.8802	16.9206	16.9929	17.7286	17.9275	17.6811	17.2859	17.7084	biological regulation;positive regulation of biological process;positive regulation of cellular process;positive regulation of hormone secretion;positive regulation of insulin secretion;positive regulation of insulin secretion involved in cellular response to glucose stimulus;positive regulation of peptide hormone secretion;positive regulation of peptide secretion;positive regulation of secretion…		cell part;integral to membrane;intrinsic to membrane;membrane part								+	0.895333	0.214314	0.378889	1.17422	0.132581	0.604718	-0.224507	-0.306694	0.559519	0.114081	0.357523	0.897883	1.09996	0.0117649	0.96092	1.69008	O14523	O14523	C2CD2L
23.4551	23.2961	23.6096	23.5869	23.2821	23.5638	23.6757	23.6865	23.8858	23.6971	23.5045	23.4425	23.6096	23.7796	23.5638	23.5638	23.5522	23.632	23.5754	23.4923			cell part;integral to membrane;intrinsic to membrane;membrane part									0.101929	0.925417	-0.0168648	-0.104436	1.73792	0.0712206	0.255799	1.37111	0.758656	0.193239	0.134027	0.705793	1.40111	0.103104	-0.138637	-0.885849	O14524	O14524	TMEM194A
23.6757	23.632	23.5869	23.5869	23.7796	23.48	23.3376	23.2434	23.2155	23.3239	23.7695	23.9134	23.8764	23.6209	23.7182	23.6209	23.7077	23.4923	23.5404	23.6971	biological regulation;cell redox homeostasis;cellular homeostasis;cellular process;homeostatic process;regulation of biological process;regulation of biological quality;regulation of cellular process		cell part;centrosome;cytoplasm;cytoplasmic part;cytoskeletal part;intracellular membrane-bounded organelle;intracellular non-membrane-bounded organelle;intracellular organelle;intracellular organelle part;intracellular part;membrane-bounded organelle;microtubule organizing center;midbody;non-membrane-bounded organelle;nucleus;organelle;organelle part						+		+	1.41446	0.289267	-0.168018	-1.00052	3.33196	0.018087	-0.332167	-2.09579	1.08718	0.157458	0.12745	0.776873	2.78381	0.00866267	0.2916	1.79212	O14530	O14530	TXNDC9
22.1642	22.2989	22.1426	22.1642	22.3699	21.7512	21.7796	21.5685	21.502	21.7995	22.1426	22.1734	22.1015	22.0088	22.2419	22.0292	21.823	21.8576	21.5498	21.8152	biological regulation;negative regulation of biological process;negative regulation of defense response;negative regulation of immune response;negative regulation of immune system process;negative regulation of innate immune response;negative regulation of response to stimulus;regulation of biological process;regulation of defense response;regulation of immune response;regulation of immune system…	binding;cation binding;ion binding;metal ion binding							+			2.22115	0.0881168	-0.318694	-1.713	4.05835	0.00268687	-0.547811	-3.12172	0.821027	0.274238	-0.0943268	-0.591732	0.686962	0.189973	0.13479	0.681316	O14545	O14545	TRAFD1
23.6209	23.5869	23.3239	23.6865	23.4923	23.3778	23.417	23.1441	23.4676	23.2961	23.0409	23.0559	23.0071	23.0854	23.0756	22.8727	22.6628	22.7614	22.8171	22.7995	biosynthetic process;cellular biosynthetic process;cellular macromolecule metabolic process;cellular metabolic process;cellular nitrogen compound metabolic process;cellular process;electron transport chain;gene expression;generation of precursor metabolites and energy;macromolecule metabolic process;metabolic process;nitrogen compound metabolic process;nucleic acid metabolic process;nucleobase-co…	catalytic activity;cation transmembrane transporter activity;cytochrome-c oxidase activity;heme-copper terminal oxidase activity;hydrogen ion transmembrane transporter activity;inorganic cation transmembrane transporter activity;ion transmembrane transporter activity;monovalent inorganic cation transmembrane transporter activity;oxidoreductase activity;oxidoreductase activity, acting on a heme gr…	cell part;cytoplasmic part;intracellular organelle part;intracellular part;membrane;membrane part;mitochondrial inner membrane;mitochondrial membrane;mitochondrial membrane part;mitochondrial part;mitochondrial respiratory chain;organelle inner membrane;organelle membrane;organelle part;respiratory chain	MitoCarta3.0	literature, APEX_IMS, APEX_matrix, mito protein domain+, MS/MS+	MIM	OXPHOS > Complex IV > CIV subunits;OXPHOS > OXPHOS assembly factors;OXPHOS > OXPHOS subunits;OXPHOS > Respirasome assembly			+	+	4.03206	0.0567958	-0.270293	-1.96483	1.35307	0.123478	-0.201539	-1.09187	4.19772	0.000733913	-0.4891	-2.97489	4.51086	0.000568849	-0.557854	-3.35132	O14548	O14548	COX7A2L
22.5451	22.9116	22.4247	22.4196	22.7856	22.848	22.2332	22.5961	22.5983	22.4298	22.2036	22.5285	22.4996	21.7182	21.9951	22.538	22.3884	22.2332	22.0821	22.343	biosynthetic process;carboxylic acid biosynthetic process;carboxylic acid metabolic process;cellular biosynthetic process;cellular ketone metabolic process;cellular lipid metabolic process;cellular macromolecule metabolic process;cellular metabolic process;cellular process;cellular protein metabolic process;electron transport chain;fatty acid biosynthetic process;fatty acid metabolic process;gene…	acyl carrier activity;binding;calcium ion binding;carboxylic acid binding;catalytic activity;cation binding;fatty acid binding;ion binding;lipid binding;metal ion binding;monocarboxylic acid binding;NADH dehydrogenase (quinone) activity;NADH dehydrogenase (ubiquinone) activity;NADH dehydrogenase activity;oxidoreductase activity;oxidoreductase activity, acting on NADH or NADPH;oxidoreductase activ…	cell part;cytoplasmic part;intracellular organelle lumen;intracellular organelle part;intracellular part;macromolecular complex;membrane;membrane part;membrane-enclosed lumen;mitochondrial inner membrane;mitochondrial matrix;mitochondrial membrane;mitochondrial membrane part;mitochondrial part;mitochondrial respiratory chain complex I;NADH dehydrogenase complex;organelle inner membrane;organelle …	MitoCarta3.0	literature, APEX_matrix, targetP signal+, yeast mito homolog, Rickettsial homolog, mito protein domain, MS/MS+	MIM	Metabolism > Lipid metabolism > Type II fatty acid synthesis;Metabolism > Metals and cofactors > Fe-S cluster biosynthesis;OXPHOS > Complex I > CI subunits;OXPHOS > OXPHOS subunits			+		0.321555	0.625337	0.127946	0.471306	0.217284	0.589855	-0.0762268	-0.314811	1.32707	0.0181913	-0.42832	-1.51512	0.933618	0.0767061	-0.224147	-0.985763	O14561	O14561	NDUFAB1
26.002	25.989	26.0169	25.976	26.0567	25.9293	25.9847	25.9847	25.8385	25.9406	25.4738	25.4041	25.4008	25.3877	25.3578	25.4831	25.4676	25.3811	25.4073	25.5014										+	+	0.730757	0.738669	0.0432648	0.33307	1.369	0.349846	-0.0725773	-0.557593	8.2281	0	-0.603267	-4.88013	6.13652	0.000372222	-0.487425	-3.60266	O14562	O14562	UBFD1
22.7369	22.7265	22.7533	22.9189	22.8014	22.5045	22.7369	22.7735	22.7013	22.7695	21.9566	22.1206	22.4874	21.9098	22.0625	22.002	22.2448	22.1269	22.0559	22.2564	metabolic process;oxidation-reduction process	binding;cation binding;ion binding;metal ion binding	cell part;integral to membrane;intrinsic to membrane;membrane part							+	+	0.0969375	0.899795	0.0298237	0.13947	0.749549	0.347997	-0.0902519	-0.560157	3.63133	0.000420131	-0.680025	-3.2693	4.31886	0.000558333	-0.559949	-3.27612	O14569	O14569	CYB561D2
24.0526	24.0609	24.1174	24.0935	24.0105	23.867	23.8385	23.7796	23.9406	23.7492	24.0609	24.0854	24.1253	24.2317	24.1174	24.0691	23.976	24.141	24.1015	24.0935	anatomical structure development;biological regulation;cell cycle phase;cell cycle process;cell differentiation;cell projection organization;cellular component organization;cellular component organization at cellular level;cellular component organization or biogenesis;cellular component organization or biogenesis at cellular level;cellular developmental process;cellular process;cellular response …	adenyl nucleotide binding;adenyl ribonucleotide binding;ATP binding;binding;catalytic activity;cation binding;ion binding;kinase activity;metal ion binding;nucleotide binding;PDZ domain binding;phosphotransferase activity, alcohol group as acceptor;protein binding;protein domain specific binding;protein kinase activity;protein serine/threonine kinase activity;purine nucleotide binding;purine ribo…	actin cytoskeleton;cell body;cell part;cell projection;cytoplasmic part;cytoskeleton;cytosol;Golgi apparatus part;Golgi cisterna;intracellular membrane-bounded organelle;intracellular non-membrane-bounded organelle;intracellular organelle;intracellular organelle part;intracellular part;membrane;membrane-bounded organelle;neuronal cell body;non-membrane-bounded organelle;organelle;organelle part;o…						+		+	0.57266	0.729678	-0.047937	-0.34186	3.52018	0.0400378	-0.232009	-1.67791	0.866254	0.449232	0.0571693	0.42506	3.26434	0.0113195	0.241241	1.68106	O14578	O14578	CIT
26.4645	26.3778	26.4073	26.4723	26.4298	26.3695	26.2874	26.2926	26.3342	26.3256	26.4908	26.5463	26.4473	26.4877	26.4707	26.433	26.3662	26.3861	26.4186	26.4138	cellular component organization;cellular component organization at cellular level;cellular component organization or biogenesis;cellular component organization or biogenesis at cellular level;cellular process;COPI coating of Golgi vesicle;ER to Golgi vesicle-mediated transport;establishment of localization;establishment of localization in cell;establishment of protein localization;Golgi transport…	structural molecule activity	cell part;COPI vesicle coat;cytoplasmic part;cytoplasmic vesicle part;cytosol;Golgi apparatus;Golgi apparatus part;intracellular membrane-bounded organelle;intracellular organelle;intracellular organelle part;intracellular part;macromolecular complex;membrane coat;membrane part;membrane-bounded organelle;nuclear part;nucleoplasm;organelle;organelle part;protein complex;vesicle coat									2.5135	0.458059	-0.0850132	-0.706549	2.8071	0.179979	-0.108491	-0.881134	1.3777	0.395718	0.0581974	0.469117	2.55385	0.187933	0.0816753	0.685133	O14579	O14579	COPE
25.433	25.452	25.5638	25.48	25.3943	25.4425	25.4073	25.4266	25.4769	25.3376	25.417	25.4707	25.4041	25.4862	25.3811	25.4105	25.4298	25.4266	25.3545	25.452	anterograde axon cargo transport;anterograde synaptic vesicle transport;antigen processing and presentation;antigen processing and presentation of exogenous antigen;antigen processing and presentation of lipid antigen via MHC class Ib;antigen processing and presentation via MHC class Ib;antigen processing and presentation, exogenous lipid antigen via MHC class Ib;axon cargo transport;biological r…	transporter activity	axon part;cell part;cell projection part;cytoplasmic part;endosomal part;endosome membrane;Golgi apparatus;Golgi apparatus part;Golgi membrane;intracellular membrane-bounded organelle;intracellular organelle;intracellular organelle part;intracellular part;lysosomal membrane;macromolecular complex;membrane;membrane coat;membrane part;membrane-bounded organelle;nuclear part;nucleoplasm;organelle;or…									0.277922	0.902569	-0.0171242	-0.135997	0.617558	0.560022	-0.0464359	-0.339722	0.42792	0.688335	-0.0328094	-0.243402	0.0433325	0.966353	-0.0034977	-0.0272394	O14617	O14617	AP3D1
23.1961	23.7182	23.4551	23.5165	23.5754	23.5983	23.1961	23.1143	23.3511	23.1222	23.417	23.7796	23.654	23.6431	23.6649	23.5285	23.5638	23.5045	23.632	23.7492	biological regulation;cation transport;cellular metabolic process;cellular process;cellular response to chemical stimulus;cellular response to oxidative stress;cellular response to oxygen radical;cellular response to reactive oxygen species;cellular response to stimulus;cellular response to stress;cellular response to superoxide;copper ion transmembrane transport;copper ion transport;establishmen…	antioxidant activity;binding;catalytic activity;cation binding;cation transmembrane transporter activity;copper ion binding;copper ion transmembrane transporter activity;disulfide oxidoreductase activity;inorganic cation transmembrane transporter activity;ion binding;ion transmembrane transporter activity;metal ion binding;metal ion transmembrane transporter activity;oxidoreductase activity;oxido…	cell part;cytoplasm;cytoplasmic part;cytosol;intracellular membrane-bounded organelle;intracellular organelle;intracellular part;membrane-bounded organelle;nucleus;organelle								+	0.195903	0.848483	-0.0361168	-0.20801	0.910514	0.155702	-0.215874	-0.958708	0.662019	0.207304	0.139445	0.682754	1.87106	0.0143351	0.319203	1.5872	O14618	O14618	CCS
23.0935	23.1316	22.9916	22.9847	22.9882	23.2821	23.3645	23.2961	23.1688	23.2273	23.1441	23.2535	23.0691	22.9933	23.0105	23.2361	23.1301	23.4676	23.2961	23.0325	anatomical structure formation involved in morphogenesis;anatomical structure morphogenesis;axon guidance;biological regulation;cell projection assembly;cell projection organization;cellular component assembly;cellular component assembly at cellular level;cellular component assembly involved in morphogenesis;cellular component organization;cellular component organization at cellular level;cellula…	actin binding;binding;cation binding;cytoskeletal protein binding;ion binding;metal ion binding;protein binding;transition metal ion binding;zinc ion binding	actin cytoskeleton;actin filament bundle;actomyosin;cell part;cell projection;cytoplasm;cytoskeletal part;cytoskeleton;intracellular non-membrane-bounded organelle;intracellular organelle;intracellular organelle part;intracellular part;lamellipodium;non-membrane-bounded organelle;organelle;organelle part;stress fiber						+			0.809089	0.434609	0.138376	0.73536	3.0151	0.0485096	0.229863	1.58151	0.452188	0.533073	0.0562069	0.357989	0.170614	0.744705	-0.0352806	-0.194788	O14639	O14639	ABLIM1
22.3073	22.4015	22.4601	22.4041	22.4576	22.2506	22.2535	22.0559	22.0592	22.1673	22.5165	22.6992	22.5451	22.5915	22.4849	22.6736	22.6141	22.6671	22.5261	22.6029	anatomical structure development;anatomical structure morphogenesis;axon extension;axon guidance;behavior;behavioral interaction between organisms;biological regulation;biosynthetic process;canonical Wnt receptor signaling pathway;cell growth;cell part morphogenesis;cell projection morphogenesis;cell projection organization;cell surface receptor linked signaling pathway;cellular biosynthetic proc…	binding;enzyme binding;frizzled binding;G-protein-coupled receptor binding;identical protein binding;kinase binding;protein binding;protein kinase binding;receptor binding	axon;cell body;cell part;cell projection;cell projection part;clathrin-coated vesicle;coated vesicle;cytoplasm;cytoplasmic membrane-bounded vesicle;cytoplasmic part;cytoplasmic vesicle;cytoskeletal part;cytosol;dendrite;growth cone;intracellular membrane-bounded organelle;intracellular organelle;intracellular organelle part;intracellular part;macromolecular complex;membrane;membrane-bounded organ…						+		+	0.503791	0.733771	0.0493019	0.338061	2.87817	0.0429838	-0.248819	-1.64088	2.07423	0.0600718	0.161337	1.10143	4.7315	0.000706897	0.459457	3.04155	O14640;P54792	O14640;P54792	DVL1;DVL1P1
24.2891	24.2679	24.3307	24.3307	24.275	24.1719	24.0275	24.1488	24.0275	24.1174	24.4551	24.3712	24.2961	24.4738	24.5045	24.3239	24.3239	24.217	24.2821	24.0854	anatomical structure development;anatomical structure formation involved in morphogenesis;anatomical structure morphogenesis;biological regulation;biosynthetic process;canonical Wnt receptor signaling pathway;canonical Wnt receptor signaling pathway involved in regulation of cell proliferation;cell surface receptor linked signaling pathway;cellular biosynthetic process;cellular localization;cellu…	binding;frizzled binding;G-protein-coupled receptor binding;identical protein binding;protein binding;receptor binding	apical part of cell;cell part;clathrin-coated endocytic vesicle;clathrin-coated vesicle;coated vesicle;cytoplasm;cytoplasmic membrane-bounded vesicle;cytoplasmic part;cytoplasmic vesicle;cytosol;endocytic vesicle;intracellular membrane-bounded organelle;intracellular organelle;intracellular part;membrane;membrane-bounded organelle;membrane-bounded vesicle;nucleus;organelle;plasma membrane;vesicle									1.73863	0.245288	-0.173712	-1.09415	3.5047	0.0567545	-0.200065	-1.50223	1.77192	0.120142	0.121463	0.865109	1.59076	0.0827813	0.147816	0.95952	O14641	O14641	DVL2
22.5938	22.4898	22.6971	22.5731	22.6671	22.4526	22.48	22.5285	22.5165	22.5938	22.7533	22.7675	22.7327	22.8557	22.8093	22.6779	22.6253	22.6649	22.8034	22.6431	anatomical structure development;anatomical structure formation involved in morphogenesis;anatomical structure morphogenesis;axon extension;axon guidance;behavior;behavioral interaction between organisms;biological regulation;biosynthetic process;canonical Wnt receptor signaling pathway;canonical Wnt receptor signaling pathway involved in regulation of cell proliferation;cardiac septum morphogene…	beta-catenin binding;binding;enzyme binding;frizzled binding;G-protein-coupled receptor binding;identical protein binding;kinase binding;protease binding;protein binding;protein dimerization activity;protein heterodimerization activity;protein kinase binding;receptor binding	apical part of cell;axon;cell body;cell part;cell projection;cell projection part;clathrin-coated endocytic vesicle;clathrin-coated vesicle;coated vesicle;cytoplasm;cytoplasmic membrane-bounded vesicle;cytoplasmic part;cytoplasmic vesicle;cytoskeletal part;cytosol;dendrite;endocytic vesicle;growth cone;intracellular membrane-bounded organelle;intracellular organelle;intracellular organelle part;i…							+	+	1.51939	0.442451	-0.100774	-0.728466	1.1317	0.301216	-0.0898972	-0.625464	2.52931	0.0376127	0.179512	1.2585	2.56148	0.0404132	0.168636	1.20847	O14640;O14641;Q92997;P54792	O14641;Q92997	DVL1;DVL1P1;DVL2;DVL3
23.6209	23.632	23.5404	23.5869	23.5285	23.5754	23.6209	23.6865	23.5869	23.5404	23.6431	23.7796	23.6649	23.6971	23.7695	23.6757	23.7182	23.7492	23.632	23.7389	biological regulation;biosynthetic process;cellular biosynthetic process;cellular component organization;cellular component organization at cellular level;cellular component organization or biogenesis;cellular component organization or biogenesis at cellular level;cellular macromolecule biosynthetic process;cellular macromolecule metabolic process;cellular metabolic process;cellular nitrogen comp…	adenyl nucleotide binding;adenyl ribonucleotide binding;ATP binding;ATPase activity;ATPase activity, coupled;ATP-dependent DNA helicase activity;ATP-dependent helicase activity;binding;catalytic activity;DNA binding;DNA helicase activity;DNA-dependent ATPase activity;helicase activity;histone binding;hydrolase activity;hydrolase activity, acting on acid anhydrides;hydrolase activity, acting on ac…	cell part;cytoplasm;intracellular membrane-bounded organelle;intracellular organelle;intracellular part;membrane-bounded organelle;nucleus;organelle									0.0839288	0.957089	-0.00802994	-0.0594829	0.261571	0.801282	0.020274	0.153257	2.25077	0.089908	0.129098	0.96045	1.80933	0.150733	0.100794	0.758379	O14646	O14646	CHD1
23.9406	24.002	23.976	23.9933	23.8576	23.9847	24.0854	23.9316	24.2243	24.0275	24.019	24.1642	24.0105	24.1565	24.1174	24.0359	24.1332	24.1174	23.9406	24.2317	anatomical structure development;biological regulation;biosynthetic process;cell differentiation;cellular biosynthetic process;cellular component organization;cellular component organization at cellular level;cellular component organization or biogenesis;cellular component organization or biogenesis at cellular level;cellular developmental process;cellular macromolecule biosynthetic process;cellu…	adenyl nucleotide binding;adenyl ribonucleotide binding;ATP binding;ATPase activity;ATPase activity, coupled;ATP-dependent DNA helicase activity;ATP-dependent helicase activity;binding;catalytic activity;core promoter binding;core promoter sequence-specific DNA binding;DNA binding;DNA helicase activity;DNA-dependent ATPase activity;helicase activity;histone binding;hydrolase activity;hydrolase ac…	cell part;cytoplasm;extracellular membrane-bounded organelle;extracellular organelle;extracellular region part;extracellular vesicular exosome;intracellular membrane-bounded organelle;intracellular non-membrane-bounded organelle;intracellular organelle;intracellular organelle part;intracellular part;membrane-bounded organelle;membrane-bounded vesicle;non-membrane-bounded organelle;nuclear part;nu…									0.0102957	0.991168	-0.00179138	-0.0112576	0.899593	0.306225	0.0968143	0.617904	1.96532	0.0842404	0.139671	0.981507	0.24082	0.67853	0.0410652	0.241365	O14647;O14646	O14646;O14647	CHD1;CHD2
23.6649	23.5285	23.8858	23.5404	23.8576	23.2821	23.6865	23.7895	23.4923	23.8191	23.9134	23.7389	22.848	23.6865	23.867	23.6209	23.9134	23.3511	23.5404	23.9406	adult behavior;adult heart development;adult locomotory behavior;adult walking behavior;anatomical structure development;anatomical structure morphogenesis;appendage development;appendage morphogenesis;artery morphogenesis;ATP-dependent chromatin remodeling;behavior;biological regulation;biosynthetic process;blood circulation;blood vessel morphogenesis;brain development;canonical Wnt receptor sig…	adenyl nucleotide binding;adenyl ribonucleotide binding;ATP binding;ATPase activity;ATPase activity, coupled;ATP-dependent DNA helicase activity;ATP-dependent helicase activity;beta-catenin binding;binding;catalytic activity;chromatin binding;core promoter binding;core promoter sequence-specific DNA binding;DNA binding;DNA helicase activity;DNA-dependent ATPase activity;helicase activity;histone …	cell part;cytoplasm;extracellular membrane-bounded organelle;extracellular organelle;extracellular region part;extracellular vesicular exosome;histone methyltransferase complex;intracellular membrane-bounded organelle;intracellular non-membrane-bounded organelle;intracellular organelle;intracellular organelle part;intracellular part;macromolecular complex;membrane;membrane-bounded organelle;membr…									0.103222	0.860086	0.0624912	0.192151	0.270615	0.538005	-0.081538	-0.360485	0.157054	0.648533	-0.0846523	-0.273649	0.152087	0.68474	0.0593769	0.236496	Q9HCK8;O14647;Q8TD26;Q3L8U1;O14646;Q9P2D1	O14646;O14647;Q3L8U1;Q8TD26;Q9HCK8;Q9P2D1	CHD1;CHD2;CHD6;CHD7;CHD8;CHD9
22.4996	22.3129	22.5731	22.5892	22.5333	22.6518	22.7756	22.7369	22.7614	22.7451	22.6822	22.6971	22.7265	22.6865	22.6714	22.741	22.6843	22.7876	22.743	22.6231	anatomical structure development;biological regulation;biosynthetic process;cell differentiation;cellular biosynthetic process;cellular component organization;cellular component organization at cellular level;cellular component organization or biogenesis;cellular component organization or biogenesis at cellular level;cellular developmental process;cellular macromolecule biosynthetic process;cellu…	adenyl nucleotide binding;adenyl ribonucleotide binding;ATP binding;ATPase activity;ATPase activity, coupled;ATP-dependent DNA helicase activity;ATP-dependent helicase activity;binding;catalytic activity;core promoter binding;core promoter sequence-specific DNA binding;DNA binding;DNA helicase activity;DNA-dependent ATPase activity;helicase activity;histone binding;hydrolase activity;hydrolase ac…	cell part;extracellular membrane-bounded organelle;extracellular organelle;extracellular region part;extracellular vesicular exosome;intracellular membrane-bounded organelle;intracellular non-membrane-bounded organelle;intracellular organelle;intracellular organelle part;intracellular part;membrane-bounded organelle;membrane-bounded vesicle;non-membrane-bounded organelle;nuclear part;nucleolus;nu…							+		0.334893	0.87084	0.023069	0.177597	2.57625	0.0559012	0.232546	1.50796	2.26726	0.0365843	0.191123	1.26916	0.206966	0.82706	-0.018354	-0.13527	O14647	O14647	CHD2
23.0821	23.0723	22.9189	22.9707	23.1253	23.0359	23.0674	23.0509	23.1158	23.0967	22.8557	22.895	22.743	22.7895	23.0002	22.8014	22.4092	22.8014	23.0476	22.7975	biological regulation;cellular component organization;cellular component organization at cellular level;cellular component organization or biogenesis;cellular component organization or biogenesis at cellular level;cellular macromolecule metabolic process;cellular membrane fusion;cellular membrane organization;cellular metabolic process;cellular process;cellular protein metabolic process;cellular …	binding;protein binding;SNAP receptor activity;SNARE binding;transporter activity	cell part;coated vesicle membrane;cytoplasmic part;cytoplasmic vesicle membrane;cytoplasmic vesicle part;endoplasmic reticulum membrane;endoplasmic reticulum part;endosomal part;endosome membrane;ER to Golgi transport vesicle membrane;Golgi apparatus;Golgi apparatus part;Golgi membrane;integral to membrane;intracellular membrane-bounded organelle;intracellular organelle;intracellular organelle pa…								+	0.330613	0.679714	-0.0852657	-0.402813	0.438633	0.628705	0.0394749	0.279896	1.78019	0.057218	-0.177174	-1.11649	1.71281	0.0193411	-0.301915	-1.48366	O14653	O14653	GOSR2
23.6431	23.5165	23.654	23.7182	23.6757	23.7594	23.7389	23.7796	23.8576	23.895	23.9584	23.9316	23.8385	24.0105	24.0609	24.0935	24.141	24.0526	24.1174	24.1946	biological adhesion;biological regulation;catabolic process;cell adhesion;cell migration;cell motility;cell projection organization;cellular catabolic process;cellular component assembly;cellular component movement;cellular component organization;cellular component organization at cellular level;cellular component organization or biogenesis;cellular component organization or biogenesis at cellula…	adenyl nucleotide binding;adenyl ribonucleotide binding;ATP binding;ATPase activity;binding;catalytic activity;cytoskeletal protein binding;hydrolase activity;hydrolase activity, acting on acid anhydrides;hydrolase activity, acting on acid anhydrides, in phosphorus-containing anhydrides;kinesin binding;nucleoside-triphosphatase activity;nucleotide binding;protein binding;purine nucleotide binding…	cell junction;cell part;cell projection part;clathrin-coated vesicle;coated vesicle;cytoplasmic membrane-bounded vesicle;cytoplasmic part;cytoplasmic vesicle;cytoplasmic vesicle membrane;cytoplasmic vesicle part;cytoskeleton;endoplasmic reticulum;endoplasmic reticulum lumen;endoplasmic reticulum part;envelope;extracellular membrane-bounded organelle;extracellular organelle;extracellular region pa…							+	+	2.15228	0.239654	0.159867	1.10649	2.18424	0.115354	0.164594	1.13389	3.63213	0.00385143	0.318449	2.11505	4.44005	0.00316531	0.313722	2.26966	O14656	O14656	TOR1A
23.391	23.4041	23.4676	23.5638	23.654	23.3778	23.2821	23.3376	23.3376	23.4425	23.632	23.6865	23.6209	23.6865	23.6757	23.4551	23.4551	23.2821	23.417	23.5404	cellular component assembly;cellular component organization;cellular component organization at cellular level;cellular component organization or biogenesis;cellular component organization or biogenesis at cellular level;cellular macromolecule metabolic process;cellular membrane organization;cellular metabolic process;cellular process;cellular protein metabolic process;chaperone mediated protein f…	adenyl nucleotide binding;adenyl ribonucleotide binding;ATP binding;ATPase activity;binding;catalytic activity;hydrolase activity;hydrolase activity, acting on acid anhydrides;hydrolase activity, acting on acid anhydrides, in phosphorus-containing anhydrides;nucleoside-triphosphatase activity;nucleotide binding;purine nucleotide binding;purine ribonucleoside triphosphate binding;purine ribonucleo…	cell part;cytoplasmic part;endoplasmic reticulum;endoplasmic reticulum lumen;endoplasmic reticulum part;envelope;extracellular membrane-bounded organelle;extracellular organelle;extracellular region part;extracellular vesicular exosome;intracellular membrane-bounded organelle;intracellular organelle;intracellular organelle lumen;intracellular organelle part;intracellular part;membrane;membrane-bo…									3.07755	0.108811	-0.230364	-1.5951	1.42308	0.174859	-0.140601	-0.898097	1.87642	0.0632965	0.164194	1.08111	0.76094	0.340499	0.0744316	0.49686	O14657	O14657	TOR1B
22.9985	22.8708	22.8858	22.9406	23.239	22.9672	22.9441	23.2243	23.1348	23.2477	23.2679	23.1015	22.9812	23.0576	23.1565	23.0592	23.1301	23.1886	23.1031	23.1253	cellular component organization;cellular component organization at cellular level;cellular component organization or biogenesis;cellular component organization or biogenesis at cellular level;cellular membrane fusion;cellular membrane organization;cellular process;endosome transport;establishment of localization;establishment of localization in cell;establishment of protein localization;Golgi org…	binding;protein binding;SNAP receptor activity;SNARE binding;syntaxin binding	adherens junction;anchoring junction;cell junction;cell part;cell-substrate adherens junction;cell-substrate junction;cytoplasm;cytoplasmic part;cytosol;endomembrane system;focal adhesion;Golgi apparatus;Golgi apparatus part;Golgi cisterna;Golgi membrane;integral to membrane;intracellular membrane-bounded organelle;intracellular non-membrane-bounded organelle;intracellular organelle;intracellular…									0.056498	0.960929	0.00832977	0.0545984	0.617883	0.312989	0.116706	0.607313	0.78242	0.202653	0.126	0.690557	0.0977259	0.868568	0.0176231	0.105674	O14662	O14662	STX16
24.239	24.1719	24.1174	24.1946	24.1253	24.141	23.9847	24.019	24.0526	23.976	23.8191	23.9134	23.4551	23.848	23.7995	23.8288	23.8288	23.7182	23.6757	23.7796	axon guidance;biological regulation;cell activation;cell communication;cell surface receptor linked signaling pathway;cell-cell signaling;cellular component disassembly;cellular component disassembly at cellular level;cellular component organization;cellular component organization at cellular level;cellular component organization or biogenesis;cellular component organization or biogenesis at cell…	binding;catalytic activity;cation binding;endopeptidase activity;enzyme binding;hydrolase activity;identical protein binding;integrin binding;ion binding;kinase binding;metal ion binding;metalloendopeptidase activity;metallopeptidase activity;peptidase activity;peptidase activity, acting on L-amino acid peptides;protein binding;protein complex binding;protein dimerization activity;protein homodim…	adherens junction;anchoring junction;cell junction;cell part;cell surface;cell-substrate adherens junction;cell-substrate junction;cytoplasm;cytoplasmic membrane-bounded vesicle;cytoplasmic part;cytoplasmic vesicle;cytoskeletal part;endoplasmic reticulum part;extracellular membrane-bounded organelle;extracellular organelle;extracellular region part;extracellular vesicular exosome;focal adhesion;G…							+	+	0.00319956	0.996509	-0.000815201	-0.00438534	2.1631	0.148801	-0.134995	-0.982629	2.88266	0.00306379	-0.40262	-2.19512	3.63219	0.00698759	-0.26844	-1.88218	O14672	O14672	ADAM10
26.0505	25.7466	26.189	25.7024	25.6348	25.5195	25.772	26.3273	25.7363	25.9495	27.2803	27.3662	27.17	27.189	27.1984	27.1604	27.5536	27.611	27.3153	27.5536	acute inflammatory response;arachidonic acid metabolic process;biological regulation;biosynthetic process;carboxylic acid biosynthetic process;carboxylic acid metabolic process;cellular biosynthetic process;cellular ketone metabolic process;cellular lipid metabolic process;cellular metabolic process;cellular process;cellular response to stimulus;chronic inflammatory response;cyclooxygenase pathwa…	amine binding;amino acid binding;binding;carboxylic acid binding;catalytic activity;glutathione binding;intramolecular oxidoreductase activity;isomerase activity;modified amino acid binding;peptide binding;prostaglandin-E synthase activity	cell part;cytoplasmic part;endoplasmic reticulum membrane;endoplasmic reticulum part;integral to membrane;intracellular organelle part;intracellular part;intrinsic to membrane;membrane;membrane part;membrane-enclosed lumen;nuclear envelope lumen;nuclear part;organelle envelope lumen;organelle membrane;organelle part;perinuclear region of cytoplasm							+	+	1.17064	0.276647	0.198034	1.02237	0.00727031	0.980639	-0.00371246	-0.0136019	5.69037	0	1.3761	6.43246	5.01926	0	1.57785	6.06084	O14684	O14684	PTGES
24.3844	24.4738	24.3376	24.4105	24.4984	24.5638	24.1332	24.275	24.3844	24.1946	24.5105	24.5638	24.239	24.654	24.4362	24.4041	24.317	24.6209	24.5522	24.3376	biological regulation;biosynthetic process;cell growth;cellular biosynthetic process;cellular component organization;cellular component organization at cellular level;cellular component organization or biogenesis;cellular component organization or biogenesis at cellular level;cellular macromolecule biosynthetic process;cellular macromolecule metabolic process;cellular metabolic process;cellular n…	binding;catalytic activity;cation binding;DNA binding;histone methyltransferase activity;histone methyltransferase activity (H3-K4 specific);histone-lysine N-methyltransferase activity;ion binding;lysine N-methyltransferase activity;metal ion binding;methyltransferase activity;N-methyltransferase activity;nucleic acid binding;protein methyltransferase activity;protein-lysine N-methyltransferase a…	cell part;histone methyltransferase complex;intracellular membrane-bounded organelle;intracellular organelle;intracellular organelle part;intracellular part;macromolecular complex;membrane-bounded organelle;methyltransferase complex;nuclear part;nucleoplasm;nucleoplasm part;nucleus;organelle;organelle part;protein complex									0.14323	0.869848	-0.0343849	-0.178842	0.674746	0.31169	-0.110739	-0.610011	0.342805	0.559274	0.0597649	0.339627	0.703983	0.18473	0.136119	0.69132	O14686	O14686	KMT2D
16.043	15.9644	NaN	15.028	15.7111	16.0531	15.6579	NaN	15.3972	15.528	15.3223	16.2236	15.008	NaN	15.6937	15.258	15.0503	15.5696	15.5574	15.7435	biological regulation;C-5 methylation of cytosine;cellular macromolecule metabolic process;cellular metabolic process;cellular nitrogen compound metabolic process;cellular process;DNA alkylation;DNA metabolic process;DNA methylation;DNA methylation on cytosine;DNA modification;macromolecule metabolic process;macromolecule methylation;macromolecule modification;metabolic process;methylation;ncRNA …	binding;catalytic activity;DNA (cytosine-5-)-methyltransferase activity;DNA binding;DNA-methyltransferase activity;methyltransferase activity;nucleic acid binding;RNA binding;RNA methyltransferase activity;S-adenosylmethionine-dependent methyltransferase activity;transferase activity;transferase activity, transferring one-carbon groups;tRNA methyltransferase activity	cell part;cytoplasm;intracellular membrane-bounded organelle;intracellular organelle;intracellular part;membrane-bounded organelle;nucleus;organelle									0.184705	0.732192	-0.12614	-0.34169	0.0351825	0.904798	-0.0275781	-0.0743875	0.135044	0.64684	-0.124714	-0.278027	0.563476	0.145254	-0.223276	-0.775818	O14717	O14717	TRDMT1
24.5045	24.4425	24.5105	24.5165	24.391	24.4362	24.3511	24.3712	24.3844	24.3307	24.7389	24.4984	24.632	24.8811	24.6971	24.632	24.5983	24.5926	24.7594	24.6703	alcohol biosynthetic process;alcohol metabolic process;biological regulation;biosynthetic process;carbohydrate biosynthetic process;carbohydrate metabolic process;catabolic process;cellular biosynthetic process;cellular carbohydrate biosynthetic process;cellular carbohydrate metabolic process;cellular lipid metabolic process;cellular metabolic process;cellular process;cellular response to stimulu…	binding;catalytic activity;cation binding;hydrolase activity;hydrolase activity, acting on ester bonds;identical protein binding;inositol monophosphate phosphatase activity;inositol or phosphatidylinositol phosphatase activity;inositol phosphate phosphatase activity;ion binding;metal ion binding;phosphatase activity;phosphoric ester hydrolase activity;protein binding;protein dimerization activity…	cell part;cytoplasm;cytoplasmic part;cytosol;intracellular part							+	+	0.227357	0.828699	-0.0389664	-0.229356	1.92983	0.229095	-0.0982742	-0.754412	1.90562	0.0341528	0.216499	1.29293	4.27882	0.00508027	0.275807	2.03723	O14732	O14732	IMPA2
22.8746	22.7492	22.7895	22.7856	22.7614	22.6779	22.8034	22.6387	22.7203	22.5568	22.821	23.2405	22.9243	22.9742	22.6518	22.7876	22.7451	22.9189	22.8969	23.1363	activation of immune response;activation of innate immune response;activation of JUN kinase activity;activation of MAPK activity;apoptosis;biological regulation;cell death;cellular macromolecule metabolic process;cellular metabolic process;cellular process;cellular protein metabolic process;cellular response to stimulus;cellular response to stress;death;defense response;immune response;immune res…	adenyl nucleotide binding;adenyl ribonucleotide binding;ATP binding;binding;catalytic activity;cation binding;enzyme binding;ion binding;JUN kinase kinase activity;kinase activity;kinase binding;magnesium ion binding;MAP kinase kinase activity;metal ion binding;nucleotide binding;phosphatase binding;phosphotransferase activity, alcohol group as acceptor;protein binding;protein kinase activity;pro…	cell part;cytoplasm;cytoplasmic part;cytosol;intracellular;intracellular membrane-bounded organelle;intracellular organelle;intracellular part;membrane-bounded organelle;nucleus;organelle								+	0.0781727	0.915223	-0.0254257	-0.116445	1.3778	0.222334	-0.112647	-0.768593	0.646861	0.226512	0.130324	0.654126	1.5909	0.0400883	0.217546	1.21165	O14733	O14733	MAP2K7
24.2679	24.1332	24.3444	24.391	24.1174	24.0609	24.3031	24.4923	24.3712	24.3578	24.4362	24.2679	24.3376	24.4984	24.4234	24.4041	24.4551	24.3778	24.5983	24.48	acyl-CoA metabolic process;bile acid biosynthetic process;bile acid metabolic process;biosynthetic process;carboxylic acid biosynthetic process;carboxylic acid catabolic process;carboxylic acid metabolic process;catabolic process;cellular biosynthetic process;cellular catabolic process;cellular component organization;cellular component organization at cellular level;cellular component organizatio…	acyl-CoA hydrolase activity;acyl-CoA thioesterase activity;binding;carboxylic ester hydrolase activity;catalytic activity;choloyl-CoA hydrolase activity;CoA hydrolase activity;hydrolase activity;hydrolase activity, acting on ester bonds;palmitoyl-CoA hydrolase activity;protein binding;receptor binding;thiolester hydrolase activity	cell part;cytoplasmic part;intracellular membrane-bounded organelle;intracellular organelle;intracellular organelle lumen;intracellular organelle part;intracellular part;membrane-bounded organelle;membrane-enclosed lumen;microbody lumen;microbody part;mitochondrion;organelle;organelle lumen;organelle part;peroxisomal matrix;peroxisomal part									0.616472	0.640719	0.0703865	0.452097	0.317214	0.550073	0.0662891	0.349173	1.1492	0.128242	0.141914	0.843865	0.965284	0.130263	0.146011	0.807648	O14734	O14734	ACOT8
24.5285	24.4923	24.5754	24.7796	24.632	24.4862	24.6431	24.6209	24.6918	24.7441	24.4234	24.3307	24.1642	24.5404	24.4488	24.4041	24.3444	24.4041	24.4362	24.5926	acylglycerol metabolic process;biosynthetic process;CDP-diacylglycerol metabolic process;cellular biosynthetic process;cellular lipid metabolic process;cellular metabolic process;cellular process;diacylglycerol metabolic process;glycerol ether metabolic process;glycerolipid biosynthetic process;glycerolipid metabolic process;glycerophospholipid biosynthetic process;glycerophospholipid metabolic p…	alcohol binding;binding;carbohydrate binding;catalytic activity;cation binding;CDP-alcohol phosphatidyltransferase activity;CDP-diacylglycerol-inositol 3-phosphatidyltransferase activity;diacylglycerol binding;ion binding;lipid binding;manganese ion binding;metal ion binding;phosphotransferase activity, for other substituted phosphate groups;transferase activity;transferase activity, transferring…	cell part;cytoplasmic part;endoplasmic reticulum membrane;endoplasmic reticulum part;Golgi apparatus;Golgi apparatus part;Golgi membrane;integral to membrane;intracellular membrane-bounded organelle;intracellular organelle;intracellular organelle part;intracellular part;intrinsic to membrane;membrane;membrane part;membrane-bounded organelle;organelle;organelle membrane;organelle part;plasma membr…							+	+	0.306882	0.757826	0.0547348	0.310545	0.21757	0.716379	0.0356323	0.21418	1.57385	0.0427258	-0.220034	-1.21426	1.98848	0.0357255	-0.200932	-1.25423	O14735	O14735	CDIPT
25.0443	25.2714	25.0062	25.1332	25.239	25.3943	24.8904	24.8717	24.9134	25.1565	25.1719	25.6891	25.2926	25.1332	25.3778	25.3811	25.4738	25.3031	25.3204	25.341	biological regulation;cellular process;cellular response to chemical stimulus;cellular response to endogenous stimulus;cellular response to growth factor stimulus;cellular response to organic substance;cellular response to stimulus;cellular response to transforming growth factor beta stimulus;negative regulation of biological process;negative regulation of cell proliferation;negative regulation o…	acetyltransferase activator activity;beta-tubulin binding;binding;carbohydrate binding;cytoskeletal protein binding;DNA binding;enzyme activator activity;enzyme regulator activity;glycosaminoglycan binding;heparin binding;nucleic acid binding;pattern binding;polysaccharide binding;protein binding;tubulin binding	cell part;cytoplasm;extracellular membrane-bounded organelle;extracellular organelle;extracellular region part;extracellular vesicular exosome;intracellular membrane-bounded organelle;intracellular organelle;intracellular part;membrane-bounded organelle;membrane-bounded vesicle;nucleus;organelle;vesicle								+	0.11197	0.8934	0.0309643	0.152053	0.360958	0.456533	-0.0935509	-0.437194	0.916957	0.102659	0.194107	0.915961	1.77412	0.016057	0.318623	1.54772	O14737	O14737	PDCD5
26.4598	26.4138	26.3811	26.3612	26.425	26.506	26.4346	26.3943	26.4154	26.4218	26.2944	26.3795	26.2517	26.2643	26.3494	26.391	26.4645	26.3066	26.2679	26.4057	biological regulation;biosynthetic process;cell activation;cell proliferation;cellular biosynthetic process;cellular component assembly;cellular component assembly at cellular level;cellular component organization;cellular component organization at cellular level;cellular component organization or biogenesis;cellular component organization or biogenesis at cellular level;cellular macromolecular c…	arginine N-methyltransferase activity;binding;catalytic activity;chromatin binding;core promoter binding;core promoter sequence-specific DNA binding;DNA binding;histone methyltransferase activity;histone-arginine N-methyltransferase activity;methyltransferase activity;N-methyltransferase activity;nucleic acid binding;protein binding;protein binding transcription factor activity;protein dimerizati…	cell part;cytoplasm;cytoplasmic part;cytosol;intracellular membrane-bounded organelle;intracellular organelle;intracellular organelle part;intracellular part;macromolecular complex;membrane-bounded organelle;methylosome;methyltransferase complex;nuclear part;nucleoplasm;nucleus;organelle;organelle part;protein complex									0.685539	0.670204	0.0592785	0.41425	0.47258	0.724016	0.0262226	0.208668	1.99211	0.159742	-0.100336	-0.771742	0.87719	0.359448	-0.0672802	-0.47991	O14744	O14744	PRMT5
26.2445	26.2803	25.9977	25.9672	26.0338	26.3861	25.8858	25.9406	25.7945	25.976	25.5463	25.8858	25.6971	25.3511	25.5783	25.726	25.4923	25.7619	25.5165	25.4488	acid secretion;actin cytoskeleton organization;actin filament-based process;activation of adenylate cyclase activity;activation of adenylate cyclase activity by dopamine receptor signaling pathway;activation of adenylate cyclase activity by G-protein signaling pathway;activation of phospholipase C activity;activation of phospholipase C activity by dopamine receptor signaling pathway;activation of…	adrenergic receptor binding;beta-2 adrenergic receptor binding;beta-catenin binding;binding;channel regulator activity;chloride channel regulator activity;enzyme binding;G-protein-coupled receptor binding;growth factor receptor binding;PDZ domain binding;phosphatase binding;protein binding;protein domain specific binding;protein self-association;receptor binding	actin cytoskeleton;apical plasma membrane;brush border membrane;cell part;cell periphery;cell projection;cell projection membrane;cell projection part;centrosome;cytoplasm;cytoplasmic part;cytoskeletal part;cytoskeleton;endomembrane system;extracellular membrane-bounded organelle;extracellular organelle;extracellular region part;extracellular vesicular exosome;filopodium;intracellular membrane-bo…							+	+	0.0750671	0.921809	-0.0225986	-0.108008	0.399338	0.406213	-0.108105	-0.488564	2.69075	0.00216963	-0.492968	-2.34883	2.01343	0.00766835	-0.407462	-1.84635	O14745	O14745	SLC9A3R1
23.0789	22.9916	22.8595	22.9654	22.9864	22.9134	22.695	22.8404	22.5427	22.821	23.0002	23.0002	22.928	22.6006	22.7756	22.8576	22.8913	22.823	22.58	22.867	aging;biological regulation;biosynthetic process;cell aging;cell cycle checkpoint;cell cycle process;cellular biosynthetic process;cellular component organization;cellular component organization at cellular level;cellular component organization or biogenesis;cellular component organization or biogenesis at cellular level;cellular macromolecule biosynthetic process;cellular macromolecule metabolic…	adenyl nucleotide binding;adenyl ribonucleotide binding;ATP binding;binding;catalytic activity;histone kinase activity;histone kinase activity (H3-T11 specific);histone threonine kinase activity;kinase activity;nucleotide binding;phosphotransferase activity, alcohol group as acceptor;protein kinase activity;protein serine/threonine kinase activity;purine nucleotide binding;purine ribonucleoside t…	cell part;centrosome;chromatin;chromosomal part;chromosome;condensed chromosome;condensed nuclear chromosome;cytoplasmic part;cytoskeletal part;cytosol;extracellular region part;extracellular space;intracellular membrane-bounded organelle;intracellular non-membrane-bounded organelle;intracellular organelle;intracellular organelle part;intracellular part;membrane-bounded organelle;microtubule orga…									0.246215	0.773886	-0.0571255	-0.291828	1.69253	0.0942119	-0.213847	-1.22846	0.679189	0.247422	-0.115443	-0.625516	0.189438	0.70562	0.0412781	0.22117	O14757	O14757	CHEK1
23.2679	23.4923	22.9777	23.391	23.1095	23.5869	23.3101	23.1961	23.3376	23.48	23.2361	23.4425	23.6431	23.1765	23.417	23.895	23.6971	23.7895	23.9584	24.0526	activation of caspase activity;activation of NF-kappaB-inducing kinase activity;activation of protein kinase activity;apoptosis;apoptosis in response to endoplasmic reticulum stress;biological regulation;cell death;cell surface receptor linked signaling pathway;cellular process;cellular response to abiotic stimulus;cellular response to external stimulus;cellular response to mechanical stimulus;ce…	binding;protein binding;receptor activity;TRAIL binding	cell part;cell surface;integral to membrane;intrinsic to membrane;membrane;membrane part;plasma membrane					+			+	2.86027	0.0235283	0.495504	2.4346	0.557119	0.301785	0.134467	0.624445	0.511278	0.265603	0.135358	0.603293	3.17273	0.0015058	0.496395	2.57885	O14763	O14763	TNFRSF10B
23.5638	23.9225	23.6431	23.7796	23.976	24.019	24.0275	24.0854	24.0609	24.1253	24.0443	24.0105	23.9933	23.976	24.1253	24.0359	24.0609	24.2463	24.1795	24.0935	anatomical structure development;anatomical structure homeostasis;biological regulation;bone resorption;catabolic process;cell differentiation;cellular catabolic process;cellular component organization;cellular component organization at cellular level;cellular component organization or biogenesis;cellular component organization or biogenesis at cellular level;cellular developmental process;cellul…	binding;catalytic activity;cation binding;endopeptidase activity;exopeptidase activity;hydrolase activity;ion binding;metal ion binding;peptidase activity;peptidase activity, acting on L-amino acid peptides;peptide binding;serine hydrolase activity;serine-type endopeptidase activity;serine-type peptidase activity;tripeptidyl-peptidase activity	cell part;cytoplasmic membrane-bounded vesicle;cytoplasmic part;cytoplasmic vesicle;extracellular membrane-bounded organelle;extracellular organelle;extracellular region part;extracellular vesicular exosome;intracellular membrane-bounded organelle;intracellular organelle;intracellular organelle lumen;intracellular organelle part;intracellular part;lysosomal lumen;lysosome;lytic vacuole;melanosome…						+	+		1.07728	0.506229	0.0933079	0.633689	2.11281	0.0485192	0.286628	1.5822	1.79654	0.0267498	0.252897	1.38126	0.676896	0.436733	0.0595772	0.414435	O14773	O14773	TPP1
19.1377	19.2182	18.6551	19.2016	NaN	NaN	18.776	19.0083	NaN	18.4597	19.8813	19.9008	19.9601	19.716	19.6841	19.3018	19.6097	20.0951	19.6981	19.808	biological regulation;cell surface receptor linked signaling pathway;cellular process;cellular response to stimulus;detection of abiotic stimulus;detection of external stimulus;detection of light stimulus;detection of stimulus;detection of visible light;G-protein coupled receptor protein signaling pathway;metabolic process;phototransduction;phototransduction, visible light;regulation of biologica…	binding;catalytic activity;chaperone binding;G-protein gamma-subunit binding;GTPase activity;hydrolase activity;hydrolase activity, acting on acid anhydrides;hydrolase activity, acting on acid anhydrides, in phosphorus-containing anhydrides;molecular transducer activity;nucleoside-triphosphatase activity;protein binding;pyrophosphatase activity;signal transducer activity	cell part;intracellular membrane-bounded organelle;intracellular organelle;intracellular part;membrane;membrane-bounded organelle;nucleus;organelle;plasma membrane							+	+	0.40302	0.58624	-0.125941	-0.524258	0.698776	0.155825	-0.305115	-0.994564	3.19808	0.000494802	0.775327	3.33265	2.42906	0.000735294	0.9545	3.10039	O14775	O14775	GNB5
25.7745	25.8288	25.7645	25.7695	25.7695	25.8361	25.867	25.8694	25.8997	25.8336	25.8504	25.8457	25.7745	25.8647	25.8433	25.848	25.848	25.9225	25.8504	25.9316	biological regulation;biosynthetic process;cellular biosynthetic process;cellular macromolecule biosynthetic process;cellular macromolecule metabolic process;cellular metabolic process;cellular nitrogen compound metabolic process;cellular process;macromolecule biosynthetic process;macromolecule metabolic process;metabolic process;negative regulation of biological process;negative regulation of bi…	binding;protein binding;protein binding transcription factor activity;repressing transcription factor binding;RNA polymerase II repressing transcription factor binding;RNA polymerase II transcription cofactor activity;RNA polymerase II transcription corepressor activity;RNA polymerase II transcription factor binding;RNA polymerase II transcription factor binding transcription factor activity;RNA …	actin cytoskeleton;cell part;cytoskeleton;intracellular membrane-bounded organelle;intracellular non-membrane-bounded organelle;intracellular organelle;intracellular organelle part;intracellular part;membrane-bounded organelle;non-membrane-bounded organelle;nuclear part;nucleolus;nucleus;organelle;organelle part									0.952521	0.717313	0.0444099	0.355748	2.79554	0.265753	0.0797855	0.681447	1.60034	0.413966	0.0543449	0.453747	0.367872	0.798683	0.0189693	0.15453	O14776	O14776	TCERG1
28.3239	28.5315	28.4113	28.4314	28.5969	28.4032	28.4234	28.509	28.579	28.6075	28.4234	28.5014	28.6216	28.6424	28.4314	28.4668	28.5573	28.604	28.7064	28.7517	biological adhesion;biological regulation;biosynthetic process;cell adhesion;cell differentiation;cell-cell adhesion;cellular biosynthetic process;cellular component assembly;cellular component assembly at cellular level;cellular component organization;cellular component organization at cellular level;cellular component organization or biogenesis;cellular component organization or biogenesis at c…	acid-amino acid ligase activity;binding;catalytic activity;cation binding;chromatin binding;core promoter binding;DNA binding;ion binding;ligase activity;ligase activity, forming carbon-nitrogen bonds;metal ion binding;mRNA binding;nucleic acid binding;nucleotide binding;protein binding;protein binding transcription factor activity;regulatory region DNA binding;regulatory region nucleic acid bind…	actin cytoskeleton;catalytic step 2 spliceosome;cell part;chromatin;chromosomal part;cytoskeleton;euchromatin;extracellular membrane-bounded organelle;extracellular organelle;extracellular region part;extracellular space;extracellular vesicular exosome;intracellular membrane-bounded organelle;intracellular non-membrane-bounded organelle;intracellular organelle;intracellular organelle part;intrace…									0.67043	0.564925	0.0932034	0.551578	0.31054	0.629601	0.0454361	0.279299	0.448137	0.49053	0.0650337	0.390731	0.911319	0.189468	0.112801	0.682154	O14776;P38159;Q75N03	O14776;P38159;Q75N03	CBLL1;RBMX;TCERG1
23.6865	23.7077	23.5638	23.6649	23.7286	23.5404	23.5404	23.5165	23.417	23.5285	23.9225	24.002	23.9672	23.8858	23.9316	24.0105	24.0105	23.9672	23.9847	24.019	attachment of spindle microtubules to chromosome;attachment of spindle microtubules to kinetochore;attachment of spindle microtubules to kinetochore involved in mitotic sister chromatid segregation;biological regulation;cell cycle;cell cycle phase;cell cycle process;cell division;cellular component organization;cellular component organization at cellular level;cellular component organization or b…	binding;identical protein binding;protein binding;structural constituent of cytoskeleton;structural molecule activity	cell part;chromosomal part;chromosome, centromeric region;condensed chromosome kinetochore;condensed chromosome outer kinetochore;condensed nuclear chromosome outer kinetochore;cytoplasmic part;cytosol;intracellular membrane-bounded organelle;intracellular non-membrane-bounded organelle;intracellular organelle;intracellular organelle part;intracellular part;kinetochore;macromolecular complex;memb…							+	+	1.47397	0.630465	0.0565868	0.463475	2.62836	0.104562	-0.161737	-1.1811	4.27672	0.00494721	0.271507	2.01332	7.2859	0.000292857	0.489831	3.91081	O14777	O14777	NDC80
21.8576	21.5261	21.7389	21.7594	21.9777	21.7955	21.5213	21.7471	22.1976	21.8269	21.2707	20.8576	NaN	21.6584	21.1143	21.2066	21.1519	20.7796	20.9951	21.3156	anatomical structure arrangement;anatomical structure development;anatomical structure formation involved in morphogenesis;anatomical structure morphogenesis;angiogenesis;angiogenesis involved in coronary vascular morphogenesis;artery morphogenesis;axon extension;axon extension involved in axon guidance;axon guidance;axonal fasciculation;axonogenesis;axonogenesis involved in innervation;biologica…	binding;carbohydrate binding;catalytic activity;cation binding;coreceptor activity;cytokine binding;glycosaminoglycan binding;growth factor binding;heparin binding;ion binding;kinase activity;metal ion binding;molecular transducer activity;pattern binding;phosphotransferase activity, alcohol group as acceptor;polysaccharide binding;protein binding;protein kinase activity;protein tyrosine kinase a…	adherens junction;anchoring junction;axon;axon part;cell body;cell junction;cell part;cell projection;cell projection part;cell surface;cell-substrate adherens junction;cell-substrate junction;cytoplasmic part;cytoplasmic vesicle;cytoskeletal part;cytosol;early endosome;endosome;extracellular region part;extracellular space;focal adhesion;growth cone;integral to membrane;intermediate filament;int…							+	+	0.319618	0.619829	-0.135488	-0.481773	0.131916	0.738101	0.0457504	0.197106	1.83379	0.00524815	-0.546708	-2.02628	3.01837	0.000723967	-0.727946	-2.99042	O14786	O14786	NRP1
23.3645	23.2535	23.3376	23.3376	23.4298	23.4923	23.3778	23.3101	23.2821	23.3645	23.1673	23.1488	23.3778	23.2346	23.181	23.1627	23.1206	23.2679	23.1095	23.3778	establishment of localization;establishment of localization in cell;establishment of protein localization;intracellular protein transport;intracellular transport;protein transport;transport	binding;nuclear localization sequence binding;peptide binding;signal sequence binding	cell part;cytoplasm;intracellular membrane-bounded organelle;intracellular organelle;intracellular part;membrane-bounded organelle;nucleus;organelle									0.0788141	0.93944	-0.0142189	-0.085819	0.178033	0.814123	0.0207634	0.142216	1.39236	0.139428	-0.122683	-0.816446	1.44831	0.080187	-0.157665	-0.970358	O14787	O14787	TNPO2
26.5624	26.726	26.632	26.5551	26.7517	26.632	26.7389	26.6865	26.5404	26.6998	26.8264	26.9869	26.604	26.632	26.8264	26.7771	26.8623	26.8623	26.8741	27.1115	cellular component organization;cellular component organization at cellular level;cellular component organization or biogenesis;cellular component organization or biogenesis at cellular level;cellular process;establishment of localization;establishment of localization in cell;establishment of protein localization;gene expression;intracellular protein transport;intracellular transport;macromolecul…	binding;nuclear localization sequence binding;peptide binding;signal sequence binding	cell part;cell projection;cilium;cytoplasm;cytoplasmic part;cytosol;extracellular membrane-bounded organelle;extracellular organelle;extracellular region part;extracellular vesicular exosome;intracellular membrane-bounded organelle;intracellular organelle;intracellular part;membrane-bounded organelle;membrane-bounded vesicle;nucleus;organelle;primary cilium;vesicle								+	0.672306	0.499875	0.122322	0.642702	0.0978616	0.882198	0.0140629	0.0917864	0.823105	0.188497	0.129684	0.714464	2.16191	0.0218461	0.237943	1.43405	O14787;Q92973	O14787;Q92973	TNPO1;TNPO2
25.1604	25.0935	25.1135	25.1449	25.019	25.2058	25.3031	25.2353	25.1795	25.2856	25.1214	25.0813	25.0443	25.0105	25.1095	25.1135	25.0854	25.1604	25.1604	25.1095	biological regulation;biosynthetic process;cellular biosynthetic process;cellular macromolecule biosynthetic process;cellular macromolecule metabolic process;cellular metabolic process;cellular nitrogen compound metabolic process;cellular process;defense response;defense response to virus;gene expression;immune effector process;immune response;immune system process;innate immune response;macromol…	binding;catalytic activity;cation binding;chromatin binding;DNA binding;DNA-directed RNA polymerase activity;ion binding;metal ion binding;nucleic acid binding;nucleoside binding;nucleotidyltransferase activity;ribonucleoside binding;RNA polymerase activity;transferase activity;transferase activity, transferring phosphorus-containing groups;transition metal ion binding;zinc ion binding	cell part;cytoplasmic part;cytosol;DNA-directed RNA polymerase complex;DNA-directed RNA polymerase III complex;intracellular organelle part;intracellular part;macromolecular complex;membrane;nuclear DNA-directed RNA polymerase complex;nuclear part;nucleoplasm;nucleoplasm part;organelle part;protein complex;RNA polymerase complex									1.1365	0.668955	0.0524235	0.418009	2.39549	0.14187	0.135629	1.01201	0.472061	0.682587	-0.0328548	-0.248549	2.51774	0.096259	-0.11606	-0.908877	O14802	O14802	POLR3A
23.7995	23.7492	23.976	23.7286	23.7895	23.8858	23.976	23.9495	23.848	23.9847	23.9316	23.6209	23.9495	23.8385	23.391	23.9043	23.8576	23.6757	23.8858	23.8385	biological regulation;biosynthetic process;cellular biosynthetic process;cellular macromolecule biosynthetic process;cellular macromolecule metabolic process;cellular metabolic process;cellular nitrogen compound metabolic process;cellular process;defense response;defense response to virus;gene expression;immune effector process;immune response;immune system process;innate immune response;macromol…	binding;catalytic activity;cation binding;chromatin binding;DNA binding;DNA-directed RNA polymerase activity;ion binding;metal ion binding;nucleic acid binding;nucleoside binding;nucleotidyltransferase activity;ribonucleoside binding;RNA polymerase activity;transferase activity;transferase activity, transferring phosphorus-containing groups;transition metal ion binding;zinc ion binding	cell part;cytoplasm;cytoplasmic part;cytosol;DNA-directed RNA polymerase complex;DNA-directed RNA polymerase I complex;DNA-directed RNA polymerase III complex;intracellular membrane-bounded organelle;intracellular non-membrane-bounded organelle;intracellular organelle;intracellular organelle part;intracellular part;macromolecular complex;membrane;membrane-bounded organelle;non-membrane-bounded or…									0.326674	0.679694	0.0860794	0.402495	1.32813	0.20979	0.120238	0.794949	0.219766	0.628045	-0.062273	-0.289653	1.08156	0.21052	-0.0964321	-0.648631	O95602;O14802	O14802;O95602	POLR1A;POLR3A
20.0951	20.2419	20.2535	20.4476	20.4273	20.0292	20.5731	20.3752	20.343	20.4576	20.5638	20.3321	20.6453	20.6006	20.714	20.7389	20.417	20.2419	20.6364	20.6364	cellular component assembly;cellular component organization;cellular component organization or biogenesis;macromolecular complex assembly;macromolecular complex subunit organization;protein complex assembly;protein complex subunit organization	antigen binding;binding;integrin binding;protein binding;protein complex binding;receptor binding	adherens junction;anchoring junction;cell junction;cell part;cell-substrate adherens junction;cell-substrate junction;focal adhesion;integral to membrane;intrinsic to membrane;membrane;membrane part;organelle;plasma membrane;vesicle							+		0.126607	0.873434	-0.037014	-0.175511	0.228274	0.611506	0.0625561	0.295322	1.78308	0.0218392	0.278092	1.44851	0.698812	0.139817	0.178522	0.783577	O14817	O14817	TSPAN4
28.0965	28.0813	28.1507	28.0965	28.066	28.0296	28.0864	28.0453	28.019	28.0505	28.1015	28.17	27.9484	28.1312	28.17	28.0505	28.1263	28.0914	28.0762	28.1556	activation of immune response;activation of innate immune response;anaphase-promoting complex-dependent proteasomal ubiquitin-dependent protein catabolic process;antigen processing and presentation;antigen processing and presentation of exogenous antigen;antigen processing and presentation of exogenous peptide antigen;antigen processing and presentation of exogenous peptide antigen via MHC class …	binding;catalytic activity;endopeptidase activity;hydrolase activity;identical protein binding;peptidase activity;peptidase activity, acting on L-amino acid peptides;protein binding;threonine-type endopeptidase activity;threonine-type peptidase activity	cell part;cytoplasm;cytoplasmic part;cytosol;extracellular membrane-bounded organelle;extracellular organelle;extracellular region part;extracellular vesicular exosome;intracellular membrane-bounded organelle;intracellular organelle;intracellular organelle part;intracellular part;macromolecular complex;membrane-bounded organelle;membrane-bounded vesicle;nuclear part;nucleoplasm;nucleus;organelle;…									0.0324417	0.983751	-0.00419693	-0.0289399	1.65805	0.453576	-0.0520321	-0.439636	0.0489667	0.948298	0.00601196	0.0419095	1.41116	0.403942	0.0538471	0.442045	O14818	O14818	PSMA7
26.6458	26.6458	26.5898	26.673	26.6998	26.726	26.726	26.7771	26.7517	26.7895	26.632	26.4723	26.673	26.5898	26.604	26.6865	26.7517	26.5898	26.673	26.5404	cellular process;establishment of localization;establishment of localization in cell;establishment of protein localization;Golgi vesicle transport;intracellular transport;post-Golgi vesicle-mediated transport;protein transport;response to chemical stimulus;response to external stimulus;response to extracellular stimulus;response to nutrient;response to nutrient levels;response to retinoic acid;re…	binding;enzyme binding;protein binding;ubiquitin protein ligase binding	cell part;cytoplasmic part;extracellular membrane-bounded organelle;extracellular organelle;extracellular region part;extracellular vesicular exosome;Golgi apparatus part;Golgi membrane;integral to membrane;intracellular organelle part;intracellular part;intrinsic to membrane;membrane;membrane part;membrane-bounded organelle;membrane-bounded vesicle;organelle;organelle membrane;organelle part;ves…									0.504159	0.714905	0.0540604	0.359846	2.76046	0.191082	0.103225	0.843353	0.751416	0.467651	-0.0566204	-0.409498	1.55255	0.150733	-0.105785	-0.758298	O14828	O14828	SCAMP3
23.5045	23.3778	23.3778	23.5522	23.4923	23.4425	23.5754	23.4298	23.2821	23.5045	22.8614	23.1079	22.9566	22.8651	22.895	23.0902	22.6029	22.9024	23.074	22.8519	amine biosynthetic process;amine metabolic process;biosynthetic process;carboxylic acid biosynthetic process;carboxylic acid metabolic process;cellular amine metabolic process;cellular amino acid biosynthetic process;cellular amino acid metabolic process;cellular biosynthetic process;cellular ketone metabolic process;cellular metabolic process;cellular modified amino acid biosynthetic process;cel…	5-oxoprolinase (ATP-hydrolyzing) activity;adenyl nucleotide binding;adenyl ribonucleotide binding;ATP binding;binding;catalytic activity;hydrolase activity;hydrolase activity, acting on carbon-nitrogen (but not peptide) bonds;hydrolase activity, acting on carbon-nitrogen (but not peptide) bonds, in cyclic amides;nucleotide binding;purine nucleotide binding;purine ribonucleoside triphosphate bindi…	cell part;cytoplasmic part;cytosol;intracellular part							+	+	0.12501	0.880927	-0.032935	-0.164837	0.0855839	0.887305	-0.0140495	-0.0877354	4.74331	0.000390909	-0.523703	-3.31488	3.17344	0.00118241	-0.542588	-2.69854	O14841	O14841	OPLAH
23.2821	23.3239	23.2679	23.2521	23.3376	23.2535	23.3511	23.4425	23.5285	23.391	22.8746	22.7695	22.6886	22.8557	22.8073	22.7389	22.7553	22.8633	22.6562	22.7655	amine catabolic process;amine metabolic process;branched chain family amino acid catabolic process;branched chain family amino acid metabolic process;carboxylic acid catabolic process;carboxylic acid metabolic process;catabolic process;cellular amine metabolic process;cellular amino acid catabolic process;cellular amino acid metabolic process;cellular catabolic process;cellular ketone metabolic p…	[3-methyl-2-oxobutanoate dehydrogenase (acetyl-transferring)] kinase activity;adenyl nucleotide binding;adenyl ribonucleotide binding;ATP binding;binding;catalytic activity;kinase activity;nucleotide binding;phosphotransferase activity, alcohol group as acceptor;protein kinase activity;protein serine/threonine kinase activity;purine nucleotide binding;purine ribonucleoside triphosphate binding;pu…	cell part;cytoplasmic part;dihydrolipoyl dehydrogenase complex;intracellular membrane-bounded organelle;intracellular organelle;intracellular organelle part;intracellular part;macromolecular complex;membrane-bounded organelle;mitochondrial alpha-ketoglutarate dehydrogenase complex;mitochondrial part;mitochondrial tricarboxylic acid cycle enzyme complex;mitochondrion;organelle;organelle part;prote…	MitoCarta3.0	literature, APEX_matrix, targetP signal, yeast mito homolog+, Rickettsial homolog, mito protein domain+, MS/MS++	Matrix	Metabolism > Amino acid metabolism > Branched-chain amino acid dehydrogenase complex;Metabolism > Amino acid metabolism > Branched-chain amino acid metabolism			+	+	0.417512	0.771817	-0.043298	-0.294855	1.13946	0.268551	0.100644	0.676897	6.01837	7.95455e-05	-0.493549	-3.6019	5.46476	0.000261224	-0.637491	-4.07308	O14874	O14874	BCKDK
23.391	23.4676	23.3101	23.4298	23.5869	NaN	NaN	23.4551	23.417	23.4425	23.2961	23.3376	23.3101	22.7655	23.0641	23.4923	23.5869	23.3376	23.3778	23.5869	biological regulation;cell surface receptor linked signaling pathway;cellular process;cellular response to chemical stimulus;cellular response to cytokine stimulus;cellular response to interferon-alpha;cellular response to organic substance;cellular response to stimulus;cellular response to type I interferon;cytokine-mediated signaling pathway;defense response;defense response to virus;immune eff…	binding;identical protein binding;protein binding	cell part;cytoplasm;cytoplasmic part;cytosol;intracellular membrane-bounded organelle;intracellular organelle;intracellular part;membrane-bounded organelle;mitochondrion;organelle							+		1.54491	0.133473	0.321622	1.45784	0.00616117	0.989427	0.00113042	0.00700283	1.35876	0.0339897	-0.282409	-1.29483	0.219119	0.704437	0.0380831	0.224603	O14879	O14879	IFIT3
23.4041	23.4425	23.7594	23.5522	23.5045	22.9812	23.5522	23.5522	23.5522	23.654	23.8385	23.48	23.4041	23.8576	23.9495	23.4041	23.7182	23.5404	23.6209	23.7286	biological regulation;cellular metabolic process;cellular process;cellular response to stimulus;lipid metabolic process;metabolic process;oxidation-reduction process;primary metabolic process;regulation of biological process;regulation of cellular process;response to stimulus;signal transduction;small molecule metabolic process;xenobiotic metabolic process	antioxidant activity;catalytic activity;glutathione peroxidase activity;glutathione transferase activity;oxidoreductase activity;oxidoreductase activity, acting on peroxide as acceptor;peroxidase activity;transferase activity;transferase activity, transferring alkyl or aryl (other than methyl) groups	cell part;cytoplasmic part;endoplasmic reticulum membrane;endoplasmic reticulum part;envelope;extracellular membrane-bounded organelle;extracellular organelle;extracellular region part;extracellular vesicular exosome;integral to membrane;intracellular membrane-bounded organelle;intracellular organelle;intracellular organelle part;intracellular part;intrinsic to membrane;membrane;membrane part;mem…	MitoCarta3.0	APEX_IMS, mito protein domain, MS/MS++	MOM	Metabolism > Lipid metabolism > Eicosanoid metabolism					0.363168	0.635816	-0.103506	-0.459048	0.221718	0.590211	-0.0741779	-0.31439	0.68362	0.162228	0.173399	0.76606	0.498294	0.236438	0.144071	0.612723	O14880	O14880	MGST3
21.3376	21.7796	21.3266	21.6006	21.3538	21.5869	21.4923	21.3266	21.5117	21.4726	21.1825	21.6051	20.9171	21.2877	21.3538	21.4476	21.265	21.1519	21.417	21.4526	cellular component assembly;cellular component assembly at cellular level;cellular component organization;cellular component organization at cellular level;cellular component organization or biogenesis;cellular component organization or biogenesis at cellular level;cellular macromolecular complex assembly;cellular macromolecular complex subunit organization;cellular macromolecule metabolic proces…		cell part;cytoplasm;cytoplasmic part;cytosol;intracellular membrane-bounded organelle;intracellular non-membrane-bounded organelle;intracellular organelle;intracellular organelle part;intracellular part;macromolecular complex;membrane-bounded organelle;non-membrane-bounded organelle;nuclear part;nucleolus;nucleoplasm;nucleus;organelle;organelle part;protein complex;ribonucleoprotein complex;SMN c…									0.253033	0.729582	0.0775707	0.341651	0.00541772	0.987915	-0.0016037	-0.00801684	0.738283	0.121487	-0.210384	-0.861521	0.955701	0.150936	-0.131209	-0.757644	O14893	O14893	GEMIN2
24.1795	24.2535	24.275	24.391	24.3578	24.2679	24.0105	24.2243	24.1488	24.2243	24.6811	24.9043	24.9271	24.7745	24.7077	24.7182	24.7492	24.8528	24.7895	24.6431	biological regulation;cell surface receptor linked signaling pathway;cellular process;cellular response to stimulus;intracellular signal transduction;negative regulation of biological process;negative regulation of cell communication;negative regulation of cell proliferation;negative regulation of cellular process;negative regulation of protein localization at cell surface;negative regulation of …	binding;protein binding;protein C-terminus binding	actin cytoskeleton;cell part;cytoplasm;cytoplasmic part;cytoskeleton;cytosol;extracellular membrane-bounded organelle;extracellular organelle;extracellular region part;extracellular vesicular exosome;intracellular membrane-bounded organelle;intracellular non-membrane-bounded organelle;intracellular organelle;intracellular part;membrane;membrane-bounded organelle;membrane-bounded vesicle;non-membr…							+	+	0.344795	0.766853	-0.0483711	-0.300077	1.07179	0.240034	-0.116187	-0.730392	4.39182	0.000596154	0.507566	3.11772	5.08094	0.000392962	0.575382	3.65634	O14907	O14907	TAX1BP3
26.1015	26.0711	26.0711	25.9847	26.0464	26.0955	26.0505	26.038	25.9584	25.9293	26.2874	26.2926	26.1604	26.1273	26.1642	26.2714	26.317	26.1776	26.1312	26.1908	biological regulation;cell communication;cell migration;cell motility;cell surface receptor linked signaling pathway;cell-cell signaling;cellular component movement;cellular process;cellular response to stimulus;endothelial cell migration;establishment of localization;establishment of localization in cell;establishment of protein localization;glutamate secretion;G-protein coupled receptor protein…	actin binding;binding;cytoskeletal protein binding;identical protein binding;myosin binding;protein binding;protein dimerization activity;protein homodimerization activity;receptor binding	brush border;cell cortex;cell part;cell projection;cell projection part;clathrin-coated vesicle;coated vesicle;cytoplasm;cytoplasmic membrane-bounded vesicle;cytoplasmic part;cytoplasmic vesicle;cytosol;dendritic shaft;dendritic spine;endocytic vesicle;extracellular membrane-bounded organelle;extracellular organelle;extracellular region part;extracellular vesicular exosome;intracellular membrane-…								+	0.0851501	0.945977	0.0112358	0.0757548	0.527301	0.608467	-0.0406208	-0.297784	2.27792	0.0630501	0.151431	1.08241	2.68131	0.0241921	0.203288	1.39738	O14908	O14908	GIPC1
22.9225	22.9352	22.9654	22.976	23.0951	22.9899	22.8595	22.9882	22.9225	22.8557	23.1095	23.2961	23.0105	23.1871	23.2679	23.3376	23.2125	23.2096	23.3376	23.1946	biological regulation;cell communication;cell migration;cell motility;cell surface receptor linked signaling pathway;cell-cell signaling;cellular component movement;cellular process;cellular response to stimulus;endothelial cell migration;establishment of localization;establishment of localization in cell;establishment of protein localization;glutamate secretion;G-protein coupled receptor protein…	actin binding;binding;cytoskeletal protein binding;identical protein binding;myosin binding;protein binding;protein dimerization activity;protein homodimerization activity;receptor binding	brush border;cell cortex;cell part;cell projection;cell projection part;clathrin-coated vesicle;coated vesicle;cytoplasm;cytoplasmic membrane-bounded vesicle;cytoplasmic part;cytoplasmic vesicle;cytosol;dendritic shaft;dendritic spine;endocytic vesicle;extracellular membrane-bounded organelle;extracellular organelle;extracellular region part;extracellular vesicular exosome;intracellular membrane-…							+	+	0.679726	0.590735	0.0841469	0.520727	0.645759	0.506664	-0.0556927	-0.390924	1.91331	0.0424083	0.195382	1.21622	4.22147	0.00261466	0.335221	2.33104	Q8TF64;O14908	O14908;Q8TF64	GIPC1;GIPC3
22.8876	22.8987	22.8538	22.9024	23.0105	22.9406	23.0054	22.867	22.8595	22.9061	22.7955	22.6822	22.7223	22.7594	22.7594	22.9134	22.7995	22.7856	22.8423	22.8576	activation of immune response;activation of innate immune response;antigen receptor-mediated signaling pathway;B cell homeostasis;biological regulation;cell surface receptor linked signaling pathway;cellular macromolecule metabolic process;cellular metabolic process;cellular process;cellular protein metabolic process;cellular response to chemical stimulus;cellular response to cytokine stimulus;ce…	adenyl nucleotide binding;adenyl ribonucleotide binding;ATP binding;binding;catalytic activity;enzyme binding;identical protein binding;IkappaB kinase activity;kinase activity;kinase binding;nucleotide binding;phosphotransferase activity, alcohol group as acceptor;protein binding;protein dimerization activity;protein heterodimerization activity;protein homodimerization activity;protein kinase act…	CD40 receptor complex;cell part;cytoplasm;cytoplasmic part;cytosol;cytosolic part;IkappaB kinase complex;internal side of plasma membrane;intracellular membrane-bounded organelle;intracellular organelle;intracellular part;macromolecular complex;membrane part;membrane raft;membrane-bounded organelle;nucleus;organelle;plasma membrane part;protein complex;receptor complex							+		1.91304	0.433625	0.0959042	0.739017	0.0479291	0.952655	0.00509377	0.0370259	3.03415	0.037708	-0.166854	-1.25751	1.20782	0.27689	-0.0760433	-0.562999	O14920	O14920	IKBKB
23.7077	23.654	23.6649	23.6209	23.5404	23.9672	23.8191	23.9933	24.002	24.1174	23.6209	23.4676	23.5045	23.6649	23.6209	23.7182	23.8093	23.48	23.5754	23.5638	cellular macromolecule metabolic process;cellular metabolic process;cellular process;cellular protein metabolic process;establishment of localization;establishment of localization in cell;establishment of protein localization;establishment of protein localization in mitochondrion;establishment of protein localization to organelle;intracellular protein transport;intracellular transport;macromolecu…	active transmembrane transporter activity;macromolecule transmembrane transporter activity;P-P-bond-hydrolysis-driven protein transmembrane transporter activity;P-P-bond-hydrolysis-driven transmembrane transporter activity;primary active transmembrane transporter activity;protein transmembrane transporter activity;protein transporter activity;substrate-specific transmembrane transporter activity;…	cell part;cytoplasmic part;integral to membrane;integral to mitochondrial inner membrane;integral to mitochondrial membrane;integral to organelle membrane;intracellular membrane-bounded organelle;intracellular organelle;intracellular organelle part;intracellular part;intrinsic to membrane;intrinsic to mitochondrial inner membrane;intrinsic to organelle membrane;macromolecular complex;membrane;mem…	MitoCarta3.0	literature, APEX_IMS, yeast mito homolog++, mito protein domain+, MS/MS++	MIM	Protein import, sorting and homeostasis > Protein import and sorting > TIM23 presequence pathway		+		+	0.330601	0.754392	0.0536011	0.31492	3.57818	0.0156259	0.34223	2.20303	0.645675	0.454658	-0.0618275	-0.420176	2.76357	0.00553548	-0.350456	-1.99174	Q5SRD1;O14925	O14925	TIMM23;TIMM23B
26.9539	26.8504	26.8974	26.8142	26.8264	26.673	26.8264	26.7771	26.6865	26.8142	26.8741	26.8142	26.7895	26.7645	26.8974	26.8019	26.726	26.6458	26.558	26.604	biological regulation;cellular component assembly;cellular component assembly at cellular level;cellular component organization;cellular component organization at cellular level;cellular component organization or biogenesis;cellular component organization or biogenesis at cellular level;cellular macromolecular complex assembly;cellular macromolecular complex subunit organization;cellular macromol…	acetyltransferase activity;catalytic activity;H4 histone acetyltransferase activity;histone acetyltransferase activity;lysine N-acetyltransferase activity;N-acetyltransferase activity;N-acyltransferase activity;transferase activity;transferase activity, transferring acyl groups;transferase activity, transferring acyl groups other than amino-acyl groups	cell part;chromatin;chromosomal part;cytoplasm;intracellular membrane-bounded organelle;intracellular organelle;intracellular organelle part;intracellular part;macromolecular complex;membrane-bounded organelle;nuclear chromatin;nuclear chromosome part;nuclear matrix;nuclear part;nucleoplasm;nucleus;organelle;organelle part;protein complex									1.89647	0.256032	-0.160783	-1.06967	1.60395	0.207381	-0.113034	-0.801439	0.53467	0.614859	-0.0405327	-0.298189	0.850118	0.268157	-0.0882824	-0.572973	O14929	O14929	HAT1
24.3645	24.3645	24.3975	24.3975	24.2679	24.4105	24.3778	24.4425	24.3712	24.3645	24.3307	24.3031	24.2821	24.3778	24.3376	24.3239	24.2821	24.317	24.391	24.3975	biological adhesion;biological regulation;calcium ion import;calcium ion transmembrane transport;calcium ion transport;cation transport;cell adhesion;cell communication;cell-cell signaling;cellular component organization;cellular component organization at cellular level;cellular component organization or biogenesis;cellular component organization or biogenesis at cellular level;cellular metabolic…	adenyl nucleotide binding;adenyl ribonucleotide binding;ATP binding;binding;catalytic activity;guanylate kinase activity;kinase activity;nucleobase-containing compound kinase activity;nucleotide binding;nucleotide kinase activity;phosphotransferase activity, alcohol group as acceptor;phosphotransferase activity, phosphate group as acceptor;protein kinase activity;protein serine/threonine kinase a…	actin cytoskeleton;adherens junction;anchoring junction;basement membrane;basolateral plasma membrane;cell junction;cell part;cell projection membrane;cell projection part;cell-cell junction;cell-substrate adherens junction;cell-substrate junction;cilium membrane;cilium part;cytoplasm;cytoplasmic part;cytoskeleton;cytosol;extracellular matrix part;extracellular region part;focal adhesion;intracel…									0.237813	0.909091	0.0160355	0.125589	0.607875	0.637121	0.0349236	0.272964	0.526519	0.681632	-0.0321354	-0.249424	1.03215	0.452256	-0.0510235	-0.402563	O14936	O14936	CASK
25.7543	25.7024	25.5898	25.6595	25.6153	25.6181	25.6944	25.5926	25.4892	25.5955	25.5075	25.3511	25.4298	25.2607	25.3778	25.275	25.3031	25.2996	25.2643	25.2821	anatomical structure development;cell development;cellular developmental process;cellular metabolic process;cellular process;central nervous system neuron development;cerebellar Purkinje cell layer development;developmental process;electron transport chain;forebrain neuron development;generation of precursor metabolites and energy;hippocampus development;hypothalamus development;metabolic process…	catalytic activity;cation transmembrane transporter activity;hydrogen ion transmembrane transporter activity;inorganic cation transmembrane transporter activity;ion transmembrane transporter activity;monovalent inorganic cation transmembrane transporter activity;oxidoreductase activity;oxidoreductase activity, acting on diphenols and related substances as donors;oxidoreductase activity, acting on…	cell part;cytoplasmic part;intracellular membrane-bounded organelle;intracellular organelle;intracellular organelle part;intracellular part;membrane;membrane part;membrane-bounded organelle;mitochondrial inner membrane;mitochondrial membrane;mitochondrial part;mitochondrion;organelle;organelle inner membrane;organelle membrane;organelle part;respiratory chain	MitoCarta3.0	literature, APEX_IMS, targetP signal, yeast mito homolog++, mito protein domain+, induction, coexpression++, MS/MS++	MIM	OXPHOS > Complex III > CIII subunits;OXPHOS > OXPHOS subunits			+	+	1.37347	0.456324	-0.100569	-0.70983	0.763712	0.434493	-0.066275	-0.459548	3.24727	0.00744122	-0.27886	-1.85173	4.83869	0.00256682	-0.313154	-2.343	O14949	O14949	UQCRQ
27.5898	27.5682	27.4473	27.3828	27.5463	27.6527	27.5898	27.6458	27.3494	27.6527	27.2625	27.2979	27.2803	27.0914	27.2353	27.3992	27.2262	27.3578	27.341	27.189	axon guidance;biological adhesion;biological regulation;cell adhesion;cell surface receptor linked signaling pathway;cell-cell adhesion;cellular process;cellular response to stimulus;chemotaxis;enzyme linked receptor protein signaling pathway;ephrin receptor signaling pathway;establishment of localization;establishment of localization in cell;establishment of protein localization;establishment of…	binding;calcium ion binding;cation binding;ion binding;metal ion binding	actin filament bundle;actomyosin;apical part of cell;cell part;contractile fiber part;cytoplasmic part;cytoskeletal part;cytosol;extracellular membrane-bounded organelle;extracellular organelle;extracellular region part;extracellular vesicular exosome;intracellular organelle part;intracellular part;macromolecular complex;membrane-bounded organelle;membrane-bounded vesicle;myosin complex;myosin II…							+	+	0.615615	0.644965	0.0691299	0.446705	0.466314	0.477727	0.0712105	0.417769	3.00717	0.0088167	-0.273367	-1.77416	2.33092	0.0134023	-0.275448	-1.61108	P19105;O14950	O14950;P19105	MYL12A;MYL12B
25.4769	25.5374	25.417	25.417	25.5463	25.5135	25.4551	25.4362	25.3273	25.4008	25.2891	25.2535	25.1681	25.1371	25.2679	25.3066	25.2353	25.2643	25.2856	25.2891	biological regulation;cell surface receptor linked signaling pathway;cellular component organization;cellular component organization or biogenesis;cellular localization;cellular macromolecule localization;cellular membrane organization;cellular process;cellular protein localization;cellular response to stimulus;endosome to lysosome transport;endosome transport;enzyme linked receptor protein signa…	binding;cation binding;ion binding;metal ion binding;protein binding;protein domain specific binding	cell part;cytoplasm;cytoplasmic membrane-bounded vesicle;cytoplasmic part;cytoplasmic vesicle;cytosol;early endosome;early endosome membrane;endosomal part;endosome;endosome membrane;extracellular membrane-bounded organelle;extracellular organelle;extracellular region part;extracellular vesicular exosome;intracellular membrane-bounded organelle;intracellular organelle;intracellular organelle part…							+		0.861129	0.680907	0.0530609	0.401459	0.612735	0.528395	-0.0523293	-0.369548	3.61662	0.00808328	-0.255792	-1.81633	2.71992	0.050689	-0.150402	-1.12959	O14964	O14964	HGS
24.239	24.239	24.1015	24.1253	24.1095	24.141	23.9933	23.8093	23.9316	23.976	24.3307	24.4362	24.2535	24.317	24.275	24.5983	24.7338	24.4362	24.3975	24.6649	anaphase-promoting complex-dependent proteasomal ubiquitin-dependent protein catabolic process;anterior/posterior axis specification;axis specification;biological regulation;catabolic process;cell cycle;cell cycle phase;cell cycle process;cell division;cellular catabolic process;cellular component assembly;cellular component assembly at cellular level;cellular component organization;cellular comp…	adenyl nucleotide binding;adenyl ribonucleotide binding;ATP binding;binding;catalytic activity;enzyme binding;histone kinase activity;histone serine kinase activity;kinase activity;kinase binding;nucleotide binding;phosphotransferase activity, alcohol group as acceptor;protein binding;protein kinase activity;protein kinase binding;protein serine/threonine kinase activity;protein serine/threonine/…	axon hillock;axon part;cell part;cell projection part;centrosome;chromosomal part;chromosome passenger complex;chromosome, centromeric region;condensed chromosome, centromeric region;condensed nuclear chromosome, centromeric region;cytoplasmic part;cytoskeletal part;cytoskeleton;cytosol;female germ cell nucleus;germ cell nucleus;germinal vesicle;intracellular membrane-bounded organelle;intracellu…								+	2.01268	0.143159	0.243668	1.41506	1.83998	0.102532	-0.19262	-1.18942	2.14619	0.0596023	0.159618	1.10439	3.98666	0.000554217	0.595906	3.23753	O14965	O14965	AURKA
22.6843	22.5869	22.6342	22.7077	22.5141	22.7182	22.6736	22.7265	22.8307	22.6276	22.4651	22.4551	22.6164	22.6141	22.5961	22.6074	22.4015	22.6253	22.632	22.4775	biological regulation;cell differentiation;cellular component organization;cellular component organization at cellular level;cellular component organization or biogenesis;cellular component organization or biogenesis at cellular level;cellular developmental process;cellular process;cellular response to stimulus;developmental process;establishment of localization;establishment of localization in c…	binding;catalytic activity;GTP binding;GTPase activity;guanyl nucleotide binding;guanyl ribonucleotide binding;hydrolase activity;hydrolase activity, acting on acid anhydrides;hydrolase activity, acting on acid anhydrides, in phosphorus-containing anhydrides;nucleoside-triphosphatase activity;nucleotide binding;purine nucleotide binding;purine ribonucleoside triphosphate binding;purine ribonucleo…	cell part;cytoplasm;cytoplasmic membrane-bounded vesicle;cytoplasmic part;cytoplasmic vesicle;cytoskeleton;extracellular membrane-bounded organelle;extracellular organelle;extracellular region part;extracellular vesicular exosome;Golgi apparatus part;intracellular membrane-bounded organelle;intracellular non-membrane-bounded organelle;intracellular organelle;intracellular organelle part;intracell…									0.003566	0.996722	-0.000624847	-0.0039275	0.994989	0.314815	0.0898579	0.605028	0.768512	0.355614	-0.0760834	-0.505506	1.70246	0.0620135	-0.166566	-1.05821	O14966	O14966	RAB29
23.6209	23.8093	23.7182	23.9225	23.6649	23.8093	23.7389	23.5983	23.8576	23.5404	24.2821	24.4298	23.4676	24.5638	24.2317	24.654	24.4488	24.7389	24.4862	24.2961	antigen processing and presentation;biological regulation;cation homeostasis;cell differentiation;cellular cation homeostasis;cellular chemical homeostasis;cellular component organization;cellular component organization at cellular level;cellular component organization or biogenesis;cellular component organization or biogenesis at cellular level;cellular developmental process;cellular homeostasis…	AP-1 adaptor complex binding;AP-3 adaptor complex binding;binding;catalytic activity;GTP binding;GTPase activity;GTP-dependent protein binding;guanyl nucleotide binding;guanyl ribonucleotide binding;hydrolase activity;hydrolase activity, acting on acid anhydrides;hydrolase activity, acting on acid anhydrides, in phosphorus-containing anhydrides;nucleoside-triphosphatase activity;nucleotide bindin…	cell part;cytoplasm;cytoplasmic membrane-bounded vesicle;cytoplasmic part;cytoplasmic vesicle;cytoplasmic vesicle membrane;cytoplasmic vesicle part;cytoskeleton;cytosol;early endosome;endocytic vesicle;endocytic vesicle membrane;endoplasmic reticulum;endosome;extracellular membrane-bounded organelle;extracellular organelle;extracellular region part;extracellular vesicular exosome;Golgi apparatus …							+	+	0.828063	0.254017	0.329813	1.07673	0.186995	0.720674	-0.0382565	-0.211124	1.26791	0.0190504	0.447849	1.50077	4.4548	0.000267782	0.815918	4.10118	Q13637;O14966;P57729	O14966;Q13637	RAB29;RAB32;RAB38
22.7776	22.7856	22.7955	22.9985	22.6431	22.9352	22.9513	22.9882	23.1534	22.9812	20.417	20.1825	21.2764	21.0088	20.3962	20.5356	20.1825	20.6453	20.8346	20.8802	binding of sperm to zona pellucida;cell recognition;cell-cell recognition;cellular component assembly;cellular component organization;cellular component organization or biogenesis;cellular macromolecule metabolic process;cellular metabolic process;cellular process;cellular process involved in reproduction;cellular protein metabolic process;fertilization;macromolecular complex assembly;macromolecu…	binding;calcium ion binding;cation binding;ion binding;metal ion binding;protein binding;unfolded protein binding	cell part;cytoplasmic part;endoplasmic reticulum;endoplasmic reticulum membrane;endoplasmic reticulum part;envelope;integral to membrane;intracellular membrane-bounded organelle;intracellular organelle;intracellular organelle part;intracellular part;intrinsic to membrane;membrane;membrane part;membrane-bounded organelle;nuclear envelope;nuclear part;organelle;organelle envelope;organelle membrane…							+	+	0.0599524	0.914029	-0.0405525	-0.118587	1.71624	0.101366	0.201805	1.19373	5.06468	0	-2.14385	-6.80986	7.07072	0	-2.38621	-10.3285	O14967	O14967	CLGN
19.4839	20.0691	19.5975	19.778	19.7478	18.584	20.5165	20.1946	19.6422	20.4375	NaN	19.7479	NaN	NaN	19.3614	NaN	NaN	NaN	19.2172	NaN	establishment of localization;establishment of localization in cell;establishment of protein localization;intracellular protein transport;intracellular transport;protein transport;transport	protein transporter activity;substrate-specific transporter activity;transporter activity	cell part;cytoplasmic part;endosome;intracellular membrane-bounded organelle;intracellular organelle;intracellular part;membrane-bounded organelle;nucleus;organelle									NaN	1	0	NaN	0.145065	0.610095	0.139677	0.29682	0.402632	0.269967	-0.180639	-0.613329	NaN	1	0	NaN	O14972	O14972	DSCR3
25.2785	25.2096	25.3204	25.3066	25.2096	25.275	25.3031	25.4041	25.3712	25.2856	25.2499	25.1681	25.275	25.217	25.1565	25.2353	25.2021	25.2821	25.2317	25.1293	biological regulation;cell cycle;cell cycle phase;cell cycle process;cellular component organization;cellular component organization at cellular level;cellular component organization or biogenesis;cellular component organization or biogenesis at cellular level;cellular macromolecule metabolic process;cellular metabolic process;cellular process;cellular protein metabolic process;cellular response …	14-3-3 protein binding;binding;enzyme binding;enzyme inhibitor activity;enzyme regulator activity;kinase binding;molecular transducer activity;phosphatase regulator activity;protein binding;protein kinase binding;signal transducer activity	actin cytoskeleton;adherens junction;anchoring junction;cell junction;cell part;cell-substrate adherens junction;cell-substrate junction;centrosome;chromosomal part;contractile fiber;cytoplasm;cytoplasmic part;cytoskeletal part;cytoskeleton;cytosol;focal adhesion;intracellular non-membrane-bounded organelle;intracellular organelle;intracellular organelle part;intracellular part;kinetochore;macrom…									0.0286528	0.98716	0.00281067	0.0209746	0.969554	0.428272	0.0628525	0.466777	0.811512	0.492847	-0.0516518	-0.388843	1.849	0.12444	-0.111694	-0.822719	O14974	O14974	PPP1R12A
24.2607	24.0854	24.1253	24.1795	24.0526	24.4923	24.4105	24.5045	24.4923	24.4105	25.3844	25.239	25.2714	25.2317	25.1371	25.6622	25.4892	25.5696	25.4769	25.2679	bile acid biosynthetic process;bile acid metabolic process;biosynthetic process;carboxylic acid biosynthetic process;carboxylic acid catabolic process;carboxylic acid metabolic process;catabolic process;cellular biosynthetic process;cellular catabolic process;cellular ketone metabolic process;cellular lipid catabolic process;cellular lipid metabolic process;cellular metabolic process;cellular pro…	acid-thiol ligase activity;adenyl nucleotide binding;adenyl ribonucleotide binding;ATP binding;binding;catalytic activity;enzyme binding;fatty acid ligase activity;fatty acid transporter activity;ligase activity;ligase activity, forming carbon-sulfur bonds;lipid transporter activity;long-chain fatty acid-CoA ligase activity;nucleotide binding;phytanate-CoA ligase activity;pristanate-CoA ligase ac…	cell part;cytoplasmic part;endoplasmic reticulum lumen;endoplasmic reticulum membrane;endoplasmic reticulum part;extracellular membrane-bounded organelle;extracellular organelle;extracellular region part;extracellular vesicular exosome;integral to endoplasmic reticulum membrane;integral to membrane;integral to organelle membrane;integral to peroxisomal membrane;intracellular membrane-bounded orga…						+	+	+	1.8609	0.158502	0.240439	1.36197	4.19398	0.0134196	0.321323	2.25702	7.47999	0	1.11203	7.21372	6.41611	0	1.03115	6.11221	O14975	O14975	SLC27A2
24.9847	24.9672	24.9225	24.8904	24.9406	24.8142	24.7645	24.7796	24.7077	24.8336	24.7846	24.7846	24.7796	24.6153	24.7745	24.6703	24.6971	24.5926	24.5926	24.654	anatomical structure development;anatomical structure morphogenesis;biological regulation;cell cycle;cell development;cell differentiation;cellular component disassembly;cellular component disassembly at cellular level;cellular component organization;cellular component organization at cellular level;cellular component organization or biogenesis;cellular component organization or biogenesis at cel…	adenyl nucleotide binding;adenyl ribonucleotide binding;ATP binding;binding;catalytic activity;kinase activity;nucleotide binding;phosphotransferase activity, alcohol group as acceptor;protein kinase activity;protein serine/threonine kinase activity;purine nucleotide binding;purine ribonucleoside triphosphate binding;purine ribonucleotide binding;ribonucleotide binding;transferase activity;transf…	adherens junction;anchoring junction;cell junction;cell part;cell-substrate adherens junction;cell-substrate junction;cytoplasmic part;focal adhesion;Golgi apparatus;intracellular membrane-bounded organelle;intracellular organelle;intracellular part;membrane;membrane-bounded organelle;organelle;perinuclear region of cytoplasm							+		1.57281	0.420716	-0.106354	-0.76363	3.43266	0.0879135	-0.161163	-1.26501	3.09335	0.0245831	-0.19337	-1.41071	2.73918	0.0610955	-0.138562	-1.0633	O14976	O14976	GAK
29.0889	29.0111	29.0164	29.0914	29.1361	29.027	29.0839	29.0505	29.0762	29.1065	28.995	28.9316	28.8799	28.9814	29.099	28.9896	28.8887	29.0057	29.0137	28.9841	biological regulation;biosynthetic process;cellular biosynthetic process;cellular macromolecule biosynthetic process;cellular macromolecule metabolic process;cellular metabolic process;cellular nitrogen compound metabolic process;cellular process;macromolecule biosynthetic process;macromolecule metabolic process;metabolic process;nitrogen compound metabolic process;nucleic acid metabolic process;…	binding;DNA binding;double-stranded DNA binding;mRNA binding;nucleic acid binding;nucleotide binding;poly(A) RNA binding;poly(G) RNA binding;poly-purine tract binding;RNA binding;single-stranded DNA binding;single-stranded RNA binding;structure-specific DNA binding	cell part;cytoplasm;extracellular membrane-bounded organelle;extracellular organelle;extracellular region part;extracellular vesicular exosome;intracellular membrane-bounded organelle;intracellular organelle;intracellular organelle part;intracellular part;macromolecular complex;membrane-bounded organelle;membrane-bounded vesicle;nuclear part;nucleoplasm;nucleus;organelle;organelle part;ribonucleo…									0.00801449	0.994106	-0.00101547	-0.00710383	0.000310267	0.998408	2.55585e-05	0.000200178	1.15508	0.239525	-0.0914101	-0.635994	2.09152	0.163601	-0.0924511	-0.731256	O14979	O14979	HNRNPDL
23.5983	23.0592	23.3778	23.5522	23.7695	24.0526	23.0393	22.9116	23.1871	24.0609	23.9134	22.9882	23.0559	23.1856	24.0443	23.7995	23.0526	23.5165	23.6431	23.867	biological regulation;biosynthetic process;catabolic process;cellular biosynthetic process;cellular catabolic process;cellular macromolecule biosynthetic process;cellular macromolecule catabolic process;cellular macromolecule metabolic process;cellular metabolic process;cellular nitrogen compound metabolic process;cellular process;gene expression;macromolecule biosynthetic process;macromolecule c…	binding;DNA binding;double-stranded DNA binding;mRNA binding;nucleic acid binding;nucleotide binding;poly(A) RNA binding;poly(G) RNA binding;poly-purine tract binding;RNA binding;sequence-specific DNA binding;single-stranded DNA binding;single-stranded RNA binding;structure-specific DNA binding;telomeric DNA binding	cell part;cytoplasm;cytoplasmic part;cytosol;extracellular membrane-bounded organelle;extracellular organelle;extracellular region part;extracellular vesicular exosome;intracellular membrane-bounded organelle;intracellular organelle;intracellular organelle part;intracellular part;macromolecular complex;membrane-bounded organelle;membrane-bounded vesicle;nuclear part;nucleoplasm;nucleus;organelle;…									0.208918	0.702316	0.138275	0.377104	0.026211	0.929315	-0.0211327	-0.0557944	0.0471073	0.885037	-0.0339443	-0.095741	0.169679	0.560535	0.125463	0.3218	O14979;Q14103	O14979;Q14103	HNRNPD;HNRNPDL
26.2426	26.3307	26.2909	26.3562	26.4409	25.9495	26.1965	26.1391	25.9361	26.2262	26.2553	25.9428	25.3477	26.317	26.4362	25.9517	25.9271	25.8904	25.9383	26.1488	anatomical structure morphogenesis;biological regulation;biosynthetic process;cell morphogenesis;cell morphogenesis involved in differentiation;cellular biosynthetic process;cellular component morphogenesis;cellular component organization;cellular component organization or biogenesis;cellular developmental process;cellular macromolecule biosynthetic process;cellular macromolecule metabolic proces…	binding;DNA binding;double-stranded DNA binding;mRNA binding;nucleic acid binding;nucleotide binding;poly(A) RNA binding;poly(G) RNA binding;poly-purine tract binding;RNA binding;single-stranded DNA binding;single-stranded RNA binding;structure-specific DNA binding	cell part;cytoplasm;extracellular membrane-bounded organelle;extracellular organelle;extracellular region part;extracellular vesicular exosome;intracellular membrane-bounded organelle;intracellular organelle;intracellular organelle part;intracellular part;macromolecular complex;membrane-bounded organelle;membrane-bounded vesicle;nuclear part;nucleoplasm;nucleus;organelle;organelle part;ribonucleo…									0.173105	0.77205	-0.0885441	-0.294139	2.07429	0.0644988	-0.242812	-1.42872	0.683329	0.103768	-0.272468	-0.912462	0.792744	0.196896	-0.1182	-0.669488	O14979;Q99729	O14979;Q99729	HNRNPAB;HNRNPDL
26.4862	26.4846	26.5225	26.4551	26.533	26.4999	26.5374	26.524	26.5255	26.5389	26.3612	26.3828	26.3204	26.3877	26.4425	26.3578	26.4138	26.3031	26.3307	26.4877	biological regulation;cell cycle;cell surface receptor linked signaling pathway;cellular localization;cellular macromolecule localization;cellular process;cellular protein localization;cellular response to stimulus;enzyme linked receptor protein signaling pathway;establishment of localization;establishment of localization in cell;establishment of organelle localization;establishment of protein lo…	binding;nucleic acid binding;nucleocytoplasmic transporter activity;protein transporter activity;RNA binding;substrate-specific transporter activity;transporter activity	annulate lamellae;Cajal body;cell part;chromosomal part;cytoplasm;cytoplasmic part;cytosol;envelope;intracellular membrane-bounded organelle;intracellular non-membrane-bounded organelle;intracellular organelle;intracellular organelle part;intracellular part;kinetochore;macromolecular complex;membrane;membrane part;membrane-bounded organelle;non-membrane-bounded organelle;nuclear body;nuclear enve…									0.00262666	0.997546	-0.000299072	-0.00216157	0.984395	0.669095	0.0288719	0.249489	2.88077	0.0945479	-0.11735	-0.943855	2.62047	0.0556694	-0.146521	-1.09699	O14980	O14980	XPO1
24.1795	24.1871	24.1642	24.217	24.1253	24.2463	24.1946	24.2096	24.2317	24.1946	24.217	24.1719	24.2096	24.141	24.0691	24.2096	24.1946	24.2317	24.2096	24.2096	biological regulation;negative regulation of binding;negative regulation of biological process;negative regulation of biosynthetic process;negative regulation of cellular biosynthetic process;negative regulation of cellular macromolecule biosynthetic process;negative regulation of cellular metabolic process;negative regulation of cellular process;negative regulation of chromatin binding;negative …	adenyl nucleotide binding;adenyl ribonucleotide binding;ATP binding;binding;catalytic activity;DNA binding;helicase activity;hydrolase activity;hydrolase activity, acting on acid anhydrides;hydrolase activity, acting on acid anhydrides, in phosphorus-containing anhydrides;nucleic acid binding;nucleic acid binding transcription factor activity;nucleoside-triphosphatase activity;nucleotide binding;…	cell part;intracellular membrane-bounded organelle;intracellular organelle;intracellular part;membrane-bounded organelle;nucleus;organelle									0.953983	0.693699	0.0492905	0.386498	1.25443	0.555305	0.0407223	0.344515	0.163788	0.880769	-0.0129208	-0.0987876	0.140571	0.953192	-0.00435257	-0.0389055	O14981	O14981	BTAF1
23.8385	23.7895	23.8191	23.8191	23.7182	23.7594	23.7182	23.654	23.7286	23.5869	23.7895	23.8191	23.7077	23.7492	23.7182	23.7995	23.7286	23.7796	23.7492	23.6971	axon ensheathment;biological regulation;cell cycle process;cellular component assembly;cellular component assembly at cellular level;cellular component organization;cellular component organization at cellular level;cellular component organization or biogenesis;cellular component organization or biogenesis at cellular level;cellular process;centrosome duplication;centrosome organization;cytoskelet…	binding;cytoskeletal protein binding;enzyme regulator activity;GTPase regulator activity;guanyl-nucleotide exchange factor activity;kinesin binding;nucleoside-triphosphatase regulator activity;protein binding;Ras guanyl-nucleotide exchange factor activity;Rho guanyl-nucleotide exchange factor activity;small GTPase regulator activity	cell part;centrosome;cytoplasmic part;cytoskeletal part;cytosol;intracellular non-membrane-bounded organelle;intracellular organelle;intracellular organelle part;intracellular part;microtubule organizing center;non-membrane-bounded organelle;organelle;organelle part									0.0777947	0.968332	-0.00595245	-0.0465647	1.68326	0.216096	-0.107454	-0.782038	0.664863	0.601381	-0.0401379	-0.308985	0.904531	0.39212	0.061364	0.451972	O15013	O15013	ARHGEF10
22.9134	23.0173	22.9637	22.9406	22.953	22.7816	22.8746	22.8708	22.8014	22.7471	23.002	22.9637	23.0002	22.9189	22.8651	22.8576	22.8595	22.8576	22.8073	22.7655		binding;cation binding;ion binding;metal ion binding	cell part;intracellular membrane-bounded organelle;intracellular organelle;intracellular part;membrane-bounded organelle;nucleus;organelle									2.25027	0.329698	-0.120496	-0.911964	2.80874	0.122947	-0.142506	-1.09319	0.0899379	0.930004	-0.00762634	-0.0581352	0.181547	0.863624	0.0143845	0.10953	O15014	O15014	ZNF609
23.9672	23.9495	23.9584	23.9495	23.895	23.9672	24.002	24.0691	24.0105	23.9134	23.4425	23.391	23.417	23.3645	23.3239	23.417	23.3778	23.4551	23.3511	23.3511	actin filament capping;adult behavior;anatomical structure morphogenesis;antigen processing and presentation;antigen processing and presentation of exogenous antigen;antigen processing and presentation of exogenous peptide antigen;antigen processing and presentation of exogenous peptide antigen via MHC class II;antigen processing and presentation of peptide antigen;antigen processing and presenta…	actin binding;binding;cytoskeletal protein binding;lipid binding;phospholipid binding;protein binding;structural constituent of cytoskeleton;structural molecule activity	apical plasma membrane;cell body;cell cortex part;cell junction;cell part;cytoplasm;cytoplasmic part;cytoskeletal part;cytosol;extracellular region part;extracellular space;intracellular organelle part;intracellular part;membrane part;neuronal cell body;organelle part;plasma membrane part;spectrin							+	+	0.0318986	0.986526	0.00264435	0.0205253	0.891468	0.520329	0.0485165	0.377232	7.86912	0	-0.556128	-4.47869	7.11332	6.85714e-05	-0.602	-4.53841	O15020	O15020	SPTBN2
26.4425	26.3562	26.3926	26.3629	26.3324	26.3324	26.3894	26.53	26.4425	26.4441	26.3679	26.2517	26.2188	26.204	26.2979	26.2643	26.2979	26.2426	26.2151	26.2625	actin filament capping;adult behavior;adult locomotory behavior;adult walking behavior;anatomical structure development;anatomical structure morphogenesis;antigen processing and presentation;antigen processing and presentation of exogenous antigen;antigen processing and presentation of exogenous peptide antigen;antigen processing and presentation of exogenous peptide antigen via MHC class II;anti…	actin binding;actin filament binding;ankyrin binding;binding;cytoskeletal protein binding;enzyme binding;GTPase binding;lipid binding;phosphatase binding;phospholipid binding;protein binding;spectrin binding;structural constituent of cytoskeleton;structural molecule activity	actin cytoskeleton;adherens junction;anchoring junction;apical plasma membrane;axolemma;axon hillock;axon part;cell body;cell body fiber;cell cortex part;cell junction;cell part;cell projection;cell projection membrane;cell projection part;cell surface;contractile fiber part;cuticular plate;cytoplasm;cytoplasmic part;cytoskeletal part;cytoskeleton;cytosol;extracellular membrane-bounded organelle;…								+	0.135119	0.938594	-0.0115643	-0.0871559	0.657551	0.532847	0.0503624	0.36534	1.8355	0.143074	-0.10928	-0.80816	2.8802	0.0348191	-0.171206	-1.26348	O15020;P11277;Q01082;Q9H254	O15020;Q01082	SPTB;SPTBN1;SPTBN2;SPTBN4
24.5754	24.5983	24.5754	24.5404	24.5285	24.5165	24.5696	24.4614	24.4488	24.4984	24.5522	24.632	23.3376	24.5522	24.5696	24.6918	24.4923	24.5522	24.5754	24.6649	activation of immune response;activation of innate immune response;anatomical structure development;axon guidance;biological regulation;cell communication;cell cycle;cell cycle phase;cell cycle process;cell differentiation;cell division;cell proliferation;cell surface receptor linked signaling pathway;cell-cell signaling;cellular component organization;cellular component organization at cellular …	adenyl nucleotide binding;adenyl ribonucleotide binding;ATP binding;binding;caspase inhibitor activity;caspase regulator activity;catalytic activity;cation binding;cysteine-type endopeptidase inhibitor activity;endopeptidase inhibitor activity;endopeptidase regulator activity;enzyme binding;enzyme inhibitor activity;enzyme regulator activity;ion binding;kinase activity;magnesium ion binding;metal…	cell division site part;cell part;centrosome;cleavage furrow;cytoplasm;cytoplasmic part;cytoskeletal part;cytoskeleton;cytosol;intracellular membrane-bounded organelle;intracellular non-membrane-bounded organelle;intracellular organelle;intracellular organelle part;intracellular part;membrane;membrane-bounded organelle;microtubule cytoskeleton;microtubule organizing center;mitochondrion;non-membr…									0.496172	0.421301	0.266611	0.759731	1.49176	0.383079	-0.0646526	-0.517284	0.429147	0.212866	-0.234907	-0.673958	1.27197	0.193438	0.0963562	0.675822	Q9UK32;Q15418;Q6P0Q8;P51812;O60307;Q96GX5;Q9Y2H9;O15021	O15021;P51812;Q15418;Q96GX5;Q9UK32	MAST1;MAST2;MAST3;MAST4;MASTL;RPS6KA1;RPS6KA3;RPS6KA6
25.5195	25.6431	25.5725	25.5345	25.5926	25.5075	25.5135	25.5225	25.4362	25.4645	25.3745	25.4041	25.3745	25.3844	25.4105	25.3376	25.2856	25.4202	25.2785	25.2996	anatomical structure development;cellular component organization;cellular component organization at cellular level;cellular component organization or biogenesis;cellular component organization or biogenesis at cellular level;cellular process;COPII vesicle coating;developmental process;endoplasmic reticulum organization;establishment of localization;establishment of protein localization;organelle …		cell part;cytoplasm;cytoplasmic part;cytosol;endoplasmic reticulum membrane;endoplasmic reticulum part;Golgi apparatus;Golgi apparatus part;Golgi membrane;intracellular membrane-bounded organelle;intracellular organelle;intracellular organelle part;intracellular part;membrane;membrane part;membrane-bounded organelle;organelle;organelle membrane;organelle part							+	+	1.37034	0.594045	-0.0653027	-0.513724	1.79617	0.281703	-0.0835964	-0.655805	4.31264	0.0199597	-0.182834	-1.48401	3.15536	0.0353979	-0.16454	-1.25749	O15027	O15027	SEC16A
24.3778	24.4105	24.4234	24.4105	24.4298	24.2961	24.3031	24.2961	24.317	24.3376	24.1488	24.1795	24.0772	24.141	24.217	24.0275	24.1015	24.1095	24.0691	24.1565	anatomical structure development;anatomical structure formation involved in morphogenesis;biological regulation;brain development;cell proliferation;cell surface receptor linked signaling pathway;cellular process;cellular response to stimulus;developmental process;neural precursor cell proliferation;neural tube closure;neuroblast proliferation;organ development;positive regulation of axonogenesis…	molecular transducer activity;receptor activity;semaphorin receptor activity;signal transducer activity;signaling receptor activity;transmembrane signaling receptor activity	cell part;cell surface;extracellular membrane-bounded organelle;extracellular organelle;extracellular region part;extracellular vesicular exosome;integral to membrane;integral to plasma membrane;intracellular;intrinsic to membrane;intrinsic to plasma membrane;membrane part;membrane-bounded organelle;membrane-bounded vesicle;organelle;plasma membrane part;vesicle							+	+	1.02493	0.638793	-0.0598911	-0.455191	4.51937	0.175174	-0.100435	-0.897282	5.19608	0.00441287	-0.257722	-2.06507	4.90058	0.00918161	-0.217178	-1.76718	O15031	O15031	PLXNB2
21.7915	21.3857	22.0459	21.8802	21.7512	21.4676	22.0526	21.6843	21.391	21.3101	21.8191	21.9742	21.5309	21.6671	21.6409	21.4825	21.8191	22.1015	21.2125	NaN		binding;nucleic acid binding;RNA binding										0.14497	0.810835	-0.0725332	-0.248765	0.51989	0.256941	-0.189804	-0.69763	0.12653	0.760565	-0.0444958	-0.190658	0.119931	0.705718	0.0727751	0.222008	O15037	O15037	KHNYN
25.7103	25.7208	25.7995	25.7695	25.7594	25.7517	25.7846	25.824	25.8552	25.772	25.8433	25.8069	25.7645	25.9043	25.8528	25.772	25.8623	25.8264	25.7771	25.8288	cellular macromolecule metabolic process;cellular metabolic process;cellular nitrogen compound metabolic process;cellular process;macromolecule metabolic process;metabolic process;nitrogen compound metabolic process;nucleic acid metabolic process;nucleobase-containing compound metabolic process;primary metabolic process;RNA metabolic process;RNA processing	binding;nucleotide binding	cell part;intracellular membrane-bounded organelle;intracellular organelle;intracellular organelle part;intracellular part;membrane-bounded organelle;nuclear part;nucleoplasm;nucleus;organelle;organelle part									0.310812	0.882533	-0.0210114	-0.162924	0.988163	0.532786	0.0456112	0.365578	1.6946	0.235744	0.0824413	0.64143	0.260662	0.839239	0.0158188	0.126281	O15042	O15042	U2SURP
22.7735	22.8093	22.6029	22.7389	22.6693	22.7223	22.8614	22.9152	22.8727	22.8519	22.5427	22.6253	22.6453	22.6074	22.6431	22.6822	22.5309	22.7471	22.5846	22.538	biological regulation;biosynthetic process;cellular biosynthetic process;cellular component organization;cellular component organization at cellular level;cellular component organization or biogenesis;cellular component organization or biogenesis at cellular level;cellular macromolecule biosynthetic process;cellular macromolecule metabolic process;cellular metabolic process;cellular nitrogen comp…	binding;catalytic activity;histone methyltransferase activity;histone methyltransferase activity (H3-K4 specific);histone-lysine N-methyltransferase activity;lysine N-methyltransferase activity;methyltransferase activity;N-methyltransferase activity;nucleic acid binding;nucleotide binding;protein methyltransferase activity;protein-lysine N-methyltransferase activity;RNA binding;S-adenosylmethioni…	cell part;chromatin remodeling complex;chromosome;histone methyltransferase complex;intracellular membrane-bounded organelle;intracellular non-membrane-bounded organelle;intracellular organelle;intracellular organelle part;intracellular part;macromolecular complex;membrane-bounded organelle;methyltransferase complex;non-membrane-bounded organelle;nuclear body;nuclear part;nuclear speck;nucleoplas…								+	0.0285099	0.98479	0.00381203	0.0260488	1.47013	0.190969	0.125917	0.843555	1.46676	0.170295	-0.106022	-0.748924	2.56783	0.019098	-0.228128	-1.48752	O15047	O15047	SETD1A
18.7933	19.5384	19.1248	19.5716	19.3336	19.5977	19.2793	18.9693	19.4309	18.8473	19.7667	19.6048	20.417	19.9459	19.4384	20.0559	19.8459	20.4576	20.3857	19.9036	biological regulation;cardiac cell differentiation;cardiac muscle cell differentiation;cell differentiation;cellular component organization;cellular component organization at cellular level;cellular component organization or biogenesis;cellular component organization or biogenesis at cellular level;cellular developmental process;cellular process;cellular response to chemical stimulus;cellular res…	binding;catalytic activity;cation binding;demethylase activity;dioxygenase activity;DNA binding;histone demethylase activity;histone demethylase activity (H3-K27 specific);ion binding;metal ion binding;nucleic acid binding;oxidoreductase activity;sequence-specific DNA binding	cell part;intracellular membrane-bounded organelle;intracellular organelle;intracellular organelle part;intracellular part;membrane-bounded organelle;nuclear part;nucleoplasm;nucleus;organelle;organelle part							+	+	0.707435	0.313858	0.295179	0.954318	0.0865405	0.79527	-0.0474323	-0.157609	1.45836	0.00942214	0.562231	1.74876	2.88331	0.000681733	0.904842	3.14813	O15054	O15054	KDM6B
22.1332	22.2214	22.1886	22.1519	22.239	21.8269	22.0592	22.1976	21.8764	22.1765	22.5093	22.1488	22.4273	22.1642	22.2707	22.1332	22.3884	22.391	22.3017	21.9985	biosynthetic process;cellular biosynthetic process;cellular lipid metabolic process;cellular metabolic process;cellular process;dephosphorylation;glycerolipid biosynthetic process;glycerolipid metabolic process;glycerophospholipid biosynthetic process;glycerophospholipid metabolic process;lipid biosynthetic process;lipid metabolic process;lipid modification;metabolic process;organophosphate metab…	binding;catalytic activity;hydrolase activity;hydrolase activity, acting on ester bonds;inositol or phosphatidylinositol phosphatase activity;nucleic acid binding;nucleotide binding;phosphatase activity;phosphatidylinositol bisphosphate phosphatase activity;phosphatidylinositol phosphate 5-phosphatase activity;phosphatidylinositol-4,5-bisphosphate 5-phosphatase activity;phosphoric ester hydrolase…	cell part;cytoplasmic part;cytosol;intracellular part;membrane									0.240971	0.766828	-0.0614941	-0.30001	1.11573	0.176003	-0.159504	-0.893618	0.81616	0.213409	0.117244	0.67307	1.08878	0.0665675	0.215253	1.0346	O15056	O15056	SYNJ2
24.7286	24.8764	25.239	25.2243	25.1174	24.7796	25.002	25.3645	25.2243	25.1833	24.9539	24.9803	25.2243	25.239	25.0526	25.0233	24.8623	25.2714	25.2607	24.9847	cellular component organization;cellular component organization at cellular level;cellular component organization or biogenesis;cellular component organization or biogenesis at cellular level;cellular process;cytoskeleton organization;intermediate filament cytoskeleton organization;intermediate filament-based process;organelle organization	binding;cytoskeletal protein binding;intermediate filament binding;protein binding;protein complex binding;structural constituent of cytoskeleton;structural constituent of muscle;structural molecule activity;vinculin binding	adherens junction;anchoring junction;cell junction;cell part;contractile fiber part;costamere;cytoplasmic part;cytoskeletal part;cytoskeleton;intermediate filament;intermediate filament cytoskeleton;intracellular non-membrane-bounded organelle;intracellular organelle;intracellular organelle part;intracellular part;macromolecular complex;membrane;neurofilament cytoskeleton;non-membrane-bounded org…									0.0332184	0.967498	-0.00956535	-0.0477566	0.207538	0.602591	0.0735802	0.303151	0.177667	0.688375	0.0528805	0.243285	0.0859375	0.830936	-0.030265	-0.132133	O15061	O15061	SYNM
21.714	21.743	21.7715	21.7348	21.8987	21.714	21.5451	21.6409	21.4576	21.6231	22.0156	21.9985	21.8802	21.9171	21.8307	21.9847	21.9637	21.8385	21.8461	21.9388	anterograde axon cargo transport;antigen processing and presentation;antigen processing and presentation of exogenous antigen;antigen processing and presentation of exogenous peptide antigen;antigen processing and presentation of exogenous peptide antigen via MHC class II;antigen processing and presentation of peptide antigen;antigen processing and presentation of peptide antigen via MHC class II…	adenyl nucleotide binding;adenyl ribonucleotide binding;ATP binding;ATPase activity;binding;catalytic activity;enzyme binding;GTPase binding;hydrolase activity;hydrolase activity, acting on acid anhydrides;hydrolase activity, acting on acid anhydrides, in phosphorus-containing anhydrides;microtubule motor activity;motor activity;nucleoside-triphosphatase activity;nucleotide binding;plus-end-direc…	axoneme part;cell part;cell projection;cell projection part;centrosome;cilium;cytoplasmic part;cytoskeletal part;cytoskeleton;cytosol;extracellular membrane-bounded organelle;extracellular organelle;extracellular region part;extracellular vesicular exosome;intracellular non-membrane-bounded organelle;intracellular organelle;intracellular organelle part;intracellular part;intraflagellar transport …								+	0.114184	0.930498	-0.0140854	-0.0962662	1.91032	0.114429	-0.17628	-1.13879	1.92989	0.0684689	0.15601	1.0538	3.47652	0.00463223	0.318205	2.07589	O15066	O15066	KIF3B
20.5731	20.6006	20.714	20.7471	20.8651	20.7955	20.8576	20.7471	20.6364	20.68	20.7796	20.8576	20.85	20.895	20.8876	21.0691	20.9171	20.7796	20.5545	20.6276	anatomical structure formation involved in morphogenesis;anatomical structure morphogenesis;anterograde axon cargo transport;antigen processing and presentation;antigen processing and presentation of exogenous antigen;antigen processing and presentation of exogenous peptide antigen;antigen processing and presentation of exogenous peptide antigen via MHC class II;antigen processing and presentatio…	adenyl nucleotide binding;adenyl ribonucleotide binding;ATP binding;ATPase activity;binding;catalytic activity;cytoskeletal protein binding;enzyme binding;GTPase binding;hydrolase activity;hydrolase activity, acting on acid anhydrides;hydrolase activity, acting on acid anhydrides, in phosphorus-containing anhydrides;microtubule motor activity;motor activity;nucleoside-triphosphatase activity;nucl…	axoneme part;cell part;cell projection;cell projection part;centrosome;cilium;cytoplasmic part;cytoskeletal part;cytoskeleton;cytosol;extracellular membrane-bounded organelle;extracellular organelle;extracellular region part;extracellular vesicular exosome;intracellular non-membrane-bounded organelle;intracellular organelle;intracellular organelle part;intracellular part;intraflagellar transport …									0.282924	0.742025	-0.0643978	-0.328539	0.276324	0.652796	0.0433434	0.261241	1.58117	0.0839579	0.153957	0.983164	0.179235	0.69525	0.0462154	0.229033	Q9Y496;O15066	O15066;Q9Y496	KIF3A;KIF3B
26.7389	26.8142	26.7771	26.6998	26.8142	26.6865	26.6998	26.6181	26.527	26.6998	26.726	26.726	26.6865	26.6458	26.8264	26.6998	26.7895	26.5492	26.604	26.7389	amine metabolic process;biosynthetic process;carboxylic acid metabolic process;cellular amine metabolic process;cellular amino acid metabolic process;cellular aromatic compound metabolic process;cellular biosynthetic process;cellular ketone metabolic process;cellular metabolic process;cellular nitrogen compound biosynthetic process;cellular nitrogen compound metabolic process;cellular process;'de…	adenyl nucleotide binding;adenyl ribonucleotide binding;ATP binding;binding;carbon-nitrogen ligase activity, with glutamine as amido-N-donor;catalytic activity;cation binding;ion binding;ligase activity;ligase activity, forming carbon-nitrogen bonds;metal ion binding;nucleotide binding;phosphoribosylformylglycinamidine synthase activity;purine nucleotide binding;purine ribonucleoside triphosphate…	cell part;cytoplasm;cytoplasmic part;cytosol;extracellular membrane-bounded organelle;extracellular organelle;extracellular region part;extracellular vesicular exosome;intracellular part;membrane-bounded organelle;membrane-bounded vesicle;organelle;vesicle									0.382747	0.767323	-0.0458374	-0.29914	1.80456	0.182064	-0.122623	-0.875075	0.608987	0.55863	-0.0467064	-0.340141	0.221179	0.745502	0.0300793	0.19376	O15067	O15067	PFAS
21.343	21.2877	21.5777	21.7056	20.5823	21.0493	21.3321	21.7675	20.8423	21.6231	22.239	22.0054	22.5498	22.4947	22.2707	22.2125	22.1612	22.0258	22.3073	22.1642	anatomical structure development;anatomical structure morphogenesis;axon extension;axonogenesis;cell growth;cell migration;cell motility;cell part morphogenesis;cell projection morphogenesis;cell projection organization;cellular component morphogenesis;cellular component movement;cellular component organization;cellular component organization at cellular level;cellular component organization or b…	adenyl nucleotide binding;adenyl ribonucleotide binding;ATP binding;binding;catalytic activity;kinase activity;molecular transducer activity;nucleotide binding;phosphotransferase activity, alcohol group as acceptor;protein kinase activity;protein serine/threonine kinase activity;purine nucleotide binding;purine ribonucleoside triphosphate binding;purine ribonucleotide binding;receptor signaling p…	cell part;integral to membrane;integral to plasma membrane;intrinsic to membrane;intrinsic to plasma membrane;membrane part;plasma membrane part							+	+	0.624759	0.488687	-0.137722	-0.662727	0.0315356	0.914947	0.0235855	0.0655086	2.78237	0.000487705	1.01266	3.18541	2.85519	0.000704225	0.85135	3.06007	O15075	O15075	DCLK1
22.4923	22.48	22.417	22.2849	22.4751	22.3672	22.1825	22.4298	22.2332	22.4551	22.1426	22.1301	22.0426	21.9672	22.1363	22.2535	22.2821	22.1269	22.1825	22.2849			cell part;intracellular organelle part;intracellular part;nuclear part;nucleoplasm;organelle part							+		1.81868	0.307623	0.142226	0.972688	0.735094	0.334704	-0.0962818	-0.579241	3.8184	0.00244691	-0.346094	-2.28269	0.915584	0.200517	-0.107586	-0.66368	O15084	O15084	ANKRD28
22.4898	22.1363	22.2877	22.3725	22.3831	22.7286	22.4526	22.2535	22.4898	22.0325	22.2877	22.3592	22.2302	22.1946	22.2243	22.3321	22.2821	22.4601	22.4651	22.654			cell part;intracellular organelle part;intracellular part;nuclear part;nucleoplasm;organelle part									1.45444	0.26244	0.179482	1.05039	0.172153	0.670363	0.0575134	0.248751	0.539446	0.417795	-0.0746895	-0.450649	0.134863	0.733245	0.0472794	0.202173	O15084;Q8N8A2	O15084;Q8N8A2	ANKRD28;ANKRD44
22.6006	22.5823	22.6074	22.6628	22.6714	22.4375	22.4324	22.4375	22.4898	22.4849	22.632	22.5545	22.8969	22.5498	22.4923	22.4996	22.4651	22.5356	22.5662	22.5285	actin cytoskeleton organization;actin filament-based process;axon guidance;biological regulation;cell surface receptor linked signaling pathway;cellular component movement;cellular component organization;cellular component organization at cellular level;cellular component organization or biogenesis;cellular component organization or biogenesis at cellular level;cellular process;cellular response …	binding;enzyme activator activity;enzyme regulator activity;G-protein-coupled receptor binding;GTPase activator activity;GTPase regulator activity;guanyl-nucleotide exchange factor activity;nucleoside-triphosphatase regulator activity;protein binding;Ras guanyl-nucleotide exchange factor activity;receptor binding;Rho guanyl-nucleotide exchange factor activity;small GTPase regulator activity	cell part;cytoplasm;cytoplasmic part;cytosol;intracellular;intracellular part;membrane									0.728236	0.524507	-0.106089	-0.611423	4.24778	0.0697923	-0.168485	-1.38293	0.000917657	0.997799	0.000201035	0.00115763	1.72474	0.321555	0.0625969	0.515938	O15085	O15085	ARHGEF11
23.1285	23.2961	23.2477	23.0935	23.2679	22.5451	22.5356	22.5475	22.3619	22.632	23.2679	23.417	23.211	23.1426	23.3239	22.8783	22.9261	22.7533	22.8365	23.0224	cellular macromolecule metabolic process;cellular metabolic process;cellular nitrogen compound metabolic process;cellular process;macromolecule metabolic process;metabolic process;ncRNA metabolic process;ncRNA processing;nitrogen compound metabolic process;nucleic acid metabolic process;nucleobase-containing compound metabolic process;primary metabolic process;RNA metabolic process;RNA processing…		cell part;cytoplasmic part;intracellular membrane-bounded organelle;intracellular organelle;intracellular part;membrane-bounded organelle;mitochondrion;organelle	MitoCarta3.0	APEX_matrix	Matrix	Mitochondrial central dogma > mtRNA metabolism > mtRNA granules;Mitochondrial central dogma > mtRNA metabolism > Polycistronic mtRNA processing	+	+		+	3.48371	0.030531	-0.389135	-2.35836	5.50401	0.00052381	-0.682319	-4.27063	0.496195	0.471771	0.0657402	0.406127	3.34091	0.00353621	0.358925	2.20191	O15091	O15091	KIAA0391
21.9742	21.8987	21.8152	21.9388	21.7182	21.9566	21.7836	21.8034	21.8113	21.7594	21.7876	21.928	21.7836	21.7098	21.9495	21.85	21.7634	22.0559	21.6453	21.9459	activation of immune response;activation of innate immune response;anatomical structure development;anatomical structure morphogenesis;antigen receptor-mediated signaling pathway;biological regulation;body fluid secretion;cell differentiation;cell proliferation;cell surface receptor linked signaling pathway;cellular developmental process;cellular macromolecule metabolic process;cellular metabolic…	adenyl nucleotide binding;adenyl ribonucleotide binding;ATP binding;binding;catalytic activity;identical protein binding;IkappaB kinase activity;kinase activity;nucleotide binding;phosphotransferase activity, alcohol group as acceptor;protein binding;protein dimerization activity;protein heterodimerization activity;protein homodimerization activity;protein kinase activity;protein serine/threonine…	CD40 receptor complex;cell part;cytoplasm;cytoplasmic part;cytosol;cytosolic part;IkappaB kinase complex;internal side of plasma membrane;intracellular membrane-bounded organelle;intracellular organelle;intracellular organelle part;intracellular part;macromolecular complex;membrane part;membrane-bounded organelle;nuclear part;nucleoplasm;organelle;organelle part;plasma membrane part;protein compl…									0.0886579	0.919367	0.0204269	0.110636	0.350397	0.614416	-0.0461658	-0.292863	0.235129	0.712614	-0.0373436	-0.226199	0.142093	0.786823	0.0292492	0.163365	O15111	O15111	CHUK
NaN	19.5841	19.1379	NaN	19.2689	NaN	NaN	19.0579	NaN	20.002	19.3818	NaN	19.2274	NaN	19.7656	NaN	19.0225	NaN	19.5297	NaN	catabolic process;cellular catabolic process;cellular macromolecule catabolic process;cellular macromolecule metabolic process;cellular metabolic process;cellular nitrogen compound metabolic process;cellular process;deadenylation-dependent decapping of nuclear-transcribed mRNA;exonucleolytic nuclear-transcribed mRNA catabolic process involved in deadenylation-dependent decay;gene expression;histo…	binding;nucleic acid binding;RNA binding;RNA cap binding	cell part;cytoplasm;cytoplasmic mRNA processing body;cytoplasmic part;cytosol;intracellular membrane-bounded organelle;intracellular non-membrane-bounded organelle;intracellular organelle;intracellular part;macromolecular complex;membrane-bounded organelle;non-membrane-bounded organelle;nucleus;organelle;ribonucleoprotein complex;RNA granule									0.250458	0.641578	-0.182148	-0.479319	0.190459	0.514349	0.199641	0.406462	0.243247	0.478167	0.12797	0.415884	0.165961	0.509528	-0.253819	-0.399183	O15116	O15116	LSM1
24.1015	24.0526	24.217	24.2679	23.9043	24.2535	24.2535	24.391	24.4738	24.3031	24.0772	23.9134	24.0609	24.1015	23.9406	24.1565	23.9672	24.239	24.1719	23.9495	adult behavior;adult locomotory behavior;adult walking behavior;alcohol metabolic process;autophagy;behavior;bile acid metabolic process;biological regulation;carbohydrate metabolic process;carboxylic acid metabolic process;catabolic process;cellular carbohydrate metabolic process;cellular catabolic process;cellular component organization;cellular component organization or biogenesis;cellular ket…	binding;cholesterol binding;hedgehog receptor activity;lipid binding;lipid transporter activity;molecular transducer activity;receptor activity;signal transducer activity;signaling receptor activity;steroid binding;sterol binding;sterol transporter activity;substrate-specific transporter activity;transmembrane signaling receptor activity;transporter activity	cell part;cytoplasmic part;endoplasmic reticulum;endosomal part;endosome membrane;envelope;extracellular membrane-bounded organelle;extracellular organelle;extracellular region;extracellular region part;extracellular vesicular exosome;Golgi apparatus;integral to membrane;integral to plasma membrane;intracellular membrane-bounded organelle;intracellular organelle;intracellular organelle part;intra…								+	0.530178	0.634328	0.0781048	0.460241	1.72626	0.0854085	0.226357	1.27843	0.580867	0.345989	-0.0899181	-0.515001	1.95955	0.0252972	-0.238171	-1.38206	O15118	O15118	NPC1
20.7056	20.7553	19.6031	21.1015	20.5545	20.2185	20.714	20.654	20.3538	20.6364	21.2243	21.2243	21.391	21.2593	20.9742	21.0493	20.3538	21.7594	21.2989	21.2302	aging;anatomical structure development;anatomical structure formation involved in morphogenesis;anatomical structure morphogenesis;anterior/posterior axis specification;anterior/posterior axis specification, embryo;appendage morphogenesis;atrioventricular bundle cell differentiation;axis specification;biological regulation;blood vessel development;branching involved in mammary gland duct morphoge…	activating transcription factor binding;binding;core promoter proximal region DNA binding;core promoter proximal region sequence-specific DNA binding;DNA binding;nucleic acid binding;nucleic acid binding transcription factor activity;protein binding;regulatory region DNA binding;regulatory region nucleic acid binding;RNA polymerase II activating transcription factor binding;RNA polymerase II core…	cell part;intracellular membrane-bounded organelle;intracellular organelle;intracellular part;membrane-bounded organelle;nucleus;organelle							+	+	0.12098	0.831111	-0.0763103	-0.22566	0.0371647	0.899941	-0.0286587	-0.0775235	1.48228	0.00725733	0.670634	1.85989	1.44	0.00873238	0.622983	1.78972	O15119	O15119	TBX3
23.7796	23.5045	23.9495	23.9406	23.7182	23.5638	23.417	23.6096	23.9225	23.7796	24.0609	23.5754	24.1253	24.1015	23.9316	23.7182	23.7695	23.632	23.7286	23.867	biosynthetic process;carboxylic acid biosynthetic process;carboxylic acid metabolic process;cellular biosynthetic process;cellular ketone metabolic process;cellular lipid metabolic process;cellular metabolic process;cellular process;fatty acid biosynthetic process;fatty acid metabolic process;lipid biosynthetic process;lipid metabolic process;membrane lipid biosynthetic process;membrane lipid met…	catalytic activity;electron carrier activity;oxidoreductase activity;oxidoreductase activity, acting on paired donors, with incorporation or reduction of molecular oxygen;sphingolipid delta-4 desaturase activity	cell part;cytoplasmic part;endoplasmic reticulum;endoplasmic reticulum membrane;endoplasmic reticulum part;integral to membrane;integral to plasma membrane;intracellular membrane-bounded organelle;intracellular organelle;intracellular organelle part;intracellular part;intrinsic to membrane;intrinsic to plasma membrane;membrane;membrane part;membrane-bounded organelle;mitochondrion;organelle;organ…									1.08711	0.269038	-0.215876	-1.03536	0.459592	0.359718	-0.119934	-0.545013	0.690496	0.154313	0.180489	0.783118	0.394826	0.415906	0.0845467	0.431965	O15121	O15121	DEGS1
23.5165	23.5045	23.5285	23.48	23.4551	23.48	23.5869	23.5754	23.5754	23.5754	23.5285	23.417	23.4551	23.3778	23.5285	23.5754	23.5045	23.5638	23.5754	23.5983	cellular component organization;cellular component organization or biogenesis;cellular membrane organization;cellular process;endocytosis;establishment of localization;establishment of localization in cell;establishment of protein localization;exocytosis;Golgi vesicle transport;intracellular transport;membrane invagination;membrane organization;post-Golgi vesicle-mediated transport;protein transp…		cell part;clathrin coated vesicle membrane;clathrin-coated vesicle;coated vesicle;coated vesicle membrane;cytoplasmic membrane-bounded vesicle;cytoplasmic part;cytoplasmic vesicle;cytoplasmic vesicle membrane;cytoplasmic vesicle part;endosomal part;endosome membrane;Golgi apparatus part;integral to membrane;intracellular membrane-bounded organelle;intracellular organelle;intracellular organelle p…									1.77554	0.420061	0.102102	0.762523	1.49761	0.398457	0.0617142	0.498622	0.508974	0.656192	-0.0355339	-0.267642	0.069212	0.95339	0.0048542	0.0387376	O15126	O15126	SCAMP1
25.0609	25.0233	25.1214	25.141	25.0317	25.1214	25.2243	25.0691	25.2463	25.0443	24.9271	24.9088	24.989	24.8858	24.8811	24.989	24.9716	25.0317	25.0813	25.0772	cellular process;establishment of localization;establishment of localization in cell;establishment of protein localization;Golgi vesicle transport;intracellular transport;post-Golgi vesicle-mediated transport;protein transport;transport;vesicle-mediated transport		cell part;cytoplasmic membrane-bounded vesicle;cytoplasmic part;cytoplasmic vesicle;endosomal part;endosome membrane;extracellular membrane-bounded organelle;extracellular organelle;extracellular region part;extracellular vesicular exosome;Golgi apparatus;Golgi apparatus part;Golgi membrane;integral to membrane;intracellular membrane-bounded organelle;intracellular organelle;intracellular organel…							+		2.26398	0.359324	0.111816	0.862522	0.695693	0.448068	0.0654221	0.445012	3.04275	0.0440195	-0.15729	-1.2033	1.36092	0.150897	-0.110896	-0.757922	O15127	O15127	SCAMP2
25.7182	25.792	25.8361	25.7846	25.8528	25.7846	25.7645	25.7492	25.772	25.7543	25.867	25.8191	25.6292	25.9781	25.9157	25.9043	25.848	25.9225	25.797	25.902	actin cytoskeleton organization;actin filament organization;actin filament-based process;actin nucleation;Arp2/3 complex-mediated actin nucleation;biological regulation;cellular component movement;cellular component organization;cellular component organization at cellular level;cellular component organization or biogenesis;cellular component organization or biogenesis at cellular level;cellular p…	structural constituent of cytoskeleton;structural molecule activity	actin cytoskeleton;adherens junction;anchoring junction;Arp2/3 protein complex;cell junction;cell part;cell-substrate adherens junction;cell-substrate junction;cytoplasm;cytoskeletal part;cytoskeleton;extracellular membrane-bounded organelle;extracellular organelle;extracellular region part;extracellular vesicular exosome;focal adhesion;intracellular non-membrane-bounded organelle;intracellular o…									0.208253	0.854628	0.0329163	0.20113	0.643679	0.660409	-0.0318169	-0.255923	0.301373	0.646297	0.0451145	0.275414	2.75048	0.102967	0.109848	0.886391	O15143	O15143	ARPC1B
26.2625	26.1984	26.2926	26.2426	26.1565	26.2696	26.1946	26.2151	26.228	26.2207	26.3877	26.3187	26.0955	26.3595	26.3562	26.3562	26.2891	26.2785	26.2926	26.3222	actin cytoskeleton organization;actin filament organization;actin filament-based process;actin nucleation;Arp2/3 complex-mediated actin nucleation;axon guidance;biological regulation;cell surface receptor linked signaling pathway;cellular component movement;cellular component organization;cellular component organization at cellular level;cellular component organization or biogenesis;cellular comp…	structural constituent of cytoskeleton;structural molecule activity	actin cytoskeleton;adherens junction;anchoring junction;Arp2/3 protein complex;cell junction;cell leading edge;cell part;cell projection;cell-substrate adherens junction;cell-substrate junction;cytoplasm;cytoplasmic part;cytoskeletal part;cytoskeleton;cytosol;endosome;extracellular membrane-bounded organelle;extracellular organelle;extracellular region part;extracellular vesicular exosome;focal a…									0.0264445	0.983912	0.00420532	0.0271318	0.0655288	0.950284	-0.00491905	-0.038734	0.608747	0.405403	0.0729866	0.46098	2.63065	0.184611	0.082111	0.691544	O15144	O15144	ARPC2
26.8385	27.0505	26.8858	26.9203	27.019	27.0914	26.7895	26.8264	26.8858	26.8974	26.8974	27.1312	27.0505	26.9203	27.0296	27.0296	26.9203	27.0505	27.0609	27.0505	actin cytoskeleton organization;actin filament organization;actin filament-based process;actin nucleation;Arp2/3 complex-mediated actin nucleation;axon guidance;biological regulation;cell surface receptor linked signaling pathway;cellular component movement;cellular component organization;cellular component organization at cellular level;cellular component organization or biogenesis;cellular comp…	structural constituent of cytoskeleton;structural molecule activity	actin cytoskeleton;adherens junction;anchoring junction;Arp2/3 protein complex;cell junction;cell part;cell projection;cell-substrate adherens junction;cell-substrate junction;cytoplasmic part;cytoskeletal part;cytoskeleton;cytosol;extracellular membrane-bounded organelle;extracellular organelle;extracellular region part;extracellular vesicular exosome;focal adhesion;intracellular non-membrane-bo…									0.124193	0.919813	0.0165539	0.110022	0.287454	0.641854	-0.0447056	-0.26968	0.499931	0.483735	0.0629875	0.396337	1.18233	0.139348	0.124247	0.784827	O15145	O15145	ARPC3
24.1795	23.8576	24.0275	24.2535	24.0275	24.1253	24.2821	24.317	24.1488	24.3031	24.4614	24.3101	24.4234	24.141	24.3376	24.5404	24.5165	24.417	24.5105	24.2463	cellular component organization;cellular component organization at cellular level;cellular component organization or biogenesis;cellular component organization or biogenesis at cellular level;cellular membrane fusion;cellular membrane organization;cellular process;ER to Golgi vesicle-mediated transport;establishment of localization;establishment of localization in cell;establishment of protein lo…		cell part;cis-Golgi network;cytoplasmic part;endoplasmic reticulum membrane;endoplasmic reticulum part;Golgi apparatus part;Golgi cisterna;Golgi membrane;integral to membrane;intracellular organelle part;intracellular part;intrinsic to membrane;membrane;membrane part;organelle membrane;organelle part;organelle subcompartment							+	+	0.722295	0.510884	0.111441	0.62704	1.1491	0.165805	0.166157	0.924005	1.76963	0.0246891	0.265585	1.40936	1.84174	0.0354249	0.210869	1.25701	O15155	O15155	BET1
25.1719	25.1488	25.019	25.1527	25.1757	25.2096	25.2096	25.1565	25.1135	25.2426	24.9495	25.0148	24.9316	24.9803	24.976	25.0233	24.9225	24.9584	25.0275	25.1095	biological regulation;biosynthetic process;cellular biosynthetic process;cellular macromolecule biosynthetic process;cellular macromolecule metabolic process;cellular metabolic process;cellular nitrogen compound metabolic process;cellular process;defense response;gene expression;immune response;immune system process;innate immune response;macromolecule biosynthetic process;macromolecule metabolic…	binding;catalytic activity;DNA binding;DNA-directed RNA polymerase activity;nucleic acid binding;nucleotidyltransferase activity;RNA polymerase activity;transferase activity;transferase activity, transferring phosphorus-containing groups	cell part;cytoplasmic part;cytosol;DNA-directed RNA polymerase complex;DNA-directed RNA polymerase I complex;DNA-directed RNA polymerase III complex;intracellular organelle part;intracellular part;macromolecular complex;nuclear DNA-directed RNA polymerase complex;nuclear part;nucleolar part;nucleoplasm;nucleoplasm part;organelle part;protein complex;RNA polymerase complex							+	+	0.503504	0.784482	0.0378014	0.279676	0.716468	0.512449	0.0527321	0.38486	2.99704	0.0404874	-0.16319	-1.2325	2.70712	0.0334283	-0.178121	-1.2773	O15160	O15160	POLR1C
22.7077	22.9298	22.6671	22.7244	22.7553	22.6628	22.5938	22.5592	22.6497	22.5869	22.7735	22.9171	22.6497	22.7816	22.7655	22.6453	22.6029	22.7307	22.5823	22.7553	biological regulation;biosynthetic process;calcium ion homeostasis;catabolic process;cation homeostasis;cellular biosynthetic process;cellular macromolecule biosynthetic process;cellular macromolecule metabolic process;cellular metabolic process;cellular nitrogen compound metabolic process;cellular process;cellular protein metabolic process;cellular response to chemical stimulus;cellular response…	acid-amino acid ligase activity;binding;catalytic activity;cation binding;chromatin binding;DNA binding;estrogen response element binding;histone acetyl-lysine binding;histone binding;ion binding;kinase activity;ligase activity;ligase activity, forming carbon-nitrogen bonds;metal ion binding;nucleic acid binding;p53 binding;phosphotransferase activity, alcohol group as acceptor;protein binding;pr…	cell part;chromatin;chromosomal part;cytoplasmic part;cytosol;euchromatin;intracellular membrane-bounded organelle;intracellular organelle;intracellular organelle part;intracellular part;membrane-bounded organelle;nuclear chromatin;nuclear chromosome part;nuclear euchromatin;nuclear part;nucleoplasm;nucleus;organelle;organelle part;perichromatin fibrils									1.15655	0.433116	-0.114175	-0.738705	1.73645	0.150322	-0.146398	-0.978735	0.125516	0.844788	0.0206074	0.127033	0.660977	0.484344	0.0528305	0.378599	O15164	O15164	TRIM24
27.2353	27.1984	27.1984	27.2353	27.2262	27.4314	27.4862	27.5014	27.3992	27.5536	27.1214	27.1604	27.1795	27.1312	27.141	27.341	27.217	27.524	27.4394	27.3828	biological regulation;cellular process;cellular response to chemical stimulus;cellular response to endogenous stimulus;cellular response to hormone stimulus;cellular response to organic substance;cellular response to steroid hormone stimulus;cellular response to stimulus;hormone-mediated signaling pathway;regulation of biological process;regulation of cellular process;response to chemical stimulu…	binding;cation binding;heme binding;ion binding;iron ion binding;ligand-dependent nuclear receptor activity;lipid binding;metal ion binding;molecular transducer activity;receptor activity;signal transducer activity;signaling receptor activity;steroid binding;steroid hormone receptor activity;tetrapyrrole binding;transition metal ion binding	cell part;endomembrane system;integral to membrane;intrinsic to membrane;membrane;membrane part						+			2.6886	0.11554	0.234112	1.53793	4.73669	0.0224439	0.255639	1.99152	3.16782	0.240424	-0.0720116	-0.634795	0.839225	0.252455	-0.0935387	-0.592428	O15173	O15173	PGRMC2
22.3936	22.4041	22.1946	22.2477	22.48	22.0526	22.3805	22.1581	NaN	22.4898	22.2361	22.1673	21.8727	NaN	22.2564	22.1581	21.9672	22.0691	22.2361	22.239	cell cycle phase;cell cycle process;cell division;cellular component organization;cellular component organization at cellular level;cellular component organization or biogenesis;cellular component organization or biogenesis at cellular level;cellular process;centrosome cycle;centrosome organization;microtubule organizing center organization;mitosis;nuclear division;organelle fission;organelle org…	binding;calcium ion binding;cation binding;ion binding;metal ion binding	cell part;centriole;centrosome;cytoplasmic part;cytoskeletal part;intracellular non-membrane-bounded organelle;intracellular organelle;intracellular organelle part;intracellular part;microtubule organizing center;microtubule organizing center part;non-membrane-bounded organelle;nuclear part;nucleolus;organelle;organelle part									0.00266079	0.996628	0.000776005	0.00392271	0.291619	0.543524	-0.0737585	-0.357158	1.15772	0.0686878	-0.210893	-1.06239	0.622073	0.203892	-0.136358	-0.662312	O15182	O15182	CETN3
24.4362	24.4676	24.2891	24.4425	24.4923	24.6264	24.1795	24.3844	24.2891	24.4362	24.2891	24.5463	24.4041	24.1015	24.4298	24.4425	24.5165	24.5045	24.2096	24.3645	cellular component assembly;cellular component assembly at cellular level;cellular component organization;cellular component organization at cellular level;cellular component organization or biogenesis;cellular component organization or biogenesis at cellular level;cellular macromolecular complex assembly;cellular macromolecular complex subunit organization;cellular macromolecule metabolic proces…	binding;chaperone binding;protein binding;unfolded protein binding	cell part;cytoplasm;cytoplasmic part;cytosolic part;intracellular part;macromolecular complex;prefoldin complex;protein complex									0.23224	0.786824	0.0533665	0.275078	0.205587	0.691607	-0.0424118	-0.231841	0.381141	0.491935	-0.0713951	-0.38972	0.0961426	0.839405	0.0243832	0.125833	O15212	O15212	PFDN6
24.4862	24.4234	24.3844	24.5165	24.3239	24.4362	24.5926	24.6096	24.5869	24.48	24.5463	24.6264	24.417	24.5638	24.4984	24.5285	24.5285	24.7077	24.5983	24.6375	cellular macromolecule metabolic process;cellular metabolic process;cellular nitrogen compound metabolic process;cellular process;macromolecule metabolic process;maturation of SSU-rRNA;maturation of SSU-rRNA from tricistronic rRNA transcript (SSU-rRNA, 5.8S rRNA, LSU-rRNA);metabolic process;ncRNA metabolic process;ncRNA processing;nitrogen compound metabolic process;nucleic acid metabolic process…		90S preribosome;cell part;intracellular non-membrane-bounded organelle;intracellular organelle;intracellular organelle part;intracellular part;macromolecular complex;non-membrane-bounded organelle;nuclear part;nucleolus;organelle;organelle part;preribosome;ribonucleoprotein complex;small-subunit processome									0.718319	0.626341	0.0697212	0.468425	1.31524	0.223152	0.114193	0.766014	1.16346	0.200746	0.103504	0.693628	0.585074	0.459714	0.0590324	0.397008	O15213	O15213	WDR46
24.6486	24.6595	24.6096	24.604	24.6153	24.6264	24.6971	24.6757	24.632	24.7182	24.7796	24.8623	24.6971	24.7945	24.8288	24.7995	24.8528	24.8093	24.7745	24.8528	biological regulation;biosynthetic process;cellular biosynthetic process;cellular macromolecule biosynthetic process;cellular macromolecule metabolic process;cellular metabolic process;cellular nitrogen compound metabolic process;cellular process;macromolecule biosynthetic process;macromolecule metabolic process;metabolic process;negative regulation of biological process;negative regulation of bi…	binding;DNA binding;nucleic acid binding	cell part;cytoplasmic part;endoplasmic reticulum;intracellular membrane-bounded organelle;intracellular non-membrane-bounded organelle;intracellular organelle;intracellular organelle part;intracellular part;membrane-bounded organelle;non-membrane-bounded organelle;nuclear part;nucleolus;nucleus;organelle;organelle part							+	+	0.348363	0.860021	0.0253304	0.192223	1.1029	0.548224	0.0425014	0.350924	3.24632	0.0364558	0.165071	1.27017	3.61504	0.0419615	0.1479	1.1964	O15226	O15226	NKRF
23.1269	23.0838	23.1856	23.2821	23.0821	23.214	23.0122	23.0854	23.2434	23.3239	23.4298	23.2821	23.2199	23.3778	23.4551	23.3101	23.3645	23.391	23.3645	23.3645	anatomical structure formation involved in morphogenesis;anatomical structure morphogenesis;biosynthetic process;carboxylic acid biosynthetic process;carboxylic acid metabolic process;cell junction assembly;cell junction organization;cell-cell junction assembly;cell-cell junction organization;cellular biosynthetic process;cellular component assembly;cellular component assembly at cellular level;c…	acetyltransferase activity;acyl-CoA thioesterase activity;binding;catalytic activity;CoA hydrolase activity;glycerone-phosphate O-acyltransferase activity;hydrolase activity;hydrolase activity, acting on ester bonds;O-acetyltransferase activity;O-acyltransferase activity;palmitoyl-CoA hydrolase activity;protein binding;receptor binding;thiolester hydrolase activity;transferase activity;transferas…	cell part;cytoplasmic part;intracellular membrane-bounded organelle;intracellular organelle;intracellular organelle lumen;intracellular organelle part;intracellular part;membrane;membrane-bounded organelle;membrane-enclosed lumen;microbody;microbody lumen;microbody membrane;microbody part;mitochondrion;organelle;organelle lumen;organelle membrane;organelle part;peroxisomal matrix;peroxisomal memb…							+	+	0.0453749	0.972255	0.00597992	0.0408258	0.133906	0.815087	0.0236874	0.141425	2.05908	0.0365954	0.200869	1.26918	1.88542	0.0461611	0.183162	1.16206	O15228	O15228	GNPAT
23.2125	23.1095	23.0805	23.0292	23.1734	23.1348	23.0037	23.0122	22.9829	23.0393	23.4676	23.4923	23.3376	23.3239	23.4676	23.4676	23.4676	23.417	23.3376	23.417	ameboidal cell migration;anatomical structure development;anatomical structure formation involved in morphogenesis;anatomical structure morphogenesis;angiogenesis;biological adhesion;biological regulation;branching involved in salivary gland morphogenesis;branching involved in ureteric bud morphogenesis;branching morphogenesis of a tube;cell adhesion;cell differentiation;cell junction assembly;ce…	binding;integrin binding;protein binding;protein complex binding;receptor binding;structural molecule activity	basal lamina;basement membrane;cell part;extracellular matrix;extracellular matrix part;extracellular membrane-bounded organelle;extracellular organelle;extracellular region;extracellular region part;extracellular space;extracellular vesicular exosome;intracellular membrane-bounded organelle;intracellular organelle;intracellular part;laminin complex;laminin-1 complex;laminin-10 complex;laminin-11…							+	+	0.0286849	0.985329	0.00356445	0.024913	1.12889	0.312763	-0.0864468	-0.608199	3.54589	0.00513796	0.296774	1.99812	5.33028	0.000742358	0.386786	2.84983	O15230	O15230	LAMA5
23.1457	23.0002	23.0493	23.0426	23.0576	23.2214	23.0122	23.141	23.141	22.9152	22.9043	22.9043	22.9707	22.7035	22.6431	22.928	22.6992	23.1127	22.8557	22.6051		binding;cation binding;ion binding;metal ion binding;transition metal ion binding;zinc ion binding	actin cytoskeleton;adherens junction;anchoring junction;cell junction;cell part;cell-substrate adherens junction;cell-substrate junction;cytoplasm;cytoskeleton;focal adhesion;intracellular non-membrane-bounded organelle;intracellular organelle;intracellular part;membrane;non-membrane-bounded organelle;organelle;plasma membrane							+	+	0.0484744	0.949103	0.0149799	0.0715673	0.180693	0.777504	0.0271145	0.170214	2.04814	0.0260586	-0.23392	-1.39079	1.34171	0.040713	-0.246055	-1.20617	O15231	O15231	ZNF185
22.502	22.4947	22.4451	22.3962	22.5451	22.4144	22.2593	22.2214	22.2621	22.2448	22.1765	22.3294	21.9742	22.0625	22.3457	22.155	22.2448	22.239	22.2535	22.2905	biological regulation;catabolic process;cellular catabolic process;cellular localization;cellular macromolecule catabolic process;cellular macromolecule localization;cellular macromolecule metabolic process;cellular metabolic process;cellular nitrogen compound metabolic process;cellular process;establishment of localization;establishment of RNA localization;gene expression;intracellular mRNA loca…	binding;enzyme binding;identical protein binding;protein binding;ubiquitin protein ligase binding	cell part;cytoplasmic part;cytosol;exon-exon junction complex;intracellular organelle part;intracellular part;macromolecular complex;nuclear body;nuclear part;nuclear speck;nucleoplasm part;organelle part;perinuclear region of cytoplasm;protein complex;ribonucleoprotein complex							+		0.336198	0.738044	0.0589157	0.33455	2.74792	0.0710127	-0.196227	-1.37429	2.32749	0.0110643	-0.298981	-1.68777	0.501993	0.574894	-0.0438385	-0.311187	O15234	O15234	CASC3
23.0002	23.0443	23.0122	22.9601	22.9795	22.5961	22.265	22.4651	22.4451	22.5545	22.8461	22.9261	22.8054	22.8113	22.7655	22.3239	22.4041	22.3511	22.3778	22.3725	biosynthetic process;cellular biosynthetic process;cellular component disassembly;cellular component disassembly at cellular level;cellular component organization;cellular component organization at cellular level;cellular component organization or biogenesis;cellular component organization or biogenesis at cellular level;cellular macromolecular complex disassembly;cellular macromolecular complex …	structural constituent of ribosome;structural molecule activity	cell part;cytoplasmic part;intracellular non-membrane-bounded organelle;intracellular organelle;intracellular organelle part;intracellular part;macromolecular complex;membrane;mitochondrial inner membrane;mitochondrial membrane;mitochondrial part;mitochondrial ribosome;non-membrane-bounded organelle;organellar ribosome;organelle;organelle inner membrane;organelle membrane;organelle part;ribonucle…	MitoCarta3.0	literature, yeast mito homolog++, Rickettsial homolog, mito protein domain, induction, coexpression+, MS/MS+	Matrix	Mitochondrial central dogma > Translation > Mitochondrial ribosome	+	+	+		6.50166	0.00281081	-0.465002	-3.57129	4.7489	0.00229333	-0.534119	-3.3585	3.24181	0.0345542	-0.168385	-1.28922	0.886073	0.227192	-0.0992676	-0.625006	O15235	O15235	MRPS12
23.391	23.8858	24.3444	24.019	23.6971	23.4041	23.9495	24.417	24.1795	23.9134	23.8191	23.7077	24.239	24.1095	23.8288	23.7695	23.48	24.3444	24.0935	23.7796	carboxylic acid catabolic process;carboxylic acid metabolic process;catabolic process;cellular catabolic process;cellular ketone metabolic process;cellular lipid catabolic process;cellular lipid metabolic process;cellular metabolic process;cellular process;fatty acid beta-oxidation;fatty acid beta-oxidation using acyl-CoA oxidase;fatty acid catabolic process;fatty acid metabolic process;fatty aci…	acyl-CoA dehydrogenase activity;acyl-CoA oxidase activity;binding;catalytic activity;coenzyme binding;cofactor binding;flavin adenine dinucleotide binding;oxidoreductase activity;oxidoreductase activity, acting on the CH-CH group of donors;oxidoreductase activity, acting on the CH-CH group of donors, oxygen as acceptor;pristanoyl-CoA oxidase activity;protein binding;receptor binding	cell part;cytoplasmic part;intracellular membrane-bounded organelle;intracellular organelle;intracellular organelle lumen;intracellular organelle part;intracellular part;membrane;membrane-bounded organelle;membrane-enclosed lumen;microbody;microbody lumen;microbody part;mitochondrion;organelle;organelle lumen;organelle part;peroxisomal matrix;peroxisomal part;peroxisome									0.0980815	0.877403	-0.0474335	-0.169941	0.179249	0.587324	0.105242	0.317214	0.150976	0.673598	0.0733612	0.254848	0.134736	0.674282	-0.079314	-0.244239	O15254	O15254	ACOX3
25.1604	25.3101	25.2714	25.2353	25.3778	25.0401	25.2785	25.4738	25.1449	25.417	25.1174	25.1332	24.8093	25.1908	25.0772	25.141	25.3444	25.2243	25.1833	25.4138	biological regulation;cellular component organization;cellular component organization or biogenesis;cellular localization;cellular macromolecule localization;cellular membrane organization;cellular process;cellular protein localization;establishment of localization;establishment of localization in cell;Golgi vesicle transport;intracellular transport;localization;macromolecule localization;membran…		cell part;cell surface;cytoplasmic part;endoplasmic reticulum-Golgi intermediate compartment;Golgi apparatus;Golgi apparatus part;integral to Golgi membrane;integral to membrane;integral to organelle membrane;intracellular membrane-bounded organelle;intracellular organelle;intracellular organelle part;intracellular part;intrinsic to Golgi membrane;intrinsic to membrane;intrinsic to organelle memb…							+		1.31919	0.257294	0.195749	1.06436	0.000530533	0.997731	-0.000140381	-0.000743031	1.57173	0.0491863	-0.205405	-1.16776	0.034623	0.941539	-0.00951538	-0.0485822	O15258	O15258	RER1
27.5536	27.5682	27.509	27.726	27.509	27.7195	27.6998	27.726	27.8019	27.6389	27.6181	27.5609	27.5315	27.9088	27.6527	27.8203	27.6251	27.8203	27.8623	27.6458	biological regulation;cellular component organization;cellular component organization at cellular level;cellular component organization or biogenesis;cellular component organization or biogenesis at cellular level;cellular process;Golgi organization;organelle organization;positive regulation of biological process;positive regulation of cellular component organization;positive regulation of cellul…		cell part;cytoplasmic part;endoplasmic reticulum membrane;endoplasmic reticulum part;endoplasmic reticulum-Golgi intermediate compartment;endoplasmic reticulum-Golgi intermediate compartment membrane;Golgi apparatus part;Golgi membrane;integral to membrane;intracellular membrane-bounded organelle;intracellular organelle;intracellular organelle part;intracellular part;intrinsic to membrane;membran…									0.580573	0.566416	0.100362	0.547541	1.77697	0.151092	0.144055	0.974691	0.483455	0.410936	0.0812393	0.456213	0.283268	0.679235	0.0375465	0.240803	O15260	O15260	SURF4
24.7338	24.6595	24.7543	24.7129	24.5869	24.6153	24.6153	24.6375	24.6757	24.558	24.7441	24.7389	24.7024	24.8336	24.6971	24.5869	24.5165	24.632	24.558	24.4614	alcohol biosynthetic process;alcohol metabolic process;amine metabolic process;biosynthetic process;cellular biosynthetic process;cellular lipid metabolic process;cellular metabolic process;cellular nitrogen compound biosynthetic process;cellular nitrogen compound metabolic process;cellular process;ceramide biosynthetic process;ceramide metabolic process;lipid biosynthetic process;lipid metabolic…	binding;C-acyltransferase activity;catalytic activity;cofactor binding;C-palmitoyltransferase activity;palmitoyltransferase activity;pyridoxal phosphate binding;serine C-palmitoyltransferase activity;transferase activity;transferase activity, transferring acyl groups;transferase activity, transferring acyl groups other than amino-acyl groups;vitamin B6 binding;vitamin binding	cell part;cytoplasmic part;endoplasmic reticulum membrane;endoplasmic reticulum palmitoyltransferase complex;endoplasmic reticulum part;integral to membrane;intracellular organelle part;intracellular part;intrinsic to membrane;macromolecular complex;membrane;membrane part;organelle membrane;organelle part;palmitoyltransferase complex;protein complex;serine C-palmitoyltransferase complex;SPOTS com…									2.99901	0.151016	-0.192256	-1.39165	1.05265	0.389234	-0.0691166	-0.509488	0.691556	0.495242	0.0537476	0.387212	1.08459	0.323348	-0.0693916	-0.514228	O15269	O15269	SPTLC1
23.7077	23.6096	23.632	23.7286	23.6209	23.5522	23.5638	23.632	23.6431	23.5869	23.5983	23.654	23.2419	23.6209	23.4676	23.4041	23.4923	23.48	23.5869	23.391	alcohol biosynthetic process;alcohol metabolic process;amine metabolic process;biosynthetic process;cellular biosynthetic process;cellular lipid metabolic process;cellular metabolic process;cellular nitrogen compound biosynthetic process;cellular nitrogen compound metabolic process;cellular process;ceramide biosynthetic process;ceramide metabolic process;lipid biosynthetic process;lipid metabolic…	binding;C-acyltransferase activity;catalytic activity;cofactor binding;C-palmitoyltransferase activity;palmitoyltransferase activity;pyridoxal phosphate binding;serine C-palmitoyltransferase activity;transferase activity;transferase activity, transferring acyl groups;transferase activity, transferring acyl groups other than amino-acyl groups;vitamin B6 binding;vitamin binding	cell part;cytoplasmic part;endoplasmic reticulum membrane;endoplasmic reticulum palmitoyltransferase complex;endoplasmic reticulum part;integral to membrane;intracellular membrane-bounded organelle;intracellular organelle;intracellular organelle part;intracellular part;intrinsic to membrane;macromolecular complex;membrane;membrane part;membrane-bounded organelle;mitochondrion;organelle;organelle …	MitoCarta3.0	GFP, Rickettsial homolog, mito protein domain	Membrane	Metabolism > Lipid metabolism > Phospholipid metabolism					0.222772	0.81062	-0.0456985	-0.24916	1.17273	0.403508	-0.0641579	-0.492339	0.962583	0.147132	-0.143203	-0.798185	1.86527	0.100911	-0.124743	-0.893417	O15270	O15270	SPTLC2
21.5213	21.3699	21.4425	21.3484	21.4676	21.4576	21.4726	21.3484	21.2419	21.4626	20.9171	21.2419	22.343	21.3101	21.2877	21.002	20.8346	21.1143	21.0951	20.714	anatomical structure development;biological regulation;cell cycle checkpoint;cell development;cellular component organization;cellular component organization at cellular level;cellular component organization or biogenesis;cellular component organization or biogenesis at cellular level;cellular developmental process;cellular macromolecule metabolic process;cellular metabolic process;cellular nitro…	binding;damaged DNA binding;DNA binding;nucleic acid binding	cell part;cytoplasm;cytoplasmic part;Fanconi anaemia nuclear complex;intracellular membrane-bounded organelle;intracellular non-membrane-bounded organelle;intracellular organelle;intracellular organelle part;intracellular part;macromolecular complex;membrane;membrane-bounded organelle;mitochondrion;non-membrane-bounded organelle;nuclear part;nucleolus;nucleoplasm;nucleoplasm part;organelle;organe…								+	0.990707	0.166882	-0.467978	-1.32361	0.251145	0.715265	-0.0333141	-0.215056	0.0140068	0.963463	-0.00999756	-0.0291006	2.96348	0.0025619	-0.444662	-2.34776	O15287	O15287	FANCG
25.5135	25.5522	25.5135	25.4953	25.558	25.3444	25.3578	25.3975	25.2891	25.3612	25.6865	25.7492	25.7024	25.6153	25.7129	25.5045	25.5255	25.4892	25.4551	25.5492	apoptosis;biological regulation;carbohydrate metabolic process;cell communication;cell death;cellular carbohydrate metabolic process;cellular component organization;cellular component organization at cellular level;cellular component organization or biogenesis;cellular component organization or biogenesis at cellular level;cellular macromolecule metabolic process;cellular metabolic process;cellul…	acetylglucosaminyltransferase activity;binding;catalytic activity;enzyme activator activity;enzyme regulator activity;lipid binding;phosphatidylinositol binding;phosphatidylinositol-3,4,5-trisphosphate binding;phospholipid binding;protein N-acetylglucosaminyltransferase activity;transferase activity;transferase activity, transferring glycosyl groups;transferase activity, transferring hexosyl grou…	cell part;cytoplasm;cytoplasmic part;cytoskeletal part;cytosol;histone acetyltransferase complex;histone methyltransferase complex;intracellular membrane-bounded organelle;intracellular organelle;intracellular organelle part;intracellular part;macromolecular complex;membrane;membrane-bounded organelle;methyltransferase complex;microtubule organizing center;mitochondrion;MLL5-L complex;nuclear par…							+	+	3.91407	0.127566	-0.188538	-1.48175	4.45809	0.0618397	-0.176503	-1.45411	3.78025	0.0304213	0.166739	1.33193	3.7298	0.0361186	0.154704	1.24996	O15294	O15294	OGT
26.0793	26.1332	25.9694	26.0041	26.1234	26.0793	26.019	25.9361	25.824	25.9803	25.3745	25.4583	25.433	25.3066	25.417	25.4041	25.3811	25.3645	25.4614	25.452	alcohol biosynthetic process;alcohol metabolic process;biosynthetic process;carbohydrate biosynthetic process;carbohydrate metabolic process;cellular biosynthetic process;cellular carbohydrate biosynthetic process;cellular carbohydrate metabolic process;cellular macromolecule metabolic process;cellular metabolic process;cellular nitrogen compound metabolic process;cellular process;cellular protei…	catalytic activity;intramolecular transferase activity;intramolecular transferase activity, phosphotransferases;isomerase activity;phosphomannomutase activity	cell body;cell part;cytoplasmic part;cytosol;extracellular membrane-bounded organelle;extracellular organelle;extracellular region part;extracellular vesicular exosome;intracellular part;membrane-bounded organelle;membrane-bounded vesicle;neuronal cell body;organelle;vesicle							+	+	0.177568	0.918894	0.0147415	0.111062	0.92627	0.310389	-0.0941349	-0.611911	6.59592	0	-0.663992	-4.67786	5.61505	0.000353698	-0.555115	-3.77584	O15305	O15305	PMM2
23.4041	23.3239	23.4298	23.3645	23.3778	23.4923	23.4425	23.4923	23.6971	23.5045	23.391	23.2375	23.2679	23.5754	23.2679	23.5522	23.3511	23.4923	23.5285	23.5045	autophagy;catabolic process;cellular catabolic process;cellular metabolic process;cellular process;metabolic process		autophagic vacuole membrane;cell part;cytoplasmic part;cytoplasmic vesicle;integral to membrane;intracellular organelle;intracellular organelle part;intracellular part;intrinsic to membrane;lysosomal membrane;membrane;membrane part;organelle;organelle membrane;organelle part;vacuolar membrane;vacuolar part;vesicle									1.03788	0.394508	0.137767	0.801459	1.80543	0.147874	0.145708	0.986763	0.196594	0.756425	-0.0320892	-0.194221	0.302411	0.657165	-0.0400303	-0.255861	O15321	O15321	TM9SF1
23.7895	24.002	23.9316	23.8288	23.867	24.0691	23.976	24.0105	23.7695	23.8764	24.2317	24.275	24.1565	24.2679	24.1565	24.2891	24.2535	24.3307	24.2891	24.317	biological regulation;cell surface receptor linked signaling pathway;cellular component organization;cellular component organization at cellular level;cellular component organization or biogenesis;cellular component organization or biogenesis at cellular level;cellular localization;cellular macromolecule localization;cellular process;cellular protein localization;cellular response to chemical sti…	binding;catalytic activity;cation binding;cytoskeletal protein binding;enzyme binding;identical protein binding;ion binding;ligase activity;metal ion binding;microtubule binding;phosphoprotein binding;protein binding;protein dimerization activity;protein heterodimerization activity;protein homodimerization activity;transition metal ion binding;tubulin binding;ubiquitin protein ligase binding;zinc…	cell part;cytoplasmic part;cytoskeletal part;cytosol;intracellular non-membrane-bounded organelle;intracellular organelle;intracellular organelle part;intracellular part;macromolecular complex;microtubule;microtubule associated complex;non-membrane-bounded organelle;organelle;organelle part;protein complex;spindle							+	+	1.55836	0.527395	0.0783772	0.606754	0.387405	0.557216	0.0565159	0.342548	4.07247	0.00240593	0.333735	2.28939	3.73245	0.0028022	0.355596	2.30038	O15344	O15344	MID1
27.5536	27.604	27.6931	27.5536	27.6798	27.5682	27.6931	27.6998	27.5014	27.611	27.8741	27.8081	27.9814	27.6798	27.8623	27.7895	27.8858	28.0243	27.8623	27.8564	biological regulation;cellular component organization;cellular component organization at cellular level;cellular component organization or biogenesis;cellular component organization or biogenesis at cellular level;cellular macromolecule metabolic process;cellular metabolic process;cellular nitrogen compound metabolic process;cellular process;chromatin modification;chromatin organization;chromatin…	binding;chromatin binding;DNA bending activity;DNA binding;double-stranded DNA binding;nucleic acid binding;structure-specific DNA binding	cell part;chromosome;intracellular membrane-bounded organelle;intracellular non-membrane-bounded organelle;intracellular organelle;intracellular part;membrane-bounded organelle;non-membrane-bounded organelle;nucleus;organelle							+	+	0.287733	0.799573	0.0425346	0.261707	0.0150188	0.980002	-0.00211601	-0.014285	2.34028	0.0235922	0.224307	1.42356	2.96903	0.00968764	0.268958	1.7469	O15347	O15347	HMGB3
26.5315	26.4785	26.4024	26.4057	26.521	26.632	26.604	26.5389	26.3695	26.5492	26.4504	26.4754	26.3444	26.317	26.4769	26.5551	26.4409	26.5551	26.4984	26.4815	biological regulation;cell cycle arrest;cell cycle process;cellular macromolecule metabolic process;cellular metabolic process;cellular process;cellular protein metabolic process;dephosphorylation;macromolecule metabolic process;macromolecule modification;metabolic process;negative regulation of biological process;negative regulation of cell cycle;negative regulation of cellular process;peptidyl-…	binding;catalytic activity;cation binding;hydrolase activity;hydrolase activity, acting on ester bonds;ion binding;metal ion binding;phosphatase activity;phosphoprotein phosphatase activity;phosphoric ester hydrolase activity;protein serine/threonine phosphatase activity	cell part;cytoplasm;intracellular membrane-bounded organelle;intracellular organelle;intracellular organelle part;intracellular part;membrane-bounded organelle;nuclear part;nucleoplasm;nucleus;organelle;organelle part									1.29621	0.488392	0.0933971	0.664148	0.657362	0.4319	0.0709122	0.462548	0.610808	0.501438	-0.0550049	-0.382402	0.268272	0.713362	-0.0325199	-0.215795	O15355	O15355	PPM1G
24.8858	24.9043	24.8904	24.8191	24.8191	24.9134	24.8433	24.7945	24.824	24.8093	25.0526	24.9495	24.8811	24.9628	24.9271	25.0813	24.9628	25.1015	25.0567	24.989	actin cytoskeleton organization;actin filament organization;actin filament-based process;alcohol metabolic process;biological adhesion;biological regulation;biosynthetic process;carbohydrate metabolic process;cell adhesion;cellular biosynthetic process;cellular carbohydrate metabolic process;cellular component organization;cellular component organization at cellular level;cellular component organ…	binding;catalytic activity;hydrolase activity;protein binding;protein domain specific binding;SH2 domain binding	cell part;cell projection;cytoplasm;cytoplasmic part;cytoskeleton;cytosol;filopodium;Golgi apparatus;intracellular membrane-bounded organelle;intracellular non-membrane-bounded organelle;intracellular organelle;intracellular part;lamellipodium;membrane;membrane-bounded organelle;non-membrane-bounded organelle;organelle;plasma membrane								+	1.19817	0.528694	0.0836647	0.602605	0.4406	0.722037	-0.0268311	-0.209962	1.5666	0.209	0.0908787	0.67985	3.46436	0.0182601	0.201374	1.50432	O15357	O15357	INPPL1
19.7679	19.6873	19.7557	19.8167	19.6857	19.5803	19.4304	19.3867	19.6594	19.8	19.2947	19.4054	18.886	19.3949	19.3369	19.283	18.7439	19.4584	18.6426	19.6728	anatomical structure development;biological regulation;cell cycle phase;cell cycle process;cellular component assembly;cellular component organization;cellular component organization or biogenesis;cellular macromolecule metabolic process;cellular metabolic process;cellular nitrogen compound metabolic process;cellular process;cellular response to stimulus;cellular response to stress;developmental …		cell part;cytoplasm;Fanconi anaemia nuclear complex;intracellular membrane-bounded organelle;intracellular non-membrane-bounded organelle;intracellular organelle;intracellular organelle part;intracellular part;macromolecular complex;membrane-bounded organelle;non-membrane-bounded organelle;nuclear part;nucleolus;nucleoplasm;nucleoplasm part;nucleus;organelle;organelle part;protein complex							+	+	0.18371	0.749893	-0.103438	-0.320272	1.19692	0.156138	-0.171292	-0.953826	2.87017	0.00194191	-0.479082	-2.39873	1.03719	0.0308916	-0.411227	-1.30665	O15360	O15360	FANCA
26.8264	26.673	26.8385	26.8142	26.8019	26.726	26.7771	26.8385	26.8019	26.8623	26.6181	26.5725	26.5898	26.632	26.726	26.6458	26.726	26.5898	26.6998	26.6865	biological regulation;biosynthetic process;cellular biosynthetic process;cellular component assembly;cellular component assembly at cellular level;cellular component organization;cellular component organization at cellular level;cellular component organization or biogenesis;cellular component organization or biogenesis at cellular level;cellular macromolecular complex assembly;cellular macromolec…	binding;nucleic acid binding;RNA binding;translation factor activity, nucleic acid binding;translation initiation factor activity	cell part;cytoplasmic part;cytosol;eukaryotic 43S preinitiation complex;eukaryotic 48S preinitiation complex;eukaryotic translation initiation factor 3 complex;eukaryotic translation initiation factor 3 complex, eIF3m;intracellular part;macromolecular complex;membrane;protein complex;ribonucleoprotein complex;translation preinitiation complex							+		0.56052	0.759247	0.0418823	0.308525	0.100021	0.903241	0.0103439	0.074757	2.43807	0.0495945	-0.163129	-1.1635	2.34761	0.0769682	-0.131591	-0.98445	O15371	O15371	EIF3D
26.7389	26.6595	26.7389	26.7645	26.726	26.6458	26.6181	26.5898	26.6595	26.5754	26.5404	26.604	26.5536	26.6181	26.6181	26.5754	26.574	26.558	26.5898	26.632	biological regulation;biosynthetic process;cellular biosynthetic process;cellular component assembly;cellular component assembly at cellular level;cellular component organization;cellular component organization at cellular level;cellular component organization or biogenesis;cellular component organization or biogenesis at cellular level;cellular macromolecular complex assembly;cellular macromolec…	binding;nucleic acid binding;RNA binding;translation factor activity, nucleic acid binding;translation initiation factor activity	cell part;cytoplasmic part;cytosol;eukaryotic 43S preinitiation complex;eukaryotic 48S preinitiation complex;eukaryotic translation initiation factor 3 complex;eukaryotic translation initiation factor 3 complex, eIF3m;extracellular membrane-bounded organelle;extracellular organelle;extracellular region part;extracellular vesicular exosome;intracellular part;macromolecular complex;membrane;membran…									0.0161861	0.993257	-0.000985718	-0.00815791	2.71513	0.182701	-0.10784	-0.871007	3.35524	0.0571902	-0.138729	-1.11671	0.80764	0.643231	-0.0318748	-0.264873	O15372	O15372	EIF3H
22.6606	22.7816	22.7796	22.9548	22.8876	22.867	22.7574	22.8327	22.8576	22.8895	22.9316	22.6843	22.7975	22.8932	22.9006	22.7796	22.8576	22.5731	22.7244	22.8727	biological regulation;biosynthetic process;cell surface receptor linked signaling pathway;cellular biosynthetic process;cellular component assembly;cellular component assembly at cellular level;cellular component organization;cellular component organization at cellular level;cellular component organization or biogenesis;cellular component organization or biogenesis at cellular level;cellular lipi…	binding;catalytic activity;chromatin binding;chromatin DNA binding;cyclin binding;deacetylase activity;DNA binding;enzyme binding;histone deacetylase activity;histone deacetylase activity (H3-K14 specific);histone deacetylase activity (H3-K9 specific);histone deacetylase binding;hydrolase activity;hydrolase activity, acting on carbon-nitrogen (but not peptide) bonds;hydrolase activity, acting on …	cell part;chromatin remodeling complex;cytoplasm;cytoplasmic part;cytoskeletal part;Golgi apparatus;histone deacetylase complex;intracellular membrane-bounded organelle;intracellular organelle;intracellular organelle part;intracellular part;macromolecular complex;membrane;membrane-bounded organelle;microtubule;nuclear part;nucleoplasm;nucleoplasm part;nucleus;organelle;organelle part;plasma membr…									0.537273	0.626728	-0.0799595	-0.468685	0.202709	0.763732	0.02799	0.180112	0.164757	0.787267	0.0285969	0.170421	0.669371	0.337599	-0.0793526	-0.499703	O15379	O15379	HDAC3
25.1371	25.3135	25.1293	25.1681	25.3307	25.2996	25.1908	25.228	25.2891	25.1449	25.5045	25.6486	24.9672	25.0567	25.317	25.5492	25.5315	25.3778	25.5045	25.673	anatomical structure development;anatomical structure formation involved in morphogenesis;anatomical structure morphogenesis;ATP-dependent chromatin remodeling;biological regulation;biosynthetic process;blood coagulation;cardiac cell development;cardiac muscle cell development;cell cycle;cell development;cell differentiation;cell projection organization;cell surface receptor linked signaling path…	activating transcription factor binding;binding;catalytic activity;chromatin binding;chromatin DNA binding;core promoter binding;cyclin binding;deacetylase activity;DNA binding;enzyme binding;histone deacetylase activity;histone deacetylase activity (H3-K14 specific);histone deacetylase activity (H3-K9 specific);histone deacetylase binding;hydrolase activity;hydrolase activity, acting on carbon-n…	cell part;chromatin;chromatin remodeling complex;chromosomal part;cytoplasm;cytoplasmic part;cytoskeletal part;cytosol;ESC/E(Z) complex;Golgi apparatus;heterochromatin;histone deacetylase complex;histone methyltransferase complex;intracellular membrane-bounded organelle;intracellular organelle;intracellular organelle part;intracellular part;macromolecular complex;membrane;membrane-bounded organel…								+	0.868871	0.31156	0.228417	0.961756	0.103992	0.875771	0.014761	0.096578	0.252104	0.542694	0.0830391	0.351226	3.15899	0.00665556	0.296695	1.90737	O15379;Q92769;Q13547	O15379;Q13547;Q92769	HDAC1;HDAC2;HDAC3
24.239	24.1871	24.317	24.3511	24.2021	24.2243	24.2821	24.2821	24.3712	24.2961	24.4551	24.4298	24.3844	24.4923	24.4676	24.4234	24.4105	24.5463	24.48	24.4984		adenyl nucleotide binding;adenyl ribonucleotide binding;ATP binding;binding;nucleotide binding;purine nucleotide binding;purine ribonucleoside triphosphate binding;purine ribonucleotide binding;ribonucleotide binding	cell part;cytoplasm;cytoplasmic part;intracellular membrane-bounded organelle;intracellular non-membrane-bounded organelle;intracellular organelle;intracellular organelle part;intracellular part;membrane;membrane-bounded organelle;mitochondrion;non-membrane-bounded organelle;nuclear part;nucleolus;nucleus;organelle;organelle part;plasma membrane							+	+	0.369047	0.856164	0.0258698	0.197552	0.350547	0.696142	0.0319092	0.22821	2.99983	0.0280395	0.186602	1.36189	3.12219	0.0278655	0.180563	1.34489	O15381	O15381	NVL
24.391	24.417	24.3376	24.4614	24.391	24.4041	24.4298	24.3376	24.5165	24.5345	24.7645	24.632	24.7024	24.7234	24.7543	24.5754	24.6431	24.6649	24.6811	24.6865	amine biosynthetic process;amine catabolic process;amine metabolic process;biological regulation;biosynthetic process;branched chain family amino acid biosynthetic process;branched chain family amino acid catabolic process;branched chain family amino acid metabolic process;carboxylic acid biosynthetic process;carboxylic acid catabolic process;carboxylic acid metabolic process;catabolic process;ce…	branched-chain-amino-acid transaminase activity;catalytic activity;L-isoleucine transaminase activity;L-leucine transaminase activity;L-valine transaminase activity;transaminase activity;transferase activity;transferase activity, transferring nitrogenous groups	cell part;cytoplasmic part;intracellular membrane-bounded organelle;intracellular organelle;intracellular organelle lumen;intracellular organelle part;intracellular part;membrane-bounded organelle;membrane-enclosed lumen;mitochondrial matrix;mitochondrial part;mitochondrion;organelle;organelle lumen;organelle part	MitoCarta3.0	literature, APEX_matrix, targetP signal, Rickettsial homolog, mito protein domain, coexpression, MS/MS++	Matrix	Metabolism > Amino acid metabolism > Branched-chain amino acid metabolism			+	+	1.16131	0.604924	-0.0651154	-0.497016	0.505233	0.587734	0.0448944	0.316952	5.13018	0.0019434	0.31572	2.41001	2.94439	0.0207979	0.20571	1.45223	O15382	O15382	BCAT2
21.1206	21.8839	21.0224	21.4526	21.5261	21.8764	20.8802	21.2707	21.0886	21.002	21.5309	21.9637	21.5915	21.8385	21.4375	22.1395	21.7756	21.8802	21.823	21.7955	biological regulation;biosynthetic process;cell cycle;cell cycle checkpoint;cell cycle phase;cell cycle process;cell division;cellular biosynthetic process;cellular component assembly;cellular component assembly at cellular level;cellular component organization;cellular component organization at cellular level;cellular component organization or biogenesis;cellular component organization or biogen…	acid-amino acid ligase activity;binding;caspase inhibitor activity;caspase regulator activity;catalytic activity;cation binding;chaperone binding;cobalt ion binding;cofactor binding;cysteine-type endopeptidase inhibitor activity;cytoskeletal protein binding;endopeptidase inhibitor activity;endopeptidase regulator activity;enzyme binding;enzyme inhibitor activity;enzyme regulator activity;GTPase b…	cell part;centriole;chromosomal part;chromosome;chromosome passenger complex;chromosome, centromeric region;condensed chromosome kinetochore;cytoplasm;cytoplasmic microtubule;cytoplasmic part;cytoskeletal part;cytosol;interphase microtubule organizing center;intracellular membrane-bounded organelle;intracellular non-membrane-bounded organelle;intracellular organelle;intracellular organelle part;i…								+	0.939833	0.311925	0.210342	0.960889	0.329597	0.371364	-0.177558	-0.532972	0.754664	0.0901321	0.271261	0.959511	2.10387	0.00291621	0.659161	2.29364	O15392	O15392	BIRC5
23.7389	23.6971	23.6971	23.6096	23.7182	23.7286	23.7594	23.6649	23.632	23.6649	23.8764	23.9316	23.848	23.867	23.9043	23.8858	23.9134	23.8191	23.7995	23.8858	biological regulation;cellular process;cellular response to stimulus;establishment of localization;establishment of localization in cell;establishment of protein localization;gene expression;intracellular protein transport;intracellular transport;macromolecule metabolic process;metabolic process;protein transport;regulation of biological process;regulation of cellular process;response to stimulus…	binding;enzyme binding;GTPase binding;protein binding;Ran GTPase binding;Ras GTPase binding;small GTPase binding	cell part;cytoplasmic part;cytosol;intracellular organelle part;intracellular part;nuclear part;nucleoplasm;organelle part							+	+	0.427485	0.856247	-0.0247639	-0.196096	0.0238563	0.977376	-0.00222244	-0.0168202	4.07609	0.0175413	0.193279	1.52816	3.15889	0.0319408	0.170737	1.29376	O15397	O15397	IPO8
24.6757	24.4614	24.6209	24.6375	24.6486	24.6209	24.6264	24.5926	24.632	24.7182	25.1015	24.9584	24.8858	24.945	25.0359	25.0062	25.0609	25.0526	25.0401	24.8997	biological regulation;cellular component assembly;cellular component assembly at cellular level;cellular component organization;cellular component organization at cellular level;cellular component organization or biogenesis;cellular component organization or biogenesis at cellular level;cellular localization;cellular membrane fusion;cellular membrane organization;cellular process;establishment of…	binding;channel inhibitor activity;channel regulator activity;chloride channel inhibitor activity;chloride channel regulator activity;ion channel inhibitor activity;protein binding;SNAP receptor activity;SNARE binding;syntaxin binding	azurophil granule;cell part;cytoplasmic membrane-bounded vesicle;cytoplasmic part;cytoplasmic vesicle;early endosome;early endosome membrane;endocytic vesicle;endomembrane system;endosomal part;endosome;endosome membrane;extracellular membrane-bounded organelle;extracellular organelle;extracellular region part;extracellular vesicular exosome;immunological synapse;integral to membrane;intracellula…							+	+	0.226336	0.868675	0.0265739	0.179736	0.283874	0.729729	0.0292061	0.203637	3.96886	0.00178844	0.376494	2.45397	5.16268	0.00108456	0.373862	2.74197	O15400	O15400	STX7
NaN	NaN	NaN	NaN	NaN	23.7995	NaN	NaN	23.6757	NaN	NaN	NaN	23.5754	23.4551	NaN	NaN	NaN	NaN	NaN	NaN	biological regulation;cellular component assembly;cellular component assembly at cellular level;cellular component organization;cellular component organization at cellular level;cellular component organization or biogenesis;cellular component organization or biogenesis at cellular level;cellular process;chromatin assembly;chromatin assembly or disassembly;chromatin modification;chromatin organiza…	binding;chromatin binding;DNA binding;nucleic acid binding;regulatory region DNA binding;regulatory region nucleic acid binding;sequence-specific DNA binding;transcription regulatory region DNA binding;transcription regulatory region sequence-specific DNA binding	cell part;chromatin;chromatin remodeling complex;chromatin silencing complex;chromosomal part;cytoplasm;cytoplasmic part;intracellular membrane-bounded organelle;intracellular organelle;intracellular organelle part;intracellular part;macromolecular complex;membrane;membrane-bounded organelle;mitochondrion;nuclear membrane;nuclear part;nucleoplasm;nucleus;organelle;organelle membrane;organelle par…									NaN	1	0	NaN	NaN	1	0	NaN	NaN	1	0	NaN	NaN	1	0	NaN	O15417	O15417	TNRC18
27.0813	27.1115	27.1115	27.1604	27.17	27.0914	27.2625	27.2625	27.2803	27.2803	27.0084	26.9977	27.0711	27.1984	27.1604	27.0084	27.0813	27.1507	27.17	27.2262	anion transport;biological regulation;blood coagulation;carboxylic acid metabolic process;carboxylic acid transport;cell migration;cell motility;cellular component movement;cellular ketone metabolic process;cellular metabolic process;cellular process;coagulation;establishment of localization;hemostasis;immune system process;ion transmembrane transport;ion transport;lactate transmembrane transport…	active transmembrane transporter activity;carboxylic acid transmembrane transporter activity;lactate transmembrane transporter activity;monocarboxylic acid transmembrane transporter activity;organic acid transmembrane transporter activity;secondary active monocarboxylate transmembrane transporter activity;secondary active transmembrane transporter activity;substrate-specific transmembrane transpo…	actin cytoskeleton;cell part;cytoskeleton;integral to membrane;integral to plasma membrane;intracellular non-membrane-bounded organelle;intracellular organelle;intracellular organelle part;intracellular part;intrinsic to membrane;intrinsic to plasma membrane;membrane;membrane part;non-membrane-bounded organelle;nuclear membrane;nuclear part;organelle;organelle membrane;organelle part;plasma membr…									0.312747	0.801307	0.0401394	0.258884	1.58249	0.219224	0.108475	0.775675	0.412398	0.6442	-0.0397453	-0.277098	1.13996	0.174898	-0.108081	-0.70983	O15427	O15427	SLC16A3
23.976	23.6971	23.9043	23.9847	23.7077	24.0359	23.9316	23.9406	24.1332	23.976	23.8191	23.7077	23.8764	23.9225	23.8858	23.976	23.976	23.8764	24.0526	23.9043	biological regulation;cation homeostasis;cation transport;cellular cation homeostasis;cellular chemical homeostasis;cellular copper ion homeostasis;cellular homeostasis;cellular ion homeostasis;cellular process;chemical homeostasis;copper ion homeostasis;copper ion transport;drug transmembrane transport;drug transport;establishment of localization;homeostatic process;ion homeostasis;ion transport…	cation transmembrane transporter activity;copper ion transmembrane transporter activity;copper uptake transmembrane transporter activity;inorganic cation transmembrane transporter activity;ion transmembrane transporter activity;metal ion transmembrane transporter activity;substrate-specific transmembrane transporter activity;substrate-specific transporter activity;transition metal ion transmembra…	cell body;cell part;cytoplasmic part;endosome;integral to membrane;integral to plasma membrane;intracellular membrane-bounded organelle;intracellular organelle;intracellular part;intrinsic to membrane;intrinsic to plasma membrane;late endosome;membrane;membrane part;membrane-bounded organelle;neuronal cell body;organelle;plasma membrane;plasma membrane part;recycling endosome									1.33758	0.416738	0.114743	0.772049	1.1156	0.185338	0.149503	0.861305	0.0562897	0.919884	-0.0116398	-0.0670075	0.436503	0.573092	-0.0463997	-0.312618	O15431	O15431	SLC31A1
22.1332	22.4576	21.9243	22.2535	22.155	22.391	22.1795	22.1642	22.5045	22.0951	22.0526	21.953	22.0156	22.3073	21.9777	22.3266	21.9098	22.1174	22.3045	22.1238	bile acid and bile salt transport;bile acid metabolic process;carboxylic acid metabolic process;carboxylic acid transport;cellular ketone metabolic process;cellular metabolic process;cellular process;establishment of localization;lipid metabolic process;metabolic process;monocarboxylic acid metabolic process;monocarboxylic acid transport;organic acid metabolic process;organic acid transport;organ…	active transmembrane transporter activity;adenyl nucleotide binding;adenyl ribonucleotide binding;anion transmembrane transporter activity;ATP binding;ATPase activity;ATPase activity, coupled;ATPase activity, coupled to movement of substances;ATPase activity, coupled to transmembrane movement of substances;binding;catalytic activity;hydrolase activity;hydrolase activity, acting on acid anhydrides…	cell part;integral to membrane;integral to plasma membrane;intrinsic to membrane;intrinsic to plasma membrane;membrane;membrane part;plasma membrane;plasma membrane part									0.438652	0.619652	0.0951672	0.478412	0.301156	0.517881	0.0821175	0.379805	0.54565	0.272168	-0.123477	-0.594531	0.4723	0.307019	-0.110427	-0.530551	O15438	O15438	ABCC3
[truncated: 7,181 more rows]
