# Supplementary material for: Regulation of mitochondrial proteostasis by the proton gradient
Source: EMBO J. 2022 Aug 1;41(16):e110476. doi: 10.15252/embj.2021110476 (PMC9379554; doi:10.15252/embj.2021110476)
Supplement: Supplementary file 10 — Source Data for Expanded View [file EMBJ-41-e110476-s010.zip]

Archive with 7 entries (6 files):
- Source_data_uncropped_images_FigureEV4.pdf
- __MACOSX/
- __MACOSX/._Source_data_uncropped_images_FigureEV4.pdf
- Source_data_uncropped_images_FigureEV5.pdf
- __MACOSX/._Source_data_uncropped_images_FigureEV5.pdf
- Source_data_uncropped_images_FigureEV1.pdf
- __MACOSX/._Source_data_uncropped_images_FigureEV1.pdf
